# Supplementary material for: Direct RNA sequencing of astronaut blood reveals spaceflight-associated m6A increases and hematopoietic transcriptional responses
Source: Nat Commun. 2024 Jun 11;15:4950. doi: 10.1038/s41467-024-48929-3 (PMC11166648; doi:10.1038/s41467-024-48929-3)
Supplement: Supplementary file 4 — Supplementary Data 1 [file 41467_2024_48929_MOESM4_ESM.xlsx]

## Sheet: Supplemental-Table-S1(3)
# Description of profiles evaluated for differential expression
Timepoint							Profile (database identifier)
L-92	L-44	L-3	R+1	R+45	R+82	R+194
control	control	control	treatment				I4-FP1
control	control	control	treatment	treatment	treatment		I4-FP2
control	control	control	treatment	treatment	treatment	treatment	I4-FP3
			control	treatment			I4-RP1
			control		treatment		I4-RP2
			control			treatment	I4-RP4
			control		treatment	treatment	I4-RP5
			control	treatment	treatment	treatment	I4-RP6
control	control	control		treatment			I4-LP1
control	control	control			treatment		I4-LP2
control	control	control				treatment	I4-LP4
control	control	control			treatment	treatment	I4-LP5
control	control	control		treatment	treatment	treatment	I4-LP6
