# Supplementary material for: Direct RNA sequencing of astronaut blood reveals spaceflight-associated m6A increases and hematopoietic transcriptional responses
Source: Nat Commun. 2024 Jun 11;15:4950. doi: 10.1038/s41467-024-48929-3 (PMC11166648; doi:10.1038/s41467-024-48929-3)
Supplement: Supplementary file 5 — Supplementary Data 2 [file 41467_2024_48929_MOESM5_ESM.xlsx]

## Sheet: Supplemental-Table-S2(5)
# The results of the two pipelines (featureCounts+SARTools, pipeline-transcriptome-de): gene expression quantification (with featureCounts and salmon, respectively), and differential expression analyses (with SARTools/DESeq2 and edgeR, respectively). Only the genes for which at least one assessed profile yields a significant comparison with at least one pipeline are included.
	featureCounts	featureCounts	featureCounts	featureCounts	featureCounts	featureCounts	featureCounts	featureCounts	featureCounts	featureCounts	featureCounts	featureCounts	featureCounts	featureCounts	featureCounts	featureCounts	featureCounts	featureCounts	featureCounts	featureCounts	featureCounts	featureCounts	featureCounts	featureCounts	featureCounts	featureCounts	featureCounts	featureCounts	salmon	salmon	salmon	salmon	salmon	salmon	salmon	salmon	salmon	salmon	salmon	salmon	salmon	salmon	salmon	salmon	salmon	salmon	salmon	salmon	salmon
	C001	C001	C001	C001	C001	C001	C001	C002	C002	C002	C002	C002	C002	C002	C003	C003	C003	C003	C003	C003	C003	C004	C004	C004	C004	C004	C004	C004	C001	C001	C001	C001	C001	C001	C001	C002	C002	C002	C002	C002	C002	C002	C003	C003	C003	C003	C003	C003	C003
	L-92	L-44	L-3	R+1	R+45	R+82	R+194	L-92	L-44	L-3	R+1	R+45	R+82	R+194	L-92	L-44	L-3	R+1	R+45	R+82	R+194	L-92	L-44	L-3	R+1	R+45	R+82	R+194	L-92	L-44	L-3	R+1	R+45	R+82	R+194	L-92	L-44	L-3	R+1	R+45	R+82	R+194	L-92	L-44	L-3	R+1	R+45	R+82	R+194
ENSEMBL
ENSG00000000938.13	45	82	98	168	219	49	75	81	36	185	51	57	4	27	68	43	296	70	34	24	55	108	90	246	458	139	27	47	44	81	96	167	217	49	75	79	36	179	49	53	4	27	66	43	293	69	32	23	54
ENSG00000004939.16	61	27	30	25	101	24	39	268	65	319	61	158	31	62	156	52	215	10	214	49	90	97	96	201	100	363	20	22	57	26	28	23	98	22	38	258	61	293	60	153	30	60	151	49	208	11	201	46	89
ENSG00000005961.19	3	2	2	2	7	3	2	16	1	13	1	8	3	2	12	4	12	2	20	1	19	4	1	11	10	11	1	2	3	2	2	1	7	2	2	17	1	12	1	7	3	2	11	5	12	2	18	1	19
ENSG00000007968.7	11	4	5	9	11	3	10	38	6	23	4	22	8	11	11	4	27	1	23	1	6	8	12	13	8	36	2	3	11	4	5	9	11	2	10	36	6	22	4	21	8	11	10	4	27	1	22	1	6
ENSG00000008130.15	22	32	65	75	156	20	53	38	11	100	30	37	1	21	45	24	212	31	26	12	37	57	35	170	229	87	13	40	28	37	83	86	170	23	59	41	14	135	28	40	1	19	60	29	241	32	42	15	41
ENSG00000008441.19	18	12	12	19	58	11	21	71	18	52	12	45	9	35	51	22	57	6	39	15	35	21	24	61	34	136	8	4	17	12	11	16	53	10	19	68	17	43	11	42	8	34	49	21	52	5	27	14	34
ENSG00000013306.16	1031	669	576	779	1951	699	1001	3517	946	2955	1124	2538	597	1438	1581	546	2665	175	1451	686	1137	1586	1185	2625	1525	4337	479	303	1006	659	540	769	1913	692	988	3426	924	2688	1092	2475	594	1423	1545	532	2588	172	1220	670	1125
ENSG00000013441.17	1	5	24	6	22	3	6	2	6	95	6	6	0	1	6	10	39	32	1	3	4	7	4	25	92	3	13	6	1	4	21	5	20	2	5	2	5	93	5	5	0	1	5	8	38	31	1	3	4
ENSG00000019582.17	744	932	1369	1770	2983	687	1324	806	632	2760	530	916	65	443	741	564	3643	674	508	382	911	1411	1934	3152	5563	2330	433	971	725	921	1322	1750	2934	680	1304	793	617	2593	521	904	64	436	732	551	3557	669	456	379	904
ENSG00000022840.17	72	54	75	62	187	42	87	360	121	424	100	272	54	111	128	58	302	18	141	55	95	113	116	268	183	460	24	23	73	54	71	74	205	43	105	375	124	393	135	284	50	148	139	60	370	23	120	59	127
ENSG00000025708.14	3	0	0	2	0	1	0	1	0	1	2	0	0	0	0	1	2	0	1	0	0	3	6	2	10	3	0	1	51	63	72	121	173	47	90	53	32	141	36	60	1	23	66	40	196	44	56	11	49
ENSG00000029534.21	10	8	5	8	21	1	24	42	20	35	7	22	1	20	21	11	37	0	7	3	13	5	12	29	7	51	3	3	10	8	5	8	18	1	21	38	18	32	7	22	1	20	19	8	34	0	6	3	13
ENSG00000034152.19	106	62	88	115	250	50	109	353	106	407	101	234	58	154	136	42	277	22	146	55	118	119	76	265	200	347	28	29	99	60	82	109	244	45	104	345	99	367	100	228	57	150	129	41	271	19	125	53	114
ENSG00000038427.16	16	26	27	58	69	30	36	20	6	85	23	18	1	8	32	16	134	60	22	26	29	63	42	82	308	65	56	43	16	25	27	57	70	29	35	19	6	84	22	17	1	8	28	16	133	59	21	25	29
ENSG00000057757.10	21	17	13	16	27	8	33	71	20	71	10	32	5	23	37	25	79	12	18	15	27	38	38	69	43	79	20	10	20	17	13	16	27	8	33	71	20	69	10	30	5	23	37	25	78	11	16	15	26
ENSG00000060138.13	239	162	153	188	445	136	287	533	164	662	221	336	76	231	452	183	1194	94	551	226	462	461	332	921	593	1355	134	136	233	162	151	184	439	129	284	517	162	638	218	324	73	227	436	178	1168	87	510	213	455
ENSG00000063854.13	109	78	65	73	180	63	112	102	27	98	26	59	16	46	106	55	224	18	98	49	93	114	132	267	173	382	48	42	106	77	63	70	177	62	109	98	25	93	25	59	16	43	106	53	214	17	86	46	92
ENSG00000065978.19	193	239	214	247	469	174	340	380	189	850	198	385	69	203	262	177	874	117	235	190	392	329	408	678	760	908	170	178	219	245	220	269	487	195	353	436	199	918	208	412	76	204	295	187	925	133	289	208	404
ENSG00000066926.13	20	12	8	9	27	10	22	75	17	56	13	25	12	24	39	18	76	7	18	17	23	23	29	63	38	74	15	9	19	10	7	8	25	9	21	72	16	54	12	24	11	23	38	16	73	7	17	16	22
ENSG00000070182.21	3	3	3	0	8	0	3	19	4	26	3	8	1	5	7	3	13	0	10	2	9	7	11	20	4	38	1	3	3	3	2	0	8	0	3	16	3	25	4	9	0	6	7	3	13	0	9	2	10
ENSG00000070831.18	0	0	0	0	0	0	0	0	0	1	0	0	0	0	0	0	0	0	0	0	0	0	0	0	0	1	0	0	61	73	59	43	71	51	61	51	40	330	70	47	3	21	6	39	222	43	94	47	0
ENSG00000071082.11	124	396	68	54	108	80	150	114	287	518	22	80	6	21	201	238	167	380	20	245	32	160	373	131	986	109	290	285	138	447	79	55	117	82	169	123	331	598	23	91	5	25	225	271	189	440	19	279	38
ENSG00000072364.13	3	4	9	17	11	0	7	0	6	18	3	1	0	0	0	2	20	7	8	1	2	2	10	9	21	8	1	2	3	4	9	17	11	0	7	0	5	17	3	1	0	0	0	2	20	7	7	1	2
ENSG00000073792.16	5	2	7	5	14	7	6	13	0	18	7	7	1	5	15	3	24	3	12	6	11	11	4	21	9	36	4	2	5	2	7	5	14	7	5	12	0	17	6	7	1	5	15	3	23	3	12	6	11
ENSG00000076770.16	41	20	20	32	63	26	27	85	22	101	45	39	22	34	68	13	106	11	24	35	30	58	36	72	86	126	16	13	38	19	18	31	57	25	26	80	21	98	42	33	19	31	65	13	99	11	22	33	27
ENSG00000077420.16	23	23	66	38	115	4	27	32	16	134	28	25	0	20	34	13	112	13	35	8	13	42	17	84	101	58	6	15	23	22	65	38	114	4	27	32	16	132	28	25	0	19	30	13	106	13	35	8	13
ENSG00000079308.20	22	8	16	8	40	9	18	98	29	171	38	75	19	46	48	24	89	5	46	15	39	31	27	75	32	153	8	15	19	7	13	8	39	8	17	98	25	164	36	74	18	44	46	21	86	5	41	13	37
ENSG00000082146.13	161	87	77	98	225	94	169	493	128	419	184	272	87	168	226	81	382	29	113	131	140	178	139	305	190	388	78	48	158	84	76	95	227	97	171	487	128	414	187	276	89	167	229	82	381	29	109	133	142
ENSG00000083845.9	535	732	408	442	862	589	488	407	415	1143	133	474	23	149	430	388	790	390	286	477	226	505	643	569	1446	524	534	453	530	730	409	444	866	588	487	406	415	1131	133	476	23	149	426	389	786	389	281	471	228
ENSG00000084070.12	106	93	159	285	281	96	180	191	59	288	126	126	13	52	198	63	427	84	55	36	122	290	107	338	625	306	39	111	100	91	157	282	275	91	178	185	59	275	125	125	11	51	197	62	414	84	48	36	123
ENSG00000086300.17	3	19	32	30	25	7	25	8	5	91	20	8	0	5	13	13	118	26	5	10	19	12	39	67	151	27	17	26	2	19	32	27	24	7	24	8	5	89	20	8	0	5	13	13	113	26	5	10	18
ENSG00000086506.3	65	45	41	41	77	52	49	132	34	106	31	114	33	63	76	20	78	7	73	36	60	41	30	57	35	111	23	8	64	45	40	41	76	52	49	130	33	104	31	111	33	60	76	20	78	8	64	36	59
ENSG00000087086.15	2195	2131	1996	3608	5012	2354	2525	3475	1213	4468	1758	3261	601	1341	4020	1526	7420	1499	1941	1858	2408	4522	3140	5850	9178	6557	1931	1584	2171	2111	1931	3596	4986	2338	2516	3449	1201	4214	1752	3226	605	1339	3982	1512	7380	1481	1669	1854	2402
ENSG00000087266.17	13	22	16	28	58	7	5	7	5	28	17	12	0	8	9	6	50	12	6	6	10	19	24	38	117	23	5	9	12	21	15	27	57	6	4	7	5	27	16	10	0	7	8	6	47	10	5	6	8
ENSG00000087274.19	19	21	58	43	107	15	43	37	20	135	18	27	2	23	25	12	104	5	47	8	22	32	19	91	101	74	4	19	18	21	55	42	105	14	42	36	20	131	17	26	2	22	23	11	102	5	45	7	21
ENSG00000088992.18	79	54	46	65	133	44	82	138	55	115	53	110	27	74	121	43	189	23	60	54	94	118	91	184	123	250	37	19	78	53	47	64	131	44	81	135	52	108	50	105	25	73	117	41	187	23	56	52	94
ENSG00000090013.11	222	190	117	141	284	158	185	212	87	191	60	186	27	97	327	136	691	70	117	154	218	368	459	696	573	989	241	92	215	191	115	141	282	157	186	202	87	182	57	176	25	90	325	135	690	69	112	154	217
ENSG00000091592.17	1	3	7	8	30	0	8	5	3	11	5	9	0	2	0	1	20	4	3	2	3	5	4	21	40	12	0	4	2	3	6	10	32	1	8	4	3	19	7	12	0	2	1	2	31	6	3	2	6
ENSG00000092841.19	62	53	48	31	66	40	31	66	28	323	17	57	7	5	104	23	88	28	110	44	14	94	67	75	149	51	46	28	209	294	143	159	225	148	220	236	172	514	58	219	13	72	367	160	344	133	109	164	137
ENSG00000095932.7	6	4	6	2	6	3	3	20	2	16	7	16	5	6	8	8	22	2	9	6	9	7	5	14	12	21	3	0	6	3	5	2	6	3	3	18	2	15	7	16	4	6	7	8	22	2	6	6	8
ENSG00000099804.9	50	37	22	43	95	21	42	182	60	146	37	135	15	71	117	48	138	10	28	31	59	74	92	167	114	230	19	21	50	36	21	43	91	21	39	175	57	130	36	134	15	69	112	47	131	10	26	31	58
ENSG00000100097.12	123	159	149	208	244	194	138	148	113	265	85	126	17	78	157	103	259	117	28	128	113	207	188	184	551	226	165	155	122	159	147	209	243	196	138	146	114	259	84	126	17	78	157	100	258	116	28	128	113
ENSG00000100104.13	13	8	5	7	19	5	14	25	7	42	6	24	5	14	15	5	35	5	13	9	9	11	15	27	41	44	13	8	13	8	5	7	19	5	14	25	7	42	6	23	5	14	15	5	34	5	12	9	9
ENSG00000100201.23	28	34	100	74	183	27	48	33	25	290	54	41	1	11	39	25	261	59	26	32	29	51	35	172	307	61	22	26	28	32	100	72	179	26	47	32	25	286	54	41	1	11	39	24	259	57	25	32	29
ENSG00000100225.18	287	144	162	280	492	179	311	706	179	711	211	454	98	255	336	105	652	37	411	150	246	319	250	492	385	846	85	76	280	140	161	275	489	174	305	688	175	692	207	446	96	254	323	102	643	35	385	146	245
ENSG00000100258.18	5	8	10	19	28	6	6	13	8	13	9	7	1	2	5	6	16	10	2	2	0	6	6	18	71	20	2	9	5	8	9	19	28	6	5	13	8	11	9	5	1	2	5	6	15	10	0	1	0
ENSG00000100325.15	51	24	40	33	78	19	55	121	46	154	35	87	15	57	82	19	147	6	79	31	69	56	64	152	81	253	16	15	51	23	38	32	77	19	54	119	44	147	34	85	15	56	81	17	144	6	69	30	68
ENSG00000100387.9	31	41	16	19	30	25	35	29	14	91	8	19	5	8	30	15	65	25	10	39	14	37	61	51	123	44	44	24	31	41	16	18	25	25	34	26	13	86	8	18	4	8	30	14	64	22	8	38	14
ENSG00000100558.9	5	8	3	3	7	3	5	6	5	9	3	4	3	5	7	4	16	2	5	6	6	14	14	26	11	32	8	6	5	8	3	3	7	3	5	6	5	9	3	3	3	5	7	3	16	2	5	5	5
ENSG00000100614.18	43	33	37	46	80	43	52	149	30	194	54	90	18	45	88	44	166	21	53	45	38	87	54	100	117	150	42	12	42	30	36	43	77	42	49	146	29	190	52	88	16	42	87	42	164	20	50	43	37
ENSG00000102145.16	12	8	11	11	25	6	18	63	16	54	17	38	6	20	26	4	27	5	11	10	10	34	18	34	25	57	7	5	11	8	11	11	25	6	18	61	15	51	18	37	5	20	26	4	26	5	8	10	10
ENSG00000102879.17	132	220	223	373	704	164	274	132	102	327	140	179	10	76	205	103	553	146	11	61	190	202	207	672	1105	401	64	223	133	220	222	372	705	163	270	132	102	305	135	178	11	76	203	102	550	145	12	61	190
ENSG00000103148.17	22	27	27	25	95	26	38	100	30	121	44	107	17	48	55	13	116	6	59	22	48	45	32	121	77	189	8	19	21	26	25	24	90	23	37	97	29	118	41	104	16	45	53	12	114	6	51	21	47
ENSG00000103342.13	74	35	57	53	93	28	71	307	71	354	71	128	36	97	110	46	226	20	117	55	67	79	75	169	128	252	36	29	72	33	56	52	92	24	70	302	70	351	68	125	33	96	107	45	224	19	114	52	66
ENSG00000103363.16	117	134	77	105	124	88	101	101	95	206	34	109	11	45	158	76	190	50	49	66	85	144	163	203	342	238	75	98	116	131	75	105	119	87	98	99	95	202	30	106	10	43	154	74	187	48	50	65	81
ENSG00000104522.16	9	7	4	4	20	10	9	34	8	14	3	18	3	16	24	7	29	5	7	7	11	31	14	30	32	31	8	8	14	15	9	11	41	16	16	63	15	24	7	30	4	29	56	20	63	9	14	17	29
ENSG00000104765.16	138	114	74	103	182	104	153	289	116	327	78	129	37	107	201	83	408	48	83	115	129	223	233	321	314	428	93	69	135	112	71	102	178	101	150	282	114	316	76	127	36	104	201	82	400	47	74	112	128
ENSG00000104824.18	5	1	14	3	18	2	6	9	3	48	2	2	0	3	5	3	6	2	19	1	3	8	9	7	13	16	3	0	13	10	57	46	66	3	10	14	5	79	15	22	1	3	11	8	80	25	19	3	11
ENSG00000104903.5	94	79	42	80	145	57	69	226	91	146	71	194	38	105	122	34	116	21	13	42	72	92	70	170	159	273	37	25	90	75	40	80	142	55	69	219	88	129	71	190	37	104	119	33	114	21	10	41	71
ENSG00000104904.12	425	264	422	261	671	325	238	1029	277	2171	207	723	129	171	878	240	952	115	1232	317	268	879	558	697	804	1167	244	139	886	838	759	1082	2087	852	1051	2120	816	2602	759	1739	338	850	1746	685	3317	468	1110	788	1258
ENSG00000104973.19	15	9	39	9	34	4	11	33	15	70	14	29	6	4	27	8	47	5	34	12	13	18	21	38	31	53	5	3	19	13	38	26	65	5	23	56	23	67	33	41	9	10	38	12	98	12	27	12	20
ENSG00000105193.9	692	1318	775	801	1410	796	856	660	934	2440	291	785	61	277	599	628	1304	601	413	720	306	715	951	886	2400	679	789	679	686	1315	774	802	1410	798	867	665	943	2444	293	785	62	275	593	625	1307	592	419	722	310
ENSG00000105339.11	4	10	19	19	37	4	11	8	2	34	15	11	0	3	21	6	41	11	8	2	4	10	11	51	74	20	4	4	3	9	18	18	35	4	10	7	2	34	14	9	0	3	20	5	40	11	7	2	3
ENSG00000105610.6	14	7	4	11	12	10	12	56	16	41	15	46	7	10	29	8	18	1	6	15	11	14	16	26	18	30	6	1	14	6	4	11	12	10	11	53	16	37	15	47	7	9	29	8	18	1	7	15	11
ENSG00000105640.13	552	914	401	516	846	669	526	570	634	846	183	556	43	202	524	422	631	420	21	505	321	628	634	629	1602	598	623	444	1311	2021	993	1184	2229	1626	1309	1438	1569	2544	442	1417	126	568	1240	976	1874	965	148	1169	712
ENSG00000105647.19	0	0	0	0	0	0	0	0	0	0	0	0	0	0	0	0	0	0	0	0	0	0	0	0	0	0	0	0	0	0	0	0	0	0	0	15	0	20	0	0	0	4	0	0	15	0	0	0	0
ENSG00000105701.16	772	468	452	695	1539	447	581	2515	598	1932	1003	1954	396	711	1508	470	1894	219	401	547	744	1386	917	1985	1681	3017	404	307	732	452	425	673	1500	425	553	2389	561	1686	987	1887	379	695	1433	448	1829	213	297	518	729
ENSG00000105808.19	0	0	1	1	3	0	0	0	0	2	1	0	0	0	1	1	2	0	0	0	0	1	0	2	2	1	0	1	7	8	0	17	12	7	4	6	0	5	6	4	1	0	11	4	17	14	0	1	5
ENSG00000105835.13	53	182	264	324	384	96	231	132	93	1041	266	104	13	64	236	194	957	243	113	96	180	184	166	543	1322	215	119	193	52	179	269	328	391	99	234	140	96	1076	266	109	15	62	249	199	981	244	128	107	181
ENSG00000106003.14	29	35	45	60	87	16	33	39	21	82	15	27	0	10	37	25	86	36	24	13	26	50	38	90	174	60	6	25	30	35	43	61	86	16	32	35	21	78	15	25	0	10	32	22	84	36	21	13	27
ENSG00000106066.15	26	42	48	73	78	9	47	19	6	94	17	18	0	12	16	15	187	46	26	20	32	37	73	140	281	78	17	37	24	42	46	71	77	9	47	19	6	89	16	17	0	12	16	15	184	45	22	20	32
ENSG00000106328.10	0	0	0	1	0	0	0	0	0	0	0	0	0	0	0	0	0	0	0	0	0	0	0	0	0	0	0	0	0	0	0	1	0	0	0	0	0	9	0	0	1	0	0	0	0	0	14	0	0
ENSG00000106992.19	0	0	2	0	1	0	0	2	1	1	0	0	0	0	1	0	0	0	1	0	0	0	0	1	0	0	0	0	11	0	15	7	26	5	6	21	6	26	3	18	3	10	18	2	23	2	33	0	13
ENSG00000107262.26	107	86	78	73	162	62	116	252	87	409	52	195	33	99	141	51	218	28	165	43	82	170	151	276	194	519	35	43	103	84	76	72	158	58	113	243	83	402	51	190	29	96	135	50	209	26	158	41	80
ENSG00000107521.21	2	1	4	2	7	0	3	13	3	24	2	2	3	3	3	2	7	1	16	3	2	5	5	8	5	8	3	1	22	24	23	31	80	12	39	77	28	91	24	36	11	35	46	17	92	7	40	14	21
ENSG00000108107.15	1402	2044	1577	1872	3492	1750	1811	1521	1449	3825	559	1713	160	731	1389	1097	3003	1030	478	1193	965	1503	1685	2020	4194	1915	1146	1246	1400	2045	1575	1876	3497	1751	1814	1522	1453	3873	556	1711	159	730	1399	1090	2997	1022	530	1190	967
ENSG00000108309.14	23	23	16	19	35	13	17	41	14	29	14	25	5	8	37	8	48	1	23	17	21	25	20	37	29	64	11	5	20	21	13	17	32	12	15	36	11	25	12	23	4	8	36	6	47	1	18	16	18
ENSG00000108848.16	1	7	9	7	16	2	3	5	6	44	8	3	1	0	3	3	22	18	2	2	3	1	5	21	56	5	5	4	1	6	8	7	16	2	3	5	5	41	8	3	1	0	3	3	22	17	1	2	3
ENSG00000109475.17	93	347	59	34	70	84	124	70	222	362	20	49	1	8	160	158	143	376	19	232	27	149	358	82	927	67	290	245	92	343	61	35	71	83	121	71	221	372	21	48	1	7	163	162	146	388	19	228	29
ENSG00000110719.11	0	0	0	1	1	0	2	0	3	0	3	0	0	1	1	3	6	0	0	0	1	2	0	0	4	1	0	0	20	25	42	58	105	22	37	15	10	68	26	28	0	5	27	19	107	21	11	7	21
ENSG00000111678.11	64	98	40	45	99	82	53	56	84	209	24	74	4	26	55	53	103	59	24	76	38	63	61	68	163	46	76	41	64	100	40	47	99	82	52	55	83	203	24	74	4	26	55	52	103	57	24	75	37
ENSG00000112306.8	696	1434	834	795	1422	927	922	783	1087	2568	351	1094	120	398	648	629	1502	605	324	700	475	851	1136	1149	2644	1400	826	817	883	1822	1014	1010	1726	1140	1138	1034	1452	3392	456	1403	150	533	808	773	1909	773	391	894	571
ENSG00000113240.14	2	2	6	5	8	0	1	1	2	22	2	1	0	0	2	1	14	11	1	1	0	3	6	6	25	1	1	1	2	4	5	5	8	0	2	1	2	22	2	1	0	0	2	1	14	12	1	1	0
ENSG00000114857.19	2	1	9	11	21	0	1	1	1	34	8	4	0	2	3	1	20	8	1	0	0	2	3	17	34	1	3	0	2	1	9	11	21	0	1	1	0	34	7	4	0	2	3	1	20	8	1	0	0
ENSG00000115268.10	409	629	388	392	697	388	406	363	381	976	112	429	34	142	356	292	516	233	139	254	200	370	465	544	1082	522	317	253	587	933	564	580	1067	576	621	558	604	1399	154	640	51	231	565	435	833	364	191	359	303
ENSG00000115524.17	8	24	56	31	52	12	22	11	11	142	20	18	2	2	15	11	94	37	8	7	13	15	26	71	143	17	6	14	8	23	56	30	51	12	22	11	10	138	19	18	1	2	15	11	93	37	7	7	13
ENSG00000115649.16	15	26	26	26	51	13	22	59	29	64	21	58	4	30	38	26	45	11	46	21	24	33	29	68	83	101	7	10	14	26	25	26	51	10	22	56	28	56	21	55	4	27	37	25	44	10	37	21	24
ENSG00000115677.18	16	12	19	21	56	14	28	23	10	58	3	14	2	15	14	8	53	10	16	6	8	28	13	47	62	58	0	14	15	11	17	20	55	14	26	22	10	53	3	12	2	14	13	7	51	9	15	6	7
ENSG00000115758.14	16	18	19	24	61	14	25	59	27	130	25	53	10	22	29	16	102	8	34	20	35	42	39	76	56	101	12	17	16	18	19	24	60	14	25	59	26	126	25	53	9	22	29	16	103	8	33	19	35
ENSG00000115875.19	3	16	26	26	38	5	11	2	10	94	21	13	0	3	8	10	51	29	6	8	11	16	34	27	104	16	8	10	3	15	22	24	36	4	11	2	9	92	20	12	0	3	7	10	47	26	4	7	11
ENSG00000116001.17	4	7	7	12	23	3	3	2	1	59	15	9	0	0	3	3	33	13	3	2	3	8	8	19	63	9	4	2	4	10	8	13	22	3	5	2	1	60	14	9	0	1	3	4	34	14	3	2	5
ENSG00000116701.16	52	88	168	161	262	49	123	65	28	292	77	51	3	35	103	54	365	72	60	33	75	128	93	319	471	170	32	80	50	86	167	160	257	49	121	62	28	283	75	50	3	33	102	52	359	70	54	30	73
ENSG00000117335.21	4	34	77	49	69	14	39	16	16	246	36	16	0	13	11	24	246	52	24	10	23	19	51	129	284	36	19	29	4	34	78	48	68	14	38	16	16	241	35	15	0	13	11	23	243	52	23	10	21
ENSG00000117592.9	160	148	121	220	339	162	219	305	89	333	126	208	79	145	197	72	636	37	170	100	167	346	281	566	429	882	138	98	159	146	119	221	334	163	218	306	88	328	125	208	78	143	194	71	632	37	163	97	167
ENSG00000117984.15	44	30	76	30	68	27	45	32	12	121	5	20	3	10	46	19	74	4	8	11	9	65	33	50	96	92	9	23	87	95	84	168	294	66	136	76	37	115	58	66	6	43	138	53	293	39	8	38	82
ENSG00000118564.15	33	46	71	98	113	37	56	37	20	177	50	28	3	9	55	44	215	53	19	26	34	67	63	142	309	64	37	40	32	45	71	94	111	36	56	36	19	172	48	27	3	9	51	42	211	52	19	25	34
ENSG00000119535.19	125	128	235	301	551	85	197	211	59	464	169	121	17	68	220	92	587	87	81	54	106	233	130	537	801	278	54	87	119	120	226	295	542	82	188	200	57	430	166	117	16	64	212	89	572	83	77	51	101
ENSG00000119917.15	6	5	9	14	36	4	10	18	3	62	17	14	0	5	48	12	75	14	7	5	11	26	51	50	184	37	4	9	4	4	9	13	33	4	10	16	3	58	15	14	0	4	48	12	72	12	7	5	11
ENSG00000121060.19	6	1	19	15	28	3	8	10	0	52	13	8	0	0	11	4	38	10	3	1	5	11	1	18	76	9	1	7	6	1	19	17	28	3	10	10	1	54	15	9	0	0	10	4	46	12	3	1	6
ENSG00000121104.8	14	21	26	28	81	11	25	39	20	98	10	32	4	12	18	21	69	10	53	12	25	21	23	63	78	65	7	11	13	21	25	27	79	10	25	38	18	91	10	32	4	13	17	22	67	8	50	12	24
ENSG00000121858.11	6	24	43	40	52	11	32	9	13	111	19	21	3	7	25	18	125	40	9	8	18	28	72	89	275	46	12	25	6	24	42	38	51	11	31	8	13	102	19	22	3	7	25	17	121	39	8	7	18
ENSG00000123240.17	22	27	28	23	45	17	28	60	32	102	17	40	3	11	50	18	69	5	26	11	28	48	60	96	63	150	13	18	21	26	27	23	44	16	27	58	32	101	18	39	3	10	49	19	68	6	25	10	28
ENSG00000123933.17	25	26	24	31	67	24	23	40	12	69	7	35	2	14	36	16	47	11	31	15	23	46	38	75	76	97	14	12	25	24	24	37	72	24	24	39	12	67	10	37	2	14	35	16	51	12	31	15	23
ENSG00000124098.10	121	114	91	121	269	99	141	286	65	297	100	197	52	127	240	99	478	41	191	96	195	212	155	362	223	585	75	56	119	109	88	116	264	96	138	278	63	287	97	193	51	121	235	98	477	40	184	94	193
ENSG00000125037.13	50	33	39	46	86	26	54	87	31	102	31	68	13	35	69	9	140	9	43	26	52	74	47	101	131	207	31	28	46	31	36	45	83	25	53	85	28	99	29	66	11	34	65	9	137	9	38	23	52
ENSG00000125652.8	26	47	31	36	69	52	31	25	31	98	13	39	2	18	32	27	35	21	20	42	28	48	45	51	105	42	41	29	25	46	30	36	69	52	31	23	31	89	13	39	2	18	31	27	35	22	17	42	28
ENSG00000125691.14	127	429	107	69	157	98	241	137	380	623	32	125	4	44	188	210	208	348	30	266	67	183	387	169	995	129	308	314	132	429	112	67	154	98	243	133	381	627	32	125	4	45	186	211	210	351	28	268	67
ENSG00000125743.11	37	74	36	19	37	32	35	32	51	110	14	38	2	8	44	25	42	30	12	39	23	39	79	45	163	35	55	49	36	73	35	19	35	32	34	32	52	109	14	38	2	8	44	25	40	30	11	39	21
ENSG00000125772.14	11	13	25	23	53	4	12	7	6	51	8	8	0	3	9	7	49	20	7	2	9	14	8	38	77	11	5	9	10	13	23	23	52	4	13	7	6	50	7	7	0	3	9	7	46	19	7	2	9
ENSG00000125818.18	112	75	65	98	182	70	127	265	69	277	101	189	59	101	131	68	283	29	128	50	126	140	139	286	249	451	52	41	109	74	62	97	181	69	126	262	68	271	100	187	54	99	128	66	276	28	126	48	124
ENSG00000126267.11	90	101	101	85	191	114	108	97	54	206	43	81	17	32	113	43	226	55	61	84	62	147	126	189	375	196	105	84	90	101	100	85	191	112	108	96	53	202	43	79	17	30	114	43	224	55	58	84	61
ENSG00000126432.14	76	72	57	94	107	75	76	146	53	217	42	105	18	51	103	46	125	31	59	48	68	109	101	127	249	203	60	53	76	70	57	92	106	74	75	141	54	207	42	103	18	48	101	46	124	31	54	47	68
ENSG00000126860.12	3	14	8	3	7	4	6	9	4	46	2	2	1	1	19	14	21	17	6	11	3	12	12	10	56	3	5	4	9	66	26	34	36	11	39	18	28	111	15	8	1	8	26	45	111	68	6	25	13
ENSG00000127528.6	94	171	362	222	712	80	209	132	95	882	133	149	11	61	119	98	557	122	72	56	113	140	131	476	580	219	51	95	93	167	351	218	702	79	206	129	95	841	130	148	11	60	116	96	550	119	63	55	112
ENSG00000127540.12	2	5	4	2	3	4	5	3	6	11	2	1	0	0	2	2	2	0	4	5	1	5	3	4	11	4	4	2	88	130	72	65	112	102	53	77	55	163	21	68	6	23	86	63	137	56	22	78	32
ENSG00000128383.13	2	8	21	30	33	9	8	11	6	72	18	9	0	1	11	7	54	16	10	4	8	19	28	49	141	23	8	11	3	8	21	30	33	8	8	10	6	70	18	10	0	1	10	7	54	16	9	4	8
ENSG00000129472.15	26	6	14	13	24	13	17	57	10	42	9	18	6	21	29	7	43	2	7	15	11	11	11	26	26	39	9	4	26	6	14	13	24	13	16	53	10	41	8	18	6	21	29	7	42	2	7	15	11
ENSG00000129657.16	29	14	59	61	118	20	55	69	8	164	23	51	8	23	50	20	189	10	92	15	44	82	24	152	140	119	20	21	28	14	57	59	114	20	52	66	7	159	21	48	6	22	47	18	185	9	83	14	41
ENSG00000130066.17	11	15	48	24	51	13	15	21	10	162	20	21	0	6	30	17	95	38	45	9	13	28	35	56	210	27	13	12	23	39	79	98	141	21	56	41	24	239	62	43	1	20	64	30	286	89	43	26	54
ENSG00000130255.13	430	752	432	468	736	539	404	395	559	1076	154	435	29	145	405	382	587	349	142	405	207	450	511	484	1356	431	414	351	425	763	434	468	743	534	408	399	553	1059	156	435	28	144	401	382	584	336	138	405	206
ENSG00000130811.12	83	111	63	96	195	83	88	68	42	172	23	64	9	31	64	42	124	46	14	56	46	89	92	92	260	107	56	66	81	109	59	96	191	82	88	67	40	165	22	63	8	31	63	41	122	45	13	55	44
ENSG00000130821.17	37	10	13	15	49	11	24	111	31	90	24	79	12	38	67	18	109	1	15	16	28	40	39	92	37	166	6	5	36	11	12	15	48	11	23	111	31	83	24	77	12	38	65	18	109	1	10	16	27
ENSG00000130830.15	53	47	38	61	122	26	99	206	67	258	68	145	29	110	119	69	311	15	141	39	98	104	106	225	157	330	32	42	52	47	35	59	122	26	98	207	66	251	66	144	29	109	115	68	309	14	132	38	97
ENSG00000132207.18	0	0	0	0	0	0	0	0	0	0	0	0	0	0	0	0	0	0	0	0	0	0	0	0	1	0	0	0	13	17	19	36	1	26	31	10	11	35	16	16	2	9	20	8	54	17	1	6	19
ENSG00000132274.17	9	30	28	35	48	12	39	18	15	170	15	22	1	3	15	13	112	38	13	8	10	23	56	91	238	36	12	19	10	31	25	35	46	12	39	18	14	165	15	22	1	3	14	13	109	37	13	6	10
ENSG00000133069.17	5	1	6	4	17	2	11	16	9	31	7	24	2	12	4	1	29	1	10	7	4	9	7	25	17	23	3	2	5	1	5	4	17	2	10	16	9	28	5	21	2	8	4	1	25	1	8	6	4
ENSG00000133193.13	41	25	22	26	61	15	39	118	30	114	27	58	8	36	60	21	105	14	32	34	43	52	38	80	67	93	15	18	41	24	21	26	61	14	38	115	30	107	27	57	7	36	57	21	103	14	30	33	43
ENSG00000133606.11	195	74	93	106	228	85	179	642	103	464	108	271	61	194	375	96	662	47	204	173	232	325	265	567	379	784	116	91	187	71	91	104	225	81	176	628	102	452	102	262	59	193	367	95	657	43	196	171	231
ENSG00000133742.14	7	16	14	7	29	13	19	62	28	76	22	39	8	18	34	40	79	14	37	26	35	25	39	58	33	74	22	9	7	15	14	7	28	13	17	61	27	75	21	38	7	17	33	38	77	14	36	24	33
ENSG00000134419.15	7	9	8	2	6	8	6	8	7	55	5	9	1	0	11	10	2	10	16	12	0	8	13	6	31	4	7	1	374	946	262	207	423	429	333	358	679	1242	117	382	35	116	436	390	590	610	90	733	144
ENSG00000134698.11	3	7	18	14	26	2	5	10	6	58	7	4	0	1	7	7	46	17	13	2	7	11	5	24	71	16	5	5	3	7	18	14	26	2	5	10	6	57	7	4	0	1	7	7	46	17	12	2	7
ENSG00000134884.15	3	12	7	5	29	5	8	3	1	57	6	6	1	0	5	4	36	34	3	4	3	6	7	30	95	4	9	6	3	11	7	4	28	5	7	3	1	56	5	6	1	0	5	4	35	33	3	4	3
ENSG00000135049.16	1	2	13	15	15	1	8	3	2	31	9	2	0	1	4	4	27	9	0	3	3	4	8	26	48	5	2	8	1	1	12	15	15	1	8	3	2	31	9	2	0	1	3	4	26	9	0	3	3
ENSG00000135655.16	11	17	25	28	42	9	16	11	15	95	24	14	2	5	19	14	80	25	14	9	13	28	44	67	224	35	15	15	11	20	26	35	45	8	22	11	14	93	27	13	2	8	18	15	94	29	13	10	16
ENSG00000135924.17	8	7	13	16	37	6	17	58	11	49	11	42	5	19	25	11	22	9	15	6	11	12	23	30	38	56	5	5	8	7	13	15	34	6	15	58	10	45	10	41	4	18	24	11	20	8	12	6	11
ENSG00000136040.9	26	27	38	58	50	15	35	23	18	122	30	35	3	10	50	30	153	50	23	20	22	42	18	94	150	30	14	16	25	27	39	57	50	15	35	22	17	121	30	35	3	10	49	30	151	49	21	19	22
ENSG00000136051.15	3	12	19	13	13	2	7	2	3	39	8	0	1	3	3	4	42	17	1	4	8	4	15	22	79	9	10	9	3	12	18	12	13	2	7	2	3	36	8	0	1	3	3	4	42	16	0	3	8
ENSG00000136630.13	6	1	4	7	5	0	1	1	1	18	0	3	0	0	4	1	3	0	6	1	2	6	1	2	12	4	0	2	11	7	11	17	16	0	9	5	4	26	2	7	0	4	17	3	29	4	5	2	7
ENSG00000136732.16	453	387	267	415	848	313	457	1014	373	783	368	975	148	462	753	274	1147	126	314	269	508	787	644	1365	1027	2374	252	181	440	375	246	406	836	309	447	987	356	696	365	950	143	454	722	267	1129	124	290	258	504
ENSG00000136819.15	36	28	37	47	99	33	49	89	39	165	30	71	11	29	63	26	150	13	53	34	67	67	67	147	159	249	26	25	34	28	36	46	99	33	48	87	39	160	29	67	11	29	59	25	147	13	47	33	64
ENSG00000136840.19	33	18	16	24	42	23	19	97	31	63	26	51	15	26	31	10	60	6	8	15	22	50	32	68	50	85	14	6	30	16	16	26	37	22	16	90	30	55	26	46	14	26	27	10	57	6	8	14	22
ENSG00000136842.14	5	2	11	10	16	4	15	31	9	38	11	27	4	21	30	16	43	1	18	9	24	21	16	40	18	62	3	1	5	2	11	10	16	4	14	31	7	37	11	27	4	21	31	16	42	1	17	8	24
ENSG00000136908.18	42	29	27	36	82	32	28	141	27	101	45	96	23	42	65	18	86	15	28	20	59	54	48	108	89	175	29	13	34	28	26	34	78	30	27	137	24	86	42	92	22	41	64	16	82	14	20	20	56
ENSG00000136942.15	184	432	140	115	178	173	158	183	328	440	48	209	1	53	255	189	159	186	14	162	77	189	313	197	821	181	250	212	186	437	141	121	179	174	167	185	333	444	47	210	1	58	258	195	161	190	15	166	78
ENSG00000137193.14	87	88	71	84	235	60	115	285	93	378	86	181	42	115	184	74	312	36	88	54	83	135	120	258	215	395	38	37	86	87	71	83	232	58	112	271	92	360	85	171	39	109	180	72	308	34	84	53	78
ENSG00000137198.10	33	25	23	29	66	11	46	146	50	132	37	85	33	60	78	34	185	12	48	38	69	70	70	151	74	218	27	14	32	24	21	28	66	11	45	144	50	129	37	84	33	60	77	34	181	12	47	38	68
ENSG00000137818.12	1555	2544	1490	1774	3259	1869	1937	1671	1758	4090	681	1647	180	686	1336	1095	3042	1307	574	1494	869	1900	2112	2268	5452	2051	1887	1409	1592	2637	1558	1817	3363	1899	1980	1731	1802	3990	701	1691	186	711	1366	1134	3078	1336	493	1537	895
ENSG00000137880.6	3	7	7	3	14	8	5	6	5	15	0	6	0	2	3	5	10	1	0	4	4	11	6	3	14	9	7	0	3	6	7	3	14	8	5	5	5	13	0	6	0	2	3	5	10	1	0	4	4
ENSG00000138326.21	42	229	63	35	72	36	118	31	150	296	14	40	0	18	92	114	101	223	7	77	28	76	236	80	588	66	118	198	42	229	61	37	71	38	120	31	150	297	13	40	0	19	92	115	101	223	7	77	28
ENSG00000138867.17	48	36	35	29	88	23	53	143	48	139	45	83	26	38	75	26	142	12	44	31	41	59	49	96	91	176	12	16	46	35	32	29	86	22	51	140	46	132	45	81	26	37	73	26	139	12	39	30	41
ENSG00000140264.21	575	618	336	566	1059	582	545	692	327	472	267	565	130	229	627	308	1226	268	62	412	389	863	839	1213	1619	1617	552	295	558	606	318	552	1038	566	541	671	320	427	256	552	127	220	614	297	1199	258	41	404	382
ENSG00000140564.13	24	15	33	34	76	11	25	46	24	114	18	38	8	21	36	26	77	10	54	11	29	36	34	73	87	78	4	19	23	14	31	33	74	10	24	43	20	103	17	37	9	20	35	25	75	10	53	11	27
ENSG00000140988.16	1293	2092	1145	1628	2695	1546	1624	1290	1457	3240	499	1280	109	527	979	973	2175	973	303	1110	744	1344	1555	1789	4077	1513	1251	1146	1454	2333	1324	1795	3022	1716	1817	1442	1625	4080	545	1437	121	609	1098	1105	2526	1049	514	1235	815
ENSG00000141084.12	11	8	7	7	27	3	7	45	9	44	12	21	9	9	21	16	50	1	20	6	18	15	13	25	32	54	10	3	11	8	7	7	27	3	7	44	9	43	12	21	9	9	21	15	49	0	20	5	18
ENSG00000141469.18	4	0	4	2	7	5	2	27	6	21	6	17	9	6	7	8	15	5	10	12	12	6	5	10	9	27	6	1	3	0	3	2	8	4	2	26	7	17	6	15	8	6	7	8	14	4	10	12	11
ENSG00000142534.7	985	1607	834	895	1645	1177	1089	1007	1006	2206	346	1017	89	387	974	691	1673	799	179	907	462	1209	1319	1349	3468	1228	1056	868	991	1617	837	903	1656	1184	1099	1018	1011	2228	347	1045	90	390	980	697	1694	800	181	907	470
ENSG00000142546.14	72	72	40	57	121	73	67	66	87	168	21	73	3	18	57	30	101	28	12	55	42	68	54	80	166	54	48	54	72	70	40	55	119	72	66	66	88	163	20	72	3	18	56	29	100	28	12	54	41
ENSG00000143119.14	79	153	230	339	483	84	178	111	65	620	143	121	8	61	105	96	624	132	117	62	96	158	136	399	707	174	77	118	78	153	226	336	482	84	177	110	65	611	141	120	8	61	105	95	614	131	110	60	96
ENSG00000143226.16	4	1	8	5	6	1	4	5	1	27	8	4	0	1	9	3	15	2	8	3	3	3	4	5	9	3	3	2	59	105	155	269	327	64	173	107	63	393	170	88	13	62	111	74	574	101	44	68	114
ENSG00000143416.21	69	43	15	24	90	38	43	248	80	206	69	121	46	81	123	58	205	20	80	46	101	99	117	192	111	303	47	24	67	41	16	22	87	37	42	243	78	199	68	119	45	78	123	56	202	19	73	44	99
ENSG00000143546.10	311	670	325	296	314	288	452	564	414	1351	230	247	18	109	1521	584	834	874	75	512	232	979	1227	572	4688	532	903	1128	304	657	315	287	304	280	443	551	406	1314	222	240	17	105	1485	569	816	849	69	506	224
ENSG00000143774.17	454	345	247	359	818	366	387	1028	358	1005	332	801	194	381	735	281	1183	143	293	379	491	726	646	943	785	1515	340	164	443	337	240	354	809	360	382	1014	352	963	322	785	189	380	723	278	1166	141	274	372	487
ENSG00000144713.13	717	1192	765	719	1302	873	839	771	864	2305	231	869	55	307	730	571	1223	638	309	704	455	850	896	944	2482	1051	796	781	744	1236	793	761	1358	926	878	799	911	2402	248	922	57	317	781	592	1300	670	308	736	474
ENSG00000145335.17	87	69	44	55	159	45	141	287	132	469	81	187	48	231	205	145	444	31	208	130	242	98	209	338	225	472	66	65	84	68	43	56	155	43	138	284	128	459	79	183	44	228	201	143	440	30	205	128	239
ENSG00000145425.10	130	551	134	115	173	134	305	112	383	724	69	135	2	34	172	272	327	441	11	311	82	167	430	206	1443	142	368	373	175	743	182	149	233	178	394	150	510	1129	87	190	2	43	241	376	467	604	41	399	116
ENSG00000145592.14	401	928	526	427	707	475	544	405	745	1619	144	466	30	165	489	412	739	475	258	485	266	442	674	657	1774	589	514	564	423	977	537	444	740	504	572	421	783	1717	151	498	31	168	527	437	767	501	290	508	282
ENSG00000145901.16	28	46	53	71	140	31	47	95	38	190	28	98	5	32	61	47	144	12	55	25	52	97	54	138	199	159	23	37	27	46	52	67	138	29	46	93	38	186	27	97	4	30	60	44	142	12	52	25	51
ENSG00000146094.16	9	10	48	63	76	11	27	28	11	87	37	24	3	10	26	10	125	18	37	5	22	31	11	91	127	54	7	11	9	9	47	61	73	9	26	28	11	79	36	22	3	9	24	10	119	17	36	5	21
ENSG00000147123.12	59	78	35	73	116	79	70	55	48	127	22	54	7	25	59	44	86	44	23	61	32	70	65	77	147	70	45	66	58	76	31	71	114	77	68	53	47	121	21	54	7	24	57	43	83	42	22	60	31
ENSG00000147403.18	1736	2452	1223	1750	3211	1888	1826	1509	1502	2743	560	1601	130	530	1427	1136	2609	1274	239	1505	841	1774	1732	1887	4949	1576	1633	1312	1937	2805	1423	1984	3634	2131	2048	1996	1940	3966	709	2066	161	682	1600	1312	3029	1453	284	1697	943
ENSG00000147454.14	635	563	404	609	1059	619	647	2219	828	2660	1037	1909	492	827	997	465	2207	225	1017	602	644	1295	1105	2080	1714	2894	603	290	630	555	395	604	1052	612	635	2168	818	2608	1019	1877	484	819	974	457	2170	219	991	590	638
ENSG00000147894.17	2	6	11	11	21	4	4	0	2	44	11	4	0	0	2	5	35	10	2	4	3	7	10	16	61	6	0	5	2	6	11	11	21	4	4	0	2	44	10	4	0	0	2	4	33	9	2	4	3
ENSG00000149131.17	0	2	3	4	9	2	2	3	0	13	2	1	0	1	9	3	46	0	3	0	3	12	44	22	69	27	0	3	0	2	3	4	7	2	2	3	0	12	2	1	0	1	8	3	44	0	3	0	3
ENSG00000149480.7	2	4	12	14	16	3	1	5	3	21	7	5	0	0	7	1	10	7	5	0	1	9	6	11	44	6	1	2	2	2	11	13	14	3	0	5	2	16	7	5	0	0	6	1	10	7	3	0	1
ENSG00000149806.11	28	40	41	17	39	31	9	39	33	204	9	25	3	8	31	27	45	28	67	29	10	45	37	43	90	25	36	18	364	738	335	343	519	459	365	317	490	981	140	316	35	135	405	412	694	368	65	433	171
ENSG00000150867.14	80	46	79	88	168	50	69	190	49	255	41	134	17	58	118	55	201	30	85	41	87	87	84	195	167	261	31	39	79	45	78	88	168	48	69	182	48	247	40	132	15	58	117	51	198	30	78	39	87
ENSG00000151651.16	15	39	67	74	119	15	37	38	12	125	35	28	0	16	40	19	157	24	22	10	33	43	17	138	190	70	12	39	15	39	66	74	117	15	38	39	11	124	34	28	0	16	40	18	157	24	22	10	32
ENSG00000151694.15	2	4	12	4	15	0	6	4	2	20	2	1	0	0	2	3	10	6	2	0	4	3	7	6	30	7	0	1	2	4	12	4	15	0	6	4	2	20	2	1	0	0	2	3	10	6	2	0	4
ENSG00000151726.15	13	40	60	116	91	18	47	54	23	371	76	23	2	18	53	39	237	35	42	17	30	57	34	156	359	74	21	35	11	39	59	115	89	17	47	52	23	362	76	22	2	18	49	36	235	34	39	15	28
ENSG00000154237.13	0	2	0	7	5	0	3	3	0	2	1	1	0	0	2	0	9	2	0	0	0	2	2	5	12	5	0	0	0	2	0	8	5	0	4	3	0	2	5	1	0	0	4	0	16	4	0	0	4
ENSG00000154451.15	8	15	17	25	50	9	27	6	7	59	4	8	0	3	3	4	144	16	8	4	9	33	149	111	313	68	8	19	9	15	16	25	49	10	26	6	9	56	3	9	0	3	3	4	144	16	7	3	9
ENSG00000156482.11	703	1422	687	664	1218	822	815	721	998	2275	315	673	72	263	715	681	1612	899	227	991	387	894	1174	1132	3000	948	1154	821	700	1416	680	663	1207	817	812	709	998	2240	313	667	71	262	713	675	1596	895	223	987	385
ENSG00000156515.24	16	20	24	30	62	13	27	38	15	73	11	33	1	18	29	18	61	8	27	14	19	29	15	44	60	49	9	12	16	20	24	29	63	13	27	36	16	73	11	32	1	18	29	18	61	8	24	14	19
ENSG00000158517.16	96	77	123	276	321	75	214	71	26	117	51	62	5	33	264	64	519	105	76	49	131	196	171	467	832	306	44	149	121	116	210	336	401	107	247	96	41	283	69	97	6	47	357	94	636	134	167	72	161
ENSG00000158578.21	234	145	109	131	421	120	210	1172	322	938	353	704	221	506	1090	522	1431	74	733	390	1151	597	655	1283	646	1843	198	174	230	142	105	127	408	119	206	1133	316	911	343	682	209	496	1058	513	1405	69	613	380	1137
ENSG00000158773.14	2	0	9	5	8	2	1	2	2	4	0	4	0	0	9	2	15	4	0	0	1	3	0	16	49	4	0	1	2	0	8	4	8	2	1	2	2	3	0	4	0	0	9	2	14	4	0	0	1
ENSG00000158828.8	41	24	34	27	67	21	33	80	36	138	16	54	8	19	60	24	71	2	63	15	27	38	37	69	43	98	12	10	50	34	34	51	93	25	44	94	42	134	28	68	8	35	64	31	97	7	62	18	48
ENSG00000158850.15	13	11	13	15	47	6	18	29	13	39	5	17	2	11	7	10	32	0	17	8	3	12	7	30	38	27	8	5	12	11	13	15	45	7	18	29	12	37	5	17	2	11	6	10	30	0	15	8	2
ENSG00000158856.19	168	128	110	129	362	86	163	667	216	942	246	487	100	242	322	134	531	34	310	102	211	321	241	525	277	966	76	50	159	123	97	128	340	81	161	636	209	853	239	462	95	241	307	132	507	32	255	93	206
ENSG00000159023.22	46	39	64	61	142	28	93	179	54	307	39	103	23	90	93	24	206	14	71	29	55	74	55	185	101	225	26	27	45	38	62	62	141	26	91	174	54	302	39	101	23	90	90	25	202	14	69	29	53
ENSG00000159346.13	200	177	157	235	442	127	297	635	239	1009	320	476	118	345	385	211	1039	72	455	250	392	363	375	882	603	1180	156	118	198	174	156	232	437	123	293	622	239	980	319	475	119	342	377	206	1021	72	421	247	391
ENSG00000160410.15	48	42	52	118	151	30	68	45	13	67	33	29	2	11	51	25	125	25	17	8	39	80	45	132	225	99	12	44	47	42	51	118	149	29	67	45	13	62	32	29	2	11	51	24	125	25	16	8	38
ENSG00000160445.11	25	17	26	20	61	11	25	60	22	64	21	47	4	22	29	13	72	4	22	8	21	21	24	63	54	68	16	14	25	17	23	20	60	10	24	60	22	61	21	45	4	21	28	13	71	4	20	8	21
ENSG00000160593.19	57	75	107	175	241	40	99	75	46	285	71	69	5	39	148	58	344	64	31	23	68	117	94	306	594	167	46	60	55	72	99	173	235	38	98	71	44	268	68	65	5	37	142	55	338	63	25	21	66
ENSG00000160685.14	6	7	17	27	35	5	8	4	2	20	11	16	0	3	12	2	27	12	0	3	8	13	6	39	98	25	4	7	5	7	15	25	35	5	8	4	1	17	10	15	0	3	11	1	28	10	0	3	9
ENSG00000161016.18	652	973	604	648	1272	741	694	703	739	2063	258	709	46	248	489	418	957	369	234	416	292	778	790	835	1828	788	537	501	645	971	601	644	1269	736	687	691	732	2030	257	704	45	246	480	412	947	370	229	412	292
ENSG00000161970.15	0	1	1	0	2	0	0	0	0	10	1	1	0	1	2	0	2	0	2	1	0	0	2	0	5	1	1	0	53	275	76	45	79	50	108	50	208	368	26	52	2	14	99	119	129	286	20	141	29
ENSG00000162231.14	7	4	18	23	26	3	5	2	3	30	8	9	1	0	7	3	25	9	2	2	5	2	3	24	39	12	0	6	7	3	17	23	25	3	5	2	3	25	7	9	1	0	6	3	24	8	2	2	4
ENSG00000162244.12	587	929	493	623	1125	702	615	536	647	918	196	608	50	246	574	406	940	454	40	536	326	676	750	697	1981	725	613	564	613	968	501	645	1171	723	656	550	679	894	195	621	52	254	592	423	977	473	38	557	338
ENSG00000162366.8	79	64	40	60	104	60	82	291	95	271	79	210	46	91	111	36	226	18	131	65	67	139	129	223	132	351	65	26	76	64	40	61	104	59	81	283	92	256	77	211	44	91	110	36	220	17	114	63	66
ENSG00000162367.12	8	10	6	4	19	3	14	34	9	35	15	21	4	7	20	7	18	2	10	7	7	25	12	17	16	47	6	2	6	8	6	4	16	2	10	32	8	31	12	19	3	7	18	5	18	2	8	6	5
ENSG00000162722.9	37	16	18	14	76	13	33	156	48	210	24	76	14	65	68	18	100	4	86	29	66	30	46	102	48	134	7	12	39	16	17	16	80	14	37	163	51	202	27	79	15	70	68	19	110	4	79	29	69
ENSG00000162747.13	102	202	375	240	376	82	213	193	135	1405	124	147	7	43	447	225	855	116	282	90	137	285	265	591	1181	377	82	145	111	292	411	424	547	103	384	224	175	1364	263	194	10	112	493	311	1320	199	262	120	302
ENSG00000163874.11	0	1	9	8	14	0	2	3	2	12	2	7	0	0	5	2	4	6	1	1	2	3	3	7	27	0	0	2	0	1	9	8	14	0	2	3	2	10	2	7	0	0	5	2	4	6	1	1	2
ENSG00000163932.16	7	9	34	36	58	8	26	8	8	86	19	17	1	7	11	14	116	15	21	0	16	13	12	85	151	38	7	12	7	9	31	35	56	8	25	8	8	82	18	16	1	7	11	13	113	14	20	0	16
ENSG00000164134.14	2	4	12	13	3	6	6	3	6	5	6	6	0	1	3	3	10	7	0	5	2	1	5	9	14	2	7	2	2	4	11	13	2	6	5	3	6	5	6	5	0	1	3	2	10	6	0	4	2
ENSG00000164587.13	674	1297	551	516	993	734	649	608	938	1853	198	669	36	246	668	581	1024	595	166	710	328	737	1031	857	2350	840	862	691	723	1352	575	549	1040	776	689	644	980	1964	201	693	34	263	700	610	1087	617	207	732	348
ENSG00000164849.10	10	6	3	6	23	8	6	29	19	50	11	17	6	19	36	10	44	3	24	10	29	14	13	41	19	48	9	5	11	5	3	6	22	8	6	27	19	50	10	17	6	18	34	10	42	3	24	9	29
ENSG00000165178.9	52	56	137	95	125	40	69	38	10	142	27	41	3	11	115	45	169	44	33	22	42	84	64	149	295	87	12	39	52	46	86	98	113	36	70	42	6	38	33	33	3	13	132	62	190	53	0	20	48
ENSG00000165406.16	31	18	24	22	51	9	51	91	28	150	28	51	11	53	53	16	101	10	64	16	52	27	29	94	58	123	11	11	52	38	41	49	104	21	74	180	53	262	44	106	24	82	112	28	197	18	106	30	85
ENSG00000166441.13	514	904	499	469	906	545	547	574	588	1726	193	533	40	168	483	405	869	560	248	518	227	631	727	631	1816	513	620	514	624	1133	630	617	1138	684	710	721	750	2127	245	673	52	220	647	530	1163	707	232	669	291
ENSG00000166888.12	25	28	73	66	144	19	37	26	15	97	19	24	0	12	24	9	136	21	15	8	20	45	18	92	165	70	3	18	24	28	72	63	141	19	37	25	14	95	19	24	0	12	24	9	135	21	13	8	20
ENSG00000166947.15	1	2	0	2	2	1	0	14	0	9	2	2	1	2	7	0	2	0	9	2	1	3	1	6	2	1	0	0	17	13	3	10	18	6	17	111	29	48	7	34	11	40	42	15	72	3	22	17	27
ENSG00000166987.15	9	3	17	15	34	4	9	15	3	22	9	8	1	0	10	1	29	14	6	4	3	9	1	17	38	13	3	1	8	3	15	15	33	4	7	14	3	20	9	8	1	0	10	1	29	14	4	3	3
ENSG00000167173.19	17	27	56	53	104	13	47	46	18	88	25	20	2	11	33	12	136	8	9	4	23	60	41	136	139	70	8	20	17	26	54	51	98	13	46	44	18	78	23	19	2	10	31	12	132	7	8	2	20
ENSG00000167286.11	56	82	45	48	85	51	58	45	59	168	9	59	4	18	45	52	85	48	25	49	15	50	52	48	178	37	61	55	55	80	43	45	82	50	57	44	57	168	8	57	4	18	45	51	84	46	22	49	14
ENSG00000167526.14	1903	2748	1490	1777	3355	2014	1981	1866	2129	4732	626	1979	160	723	1675	1364	2909	1423	374	1583	984	1930	2008	2135	5543	2102	1778	1578	1972	2870	1555	1826	3469	2085	2055	1932	2212	4989	637	2054	167	738	1758	1419	3030	1483	449	1629	1024
ENSG00000167671.12	114	93	112	84	264	72	116	475	138	532	126	339	83	148	198	84	400	24	129	60	106	316	256	517	302	752	76	65	108	88	105	81	262	71	113	461	128	508	125	333	82	145	196	77	392	23	116	60	107
ENSG00000167705.12	10	9	6	6	17	7	8	23	10	27	1	16	2	6	9	6	16	0	9	9	6	19	13	15	24	39	5	9	20	18	12	8	30	11	13	42	28	51	7	27	4	10	26	8	28	1	22	16	16
ENSG00000167768.4	40	22	21	22	77	21	53	86	19	53	26	59	20	40	50	16	189	7	33	26	52	86	107	186	98	320	26	18	39	22	20	22	77	19	52	81	18	50	26	57	20	40	49	16	186	8	31	26	52
ENSG00000167815.12	46	47	46	54	113	44	61	68	44	120	19	77	7	35	69	51	165	26	52	42	85	73	114	150	152	190	44	45	46	47	46	53	109	44	60	68	44	111	19	77	7	35	69	50	166	26	45	42	85
ENSG00000167978.17	3	4	8	10	24	2	5	10	0	17	7	6	2	0	4	2	11	6	11	0	1	3	5	15	49	13	1	2	2	3	4	9	21	2	3	7	0	15	6	5	2	0	3	1	10	5	8	0	1
ENSG00000167992.14	3	2	4	2	5	0	4	35	10	30	8	20	4	12	14	3	17	0	10	2	5	6	7	18	3	18	1	0	3	2	4	2	5	0	4	34	9	26	7	20	4	12	14	3	16	0	9	2	5
ENSG00000167994.13	5	4	0	1	6	2	3	9	2	8	2	7	2	2	3	1	6	0	3	0	2	4	3	5	3	11	0	1	5	3	0	1	6	2	3	9	2	7	2	7	2	2	2	1	6	0	3	0	2
ENSG00000168010.11	5	11	26	26	59	5	16	8	6	16	13	14	0	1	13	8	53	17	2	3	8	17	5	48	118	27	5	9	4	10	25	23	58	4	14	7	5	14	10	12	0	1	11	7	51	14	1	2	7
ENSG00000168159.15	35	30	31	34	72	18	48	78	37	113	30	58	10	35	64	29	89	9	39	26	33	65	50	107	109	145	18	26	34	29	31	33	72	18	47	77	38	110	30	57	10	35	65	30	89	8	38	25	31
ENSG00000168439.17	13	11	12	12	33	5	15	11	4	18	3	7	1	5	7	7	24	6	6	4	15	16	8	21	19	16	0	18	11	10	12	11	33	5	15	10	4	14	3	7	1	5	7	6	25	6	6	4	15
ENSG00000168785.8	27	18	12	25	38	14	25	115	23	96	18	56	17	25	68	13	92	4	49	21	42	47	43	63	67	128	18	12	26	17	11	25	35	14	24	112	23	92	18	53	17	25	66	13	90	4	47	22	41
ENSG00000169045.17	8	15	50	33	82	10	19	7	18	216	15	19	0	1	6	8	89	38	16	7	10	9	14	68	153	22	6	10	7	15	47	31	79	10	18	8	18	213	14	18	0	1	6	8	87	36	19	7	9
ENSG00000169180.12	38	42	103	127	149	27	51	87	27	209	52	43	2	17	92	40	215	30	48	20	47	74	44	148	225	103	10	30	36	41	102	125	146	27	49	84	25	210	49	42	2	17	91	38	211	29	45	19	48
ENSG00000169228.14	0	0	0	0	0	0	0	0	0	0	0	0	0	0	0	0	1	0	1	0	0	0	0	0	0	1	0	0	3	12	14	21	20	4	6	4	5	39	8	8	1	2	16	5	41	8	6	5	3
ENSG00000169442.9	106	178	86	123	170	199	112	147	107	158	73	119	11	54	161	103	194	245	2	228	83	131	124	194	650	90	231	169	102	169	83	119	166	191	108	145	104	145	71	117	11	54	155	99	184	242	1	220	80
ENSG00000169877.10	93	48	17	25	79	57	36	184	54	98	20	100	32	35	114	37	213	12	35	84	45	142	208	213	170	293	113	41	91	46	15	25	73	55	36	176	53	94	19	98	32	32	110	36	204	12	32	82	45
ENSG00000170271.11	27	8	17	12	41	5	25	47	17	44	8	21	3	15	25	11	31	1	28	12	15	11	9	29	16	40	3	6	27	7	14	11	40	5	24	45	16	39	8	19	3	15	25	10	30	1	29	10	15
ENSG00000170315.14	1203	997	1036	1307	2346	1117	1651	3205	1036	3497	822	2174	561	1332	1798	692	3756	322	2111	778	1555	1518	1659	3083	2274	4457	716	529	1188	990	1020	1302	2324	1113	1645	3135	1027	3408	813	2156	555	1322	1743	682	3718	319	2010	767	1542
ENSG00000171552.14	167	106	111	93	306	72	182	552	163	602	123	386	72	205	242	101	421	31	401	86	207	161	197	401	222	649	46	55	163	103	109	91	304	71	178	546	160	592	120	375	71	200	235	100	418	29	394	80	202
ENSG00000171840.13	22	22	19	25	64	31	28	26	10	45	21	20	9	17	28	20	71	11	40	25	24	31	37	53	61	71	18	8	22	19	18	25	62	30	27	26	10	44	20	19	9	16	27	20	70	11	39	25	23
ENSG00000171863.15	57	176	49	25	79	46	85	54	109	298	24	49	2	11	55	75	100	174	6	81	16	55	141	62	464	46	141	103	80	284	75	48	136	81	141	91	200	545	37	76	2	27	106	130	200	301	25	145	35
ENSG00000172062.17	0	0	1	1	0	1	0	1	3	5	0	2	0	0	0	0	4	1	1	0	1	1	1	4	6	2	1	2	0	4	3	0	7	0	5	1	3	14	0	3	0	0	0	0	0	0	0	1	2
ENSG00000172232.10	3	4	0	0	5	1	2	6	2	2	0	2	0	1	0	0	1	1	0	0	3	0	2	1	6	4	0	2	2	6	1	0	9	1	8	7	4	4	0	2	0	3	1	1	2	1	0	2	3
ENSG00000172270.22	180	148	117	178	355	104	214	568	184	305	154	341	101	224	390	156	542	60	20	152	314	289	288	524	486	757	120	133	166	140	111	169	347	98	211	533	183	264	151	333	93	220	371	154	528	59	16	149	311
ENSG00000172661.20	1	8	18	8	21	6	12	4	6	31	3	6	1	2	7	4	33	5	4	2	4	2	3	23	44	14	2	6	1	7	16	9	13	0	13	4	5	20	4	3	0	0	5	4	28	2	0	0	3
ENSG00000172780.17	0	0	0	0	0	0	0	0	0	0	0	0	0	0	0	0	0	0	0	0	0	0	0	0	0	0	0	0	5	5	3	14	19	1	8	6	0	8	7	8	0	4	2	0	12	7	5	2	3
ENSG00000172809.13	657	1117	737	760	1239	814	820	536	752	1578	241	566	61	191	579	541	1176	461	385	639	384	730	824	871	1990	975	667	570	654	1120	742	755	1255	818	829	539	764	1581	237	569	62	192	580	544	1181	471	376	644	392
ENSG00000172965.17	1	1	0	1	5	0	1	0	2	2	0	1	0	0	0	2	4	1	0	1	0	0	0	10	8	1	0	0	0	10	16	1	31	16	4	37	11	48	9	28	5	5	16	13	40	15	6	27	12
ENSG00000173209.23	1	3	3	2	9	0	6	0	1	16	2	3	0	0	0	1	12	4	0	0	1	0	1	12	35	0	0	4	1	2	3	2	9	0	5	0	1	16	2	3	0	0	0	1	12	4	0	0	1
ENSG00000173559.15	2	2	12	8	10	3	8	3	6	37	12	7	0	1	4	5	21	15	1	3	2	6	6	14	50	7	6	5	2	2	12	9	11	3	8	3	4	36	12	6	0	1	4	7	21	16	0	2	2
ENSG00000175061.20	105	154	92	97	169	130	138	120	128	390	48	93	13	34	127	83	208	109	64	136	61	176	188	152	432	137	196	137	104	163	92	102	185	137	152	122	130	385	53	96	12	37	131	87	228	115	58	138	67
ENSG00000175634.15	18	11	12	19	27	1	14	7	8	13	10	11	1	2	7	8	19	10	3	0	5	17	10	26	61	22	3	4	17	11	10	19	26	1	14	6	6	12	9	11	1	2	7	8	19	10	4	0	3
ENSG00000175745.15	1	0	0	0	0	0	0	0	0	0	0	0	0	0	0	0	1	0	0	0	0	0	0	0	0	0	0	0	0	0	0	2	0	1	0	1	0	0	13	0	1	1	0	1	2	1	0	1	0
ENSG00000175931.13	4	3	5	2	20	4	11	21	4	26	4	11	1	10	13	7	26	4	14	3	7	9	9	28	15	21	1	6	4	3	5	2	20	4	11	21	4	25	4	12	1	10	13	7	25	4	15	3	7
ENSG00000177600.9	1969	3005	2121	2486	4191	2394	2344	2059	2042	5553	797	2313	215	834	1608	1403	3708	1352	1021	1702	1117	2002	2215	2698	5452	2514	1824	1443	1961	3001	2125	2497	4200	2387	2346	2060	2047	5552	803	2317	215	835	1608	1413	3708	1348	992	1696	1124
ENSG00000177954.14	123	241	83	54	122	98	105	89	166	316	26	97	5	30	143	107	143	147	11	142	37	124	153	96	312	76	145	143	855	1700	541	342	684	730	589	698	1315	2363	203	676	34	152	1045	842	767	1077	230	1143	230
ENSG00000178297.15	1	4	9	2	14	5	4	54	11	43	13	32	6	22	7	2	18	1	1	2	8	8	12	12	7	24	5	1	1	4	10	2	14	5	4	55	11	43	12	32	6	21	7	2	18	1	2	2	8
ENSG00000178464.6	25	22	25	13	35	29	18	64	30	337	6	40	2	6	10	20	26	7	21	11	3	18	19	13	31	15	12	6	0	0	0	0	0	0	0	0	0	3	0	0	0	0	0	0	0	0	0	0	0
ENSG00000179262.10	43	41	34	41	83	24	50	84	21	106	22	57	13	36	73	20	147	14	69	23	59	59	55	135	108	159	14	27	42	41	34	40	84	24	49	81	20	104	21	56	12	36	71	20	144	14	65	23	57
ENSG00000179526.17	24	25	24	27	69	31	29	79	19	34	18	60	12	23	27	7	77	3	3	20	26	48	25	69	75	137	19	12	25	24	22	27	64	29	28	76	17	27	18	58	10	22	27	6	74	3	2	18	26
ENSG00000179583.21	2	1	6	7	9	1	4	4	0	13	2	1	0	0	3	0	9	4	1	0	2	3	4	14	30	8	0	3	3	1	8	9	8	1	4	3	1	13	3	1	0	0	2	1	9	5	1	1	1
ENSG00000180628.15	95	75	54	124	222	65	105	239	50	228	84	171	44	92	124	36	295	30	126	82	113	122	113	237	199	364	65	27	95	74	53	120	218	62	104	231	49	221	82	166	41	91	121	35	291	30	121	81	109
ENSG00000180871.8	27	80	179	226	297	50	122	80	35	441	99	55	8	53	110	59	505	73	97	29	91	102	45	362	448	147	16	64	26	79	175	224	295	47	121	77	35	432	98	53	8	54	107	59	500	72	96	28	91
ENSG00000180879.14	109	132	87	119	204	127	113	115	103	229	48	79	12	43	101	89	204	75	23	81	55	146	137	128	320	145	112	89	107	130	83	117	201	125	113	108	100	217	46	78	11	43	100	89	200	74	18	80	54
ENSG00000181625.17	0	0	0	0	0	0	0	0	0	0	0	0	0	0	0	0	0	0	0	0	0	1	0	0	1	0	0	0	0	0	0	0	55	0	0	0	0	0	0	0	0	0	1	0	0	0	0	0	0
ENSG00000181788.4	39	27	25	24	57	14	29	121	25	109	26	57	16	55	58	21	130	8	16	26	20	65	43	96	81	131	22	21	39	26	25	24	56	14	29	118	25	103	26	53	16	55	58	21	127	8	16	25	19
ENSG00000182487.12	31	33	54	77	95	34	44	36	12	75	33	30	3	17	118	54	184	39	76	27	38	81	100	188	403	124	36	48	0	0	4	11	20	5	5	2	0	0	6	0	0	0	2	1	31	0	0	0	0
ENSG00000182512.5	67	36	35	40	78	30	56	178	61	211	37	89	29	101	129	71	158	39	126	85	108	48	90	137	115	182	36	33	67	35	33	40	77	29	54	171	61	202	36	89	29	101	121	71	156	39	121	82	107
ENSG00000182774.13	0	0	0	0	0	0	0	0	0	0	0	0	0	0	0	0	0	0	0	0	0	0	0	0	0	0	0	0	188	553	155	146	255	219	273	222	490	852	90	195	10	69	234	274	385	388	22	302	99
ENSG00000182899.17	260	560	230	229	424	323	320	278	422	906	115	268	30	76	308	275	627	433	100	432	118	386	532	384	1338	317	502	382	261	557	233	231	437	321	324	275	427	912	115	267	31	75	310	279	626	438	97	432	120
ENSG00000183298.5	33	30	34	10	41	31	15	17	26	207	5	23	2	4	27	22	42	19	83	29	6	37	31	22	63	14	25	11	0	0	0	0	0	0	0	0	0	0	0	0	0	0	0	0	0	0	0	0	0
ENSG00000183426.17	0	0	1	1	2	0	0	0	0	3	2	0	0	0	1	0	1	0	0	0	1	0	0	0	3	0	0	1	1	3	2	7	15	0	1	2	0	6	2	2	0	0	0	0	18	1	0	0	1
ENSG00000183508.5	45	21	14	20	66	12	51	215	30	110	24	89	17	58	109	41	165	8	64	54	60	71	56	154	75	168	24	22	44	21	13	20	63	12	49	198	29	109	24	87	18	58	102	40	161	8	59	51	56
ENSG00000183597.16	36	18	16	27	60	16	24	92	25	79	30	54	14	23	51	13	79	8	38	14	23	35	33	85	63	96	19	12	35	18	15	26	52	14	22	83	23	68	28	49	14	20	50	13	78	7	34	12	21
ENSG00000184110.15	21	17	19	41	61	17	28	26	15	64	9	22	2	10	19	16	81	14	7	11	31	43	34	57	105	51	12	39	5	32	16	1	4	34	41	37	4	113	17	33	5	21	39	20	10	23	19	18	41
ENSG00000184481.17	11	2	7	2	18	3	5	26	9	35	3	11	1	1	9	9	16	1	12	4	3	15	10	15	15	51	0	4	11	2	6	2	17	4	4	22	8	34	3	12	1	1	8	8	16	1	10	4	3
ENSG00000184792.16	18	15	8	9	45	6	21	90	20	68	18	50	10	35	31	15	38	6	25	12	29	12	12	26	14	62	6	5	17	15	8	9	44	6	21	89	20	66	18	49	10	34	29	15	38	5	24	12	29
ENSG00000185641.6	94	168	125	117	136	116	81	63	108	356	27	84	7	24	119	107	180	123	119	118	37	94	165	114	412	107	128	89	0	0	0	0	0	0	0	0	0	0	0	0	0	0	0	0	0	0	0	0	0
ENSG00000185883.12	0	0	0	0	0	0	0	0	0	0	0	0	0	0	0	0	1	0	0	0	0	0	0	0	0	0	0	0	235	195	305	351	762	204	376	612	177	929	255	501	111	335	428	135	1033	97	814	145	459
ENSG00000188243.14	13	31	15	10	14	11	13	14	45	87	5	12	0	3	22	17	37	35	5	20	11	14	41	19	131	11	25	36	12	29	13	9	14	9	11	13	44	83	5	12	0	3	21	16	34	33	4	18	10
ENSG00000188536.13	497529	299443	329096	472744	1025179	415075	540712	1354795	348224	1062442	470937	1077757	302734	543193	734330	220661	1284969	85547	606919	302639	570177	827741	511584	1283612	715355	2172039	247678	142650	657667	401307	440817	637678	1473371	557524	773800	1800485	467828	1366806	628258	1480803	417419	783344	975086	296135	1876270	113144	689919	405528	830736
ENSG00000188846.14	354	592	344	425	728	388	472	297	402	941	110	350	24	124	312	280	631	241	109	258	178	317	412	453	1246	452	311	346	347	607	350	437	747	392	482	298	416	952	113	353	23	128	318	289	651	249	111	262	181
ENSG00000188906.17	2	18	47	47	61	12	33	11	7	160	33	9	0	6	20	11	129	45	14	10	12	31	29	94	257	22	24	15	2	17	45	43	59	11	30	10	7	156	32	9	0	5	18	10	125	42	12	8	11
ENSG00000189343.7	50	88	63	68	129	65	80	66	49	289	14	61	6	46	54	37	145	27	55	43	32	72	70	68	172	90	44	38	0	1	0	0	0	2	0	0	0	8	0	0	0	1	0	0	0	0	0	0	0
ENSG00000196565.15	2	1	2	0	2	1	0	8	1	8	3	6	1	2	2	0	6	2	4	1	0	11	5	11	14	7	2	0	499	422	269	257	502	406	380	1746	649	1410	688	1282	323	424	667	167	2001	102	145	277	167
ENSG00000196656.7	381	740	480	530	956	486	606	389	427	1251	174	494	41	166	651	602	1199	716	163	737	440	387	533	591	1460	479	434	383	25	29	48	61	79	0	32	0	0	0	0	20	0	17	16	55	175	48	0	0	12
ENSG00000196998.19	7	4	8	3	4	4	3	17	4	34	2	11	4	0	11	3	6	1	31	5	0	7	5	7	4	6	1	1	33	24	23	32	77	26	34	86	28	72	27	62	18	29	48	21	78	12	30	25	53
ENSG00000197111.16	88	91	202	67	192	74	95	137	49	614	31	109	16	27	140	60	254	28	163	53	40	161	80	202	215	194	66	47	123	166	283	199	661	123	188	224	87	707	163	217	38	82	208	88	537	120	157	75	142
ENSG00000197958.13	403	591	392	373	727	395	473	399	425	1104	150	427	44	136	401	299	743	331	175	353	200	438	521	573	1457	550	441	397	492	764	516	472	916	504	602	527	555	1515	189	534	51	186	518	393	982	407	282	447	250
ENSG00000198242.14	581	1134	761	810	1491	777	822	597	703	1914	257	680	55	277	465	486	1204	488	330	540	370	556	682	843	1814	733	524	556	891	1637	1142	1269	2328	1156	1286	944	1095	3237	383	1089	90	435	738	731	2036	774	573	868	603
ENSG00000198336.9	30	13	15	21	34	18	20	85	42	82	33	89	16	40	73	25	84	5	21	18	30	63	53	75	79	139	17	20	30	13	14	21	34	18	20	84	42	82	33	90	16	40	74	25	83	4	21	18	30
ENSG00000198408.14	5	12	29	27	59	6	21	6	4	135	18	11	0	5	9	9	67	25	10	7	14	5	6	48	116	22	5	5	5	12	28	27	58	6	21	6	4	132	18	11	0	5	10	9	67	25	10	7	14
ENSG00000198755.11	321	685	346	390	710	393	544	350	559	1377	145	386	27	180	276	347	655	303	116	325	189	325	531	452	1210	407	375	418	336	717	358	400	729	419	558	366	582	1490	151	405	28	184	292	364	689	316	142	340	192
ENSG00000198858.10	330	224	262	403	940	260	351	750	200	636	289	518	92	252	514	180	945	100	151	150	331	592	385	1002	858	1463	159	130	318	215	246	395	924	255	342	725	195	590	285	502	91	249	499	172	924	100	162	150	330
ENSG00000198876.13	152	106	82	109	267	82	156	885	224	877	216	505	139	253	325	126	656	39	330	171	208	259	260	531	342	756	111	74	151	104	80	108	263	80	152	866	219	843	211	487	136	251	321	120	647	36	311	167	205
ENSG00000198886.2	972	684	1056	1380	2543	1093	1197	822	212	1400	288	687	80	269	837	283	1796	244	420	518	548	1197	489	1409	1580	1592	355	413	1119	815	1195	1668	3080	1194	1494	939	264	1493	396	780	101	351	934	314	2167	307	420	613	662
ENSG00000198892.7	4	3	3	3	6	5	8	12	0	4	5	10	5	6	23	7	15	0	12	10	13	16	6	28	14	37	2	0	4	3	3	3	6	4	9	10	0	3	5	10	5	6	22	6	13	0	10	9	13
ENSG00000198898.15	15	34	31	37	38	14	40	15	14	126	25	9	2	8	24	22	131	36	8	32	19	29	57	74	169	31	36	29	15	34	32	38	38	14	40	15	14	127	25	9	2	8	24	22	131	36	8	33	19
ENSG00000198899.2	306	189	366	327	546	338	286	255	66	672	87	237	25	49	269	113	677	63	516	147	153	404	180	373	411	446	118	114	1058	883	1282	1927	2778	1245	1811	945	297	1732	438	862	94	469	966	425	3327	362	883	565	935
ENSG00000198918.8	84	222	79	32	72	75	75	84	137	365	20	96	6	9	131	102	98	139	33	166	28	109	165	73	322	69	161	120	395	797	278	187	318	362	307	370	598	1273	112	310	24	76	519	450	522	685	103	771	108
ENSG00000198938.2	726	886	747	1322	1808	804	1228	649	265	1058	296	545	68	343	682	337	1719	342	474	484	631	1105	708	1482	1941	1542	450	705	1934	2024	1779	3290	4941	2140	3320	1685	627	2593	821	1412	171	907	1600	843	4324	841	1266	1282	1654
ENSG00000200463.1	0	0	0	0	0	0	0	0	0	0	0	0	0	0	0	0	0	0	0	0	0	0	0	0	0	0	0	0	2	1	0	0	0	0	0	2	0	1	0	2	0	0	1	0	8	0	0	5	0
ENSG00000204010.3	2	1	3	7	9	3	2	5	2	17	1	10	2	2	7	2	24	2	13	2	5	8	10	19	5	24	4	3	2	1	3	7	9	3	2	5	2	17	1	10	2	2	7	2	22	2	13	2	5
ENSG00000204072.3	1	0	3	2	1	3	0	2	0	4	0	1	0	0	1	0	3	0	3	1	1	0	1	0	4	0	0	0	0	0	0	0	0	0	0	0	0	0	0	0	0	0	0	0	0	0	4	0	0
ENSG00000204256.14	2	0	4	8	13	0	3	1	1	3	1	1	0	1	0	0	8	1	0	1	2	0	0	2	4	1	1	0	9	9	16	35	54	6	10	12	5	29	15	7	0	2	10	9	57	5	0	2	4
ENSG00000204323.5	12	8	7	8	11	7	11	32	9	27	9	31	3	4	21	11	23	3	10	14	9	9	9	16	18	28	10	8	11	8	7	8	11	7	11	31	9	24	8	31	3	4	20	10	22	3	9	13	9
ENSG00000204420.10	0	0	0	0	0	0	0	1	0	0	0	1	0	0	0	0	1	0	1	0	1	0	0	0	1	0	0	0	1	0	0	2	11	1	8	14	2	10	8	8	1	2	7	3	14	1	28	4	15
ENSG00000204577.12	3	5	4	5	6	2	4	0	1	10	0	2	0	0	2	1	14	0	2	0	1	2	0	12	12	2	2	5	9	20	37	40	49	4	33	29	13	82	24	19	0	7	36	14	97	17	10	10	23
ENSG00000204628.12	626	818	557	834	1307	677	785	578	547	1663	247	708	61	253	521	434	1315	434	237	481	349	696	701	890	2035	775	516	559	626	818	555	837	1312	676	786	579	546	1666	247	705	61	253	519	432	1314	435	247	483	348
ENSG00000205544.4	1	1	2	1	1	0	1	1	3	10	1	1	0	1	2	1	0	1	3	0	0	1	0	0	3	0	0	0	16	26	12	15	15	14	6	13	17	38	4	14	2	3	12	12	22	15	2	18	4
ENSG00000205609.13	13	15	26	36	61	17	29	13	16	80	10	12	3	11	21	4	51	9	14	7	11	35	21	39	74	40	8	17	28	0	28	78	119	0	13	0	25	29	0	0	0	0	0	0	119	0	2	0	0
ENSG00000206047.3	79	138	72	69	271	92	117	269	170	295	52	118	23	65	49	26	103	35	44	57	78	59	102	71	151	102	46	137	0	0	0	0	0	0	0	0	0	0	0	0	0	0	0	0	0	0	130	0	0
ENSG00000206172.8	281463	170257	189003	260331	594991	223334	323503	797033	203330	607680	252817	601611	171529	328628	418715	134445	809397	48499	363798	174000	354299	491056	332965	802363	435984	1352800	151902	93239	132206	75583	83266	109988	184373	93907	111151	381671	91192	287580	108464	226523	68908	107880	192604	63811	261510	23246	193707	80852	114909
ENSG00000206177.7	179	138	81	84	272	143	132	576	226	556	165	487	134	237	305	113	504	42	225	154	157	342	326	486	311	721	173	85	178	137	79	83	271	143	132	574	225	553	164	480	134	236	304	113	505	40	222	155	157
ENSG00000210082.2	2831	2979	2514	3432	4362	2888	3908	3286	1361	4705	1519	2144	355	1005	6173	1974	7781	1934	2149	3421	2601	5405	3298	5718	9095	7662	3562	2885	3518	3710	3149	4634	5744	3649	5150	3965	1667	5659	1803	2650	416	1280	7150	2360	9533	2300	2407	4155	3215
ENSG00000211459.2	1199	1331	1203	1973	2270	1497	1885	1267	588	1686	590	944	165	538	1824	700	2870	554	1001	1160	1193	1935	1352	2259	3060	3417	1205	1298	1248	1397	1245	2258	2527	1570	2092	1282	601	1626	648	983	168	569	1865	740	3028	572	947	1168	1343
ENSG00000211895.5	8	6	12	9	45	6	16	25	4	29	20	21	0	8	8	15	20	7	6	8	17	18	4	12	21	15	2	25	11	21	32	24	113	18	41	58	15	92	38	56	2	16	37	40	60	19	21	19	52
ENSG00000211896.7	0	1	5	0	5	1	1	5	3	20	10	13	0	7	3	3	6	1	8	2	0	0	0	1	7	2	0	3	0	1	13	5	30	2	10	15	3	39	28	30	0	11	8	9	21	15	13	16	17
ENSG00000211956.2	0	0	0	0	0	2	1	0	0	0	0	0	0	0	0	0	0	1	0	0	0	0	0	1	1	0	0	1	0	0	0	1	0	0	0	0	0	0	1	0	0	0	0	0	0	0	0	0	3
ENSG00000211964.3	0	0	0	0	2	0	0	0	0	0	0	0	0	0	1	0	0	1	0	0	1	0	0	0	1	1	0	0	0	0	0	0	0	0	2	0	0	0	5	0	0	0	0	0	0	7	0	0	6
ENSG00000211970.3	0	0	0	0	0	0	0	1	0	0	0	0	0	0	0	0	1	0	0	0	0	1	0	0	1	0	0	0	0	0	0	0	0	0	0	0	5	0	11	0	0	0	0	4	0	5	0	0	6
ENSG00000212464.1	2	5	0	5	3	5	0	9	0	10	1	4	0	0	6	5	3	15	2	29	0	4	3	4	22	7	13	7	2	3	0	4	3	6	0	7	0	10	1	4	0	0	5	4	3	15	2	24	0
ENSG00000212907.2	5	8	5	6	16	14	10	8	0	10	3	6	0	1	4	5	8	2	9	13	8	13	2	10	18	6	11	5	139	332	226	993	1375	177	830	167	75	83	288	175	26	238	142	104	931	208	38	149	419
ENSG00000213178.3	12	25	21	11	16	10	11	7	16	79	3	11	0	6	11	9	28	12	38	26	4	13	22	15	38	22	11	24	6	46	22	8	17	10	0	9	7	40	0	5	0	0	0	0	41	6	15	9	0
ENSG00000213442.5	782	1133	607	674	1405	971	795	886	951	1794	264	893	85	369	734	568	1301	545	114	676	397	938	911	916	2176	950	837	680	0	2	2	0	10	0	0	6	0	2	0	2	0	0	0	0	20	0	0	0	0
ENSG00000213553.4	12	11	11	10	27	23	13	16	16	55	5	14	1	7	11	6	31	6	7	16	4	18	15	9	40	9	13	7	0	0	0	0	0	0	0	0	0	1	0	0	0	0	0	0	0	0	0	0	0
ENSG00000213648.11	0	0	0	0	0	0	0	0	0	0	0	0	0	0	0	0	0	0	0	0	0	0	0	0	0	1	0	0	6	0	0	0	0	0	0	0	0	0	0	0	0	0	0	0	24	0	0	0	0
ENSG00000213741.11	611	1244	531	431	753	819	532	595	985	2080	234	569	52	119	663	688	991	1006	355	1272	219	730	919	609	2610	545	1340	678	635	1267	538	458	800	878	577	651	1012	2178	247	612	57	131	691	720	1004	1025	397	1308	228
ENSG00000213934.9	1	0	0	0	1	4	1	1	0	0	2	0	0	1	1	3	4	0	0	0	2	2	3	3	6	5	0	2	0	0	0	0	0	0	0	0	1	0	0	0	0	0	0	0	0	0	299	0	0
ENSG00000214021.17	0	0	0	0	0	0	0	0	0	1	0	1	0	0	0	0	0	0	0	0	0	0	0	0	0	0	0	0	0	0	0	2	5	0	0	0	0	2	1	3	0	0	0	0	0	1	0	0	1
ENSG00000214253.9	67	70	34	35	74	50	40	93	66	102	24	84	15	47	79	38	57	22	34	40	41	78	95	106	182	195	37	38	64	69	33	36	70	48	38	91	66	96	23	84	15	47	74	37	58	23	30	40	41
ENSG00000214535.3	14	57	12	9	17	14	15	15	29	83	5	16	2	8	31	14	39	26	12	34	3	18	40	22	105	8	52	25	0	1	0	0	0	0	0	0	0	0	0	0	0	0	0	0	0	0	0	0	0
ENSG00000214748.2	0	0	0	0	0	2	0	0	0	0	0	1	0	0	0	0	0	0	0	0	0	1	2	1	1	0	0	0	1	3	1	1	0	1	3	4	0	19	5	2	0	0	4	3	5	4	30	3	0
ENSG00000215030.5	94	153	95	58	135	94	92	86	118	412	22	103	9	23	109	78	151	67	131	63	50	88	107	84	182	112	66	62	0	1	0	0	0	1	0	0	0	0	0	0	0	0	0	1	0	0	1	1	1
ENSG00000216866.5	44	46	56	19	59	43	36	42	29	345	9	46	7	5	27	23	63	16	243	34	10	61	42	36	80	37	17	15	4	3	8	2	0	0	0	4	0	28	0	8	0	0	0	0	11	7	14	8	1
ENSG00000218175.2	56	110	90	58	136	58	64	82	71	417	23	63	5	29	56	48	129	42	125	54	38	85	90	107	193	86	58	52	4	0	0	0	0	5	0	0	0	390	0	4	0	0	0	0	73	2	144	2	2
ENSG00000218426.5	130	253	146	159	251	147	178	174	182	483	61	146	13	58	171	137	318	166	17	170	69	184	208	219	712	172	198	162	0	6	1	0	1	0	2	0	0	0	1	0	0	0	1	0	2	5	0	0	0
ENSG00000219928.2	50	122	52	40	88	73	37	58	96	250	18	55	10	13	56	60	106	103	43	122	21	71	127	67	235	60	136	73	17	91	38	27	50	28	0	0	52	133	0	11	5	0	0	19	91	68	13	67	6
ENSG00000220842.6	279	683	282	242	405	265	413	275	536	1197	95	258	23	86	345	343	666	534	128	474	183	476	706	466	1698	681	584	512	0	0	60	0	0	0	0	0	0	0	0	0	0	0	0	0	0	0	0	0	0
ENSG00000221869.5	28	69	81	150	164	33	96	33	27	185	66	46	2	33	96	51	191	65	111	26	58	88	108	162	434	134	31	53	29	68	81	148	163	33	96	31	27	180	64	44	2	33	95	47	189	65	109	26	58
ENSG00000221983.8	1475	1623	1259	1700	2997	1589	1657	2467	1294	3314	1083	2250	467	920	2001	939	3699	715	1530	1196	1223	2479	1695	2983	3553	4214	1177	876	1465	1606	1254	1689	2977	1577	1650	2445	1289	3270	1072	2235	463	916	1980	934	3671	709	1478	1189	1220
ENSG00000223609.11	115	60	27	18	87	50	66	202	76	181	43	98	31	54	111	50	287	10	43	58	60	107	227	315	143	320	127	45	122	75	29	23	92	52	70	217	79	209	54	124	36	55	193	86	338	15	70	106	90
ENSG00000224177.8	5	5	6	0	5	5	5	16	8	14	6	13	2	5	14	6	19	3	6	6	5	16	15	20	22	21	15	3	4	4	5	0	5	4	5	16	7	14	5	12	2	5	12	5	18	2	5	6	4
ENSG00000224389.9	0	0	1	1	0	1	0	0	0	0	0	0	0	0	1	0	5	0	1	0	0	0	0	3	3	1	0	3	0	0	1	0	1	1	0	0	2	1	1	2	2	1	6	3	8	0	6	1	4
ENSG00000224631.4	46	145	68	54	114	62	52	53	120	297	30	83	1	16	55	58	121	94	44	57	23	55	122	82	310	62	73	86	0	5	0	0	0	0	0	0	0	32	0	0	0	0	0	0	0	0	74	0	0
ENSG00000225475.1	1	1	0	1	2	1	1	0	0	2	0	2	0	0	0	0	2	0	0	1	1	1	1	3	4	0	3	1	12	13	8	0	13	2	3	7	5	58	1	12	0	0	7	7	7	2	53	6	2
ENSG00000225770.1	18	55	25	27	41	38	27	34	39	136	14	25	4	4	24	30	73	52	25	46	8	26	43	25	121	31	83	35	3	4	1	0	1	1	0	0	3	6	0	0	0	3	3	1	10	6	0	1	0
ENSG00000225972.1	2	0	0	6	2	3	0	42	7	104	26	37	1	2	2	1	6	1	5	1	0	1	2	5	5	1	0	0	0	0	39	0	1	2	0	33	0	373	6	5	0	1	5	0	0	0	424	0	0
ENSG00000226067.7	3	5	10	13	7	3	3	5	3	27	8	4	0	1	8	3	11	1	0	3	2	1	7	14	37	11	2	5	3	4	10	13	6	0	2	8	1	11	10	2	0	1	2	4	16	1	0	0	0
ENSG00000226499.1	0	0	0	0	2	3	4	1	0	1	0	0	0	1	0	1	3	0	0	0	0	1	0	0	2	1	0	1	0	2	6	2	0	0	0	0	0	15	0	1	0	0	0	0	4	0	19	0	1
ENSG00000227063.5	36	72	34	17	51	39	54	32	67	126	12	46	5	14	47	39	67	65	8	57	19	54	86	55	162	51	80	87	0	0	0	0	0	0	0	0	0	0	0	0	0	0	0	0	0	0	0	0	0
ENSG00000227081.5	852	1755	559	370	770	761	733	795	1402	2338	236	694	58	216	1035	918	1074	1157	140	1321	277	952	1255	689	3547	559	1524	1038	214	489	185	126	300	238	314	262	430	711	81	205	33	115	287	286	491	357	0	455	100
ENSG00000227097.5	744	1142	976	973	1789	927	955	757	742	2092	241	803	72	300	618	526	1438	494	428	606	416	720	835	953	2257	878	678	623	184	347	247	251	562	267	267	180	216	436	70	233	8	89	171	133	456	132	0	190	135
ENSG00000227615.1	188	397	191	217	306	213	220	254	367	839	109	311	31	138	170	147	406	167	81	195	99	192	362	353	709	380	204	194	0	0	0	0	0	0	0	0	0	0	0	0	0	0	0	0	1	0	1	1	0
ENSG00000228327.5	0	0	1	0	8	0	1	0	0	1	0	2	0	0	0	1	3	0	0	0	0	2	0	0	3	1	0	1	0	0	11	4	29	0	0	3	0	0	1	0	0	0	0	0	14	4	0	0	0
ENSG00000228474.6	126	167	119	170	303	152	160	175	118	265	86	159	27	67	178	99	327	87	59	119	113	180	171	264	450	330	112	94	120	161	116	164	295	150	152	165	111	252	81	158	24	64	171	95	313	85	55	114	111
ENSG00000229117.9	81	90	39	34	79	64	42	92	51	209	34	65	4	10	95	52	109	79	58	105	27	103	95	64	204	86	91	48	999	1614	532	412	871	931	721	1053	1205	2273	324	815	95	177	1241	906	1235	1319	221	1540	282
ENSG00000229119.3	22	20	19	12	31	18	4	23	19	169	9	26	0	2	21	17	37	8	83	13	5	26	19	13	81	4	15	7	0	0	0	0	0	0	0	0	0	89	0	0	0	0	0	0	0	0	0	0	0
ENSG00000230076.1	3	1	0	2	6	2	0	11	4	77	4	8	0	2	0	1	5	1	6	2	0	2	4	5	3	1	2	0	0	0	0	0	0	0	0	0	0	148	0	3	0	0	0	0	0	0	0	0	0
ENSG00000230615.8	10	7	8	5	14	5	7	15	5	31	9	18	7	11	8	4	21	1	8	4	7	12	11	17	9	33	6	0	10	7	8	5	13	5	6	15	5	28	9	18	7	11	8	4	20	1	5	4	7
ENSG00000230629.2	8	21	20	10	20	13	7	10	16	88	5	12	0	3	14	12	26	14	79	17	6	14	13	7	53	5	12	9	0	0	0	0	0	0	0	0	0	0	0	0	0	0	0	0	0	0	2	0	0
ENSG00000231500.7	104	288	100	88	199	135	131	119	185	414	45	111	12	41	137	117	171	173	16	156	58	92	157	115	406	91	149	126	690	1504	620	561	1044	743	779	629	1075	2205	219	622	41	194	696	662	1007	879	125	922	265
ENSG00000232573.1	128	119	178	49	174	95	66	108	76	944	22	101	6	12	100	74	127	42	186	61	21	113	86	95	238	91	47	50	0	0	0	0	0	0	0	0	0	149	0	0	0	0	0	0	0	0	25	0	0
ENSG00000233276.8	593	413	352	465	796	431	485	1539	537	1136	440	1042	266	526	900	377	1214	235	587	442	545	738	666	1003	1382	1356	446	283	584	405	326	459	786	428	470	1508	527	1012	429	1022	265	520	886	373	1197	232	481	441	539
ENSG00000233369.7	11	12	22	39	55	8	26	11	7	55	13	8	0	4	25	11	116	23	5	8	18	23	12	67	100	42	13	21	4	10	0	37	37	0	24	0	0	40	8	0	0	0	31	0	114	19	0	0	0
ENSG00000233380.1	0	0	0	0	1	0	2	0	0	3	0	0	0	0	0	0	1	0	3	1	0	1	1	0	0	1	0	0	0	0	0	0	0	0	0	0	0	4	0	0	0	0	0	0	0	0	10	1	0
ENSG00000233913.7	141	219	141	151	244	161	122	331	289	964	91	318	19	120	127	108	256	112	32	136	62	162	172	179	426	172	132	102	0	3	0	0	0	0	0	13	4	32	3	2	0	1	0	0	0	0	0	0	0
ENSG00000233927.5	285	405	317	326	632	330	363	267	292	763	81	322	21	97	194	195	503	167	225	233	183	260	272	361	695	344	213	218	864	1254	1071	1070	1930	1024	1089	867	855	2447	264	916	78	317	661	601	1516	552	634	668	482
ENSG00000234268.1	4	4	4	2	5	2	4	8	6	25	1	4	0	0	7	4	7	4	2	6	2	4	5	4	16	8	5	3	0	0	0	0	0	0	0	0	0	7	0	0	0	0	0	0	0	5	0	0	0
ENSG00000234287.1	35	77	48	12	41	46	29	45	68	199	9	43	2	13	60	32	78	60	26	57	8	48	52	36	129	21	60	39	0	0	0	0	0	0	0	0	0	0	0	0	0	0	0	0	0	0	0	0	0
ENSG00000234851.4	313	499	381	460	832	375	467	346	394	1293	128	409	37	159	270	246	831	282	230	330	235	320	432	491	870	424	292	272	0	0	0	0	0	0	0	0	0	0	0	0	0	0	0	0	0	0	0	0	0
ENSG00000235169.11	11	3	3	2	14	4	3	17	7	8	6	8	4	8	3	1	81	0	1	3	6	75	62	103	61	154	38	13	11	3	3	2	13	4	3	17	6	9	6	9	4	8	2	1	78	0	1	3	6
ENSG00000235174.1	305	584	207	159	246	283	242	283	469	927	92	216	18	70	391	347	428	548	70	604	82	351	513	233	1511	245	686	395	0	0	0	0	0	0	0	0	0	0	0	0	0	0	0	0	0	0	0	0	0
ENSG00000236438.7	1	2	4	8	9	2	3	2	2	22	3	1	0	1	8	4	6	3	1	3	3	7	1	8	25	3	3	4	15	42	74	69	147	22	19	43	16	137	81	34	3	5	44	23	109	45	0	11	24
ENSG00000236439.4	85	200	60	46	74	84	52	95	149	346	30	72	4	15	129	113	104	140	60	116	19	107	143	81	448	72	142	69	0	0	0	0	0	0	0	31	0	0	0	0	0	0	0	0	80	0	0	0	0
ENSG00000236552.2	457	878	601	635	1139	539	549	524	623	1938	197	706	30	180	470	386	1218	599	162	460	262	558	664	849	2346	652	502	493	0	0	0	0	0	0	0	0	0	0	0	0	0	0	0	0	0	0	0	0	0
ENSG00000237039.1	23	50	32	35	54	30	29	26	27	73	10	22	2	12	29	23	51	23	15	18	22	27	26	42	80	36	21	31	0	0	0	0	0	0	0	0	0	0	0	0	8	0	0	0	0	0	0	0	0
ENSG00000237550.7	76	249	83	54	113	107	116	73	208	445	34	82	4	25	135	133	175	226	23	177	35	101	203	96	685	73	194	161	250	694	199	161	318	248	329	225	548	1254	0	59	13	67	338	399	498	627	13	429	108
ENSG00000238243.3	7	8	16	1	18	4	8	36	14	50	11	18	7	13	13	1	34	1	0	7	10	15	9	28	12	35	4	3	4	8	10	5	26	6	16	34	17	15	24	14	3	27	12	0	43	0	0	6	13
ENSG00000239039.1	1	1	0	1	0	0	0	1	2	0	0	0	0	0	1	0	0	1	0	0	0	0	0	1	0	0	0	0	2	7	2	1	2	4	1	5	4	14	0	1	0	0	0	0	3	0	0	3	1
ENSG00000239559.2	20	34	15	12	29	21	18	18	27	87	4	25	3	4	23	23	27	16	29	20	11	11	29	27	65	26	24	22	0	0	1	0	0	0	0	0	0	1	1	1	0	0	1	1	0	0	0	0	0
ENSG00000239839.7	37	61	24	33	109	54	48	122	68	134	25	58	11	32	62	28	105	32	46	59	77	66	143	95	244	138	34	147	0	7	0	13	76	39	60	54	21	39	7	13	0	121	0	0	15	0	12	54	11
ENSG00000240247.8	88	153	69	52	264	89	133	275	133	311	64	126	34	67	63	42	100	36	66	85	90	74	109	57	166	108	38	116	205	344	165	140	556	193	234	608	343	691	134	285	67	41	175	98	287	102	0	141	232
ENSG00000241343.10	0	0	0	0	0	0	0	0	0	1	0	0	0	0	0	0	0	0	0	0	0	0	0	0	0	0	0	0	31	126	32	23	38	23	76	33	125	167	7	27	0	8	46	50	63	113	15	60	12
ENSG00000242299.1	70	126	57	42	94	68	54	54	82	301	18	68	5	14	60	56	107	70	51	81	26	62	74	47	149	42	54	38	0	0	0	0	0	0	0	0	0	0	0	0	0	0	0	1	0	0	0	0	0
ENSG00000243716.12	1	0	2	6	16	2	2	2	0	8	4	5	0	0	0	0	14	2	0	0	0	1	2	20	36	14	0	1	3	2	10	5	32	1	1	4	0	0	18	2	0	0	3	0	20	9	0	0	1
ENSG00000244313.3	142	217	120	109	205	137	145	131	179	613	56	137	16	54	179	124	234	170	97	184	43	162	201	136	551	131	197	149	2	0	0	0	3	0	0	0	0	0	0	0	0	0	0	0	0	0	0	0	0
ENSG00000244398.1	32	155	44	22	41	32	72	35	123	193	11	36	1	13	61	80	62	109	16	79	27	47	125	67	396	79	69	129	0	29	13	0	8	9	0	0	0	33	3	6	0	3	16	29	0	0	0	21	13
ENSG00000244731.10	0	1	0	0	0	0	0	0	0	1	0	1	0	0	2	3	3	0	4	0	2	3	1	7	1	4	0	0	0	0	1	0	1	1	0	0	0	1	1	2	0	0	6	3	8	0	6	0	4
ENSG00000244734.4	455794	330001	217052	341074	651985	464410	337709	1225514	386639	999209	473865	962510	306621	416215	647947	258561	1244698	116403	570718	520320	405197	852701	643163	1030631	869569	1539819	431948	152328	457321	331978	217876	342440	654772	466752	339613	1226896	388866	998130	474712	964538	307876	418028	666575	267132	1253814	120049	557483	535784	415823
ENSG00000245532.11	7	7	27	17	50	7	9	16	5	131	10	18	2	6	19	10	54	26	5	5	4	8	8	36	108	13	7	3	6	7	26	15	48	7	9	13	5	130	10	17	2	7	17	9	55	25	2	4	3
ENSG00000250361.9	12	5	3	3	7	4	5	19	7	17	4	1	6	14	17	8	35	5	2	7	8	13	11	23	10	32	13	3	8	4	3	3	6	3	4	19	6	17	3	1	5	12	16	6	32	4	2	6	7
ENSG00000252481.1	0	0	0	0	0	0	0	0	0	0	0	0	0	0	0	0	0	0	0	0	0	0	0	0	0	0	0	0	0	5	1	1	0	6	1	2	1	0	2	2	1	0	1	3	5	4	0	3	0
ENSG00000252835.1	55	89	18	21	49	68	31	48	58	37	8	27	2	8	70	46	49	56	2	106	17	50	50	34	135	31	104	42	7	20	2	0	5	10	4	10	15	4	2	4	2	0	10	5	5	11	1	13	2
ENSG00000254087.8	35	56	125	126	198	34	104	75	29	349	68	45	3	29	105	39	410	64	55	30	54	84	84	250	401	88	35	51	33	56	121	123	198	33	103	73	28	345	68	44	3	30	101	39	402	63	53	28	54
ENSG00000254911.3	0	0	0	0	0	0	0	0	0	0	0	0	0	0	0	0	0	0	0	0	0	0	0	0	0	0	0	0	39	93	26	37	38	34	38	39	72	68	18	17	3	11	88	67	69	45	2	38	37
ENSG00000255031.5	1	2	0	2	1	0	0	0	0	3	0	0	0	0	0	1	3	1	0	0	0	1	0	4	7	1	0	0	0	3	2	3	7	0	0	0	0	3	3	0	0	0	2	0	5	1	2	0	0
ENSG00000256338.2	0	3	1	0	0	0	2	2	3	4	1	2	0	0	2	3	4	2	0	0	0	4	4	4	5	0	4	1	3	5	0	0	0	0	0	2	0	12	0	0	0	0	3	0	5	0	0	0	0
ENSG00000256393.1	55	93	36	24	63	53	45	61	69	159	19	55	9	13	63	62	107	73	4	103	20	93	89	48	270	66	119	71	0	0	0	0	0	0	0	0	0	0	0	0	0	0	0	0	0	0	0	0	0
ENSG00000256514.1	0	0	0	0	0	0	0	0	0	0	0	0	0	0	0	0	0	0	0	0	0	0	0	0	0	0	0	0	0	0	0	0	0	0	0	0	0	25	0	6	0	0	0	0	0	0	10	0	0
ENSG00000257341.5	0	0	0	0	0	0	0	0	0	0	0	0	0	0	0	0	0	0	0	0	0	0	0	0	0	0	0	0	0	0	0	0	0	0	0	0	0	0	1	0	0	0	0	0	0	0	19	0	0
ENSG00000259132.1	0	0	0	0	0	0	0	0	0	0	0	0	0	0	0	0	0	0	0	0	0	0	0	0	0	0	0	0	0	0	0	0	0	0	0	0	0	7	0	0	0	0	0	0	0	0	0	0	0
ENSG00000260592.3	36	36	17	29	63	37	26	83	17	77	32	77	12	33	72	20	81	19	26	28	29	71	42	81	88	134	29	10	30	32	14	25	54	33	25	65	17	58	27	66	8	28	64	19	67	16	13	23	24
ENSG00000260979.1	4	0	2	1	3	2	4	3	2	4	2	10	1	1	7	2	8	0	6	2	4	7	5	3	4	8	3	0	4	0	2	1	3	2	3	1	2	3	1	7	1	1	7	2	6	0	6	2	3
ENSG00000262902.1	0	0	0	0	0	1	0	1	0	0	0	2	0	0	0	0	0	0	0	0	0	0	0	0	0	0	0	0	0	1	3	0	1	1	1	0	0	65	1	0	0	0	0	0	2	0	117	0	0
ENSG00000263740.2	2	0	0	1	0	1	4	1	0	0	0	0	0	0	2	0	0	0	0	1	1	0	2	1	0	1	1	0	0	0	0	0	0	0	0	0	0	0	0	0	4	0	0	0	0	0	0	0	0
ENSG00000264229.1	12	9	2	20	5	26	1	34	9	8	11	15	1	0	37	18	19	41	0	76	2	14	3	14	18	20	29	10	20	15	2	38	8	38	3	72	14	19	20	23	4	3	63	31	46	76	1	141	4
ENSG00000264281.3	176	283	92	68	145	157	113	154	201	335	42	146	12	22	205	176	175	236	12	269	47	217	246	131	557	132	309	177	0	0	0	0	0	0	0	0	0	0	0	0	0	0	0	0	0	0	0	0	0
ENSG00000265681.8	0	0	0	0	0	0	0	0	0	1	0	0	0	0	0	0	0	0	0	0	0	0	0	0	0	0	0	0	120	441	110	93	180	113	224	90	324	644	53	99	3	32	160	232	254	369	8	208	48
ENSG00000265936.1	0	1	1	1	0	0	0	1	2	4	0	0	0	0	0	0	1	0	0	0	0	0	1	0	0	0	0	0	3	1	2	2	2	2	0	6	2	38	0	4	0	0	5	1	4	0	20	0	0
ENSG00000266340.1	0	0	0	0	0	0	0	0	0	0	0	0	0	0	0	0	0	0	0	0	0	0	0	0	0	0	0	0	6	3	16	4	24	0	5	14	4	62	4	3	0	0	8	3	16	3	11	7	3
ENSG00000267322.4	0	0	0	0	2	0	0	0	0	2	0	0	0	0	0	0	0	0	0	0	0	0	0	0	0	0	0	0	20	58	8	13	24	18	10	20	34	27	3	17	1	10	40	25	9	10	1	3	11
ENSG00000267541.1	0	0	0	0	1	1	0	0	0	0	0	0	0	0	0	0	0	0	0	0	0	0	0	0	0	0	0	0	0	0	0	0	0	0	0	0	0	0	0	0	0	0	0	0	0	0	0	0	0
ENSG00000269242.1	0	0	0	0	0	0	0	0	0	0	0	0	0	0	0	0	0	0	0	0	0	0	0	0	0	0	0	0	5	3	22	0	12	0	0	0	0	23	0	0	0	0	0	8	2	2	10	0	0
ENSG00000269711.1	0	0	0	0	0	0	0	0	0	0	0	0	0	0	0	0	0	0	0	0	0	0	0	0	0	0	0	0	0	0	0	0	0	0	0	0	0	0	0	0	0	0	0	0	0	0	0	0	46
ENSG00000270231.5	1	3	1	2	8	1	5	4	0	18	5	5	0	0	2	4	7	7	1	0	1	1	1	9	20	2	0	1	3	1	0	3	7	0	3	3	0	6	7	4	0	0	0	4	0	7	0	0	0
ENSG00000270550.1	0	0	0	0	0	0	0	0	0	0	0	0	0	0	1	0	1	0	0	0	1	0	0	2	1	1	0	1	0	0	0	0	0	0	2	6	0	0	10	0	0	8	0	4	18	7	0	2	8
ENSG00000270647.7	0	1	2	1	2	4	4	3	0	8	1	1	0	0	1	0	1	1	10	0	0	4	3	3	1	1	1	1	1	1	5	2	6	3	7	5	0	11	1	2	0	0	3	2	5	2	16	0	1
ENSG00000274180.1	20	12	14	18	47	9	20	68	25	105	11	52	7	16	25	9	41	6	20	8	14	16	9	28	32	33	1	3	19	11	13	18	46	9	18	68	25	101	11	52	6	16	26	9	41	6	19	7	14
ENSG00000274272.1	0	0	0	0	0	0	0	0	0	0	0	0	0	0	0	0	0	0	0	0	0	0	0	0	0	0	0	0	0	0	3	4	15	0	0	1	0	2	1	11	0	0	0	0	3	4	0	0	0
ENSG00000275215.1	208	203	95	188	240	253	93	211	117	170	45	212	16	32	134	130	128	120	9	271	65	112	100	102	342	155	169	100	263	315	144	272	347	395	136	299	170	257	77	323	30	40	191	167	207	218	19	401	93
ENSG00000275527.1	2	5	3	1	17	1	6	30	7	41	4	18	3	7	7	1	20	0	6	2	7	7	7	14	7	23	1	2	2	4	2	0	10	1	3	15	2	30	2	13	2	4	6	1	13	0	6	1	5
ENSG00000275895.8	8	13	8	10	15	7	13	7	5	25	5	12	0	1	5	3	21	5	4	0	5	8	10	24	37	11	4	6	7	0	7	2	17	0	0	0	0	19	6	9	0	0	0	0	17	0	0	0	0
ENSG00000276570.1	0	0	0	0	0	0	0	0	0	0	0	0	0	0	0	0	0	0	0	0	0	0	0	0	0	0	0	0	0	1	0	0	2	2	1	2	3	4	0	1	0	0	0	0	0	0	14	0	0
ENSG00000277739.1	180	225	76	180	217	268	85	212	104	147	52	216	25	40	131	120	149	142	9	280	64	115	111	107	307	146	156	102	263	315	144	272	347	395	136	299	170	257	77	323	30	40	191	167	207	218	19	401	93
ENSG00000278189.1	160	205	109	166	221	279	71	191	124	161	46	190	23	23	116	110	118	150	9	272	60	109	105	98	340	178	162	112	263	315	144	272	347	395	136	299	170	257	77	323	30	40	191	167	207	218	19	401	93
ENSG00000278233.1	173	214	92	178	245	274	117	200	126	170	46	212	11	25	142	108	122	137	10	273	61	118	97	105	348	186	172	99	263	315	144	272	347	395	136	299	170	257	77	323	30	40	191	167	207	218	19	401	93
ENSG00000278249.1	0	0	0	0	0	0	0	0	0	0	0	0	0	0	0	0	0	0	0	0	0	0	0	0	0	0	0	0	4	16	0	0	10	8	7	0	0	0	0	8	0	0	0	8	10	3	0	8	3
ENSG00000279117.1	0	0	0	0	0	0	0	0	0	0	0	0	0	0	0	0	0	0	0	0	0	0	0	0	0	0	0	0	2	2	11	0	10	7	8	8	0	20	0	0	0	1	4	0	16	0	0	0	0
ENSG00000279423.1	4	3	2	3	2	1	0	1	5	15	1	4	1	0	8	1	2	1	4	1	6	5	4	3	11	7	1	0	5	0	0	0	0	0	0	0	3	0	0	0	0	0	9	0	0	0	4	0	2
ENSG00000279483.2	331	570	154	129	236	287	227	330	454	690	94	246	26	60	444	306	358	450	17	464	76	471	487	296	1180	381	519	317	0	0	0	0	0	0	0	0	0	0	0	0	0	0	0	0	0	0	0	0	0
ENSG00000283293.1	0	0	0	0	0	0	0	0	0	0	0	0	0	0	0	0	0	0	0	0	0	0	0	0	0	0	0	0	0	0	2	0	0	15	0	7	0	2	0	0	0	0	0	0	0	1	0	10	0
ENSG00000284931.1	0	0	0	0	0	0	0	0	0	0	0	0	0	0	0	0	0	0	0	0	0	0	0	0	0	0	0	0	1045	877	376	448	1020	873	634	759	321	712	290	514	161	179	1293	548	2580	230	0	567	398
ENSG00000285976.2	0	0	0	0	0	0	0	0	0	0	0	0	0	0	0	0	0	0	0	0	0	0	0	0	0	0	0	0	0	14	0	0	22	0	0	0	0	0	9	0	0	3	0	10	13	0	0	0	0
ENSG00000286140.2	0	0	0	0	0	0	0	0	0	0	0	0	0	0	0	0	0	0	0	0	0	0	0	0	0	0	0	0	5	0	16	0	0	5	0	12	4	38	4	8	0	0	3	5	0	0	5	1	9
ENSG00000286456.3	0	0	0	0	0	0	0	0	0	0	0	0	0	0	0	0	0	0	0	0	0	0	0	0	0	0	0	0	0	9	0	0	0	0	0	3	0	0	0	1	0	0	0	0	1	0	0	0	0
ENSG00000288681.1	0	0	0	0	0	0	0	0	0	0	0	0	0	0	0	0	0	0	0	0	0	0	0	0	0	0	0	0	0	0	0	0	0	0	0	0	0	364	0	0	0	0	0	0	17	0	167	0	0
ENSG00000289273.1	0	0	0	0	0	0	0	0	0	0	0	0	0	0	0	0	0	0	0	0	0	0	0	0	0	0	0	0	33	10	45	0	16	28	0	52	13	258	0	18	0	0	73	0	35	0	51	0	0
ENSG00000289316.1	0	0	0	0	0	0	0	0	0	0	0	0	0	0	0	0	0	0	0	0	0	0	0	0	0	0	0	0	2	0	5	0	3	4	3	0	1	33	0	4	0	0	5	0	0	0	3	2	1
ENSG00000289694.1	0	0	0	0	0	0	0	0	0	0	0	0	0	0	0	0	0	0	0	0	0	0	0	0	0	0	0	0	0	0	66	60	144	0	39	39	0	0	0	14	0	0	83	15	0	38	0	10	61
ENSG00000289755.1	0	0	0	0	0	0	0	0	0	0	0	0	0	0	0	0	0	0	0	0	0	0	0	0	0	0	0	0	3	0	3	0	0	0	0	9	0	0	0	0	0	0	0	0	10	0	0	0	0
ENSG00000289901.1	14	7	3	8	11	6	5	18	15	30	7	8	2	2	17	3	8	8	17	13	1	12	8	6	15	4	6	5	11	15	10	0	23	13	14	11	5	43	5	6	3	0	25	2	0	9	40	17	0
ENSG00000290018.1	42	55	61	68	113	76	53	76	27	410	45	39	7	11	71	49	232	58	293	56	18	87	77	119	242	69	52	33	0	2	1	2	1	2	1	0	0	3	1	0	1	0	0	0	0	1	408	0	0
[truncated: 85 more columns]
