# Supplementary material for: Direct RNA sequencing of astronaut blood reveals spaceflight-associated m6A increases and hematopoietic transcriptional responses
Source: Nat Commun. 2024 Jun 11;15:4950. doi: 10.1038/s41467-024-48929-3 (PMC11166648; doi:10.1038/s41467-024-48929-3)
Supplement: Supplementary file 6 — Supplementary Data 3 [file 41467_2024_48929_MOESM6_ESM.xlsx]

## Sheet: Supplemental-Table-S3(1)
# Median z-scores of expression of genes in each assessed pathway
Timepoint	L-92	L-44	L-3	R+1	R+45	R+82	R+194
median z-score across all pathways	-0.912527	0.0789171	0.6165564418717089	1.8609178702817952	-0.725011	-0.760951	-0.192961
NEBEN_AML_WITH_FLT3_OR_NRAS_UP	-0.632017	-0.375325	0.5565815549265545	2.006540808766649	-0.487689	-0.931189	-0.136901
REACTOME_ERYTHROCYTES_TAKE_UP_OXYGEN_AND_RELEASE_CARBON_DIOXIDE	1.2170478308934716	0.6076800669065063	1.070835626949582	-0.758286	-0.11835	-1.44293	-0.575994
SCHLESINGER_H3K27ME3_IN_NORMAL_AND_METHYLATED_IN_CANCER	-1.96986	-0.010945	1.2210751472201724	-0.010945	0.7925627643399765	-0.010945	-0.010945
BIOCARTA_AHSP_PATHWAY	1.002120050082146	1.076488922942307	0.5391018938461583	-0.406955	-0.987918	-1.52165	0.29881038461353066
REACTOME_ERYTHROCYTES_TAKE_UP_CARBON_DIOXIDE_AND_RELEASE_OXYGEN	-0.306805	0.914466	1.6841391274394995	0.0726923	-0.636627	-1.27011	-0.457754
HUMMERICH_MALIGNANT_SKIN_TUMOR_UP	-0.378717	-0.0156595	-0.0249157	2.156247433355636	-0.650168	-0.854065	-0.232723
TONKS_TARGETS_OF_RUNX1_RUNX1T1_FUSION_SUSTAINED_IN_MONOCYTE_DN	-0.744607	-0.121655	0.39391617222258624	2.0628546384733957	-0.872416	-0.384374	-0.333719
VANDESLUIS_NORMAL_EMBRYOS_DN	-1.01505	0.338356	0.6371825198720565	1.7741954128546493	-0.281867	-1.01505	-0.437766
MISHRA_CARCINOMA_ASSOCIATED_FIBROBLAST_UP	-0.792394	-0.360319	1.147483723605337	1.6210574954682988	-0.489788	-1.02338	-0.102662
JOHANSSON_GLIOMAGENESIS_BY_PDGFB_DN	-0.873247	-0.287278	1.3458129750213437	1.4403388539279693	-0.439334	-1.02469	-0.161601
STAMBOLSKY_RESPONSE_TO_VITAMIN_D3_DN	-0.957249	-0.317608	0.677542	1.9379140467290097	-0.679212	-0.54067	-0.120718
REACTOME_CHAPERONE_MEDIATED_AUTOPHAGY	-1.12099	0.3768443398574901	0.9091109586868897	1.581417323460804	-0.730639	-0.842761	-0.172981
WELCH_GATA1_TARGETS	-0.0641438	0.5091690406990157	0.23292130737724137	1.7997239302236134	-0.869459	-1.24809	-0.360122
TSAI_RESPONSE_TO_RADIATION_THERAPY	-0.793905	0.2639422649047199	0.0959328	2.0583864140008283	-0.717411	-0.706393	-0.200552
LEE_AGING_MUSCLE_UP	-0.92858	-0.005153	0.8201044066590698	1.8082534402421686	-0.724808	-0.800932	-0.168885
CHEN_LVAD_SUPPORT_OF_FAILING_HEART_DN	-0.892724	0.22686069211732096	0.7141118093996576	1.8393235881758212	-0.754536	-0.720306	-0.41273
REACTOME_LATE_ENDOSOMAL_MICROAUTOPHAGY	-1.03147	0.18963149957302577	0.6760745684232177	1.8021640897634825	-0.717573	-0.818728	-0.100104
VALK_AML_CLUSTER_2	-0.891167	-0.170983	1.5858583714036854	1.2271203572110057	-0.716758	-0.748792	-0.285279
REACTOME_HEME_SIGNALING	-0.880504	-0.24314	0.9792290383172921	1.7806439093803852	-0.584504	-0.791668	-0.260056
WP_EFFECTS_OF_NITRIC_OXIDE	-0.433169	-0.433169	-0.0832891	-0.433169	2.2484408276703505	-0.433169	-0.432476
REACTOME_SCAVENGING_OF_HEME_FROM_PLASMA	-0.564362	-0.438009	-0.281764	1.3409113919444657	-0.599545	-0.9747	1.5174696389981783
WU_SILENCED_BY_METHYLATION_IN_BLADDER_CANCER	-0.87064	-0.206907	1.048317257472265	1.7255124057656406	-0.684803	-0.772492	-0.238989
GNATENKO_PLATELET_SIGNATURE	-0.834978	0.022453489627586316	0.4807018852696944	1.913504444054985	-0.814069	-0.859417	0.0918042
SMID_BREAST_CANCER_LUMINAL_A_UP	-0.821702	-0.522447	0.9085141952754167	1.8441346381448518	-0.541649	-0.713179	-0.15367
ZHENG_IL22_SIGNALING_UP	-0.756544	-0.122846	0.5223911506413472	2.011510581544385	-0.662646	-0.780963	-0.210903
CHANG_IMMORTALIZED_BY_HPV31_DN	-0.886698	0.0683989	0.8402438265823743	1.7890387365144154	-0.73733	-0.838819	-0.234835
JIANG_AGING_HYPOTHALAMUS_UP	-1.08068	0.7960247218651467	0.339712	1.6561846223506722	-0.94048	-0.666965	-0.103793
WP_VITAMIN_B12_METABOLISM	-0.736786	-0.29383	0.5797633160081248	2.024184320930392	-0.457328	-0.787655	-0.328348
NIKOLSKY_BREAST_CANCER_16P13_AMPLICON	-0.752024	0.1596084902328238	0.017583464579550307	2.1038370988347124	-0.478795	-0.842776	-0.207434
REACTOME_BINDING_AND_UPTAKE_OF_LIGANDS_BY_SCAVENGER_RECEPTORS	-0.66301	-0.418799	0.0451509	1.8797463838939903	-0.602893	-0.973682	0.7334869078340508
GUO_HEX_TARGETS_DN	-0.866261	0.1782531802987058	0.3740730244198646	1.9712997356486275	-0.743195	-0.790006	-0.124164
WAMUNYOKOLI_OVARIAN_CANCER_GRADES_1_2_DN	-0.97554	-0.162668	0.8866820538780646	1.8239879277197206	-0.577806	-0.69757	-0.297085
CADWELL_ATG16L1_TARGETS_UP	-0.67197	-0.130711	0.21724265127536896	2.153582348051461	-0.599214	-0.578777	-0.390152
WP_FOLATE_METABOLISM	-0.904735	0.00990262	0.6452003823643078	1.8928611386489234	-0.646984	-0.86371	-0.132535
GRAHAM_CML_QUIESCENT_VS_NORMAL_DIVIDING_UP	-0.855048	0.0617024	0.7430293853621186	1.8436038678687199	-0.7605	-0.834539	-0.198249
BAELDE_DIABETIC_NEPHROPATHY_UP	-0.736457	0.027039391188110815	0.218026	2.1009669345117126	-0.591904	-0.760951	-0.256721
TONKS_TARGETS_OF_RUNX1_RUNX1T1_FUSION_MONOCYTE_DN	-0.921172	-0.103788	0.8946497385891039	1.8227211406846324	-0.647589	-0.684834	-0.359988
FERRANDO_T_ALL_WITH_MLL_ENL_FUSION_DN	-1.01937	0.43663810476563847	0.5884874308044332	1.7514311367388087	-0.828784	-0.80957	-0.118835
NAKAMURA_CANCER_MICROENVIRONMENT_UP	-0.742889	-0.0161163	0.6422158835921524	1.9408114177950593	-0.582177	-0.902566	-0.339279
WATANABE_RECTAL_CANCER_RADIOTHERAPY_RESPONSIVE_DN	-1.02984	0.13924840395542915	0.8122039443159627	1.760405514128413	-0.766869	-0.735514	-0.179636
GRAHAM_NORMAL_QUIESCENT_VS_NORMAL_DIVIDING_DN	-0.972143	0.4557060870190443	0.4394378871129813	1.7711851173879545	-0.822595	-0.915676	0.0440844
FLORIO_NEOCORTEX_BASAL_RADIAL_GLIA_DN	-0.809752	0.0373728	0.48689112035799054	1.9672141387324726	-0.610857	-0.915819	-0.15505
WP_SELENIUM_MICRONUTRIENT_NETWORK	-0.821937	0.053208510000979994	0.3808094703668065	2.021048302774465	-0.716692	-0.739608	-0.176829
REACTOME_CYTOPROTECTION_BY_HMOX1	-0.962053	0.37736396919444026	0.4575030779702217	1.8573944661856245	-0.817487	-0.762964	-0.149757
RAGHAVACHARI_PLATELET_SPECIFIC_GENES	-0.93478	-0.186558	0.5769977217204416	1.7881220714762336	-0.752442	-0.906805	0.4154650239427638
BASSO_HAIRY_CELL_LEUKEMIA_UP	-0.859366	0.0459191	0.603858	1.9262492865543979	-0.747375	-0.763904	-0.205381
HELLER_SILENCED_BY_METHYLATION_DN	-0.821255	-0.142138	0.729167	1.9156639654225487	-0.620033	-0.810124	-0.251282
ACOSTA_PROLIFERATION_INDEPENDENT_MYC_TARGETS_DN	-0.884255	-0.0218043	0.8224001033311922	1.7818323306055626	-0.572926	-1.01263	-0.112616
POOLA_INVASIVE_BREAST_CANCER_DN	-0.754322	-0.177881	0.8128315348701922	1.901598209356206	-0.589824	-0.774782	-0.417621
BOYLAN_MULTIPLE_MYELOMA_PCA1_UP	-0.830236	0.00673545	0.4749983152332583	1.9945089060303434	-0.690628	-0.772335	-0.183043
REACTOME_CELLULAR_RESPONSE_TO_CHEMICAL_STRESS	-0.963039	0.36449811530526277	0.38629740997567896	1.8790200592610125	-0.813725	-0.768401	-0.0846502
MANNE_COVID19_COMBINED_COHORT_VS_HEALTHY_DONOR_PLATELETS_UP	-0.667864	0.32624686615966736	0.15003014667511755	2.044572278231311	-0.660238	-0.817166	-0.375581
GRAHAM_CML_QUIESCENT_VS_NORMAL_QUIESCENT_UP	-1.01558	0.24826539261742103	0.6029925228530582	1.7350358937654382	-0.782014	-0.946822	0.15811869924358612
TONKS_TARGETS_OF_RUNX1_RUNX1T1_FUSION_GRANULOCYTE_DN	-0.751459	-0.220942	0.44601454481254404	2.0789385981168778	-0.658181	-0.574519	-0.319853
WILCOX_RESPONSE_TO_PROGESTERONE_UP	-0.939656	0.12839796717693155	0.721609	1.8274972648016712	-0.799761	-0.752304	-0.185784
TONKS_TARGETS_OF_RUNX1_RUNX1T1_FUSION_ERYTHROCYTE_DN	-0.411051	-0.225358	0.4003736240991723	1.8870272691098167	-0.979707	-0.99668	0.3253956318796616
HAHTOLA_SEZARY_SYNDROM_UP	-0.912529	0.2066793281891871	0.6531693401315133	1.841827679223186	-0.805138	-0.786309	-0.1977
REACTOME_FACTORS_INVOLVED_IN_MEGAKARYOCYTE_DEVELOPMENT_AND_PLATELET_PRODUCTION	-0.879937	-0.31189	1.0463868924494866	1.7318648701436963	-0.626496	-0.780734	-0.179195
TAKEDA_TARGETS_OF_NUP98_HOXA9_FUSION_8D_UP	-0.813649	0.2845188921148781	0.3832521869175188	1.9698577772174322	-0.679782	-0.809906	-0.334292
VECCHI_GASTRIC_CANCER_ADVANCED_VS_EARLY_DN	-0.897736	0.3290686190979867	0.36639971317988945	1.9572441441833353	-0.736682	-0.681728	-0.336566
IGLESIAS_E2F_TARGETS_UP	-0.95474	-0.0476841	0.607102	1.9133143431203448	-0.731287	-0.719405	-0.0672998
REACTOME_AUTOPHAGY	-0.942278	0.0991059	0.6934069930212996	1.8370964863165997	-0.739154	-0.828126	-0.120052
HANN_RESISTANCE_TO_BCL2_INHIBITOR_UP	-0.900114	-0.304318	0.5985716794350935	1.9372115479174947	-0.614042	-0.778056	0.0607465
HELLER_HDAC_TARGETS_UP	-0.833014	-0.185617	0.587181	1.9858230453735295	-0.556535	-0.795388	-0.20245
BENPORATH_PRC2_TARGETS	-0.698488	-0.429921	0.7071836567924943	1.9890407021377798	-0.429921	-0.707974	-0.429921
TAKEDA_TARGETS_OF_NUP98_HOXA9_FUSION_10D_UP	-0.789254	0.24481459652365878	0.37012597123143953	1.9918065078444491	-0.683965	-0.793266	-0.340262
WAMUNYOKOLI_OVARIAN_CANCER_LMP_DN	-1.00153	-0.106917	0.9971012291215933	1.7445666175662315	-0.649056	-0.637385	-0.346785
GRAHAM_CML_DIVIDING_VS_NORMAL_QUIESCENT_UP	-0.971246	0.46977378473730785	0.44337741656754953	1.7955078863328862	-0.781852	-0.894747	-0.060815
WP_NETWORK_MAP_OF_SARSCOV2_SIGNALING_PATHWAY	-0.896214	0.0671857	0.6084182552515668	1.908743312913881	-0.645736	-0.85176	-0.190637
HELLER_HDAC_TARGETS_SILENCED_BY_METHYLATION_UP	-0.823991	-0.193021	0.6309459125391405	1.9602206363505745	-0.578742	-0.823942	-0.171471
SATO_SILENCED_BY_DEACETYLATION_IN_PANCREATIC_CANCER	-0.77844	-0.222547	0.6361737835887057	1.9734286583139944	-0.522439	-0.845193	-0.240984
TAKEDA_TARGETS_OF_NUP98_HOXA9_FUSION_16D_UP	-0.845613	0.027141041299497366	0.4813116541162421	1.9958061396673203	-0.731098	-0.69249	-0.235058
DELYS_THYROID_CANCER_DN	-0.909028	-0.141689	0.7191937250999247	1.9103589348003138	-0.651021	-0.721427	-0.206387
JISON_SICKLE_CELL_DISEASE_UP	-0.819563	0.1913124338095626	0.36364886204985575	1.9856915586330253	-0.748192	-0.789309	-0.183589
MCLACHLAN_DENTAL_CARIES_UP	-0.822274	0.0918029	0.53069	1.9492008302668296	-0.784486	-0.759464	-0.205469
TONKS_TARGETS_OF_RUNX1_RUNX1T1_FUSION_HSC_DN	-0.842145	0.000925745	0.6442037697442922	1.9102032987106612	-0.724784	-0.820647	-0.167757
CHANDRAN_METASTASIS_UP	-0.941037	-0.12215	1.0216223588821955	1.7374548561706333	-0.625397	-0.726254	-0.344239
HELLER_HDAC_TARGETS_SILENCED_BY_METHYLATION_DN	-0.934044	0.020885788764872754	0.7888246497495549	1.8317431558007171	-0.685258	-0.791809	-0.230342
DURCHDEWALD_SKIN_CARCINOGENESIS_DN	-0.948672	-0.109845	0.9269324835880836	1.7856948230052698	-0.642106	-0.746491	-0.265514
BENPORATH_MYC_TARGETS_WITH_EBOX	-0.965635	0.20061202426115668	0.5462547424171867	1.8927087540433583	-0.701554	-0.787538	-0.184848
BOYLAN_MULTIPLE_MYELOMA_C_D_DN	-0.93398	0.0864245	0.6852961707453845	1.8762392787213236	-0.703392	-0.755197	-0.255391
HELLER_HDAC_TARGETS_DN	-0.940738	0.020168346006748775	0.8246082765573801	1.8138032427102824	-0.680195	-0.786894	-0.250753
BENPORATH_SUZ12_TARGETS	-0.723902	-0.418345	0.8712709734075762	1.9003685465718032	-0.490396	-0.71319	-0.425806
LU_AGING_BRAIN_UP	-0.91779	-0.0782672	0.8989567828025158	1.8007523397538412	-0.710309	-0.723387	-0.269956
BENPORATH_ES_WITH_H3K27ME3	-0.720962	-0.420033	0.8095739530563092	1.9355045910237811	-0.48071	-0.703341	-0.420033
BENPORATH_EED_TARGETS	-0.754005	-0.350195	0.7924442276746642	1.937126851352164	-0.489278	-0.715804	-0.420288
JAATINEN_HEMATOPOIETIC_STEM_CELL_DN	-0.989006	0.2349371939333871	0.6357776379520218	1.8260767738671349	-0.753091	-0.797531	-0.157164
SMID_BREAST_CANCER_RELAPSE_IN_BONE_UP	-0.730508	-0.312486	0.464761	2.0912326020895167	-0.608386	-0.461199	-0.443415
SCHLESINGER_METHYLATED_DE_NOVO_IN_CANCER	-0.684715	-0.407413	0.6362403377842148	2.024484046737893	-0.476468	-0.684715	-0.407413
REACTOME_TRANSPORT_OF_SMALL_MOLECULES	-0.881424	0.051317524935033644	0.6734141616530019	1.9015066786247257	-0.67259	-0.785145	-0.28708
DEMAGALHAES_AGING_UP	-0.834764	-0.0352463	0.6112903866810517	1.9462417955398006	-0.712489	-0.76806	-0.206974
ONKEN_UVEAL_MELANOMA_DN	-1.04209	0.1530721196290174	0.7233967220568407	1.8041030200664068	-0.807741	-0.655175	-0.175564
REACTOME_VESICLE_MEDIATED_TRANSPORT	-0.897522	-0.0440748	0.7312024587972289	1.8771064003016065	-0.689689	-0.78965	-0.187373
ADDYA_ERYTHROID_DIFFERENTIATION_BY_HEMIN	-0.917849	-0.108516	0.7131726515772613	1.8503450265614039	-0.729424	-0.825239	0.017510673590418246
DANG_BOUND_BY_MYC	-1.0014	0.17214909608791282	0.6764662896723067	1.833080144931133	-0.744596	-0.748546	-0.187152
LIU_CMYB_TARGETS_UP	-0.985207	0.055398212498638987	0.827855	1.785977420974617	-0.659246	-0.821864	-0.202914
EBAUER_TARGETS_OF_PAX3_FOXO1_FUSION_UP	-0.844362	-0.0932106	0.5929180927616075	1.9710617602023743	-0.493157	-0.846264	-0.286986
MATTIOLI_MGUS_VS_PCL	-1.0532	0.2421083208029014	0.5783459385492691	1.8357330436251216	-0.718126	-0.774508	-0.110349
BLANCO_MELO_COVID19_SARS_COV_2_POS_PATIENT_LUNG_TISSUE_UP	-0.679048	-0.00901127	0.4748615788888696	2.021540645124792	-0.72584	-0.779938	-0.302565
REACTOME_EUKARYOTIC_TRANSLATION_ELONGATION	-0.968495	1.4875135582820807	-0.351936	1.1193042847492185	-1.17749	0.14581046500792946	-0.254707
WP_CYTOPLASMIC_RIBOSOMAL_PROTEINS	-0.983798	1.47493	-0.34638	1.1213332511017038	-1.17181	0.17843584898246512	-0.272717
KEGG_RIBOSOME	-0.97567	1.4782025348264607	-0.346702	1.1179678409645397	-1.17924	0.17391543963290745	-0.268474
REACTOME_RESPONSE_OF_EIF2AK4_GCN2_TO_AMINO_ACID_DEFICIENCY	-0.968786	1.4715703390035502	-0.324348	1.1499353806103014	-1.17535	0.11741867806362669	-0.270435
REACTOME_SRP_DEPENDENT_COTRANSLATIONAL_PROTEIN_TARGETING_TO_MEMBRANE	-1.00706	1.455005283683832	-0.284063	1.1683296233330847	-1.16332	0.0821828	-0.251076
REACTOME_NONSENSE_MEDIATED_DECAY_NMD	-0.991496	1.4472645828695896	-0.264154	1.1966797660036221	-1.16213	0.0359571	-0.262124
REACTOME_SELENOAMINO_ACID_METABOLISM	-0.995857	1.4494500320885315	-0.268101	1.1745805761052286	-1.17226	0.0849982	-0.272809
REACTOME_EUKARYOTIC_TRANSLATION_INITIATION	-1.01358	1.4276981681170333	-0.263834	1.2076769585017777	-1.16235	0.0364581	-0.23207
PEREZ_TP63_TARGETS	-0.823347	-0.202255	0.8866104781231897	1.842125056301264	-0.505747	-0.852703	-0.344682
TIEN_INTESTINE_PROBIOTICS_6HR_UP	-1.01995	1.1834934567164144	-0.0559486	1.4787841778569282	-1.12129	-0.275359	-0.189729
REACTOME_CELLULAR_RESPONSE_TO_STARVATION	-1.01022	1.2871221703160791	-0.115785	1.3732677646839209	-1.15721	-0.10724	-0.269935
BILANGES_SERUM_AND_RAPAMYCIN_SENSITIVE_GENES	-0.987749	1.4172661462618794	-0.277137	1.269290428813709	-1.12449	-0.0506965	-0.246482
REACTOME_INFLUENZA_INFECTION	-1.02071	1.2761669191388814	-0.0990775	1.3794904386027667	-1.15539	-0.121584	-0.258893
REACTOME_REGULATION_OF_EXPRESSION_OF_SLITS_AND_ROBOS	-0.99149	1.302289007256783	-0.131821	1.40026	-1.11002	-0.252783	-0.216442
KIM_LRRC3B_TARGETS	-0.851611	0.4809242703074855	0.4268792351546967	1.8377050953191478	-0.83911	-0.861827	-0.192961
REACTOME_SIGNALING_BY_ROBO_RECEPTORS	-1.00285	1.114125497651288	0.000710421	1.5564416435271886	-1.05962	-0.410212	-0.198598
REACTOME_RRNA_PROCESSING	-1.08252	1.0398288540505278	0.11124740232840913	1.5513942729586268	-1.08743	-0.307634	-0.224893
REACTOME_ENDOSOMAL_VACUOLAR_PATHWAY	-0.844489	0.37950523174327777	0.4937387532630424	1.862388878665407	-0.774434	-0.880283	-0.236427
CHNG_MULTIPLE_MYELOMA_HYPERPLOID_UP	-1.02029	1.398746701100111	-0.218354	1.2580868697855223	-1.13558	0.00458386	-0.287186
TIEN_INTESTINE_PROBIOTICS_2HR_UP	-0.937221	0.5216517147036716	0.18524665961615447	1.8802861409424754	-0.9987	-0.513021	-0.138242
REACTOME_METAL_SEQUESTRATION_BY_ANTIMICROBIAL_PROTEINS	-0.203818	0.32293536093406877	-0.52701	1.9940266071021815	-0.886639	-0.883373	0.1838790168035097
REACTOME_ACTIVATION_OF_THE_MRNA_UPON_BINDING_OF_THE_CAP_BINDING_COMPLEX_AND_EIFS_AND_SUBSEQUENT_BINDING_TO_43S	-1.056	1.2904282443816633	-0.184771	1.3555800137825615	-1.132	-0.0158647	-0.257369
PECE_MAMMARY_STEM_CELL_UP	-0.970063	1.284549974040567	-0.179247	1.4414980135262874	-1.08494	-0.266386	-0.225415
BILANGES_SERUM_RESPONSE_TRANSLATION	-0.992405	1.3270739953687434	-0.210247	1.3395948682069356	-1.16554	-0.070954	-0.227521
REACTOME_MODULATION_BY_MTB_OF_HOST_IMMUNE_SYSTEM	-0.765162	0.8273644118181366	0.27343422573096865	1.7127520548907322	-1.11106	-0.623521	-0.313807
BIOCARTA_MHC_PATHWAY	-0.836143	0.5473404211706961	0.46337319669761556	1.7760004027808918	-0.805656	-0.977362	-0.167554
TIEN_INTESTINE_PROBIOTICS_24HR_DN	-1.02516	0.2946938844282736	0.7154144107550382	1.758235065042116	-0.880317	-0.667827	-0.195038
WIEMANN_TELOMERE_SHORTENING_AND_CHRONIC_LIVER_DAMAGE_DN	-0.894239	0.0818988	0.5772958852208165	1.8438456752596137	-1.07262	-0.556482	0.020298108092596988
DIAZ_CHRONIC_MYELOGENOUS_LEUKEMIA_DN	-0.922787	0.1112346526857361	0.47336646904040164	1.9682634229076832	-0.762083	-0.634593	-0.233402
CHEOK_RESPONSE_TO_HD_MTX_UP	-0.859515	0.5696834825192848	0.00899985	1.8053870393398623	-0.956083	-0.83265	0.2641779292639815
WIELAND_UP_BY_HBV_INFECTION	-0.900045	0.48731043488705084	0.35464276350018353	1.8779795794948706	-0.752607	-0.819916	-0.247365
HOLLEMAN_VINCRISTINE_RESISTANCE_ALL_DN	-0.953675	1.3037014329375312	-0.242983	1.423119741123922	-1.10118	-0.245645	-0.183336
JOHNSTONE_PARVB_TARGETS_2_UP	-0.84467	0.0759643	0.450363	1.9415832892382288	-0.617438	-0.961781	-0.0440221
ICHIBA_GRAFT_VERSUS_HOST_DISEASE_35D_UP	-0.800006	0.21933504017211497	0.34039	1.9819300113795777	-0.808828	-0.765317	-0.167504
REACTOME_ANTIGEN_PRESENTATION_FOLDING_ASSEMBLY_AND_PEPTIDE_LOADING_OF_CLASS_I_MHC	-0.850191	0.24730039528543712	0.7015610937078922	1.8257347958366317	-0.690072	-0.893331	-0.341002
LUI_THYROID_CANCER_PAX8_PPARG_DN	-1.1612	0.8270382140430307	0.43116926148194396	1.5888507876957114	-0.971566	-0.527758	-0.186532
REACTOME_ANTIGEN_PROCESSING_CROSS_PRESENTATION	-0.888993	0.46771260430685824	0.3565547832932483	1.8762882373930039	-0.79511	-0.820122	-0.196329
LUI_TARGETS_OF_PAX8_PPARG_FUSION	-1.11955	1.0372514628294573	0.254221	1.4824584571963135	-1.12238	-0.325859	-0.206146
CHAUHAN_RESPONSE_TO_METHOXYESTRADIOL_DN	-1.00302	0.18324652460019789	0.6232734535696905	1.8247123696237333	-0.817905	-0.755199	-0.0551107
WP_MACROPHAGE_MARKERS	-0.950929	0.0905979	0.49037900963527103	1.886758219152822	-0.628054	-0.943277	0.054525766324095906
CAVARD_LIVER_CANCER_MALIGNANT_VS_BENIGN	-0.987874	0.25767053425308867	0.5244226372877105	1.8256903872688925	-0.838591	-0.803625	0.0223069
JISON_SICKLE_CELL_DISEASE_DN	-1.10292	0.23309632450235457	0.7929040627021817	1.7481953333892337	-0.692149	-0.696851	-0.282277
REACTOME_NEF_MEDIATED_DOWNREGULATION_OF_MHC_CLASS_I_COMPLEX_CELL_SURFACE_EXPRESSION	-0.801459	-0.0269111	0.6684506812939411	1.8609178702817952	-0.762591	-0.930316	-0.00809188
HUMMERICH_BENIGN_SKIN_TUMOR_UP	-0.45919	0.3202580244475303	-0.126997	2.0714018380388497	-0.909126	-0.723416	-0.172931
KEGG_ANTIGEN_PROCESSING_AND_PRESENTATION	-0.946888	0.49009547036850937	0.49526069874285394	1.8041350676967887	-0.757567	-0.859111	-0.225924
KAMIKUBO_MYELOID_CEBPA_NETWORK	-0.821724	-0.00328606	0.2170249600214431	2.072297043649238	-0.818205	-0.552244	-0.0938623
JOHANSSON_GLIOMAGENESIS_BY_PDGFB_UP	-0.916428	0.16948184238137345	0.5908281026158698	1.8710488018674623	-0.788553	-0.802771	-0.123608
REACTOME_REGULATION_OF_TLR_BY_ENDOGENOUS_LIGAND	-0.580074	-0.119397	0.23513359502895176	2.1159779314324814	-0.7514	-0.721035	-0.179205
YAMASHITA_LIVER_CANCER_WITH_EPCAM_UP	-1.04154	1.1655023765731696	-0.0487232	1.4792828890513112	-1.12924	-0.196323	-0.228959
BIOCARTA_CTL_PATHWAY	-0.963707	0.6191103986191403	0.2625486088368384	1.8330894680263923	-0.721888	-0.837161	-0.191992
SCHAEFFER_PROSTATE_DEVELOPMENT_AND_CANCER_BOX1_DN	-0.952592	-0.0502095	1.0307041944437225	1.7088038962758134	-0.690097	-0.727945	-0.318664
REACTOME_IRAK4_DEFICIENCY_TLR2_4	-0.683585	-0.0767451	0.494281	2.0075128031434573	-0.771138	-0.790925	-0.1794
REACTOME_DAP12_INTERACTIONS	-0.868314	-0.0770246	0.703133	1.8994731001685594	-0.692601	-0.79275	-0.171916
FLOTHO_PEDIATRIC_ALL_THERAPY_RESPONSE_UP	-1.04105	1.0112893197277921	0.0859325	1.6066075627397116	-1.0494	-0.394968	-0.218416
REACTOME_ANTIMICROBIAL_PEPTIDES	-0.740934	0.30882840830709435	-0.0169834	2.0341543462046405	-0.907499	-0.625546	-0.0520195
LI_AMPLIFIED_IN_LUNG_CANCER	-1.00585	0.6558766042864207	0.2613087224302122	1.7940911308360732	-0.917031	-0.638455	-0.149944
MODY_HIPPOCAMPUS_PRENATAL	-1.05187	0.9007920063697058	0.22363944490316717	1.6569489305238219	-0.985104	-0.512115	-0.232292
HILLION_HMGA1_TARGETS	-1.04253	0.7470842756682208	0.24601870387654487	1.7358659357907698	-0.922112	-0.645659	-0.118672
WUNDER_INFLAMMATORY_RESPONSE_AND_CHOLESTEROL_UP	-0.852482	0.38725149577530316	0.3458523197865103	1.924742491659773	-0.803243	-0.776506	-0.225615
NADLER_OBESITY_DN	-0.962368	0.4490312008603966	0.2103917910803935	1.8972920471654509	-0.832007	-0.73147	-0.0308701
WATANABE_RECTAL_CANCER_RADIOTHERAPY_RESPONSIVE_UP	-1.02472	0.090678	0.7100098088082921	1.8335707629649876	-0.720791	-0.728236	-0.160512
HOLLEMAN_ASPARAGINASE_RESISTANCE_B_ALL_UP	-1.04729	1.188084922749485	-0.0652407	1.4734573976223675	-1.07043	-0.40657	-0.0720119
YANAGISAWA_LUNG_CANCER_RECURRENCE	-0.965281	0.9983700791752381	-0.271463	1.6639859022796704	-1.07479	-0.253619	-0.0972011
REACTOME_RHO_GTPASES_ACTIVATE_NADPH_OXIDASES	-0.760585	-0.248621	0.3218531186078522	2.1162409188507674	-0.570624	-0.633721	-0.224544
HUANG_GATA2_TARGETS_UP	-0.84824	0.0703651	0.5405142880329113	1.9477161707174933	-0.811243	-0.702011	-0.197102
GAURNIER_PSMD4_TARGETS	-0.842403	0.0894581	0.4728362472242511	1.9821570391404932	-0.689808	-0.772281	-0.239959
HOLLEMAN_VINCRISTINE_RESISTANCE_B_ALL_DN	-0.936437	1.1206511160187649	-0.192168	1.5919404999871454	-1.08134	-0.265535	-0.237114
REACTOME_PROTEIN_METHYLATION	-1.06122	0.0919937	0.4273425995534642	1.9115353710764145	-0.804559	-0.615546	0.050454234647282846
LEE_TARGETS_OF_PTCH1_AND_SUFU_UP	-1.04264	0.015492805470880772	0.8973627788720543	1.7527240575157255	-0.724825	-0.68002	-0.218097
KEGG_VIRAL_MYOCARDITIS	-0.925099	0.030408575835963566	0.6684000747365834	1.917123492134074	-0.636742	-0.700469	-0.353622
WHITESIDE_CISPLATIN_RESISTANCE_DN	-0.964669	1.0849535439401097	0.0438255	1.612983449792126	-0.983718	-0.452502	-0.340874
REACTOME_AMYLOID_FIBER_FORMATION	-0.908665	-0.146492	0.5618875929813743	1.9461104888198613	-0.561558	-0.85629	-0.0349929
ICHIBA_GRAFT_VERSUS_HOST_DISEASE_D7_UP	-0.816157	0.18960047551214015	0.4283366117903033	1.9722827850415254	-0.757732	-0.766957	-0.249374
REACTOME_INTERFERON_GAMMA_SIGNALING	-0.852609	0.16281491901875492	0.6499971211467263	1.8866004755065846	-0.662374	-0.84183	-0.342599
LENAOUR_DENDRITIC_CELL_MATURATION_DN	-0.81968	-0.0343847	0.5242661991482686	1.9693200299998692	-0.739177	-0.783469	-0.116876
SHIN_B_CELL_LYMPHOMA_CLUSTER_5	-1.02264	0.11004261250463514	0.6425743687516394	1.892730777052892	-0.51977	-0.736353	-0.366581
ZHAN_MULTIPLE_MYELOMA_DN	-0.893166	-0.0503581	0.21635699319799606	2.0670466738544433	-0.726232	-0.593645	-0.0200033
IVANOV_MUTATED_IN_COLON_CANCER	-0.93798	-0.25832	0.9486738966409365	1.7767924345200266	-0.639915	-0.754154	-0.135097
REACTOME_INFECTION_WITH_MYCOBACTERIUM_TUBERCULOSIS	-0.807775	-0.179108	0.6739467496963127	1.9179402140246344	-0.734792	-0.798539	-0.0716731
PID_TOLL_ENDOGENOUS_PATHWAY	-0.77687	-0.0077935	0.5651274423929932	1.9561646219102833	-0.752467	-0.808284	-0.175877
LUI_THYROID_CANCER_CLUSTER_3	-1.10344	1.1708052930829114	-0.0545303	1.4281434390704704	-1.15072	-0.182421	-0.107835
DIRMEIER_LMP1_RESPONSE_EARLY	-0.92515	0.10618133729330045	0.682775	1.8786001982525191	-0.701029	-0.748534	-0.292844
ANDERSEN_LIVER_CANCER_KRT19_UP	-1.01376	0.845792	0.1748278843494873	1.716189202638844	-1.00944	-0.417931	-0.29568
POMEROY_MEDULLOBLASTOMA_PROGNOSIS_DN	-1.10757	1.1371816045537493	0.0648186	1.48453	-1.0683	-0.269943	-0.240716
POMEROY_MEDULLOBLASTOMA_DESMOPLASIC_VS_CLASSIC_DN	-1.02921	0.5789947699240166	0.10456907927295929	1.8972927511481223	-0.870582	-0.29055	-0.390511
BIOCARTA_NKCELLS_PATHWAY	-0.856364	-0.126795	0.4603487656626882	1.9665000345690626	-0.739606	-0.785999	0.0819143
WIERENGA_PML_INTERACTOME	-1.05396	0.17897414990631955	0.7304837822281935	1.7780094739511374	-0.73314	-0.781387	-0.118982
DAZARD_UV_RESPONSE_CLUSTER_G3	-0.685327	-0.140342	0.7018835289648121	1.9604043039190204	-0.618278	-0.767853	-0.450487
REACTOME_NEF_MEDIATES_DOWN_MODULATION_OF_CELL_SURFACE_RECEPTORS_BY_RECRUITING_THEM_TO_CLATHRIN_ADAPTERS	-0.90328	0.1326161304287743	0.7149720480566488	1.7770906572178446	-0.650169	-1.036	-0.0352272
REACTOME_INTERFERON_SIGNALING	-0.849159	0.11270482174946357	0.7239123832028743	1.8586503573969901	-0.714379	-0.82745	-0.30428
DER_IFN_GAMMA_RESPONSE_UP	-0.842763	0.17797180235380533	0.5496763091199779	1.9206883014497291	-0.795091	-0.754422	-0.256061
DARWICHE_SQUAMOUS_CELL_CARCINOMA_UP	-0.940559	0.22802973474901872	0.5956116729037795	1.867570456392954	-0.802698	-0.726113	-0.221841
RASHI_RESPONSE_TO_IONIZING_RADIATION_6	-0.857028	0.17141012996781937	0.3985699762532451	1.985750656305569	-0.691316	-0.77639	-0.230998
DIRMEIER_LMP1_RESPONSE_LATE_DN	-0.834893	0.58285	0.13472090980920612	1.905878414810841	-0.943806	-0.602857	-0.241894
DER_IFN_ALPHA_RESPONSE_UP	-0.808922	0.1904903631592851	0.6476948538180346	1.8759481077181879	-0.824258	-0.771818	-0.309136
BROWNE_HCMV_INFECTION_10HR_DN	-1.05915	0.0959327	0.9369234006130448	1.7132206970482449	-0.660511	-0.728852	-0.297562
LEE_LIVER_CANCER_MYC_UP	-1.04648	0.43975892201038613	0.27509526629963826	1.8829226579720972	-0.872706	-0.561278	-0.11731
DANG_MYC_TARGETS_UP	-1.07322	0.47091932967132893	0.5124552982791714	1.750495612407305	-0.879918	-0.722453	-0.0582804
DARWICHE_SKIN_TUMOR_PROMOTER_UP	-0.913175	0.20757475230400155	0.577439	1.890624796561155	-0.782119	-0.738043	-0.242302
COLIN_PILOCYTIC_ASTROCYTOMA_VS_GLIOBLASTOMA_UP	-0.73579	-0.257774	0.6480753528682651	1.9047082388353767	-0.605329	-0.988254	0.0343637
LIAN_NEUTROPHIL_GRANULE_CONSTITUENTS	-0.789442	-0.0092797	0.2720082974526233	1.9938068272703462	-0.895988	-0.710738	0.13963295159506828
LIN_MELANOMA_COPY_NUMBER_DN	-1.15474	0.22330268740646356	0.7727990046567929	1.7265998327476375	-0.759467	-0.663795	-0.144703
ZAMORA_NOS2_TARGETS_DN	-0.848691	0.17113603389113347	0.5063678720400787	1.8957714199452682	-0.730702	-0.928364	-0.065518
HOSHIDA_LIVER_CANCER_SUBCLASS_S1	-0.897396	-0.000758152	0.5747900846153816	1.9352151576423107	-0.718476	-0.766039	-0.127336
REACTOME_DISEASES_OF_IMMUNE_SYSTEM	-0.709662	-0.145194	0.6370195106652845	1.9529533354595865	-0.70556	-0.852172	-0.177384
REACTOME_THE_ROLE_OF_NEF_IN_HIV_1_REPLICATION_AND_DISEASE_PATHOGENESIS	-0.866598	-0.14719	0.7879879718021335	1.823403120666218	-0.557379	-0.983747	-0.0564768
DAZARD_RESPONSE_TO_UV_NHEK_UP	-0.942273	0.25286420547875116	0.3617903739005229	1.9552880595783113	-0.709596	-0.749882	-0.168192
LEIN_LOCALIZED_TO_PROXIMAL_DENDRITES	-0.674454	-0.40497	0.777625	1.956240618323354	-0.575017	-0.674454	-0.40497
TAKEDA_TARGETS_OF_NUP98_HOXA9_FUSION_3D_DN	-0.732015	-0.294704	0.6442398917977059	1.9342490243753976	-0.81445	-0.746674	0.00935486
MORI_SMALL_PRE_BII_LYMPHOCYTE_DN	-1.07209	0.12930668688153946	0.7784664783638621	1.7699719838600545	-0.69804	-0.766821	-0.140797
NUTT_GBM_VS_AO_GLIOMA_DN	-1.23948	0.7697867708992668	0.3150828052550885	1.6395153256030308	-0.949001	-0.408702	-0.127198
NATSUME_RESPONSE_TO_INTERFERON_BETA_DN	-0.955923	0.30687603665706337	0.2407893325983524	1.9507529204830423	-0.922918	-0.515832	-0.103746
REACTOME_DAP12_SIGNALING	-0.912049	-0.0663353	0.8002889393822173	1.8354770694326414	-0.726969	-0.775859	-0.154554
SHIN_B_CELL_LYMPHOMA_CLUSTER_9	-0.943382	0.4542028589967587	1.0910946642078774	1.4587183879895926	-0.350762	-0.871028	-0.838845
DACOSTA_LOW_DOSE_UV_RESPONSE_VIA_ERCC3_XPCS_DN	-0.82431	0.2139160079525018	0.30894757440626974	1.9153768633555326	-0.869716	-0.860627	0.11641213469629276
SMID_BREAST_CANCER_RELAPSE_IN_PLEURA_DN	-0.704945	0.20389441714344603	0.5612273495303244	1.8704274010971105	-0.921746	-0.884884	-0.123974
KEGG_AUTOIMMUNE_THYROID_DISEASE	-0.937016	0.4022288394028316	0.5534819646786074	1.820658244880379	-0.85207	-0.744328	-0.242955
ALCALA_APOPTOSIS	-0.987668	0.1251681683514233	0.5545706747656313	1.883703334330963	-0.760304	-0.755873	-0.0595972
KUROKAWA_LIVER_CANCER_EARLY_RECURRENCE_DN	-0.894173	0.022516585720396397	0.8027336936984062	1.792082887822053	-0.722552	-0.901126	-0.0994828
DUNNE_TARGETS_OF_AML1_MTG8_FUSION_UP	-0.835732	0.0648513	0.48011292123451205	1.9675076992975387	-0.706516	-0.821206	-0.149017
REACTOME_TRNA_PROCESSING_IN_THE_MITOCHONDRION	-0.942173	0.6490441214514155	0.7304100767123558	1.4979585939696862	-1.31026	-0.340626	-0.28435
GOLUB_ALL_VS_AML_DN	-0.814915	0.10244468817201681	0.34410867509826865	2.008682242031066	-0.781661	-0.739621	-0.119038
KEGG_ALLOGRAFT_REJECTION	-0.949688	0.4784985878599948	0.4812475705240128	1.8187315161337851	-0.889271	-0.690663	-0.248855
MARTINEZ_RESPONSE_TO_TRABECTEDIN_UP	-0.986251	0.4030599929352255	0.3251302943566404	1.9158581633308347	-0.820492	-0.598765	-0.238539
SCHLINGEMANN_SKIN_CARCINOGENESIS_TPA_UP	-0.950983	0.40892379350123786	0.3025420264231417	1.9444006215252396	-0.651447	-0.722856	-0.330581
WANG_TUMOR_INVASIVENESS_DN	-0.974005	0.00298103	0.8135514955151267	1.8080232863182168	-0.703578	-0.771052	-0.175921
DER_IFN_BETA_RESPONSE_UP	-0.853576	0.073074	0.7001570557129941	1.8779648488364464	-0.773906	-0.763025	-0.260689
AZARE_STAT3_TARGETS	-0.877765	-0.157674	1.0240385320943293	1.7312949336547532	-0.836407	-0.627186	-0.256301
HUPER_BREAST_BASAL_VS_LUMINAL_UP	-0.852917	-0.174174	0.538978	2.013006227814536	-0.646389	-0.658114	-0.220391
DAZARD_UV_RESPONSE_CLUSTER_G24	-0.801202	0.0772058	0.0838394	2.1011093888769348	-0.626535	-0.725229	-0.109189
REACTOME_GAP_JUNCTION_DEGRADATION	-0.751443	-0.259345	0.3812777059484111	1.8503462262900905	-0.434981	-1.19944	0.4135858235211373
ROSS_AML_WITH_CBFB_MYH11_FUSION	-0.836671	0.0928604	0.5404056997461294	1.9419250489086763	-0.804992	-0.735555	-0.197973
HUMMERICH_SKIN_CANCER_PROGRESSION_DN	-0.849715	0.0431467	0.5220825047494339	1.9607	-0.708079	-0.791637	-0.176497
KEGG_TYPE_I_DIABETES_MELLITUS	-0.882865	0.2473172587792384	0.46203818263910507	1.929869849971248	-0.79197	-0.736426	-0.227965
KEGG_GRAFT_VERSUS_HOST_DISEASE	-0.876965	0.2869162724655196	0.4018473943593991	1.9347693712720457	-0.793607	-0.75925	-0.19371
WNT_SIGNALING	-0.980773	-0.222836	0.7450885960491497	1.9127146236404136	-0.62539	-0.556219	-0.272586
REACTOME_RRNA_MODIFICATION_IN_THE_MITOCHONDRION	-1.05645	0.0570512	0.6501853840298771	1.6528851362025516	-0.910131	-0.837127	0.443586
MURATA_VIRULENCE_OF_H_PILORI	-0.68978	-0.199098	0.9148542425385368	1.8503452435538368	-0.603141	-0.793998	-0.479183
HILLION_HMGA1B_TARGETS	-1.06433	0.6441050427828169	0.19794439763232044	1.8256079721369038	-0.863717	-0.544145	-0.195467
WP_EBOLA_VIRUS_INFECTION_IN_HOST	-0.843138	0.00965645	0.6902839983342397	1.8968387702869665	-0.720113	-0.801266	-0.232262
SALVADOR_MARTIN_PEDIATRIC_TBD_ANTI_TNF_THERAPY_NONRESPONDER_PRE_TREATMENT_UP	-0.882182	-0.445943	-0.132795	1.9368131684437133	-0.742593	-0.444145	0.7108452366657902
SANA_RESPONSE_TO_IFNG_UP	-0.801548	0.4397696829569497	0.4895361220723583	1.8649742123240414	-0.700247	-0.89195	-0.400535
DARWICHE_PAPILLOMA_RISK_HIGH_UP	-0.917559	0.29520943318302834	0.5719371305824849	1.86605	-0.846167	-0.679344	-0.290127
PEPPER_CHRONIC_LYMPHOCYTIC_LEUKEMIA_UP	-0.761206	-0.232626	0.46899324983472834	2.042923926734736	-0.551471	-0.800849	-0.165765
WEIGEL_OXIDATIVE_STRESS_BY_TBH_AND_H2O2	-0.964732	-0.179017	0.7944709157086229	1.8362215858751259	-0.543397	-0.855133	-0.0884124
TUOMISTO_TUMOR_SUPPRESSION_BY_COL13A1_UP	-0.914925	0.6631697276563656	0.12424297344885456	1.8478037579319706	-0.965531	-0.5726	-0.182161
REACTOME_INTERFERON_ALPHA_BETA_SIGNALING	-0.696374	0.2215784828257557	0.5330682699770581	1.9240999586063745	-0.70409	-0.928016	-0.350266
HEDENFALK_BREAST_CANCER_BRACX_UP	-1.04275	1.125868910814782	0.0973184	1.5260327367549922	-1.0103	-0.496094	-0.200077
WANG_BARRETTS_ESOPHAGUS_AND_ESOPHAGUS_CANCER_UP	-0.837597	0.28971834631831944	0.42094525377009984	1.924432345481643	-0.868184	-0.736965	-0.19235
DARWICHE_PAPILLOMA_RISK_LOW_UP	-0.97019	0.3442070927571037	0.5614001925174946	1.8453348405655428	-0.821607	-0.68549	-0.273655
PARK_APL_PATHOGENESIS_DN	-0.855149	-0.0656853	0.6165564418717089	1.9418868691888884	-0.75986	-0.713402	-0.164347
REACTOME_FOLDING_OF_ACTIN_BY_CCT_TRIC	-1.1358	0.5328393762669323	0.7460627271058452	1.4721787833285334	-0.764224	-1.04032	0.18926182763993332
MARKEY_RB1_ACUTE_LOF_DN	-0.794023	0.023492920341030794	0.47679878775600837	1.993445277266559	-0.707476	-0.791943	-0.200295
LEE_AGING_NEOCORTEX_UP	-0.921263	0.22401502842511975	0.6733576195098062	1.846309552092545	-0.702635	-0.802964	-0.31682
WP_IL1_AND_MEGAKARYOCYTES_IN_OBESITY	-0.795504	0.031021631033664027	0.42481845752953323	1.9840797824385525	-0.761169	-0.815607	-0.0676402
FLECHNER_BIOPSY_KIDNEY_TRANSPLANT_REJECTED_VS_OK_UP	-0.801834	0.1428609168574478	0.4315518302726052	1.978662045632486	-0.766589	-0.777706	-0.206945
REACTOME_IMMUNOREGULATORY_INTERACTIONS_BETWEEN_A_LYMPHOID_AND_A_NON_LYMPHOID_CELL	-0.850644	0.21226410752914707	0.3163263885932017	1.9911683406029117	-0.737272	-0.773167	-0.158676
ZHONG_SECRETOME_OF_LUNG_CANCER_AND_ENDOTHELIUM	-1.0026	0.16415202680288424	0.4150483935516652	1.8907477751669017	-0.757324	-0.799452	0.0894254
REACTOME_CELL_EXTRACELLULAR_MATRIX_INTERACTIONS	-0.809671	-0.311919	0.6583413451507423	1.9363394200760484	-0.491795	-0.903554	-0.0777415
DAVIES_MULTIPLE_MYELOMA_VS_MGUS_DN	-0.781326	-0.0263947	0.6235832422876977	1.9171433316320057	-0.83388	-0.78495	-0.114176
MARIADASON_RESPONSE_TO_BUTYRATE_CURCUMIN_SULINDAC_TSA_1	-0.946502	-0.222108	0.7804940299358397	1.7944159597996132	-0.674165	-0.867662	0.1355265462113869
VISALA_AGING_LYMPHOCYTE_UP	-0.838097	-0.248463	0.7050366711797269	1.9037056094014162	-0.492226	-0.928498	-0.101459
JIANG_AGING_CEREBRAL_CORTEX_UP	-1.0235	0.1755992226018273	0.4498216946963328	1.9147846518846734	-0.853766	-0.559734	-0.103204
REACTOME_SCAVENGING_BY_CLASS_A_RECEPTORS	-0.715203	0.10965068425993563	-0.00155427	2.1499819609450466	-0.413836	-0.715203	-0.413836
GAL_LEUKEMIC_STEM_CELL_DN	-0.821004	0.0379665	0.4025923902655923	2.007823199585384	-0.656966	-0.823305	-0.147107
DAZARD_UV_RESPONSE_CLUSTER_G1	-1.14033	0.7200682090259112	0.20045451128077782	1.7426505763110087	-0.927067	-0.481211	-0.114568
CASTELLANO_NRAS_TARGETS_UP	-0.816965	0.109279	0.5333586988718431	1.9723079921620015	-0.661061	-0.745747	-0.391173
PID_CD8_TCR_PATHWAY	-1.02748	0.016946533380182923	0.7816918539462369	1.8105129128846005	-0.59295	-0.821944	-0.166776
LEE_LIVER_CANCER_SURVIVAL_DN	-1.06653	0.5066275031987202	0.5526327761144545	1.742560426751078	-0.920692	-0.612794	-0.201801
JECHLINGER_EPITHELIAL_TO_MESENCHYMAL_TRANSITION_UP	-0.788428	0.2691529443777527	0.3313430294734193	1.9863141025151938	-0.658156	-0.859491	-0.280735
LEE_LIVER_CANCER_DENA_UP	-0.869586	-0.0123288	0.6657009355884365	1.904604724618477	-0.745509	-0.76529	-0.177592
GAVIN_FOXP3_TARGETS_CLUSTER_T7	-1.05792	0.38188177685630403	0.4391822078289628	1.8503226852086365	-0.784694	-0.696537	-0.132235
ZHONG_SECRETOME_OF_LUNG_CANCER_AND_FIBROBLAST	-1.04928	0.2208964518122455	0.4729920565945535	1.8408422604771992	-0.72198	-0.842763	0.0792933
FLECHNER_PBL_KIDNEY_TRANSPLANT_OK_VS_DONOR_UP	-0.989614	0.12282639524336951	0.7528157646952984	1.808163212501883	-0.697312	-0.803615	-0.193265
CHEN_LUNG_CANCER_SURVIVAL	-0.890179	0.049859760808760076	0.5080509603253455	1.942144718697701	-0.807373	-0.718423	-0.0840796
CAIRO_LIVER_DEVELOPMENT_DN	-0.775912	-0.194226	0.582809	1.9979030462880005	-0.664176	-0.737765	-0.208633
ABE_INNER_EAR	-0.912527	1.075000735378453	-0.321486	1.720693643877361	-0.812197	-0.433904	-0.315579
HESS_TARGETS_OF_HOXA9_AND_MEIS1_DN	-0.829283	-0.0468239	0.5966526644147511	1.9616010417891554	-0.697268	-0.752294	-0.232585
NAKAYAMA_SOFT_TISSUE_TUMORS_PCA1_UP	-0.803999	0.2832729850503227	0.46759663760278386	1.9230881235325206	-0.807906	-0.795353	-0.2667
WP_PROTEASOME_DEGRADATION	-0.98288	0.4795830285712196	0.4163220370254461	1.7992931295657555	-0.862786	-0.804184	-0.0453487
WP_ELECTRON_TRANSPORT_CHAIN_OXPHOS_SYSTEM_IN_MITOCHONDRIA	-1.01734	0.7992815271929651	-0.0900945	1.77866	-1.01603	-0.324244	-0.130239
REACTOME_EPHB_MEDIATED_FORWARD_SIGNALING	-0.954797	-0.109922	0.7557868258474607	1.8368860346199676	-0.716188	-0.785691	-0.0260747
LAIHO_COLORECTAL_CANCER_SERRATED_UP	-1.02561	0.3859479689801572	0.6294162977483461	1.753139777700305	-0.96185	-0.613387	-0.167659
MACLACHLAN_BRCA1_TARGETS_DN	-0.806412	-0.0128671	0.2577951796170286	2.0791729052399184	-0.4753	-0.830159	-0.21223
MALONEY_RESPONSE_TO_17AAG_DN	-1.10329	0.6028829943318202	0.49775273452621355	1.7010403989843508	-0.916205	-0.648631	-0.133551
SANA_TNF_SIGNALING_UP	-0.799125	0.0778715	0.8487777412479506	1.800733035655907	-0.700923	-0.885517	-0.341818
RUAN_RESPONSE_TO_TNF_UP	-0.7323	-0.1646	0.6038081337110344	1.9577979159269874	-0.675672	-0.87757	-0.111464
WP_REGULATION_OF_ACTIN_CYTOSKELETON	-0.801533	-0.275354	0.9287089577148482	1.826533539963796	-0.590416	-0.810993	-0.276947
BECKER_TAMOXIFEN_RESISTANCE_UP	-0.739585	0.0638661	0.5813980745583642	1.9671191465213294	-0.782537	-0.676764	-0.413497
PID_IL12_2PATHWAY	-1.02382	0.20551577130045665	0.7005775645033409	1.8187990123770357	-0.617351	-0.808661	-0.275058
WP_TRANSLATION_FACTORS	-1.13327	0.5200024260561542	0.5455630422415814	1.707414800915146	-0.897911	-0.645681	-0.0961159
BASSO_CD40_SIGNALING_UP	-0.888561	0.016764867591411867	0.7171581058925063	1.8942800054768427	-0.667851	-0.744669	-0.327122
WP_ALLOGRAFT_REJECTION	-0.993014	0.36517293818317337	0.6020478468371933	1.810283699594399	-0.734571	-0.799025	-0.250895
ZHONG_SECRETOME_OF_LUNG_CANCER_AND_MACROPHAGE	-1.02473	0.2571860979630042	0.36804634653696355	1.8861208611809666	-0.752893	-0.788084	0.0543514
WP_COMMON_PATHWAYS_UNDERLYING_DRUG_ADDICTION	-0.957359	-0.027473	0.7814659849982722	1.8468585649225775	-0.591568	-0.806949	-0.244975
KEGG_OXIDATIVE_PHOSPHORYLATION	-1.0117	0.7077805571029065	-0.035905	1.822841922107861	-1.00337	-0.361644	-0.118001
REACTOME_HOST_INTERACTIONS_OF_HIV_FACTORS	-1.05483	0.3230246863861478	0.5963181683747152	1.7981252885580639	-0.757037	-0.777594	-0.128009
BIOCARTA_HSWI_SNF_PATHWAY	-0.976025	-0.087713	1.0053800041497298	1.700861495108129	-0.655918	-0.824245	-0.16234
TAVOR_CEBPA_TARGETS_UP	-0.959331	0.0917338	0.7208477275279888	1.8460363851717623	-0.788282	-0.687282	-0.223723
KEGG_REGULATION_OF_ACTIN_CYTOSKELETON	-0.850262	-0.241532	0.8833178807413096	1.8456626719362945	-0.582666	-0.788498	-0.266023
CHESLER_BRAIN_HIGHEST_EXPRESSION	-1.04863	0.1612193005989685	0.7121569306689578	1.7874706935490756	-0.970188	-0.432352	-0.209673
REACTOME_RRNA_PROCESSING_IN_THE_MITOCHONDRION	-1.06158	0.15852761126602696	0.8234655138358402	1.7099671216459362	-0.908867	-0.643169	-0.0783493
PID_CD8_TCR_DOWNSTREAM_PATHWAY	-1.07295	0.3578783790247477	0.74715	1.7219355691833438	-0.632542	-0.850954	-0.270521
DISTECHE_ESCAPED_FROM_X_INACTIVATION	-1.02012	0.0985178	1.0388902338712935	1.6239179029643243	-0.844591	-0.691168	-0.205452
WP_BURN_WOUND_HEALING	-0.789754	-0.264957	0.7103572839956788	1.9476075185358825	-0.596187	-0.773508	-0.233559
LEE_AGING_CEREBELLUM_UP	-0.81759	0.0570618	0.5221594084406584	1.9674184248123765	-0.630811	-0.852367	-0.245872
DAZARD_RESPONSE_TO_UV_SCC_UP	-1.03727	0.22693259075295863	0.7379916659311445	1.7636674479101075	-0.830052	-0.711292	-0.149977
KEGG_PARKINSONS_DISEASE	-0.998384	0.679831	-0.00931831	1.837704577369742	-0.990053	-0.415652	-0.104129
PANGAS_TUMOR_SUPPRESSION_BY_SMAD1_AND_SMAD5_UP	-0.881411	-0.20993	0.8231094464541459	1.837958783922026	-0.716698	-0.777197	-0.0758318
RHEIN_ALL_GLUCOCORTICOID_THERAPY_UP	-0.886734	-0.104598	0.8122836729707801	1.8561263619777182	-0.727942	-0.716873	-0.232263
REACTOME_RHO_GTPASES_ACTIVATE_IQGAPS	-0.839549	-0.412785	0.9085056330308544	1.7894531406031358	-0.749361	-0.731086	0.034821946422402036
STEINER_ERYTHROCYTE_MEMBRANE_GENES	0.15480863825946764	0.0483755	1.4335981074334088	-0.547663	-0.00498456	-1.77309	0.6889601397329288
JINESH_BLEBBISHIELD_TRANSFORMED_STEM_CELL_SPHERES_UP	-0.924469	0.10324164442525494	0.7869341254492223	1.8166395551631014	-0.713653	-0.794058	-0.274635
SERVITJA_ISLET_HNF1A_TARGETS_UP	-0.79273	-0.00618498	0.568823	1.990826903755702	-0.594735	-0.742847	-0.423153
MUNSHI_MULTIPLE_MYELOMA_UP	-0.931624	0.3743525324395155	0.5644187331554307	1.818379676346366	-0.81889	-0.811235	-0.195403
GUILLAUMOND_KLF10_TARGETS_DN	-0.952272	0.0897452	0.9071585344972353	1.7485756393929497	-0.801313	-0.683884	-0.30801
VILIMAS_NOTCH1_TARGETS_DN	-0.770187	-0.263922	0.44002176184842684	1.9993290433652202	-0.725011	-0.781264	0.10103252744248305
REACTOME_RHO_GTPASES_ACTIVATE_WASPS_AND_WAVES	-0.946369	-0.111895	0.935907	1.761385837053052	-0.717133	-0.756108	-0.165788
SWEET_KRAS_ONCOGENIC_SIGNATURE	-0.986945	0.459236	0.4660859714819146	1.8069656311861508	-0.862051	-0.757436	-0.125857
HOUSTIS_ROS	-0.837986	0.16692801298113072	0.3209088187330309	1.967878337487524	-0.872759	-0.729688	-0.0152819
HADDAD_T_LYMPHOCYTE_AND_NK_PROGENITOR_DN	-1.0108	0.14457691152558472	0.2538238091457534	2.005934312654843	-0.76945	-0.515007	-0.109079
KEGG_NATURAL_KILLER_CELL_MEDIATED_CYTOTOXICITY	-0.888717	0.0513986	0.7438931602464288	1.849105229034233	-0.672202	-0.854912	-0.228566
MA_MYELOID_DIFFERENTIATION_UP	-0.979813	0.5269311682774535	0.4686466902018948	1.8035468610865006	-0.716123	-0.8419	-0.261289
REACTOME_TOLL_LIKE_RECEPTOR_TLR1_TLR2_CASCADE	-0.927578	-0.0786083	0.7350753406800498	1.880016335817213	-0.689351	-0.743174	-0.17638
REACTOME_HSF1_ACTIVATION	-0.926475	0.23643910975308594	0.9167767843853899	1.6025297613173894	-0.816906	-1.00487	-0.00749273
LIU_CDX2_TARGETS_UP	-0.834562	-0.479513	0.7239587975961272	1.9701097209373983	-0.479513	-0.578223	-0.322257
REACTOME_ADHERENS_JUNCTIONS_INTERACTIONS	-0.694828	-0.66202	1.0643126346808556	1.7667397201146875	-0.557062	-0.675274	-0.241869
AZARE_NEOPLASTIC_TRANSFORMATION_BY_STAT3_UP	-0.903386	0.0866769	0.9215417357991414	1.74262	-0.784257	-0.766292	-0.296905
LIU_COMMON_CANCER_GENES	-1.03657	0.0953776	0.5654809864120125	1.9233564424437368	-0.59709	-0.686303	-0.264252
RAHMAN_TP53_TARGETS_PHOSPHORYLATED	-1.03939	0.42223085580132746	0.2999684037931195	1.8471439030290735	-0.760564	-0.811919	0.0425247
BROWN_MYELOID_CELL_DEVELOPMENT_UP	-0.806387	-0.101618	0.5184420694818573	1.994738557421145	-0.736847	-0.727173	-0.141155
IIZUKA_LIVER_CANCER_PROGRESSION_L0_L1_DN	-0.908346	0.3156988101258057	0.4322455033996914	1.856520459338764	-0.978469	-0.695592	-0.0220572
LEE_EARLY_T_LYMPHOCYTE_DN	-1.04847	0.19427761147763026	0.7169954103236441	1.7970903275723256	-0.598138	-0.845458	-0.216299
PELLICCIOTTA_HDAC_IN_ANTIGEN_PRESENTATION_DN	-0.991126	0.47946314486991887	0.5126268642832729	1.7811139277338606	-0.831609	-0.798779	-0.15169
ONDER_CDH1_TARGETS_3_UP	-0.817603	-0.136408	0.46878925050009695	2.0318710757304426	-0.84021	-0.420945	-0.285494
IRITANI_MAD1_TARGETS_DN	-1.17336	0.8843756918570986	0.2331086296870314	1.5767443258308222	-1.06764	-0.39704	-0.0561934
THEILGAARD_NEUTROPHIL_AT_SKIN_WOUND_UP	-0.927001	0.029604374790863017	0.8329300545362616	1.797871926009014	-0.793869	-0.736305	-0.203231
LEE_CALORIE_RESTRICTION_MUSCLE_DN	-0.866805	-0.0146662	0.6715444497130895	1.9100615377187793	-0.730271	-0.754666	-0.215197
KEGG_PATHOGENIC_ESCHERICHIA_COLI_INFECTION	-0.945162	-0.128274	0.8455942369765143	1.7886021332079574	-0.749793	-0.783017	-0.0279496
WP_PATHOGENIC_ESCHERICHIA_COLI_INFECTION	-0.945162	-0.128274	0.8455942369765143	1.7886021332079574	-0.749793	-0.783017	-0.0279496
FLECHNER_PBL_KIDNEY_TRANSPLANT_REJECTED_VS_OK_UP	-1.04358	0.15608148646707387	0.7489895744851831	1.7988277915452828	-0.732125	-0.712128	-0.216069
KEGG_CELL_ADHESION_MOLECULES_CAMS	-0.908211	0.17605048448423663	0.6039623807415962	1.895695602347174	-0.686439	-0.79566	-0.285398
REACTOME_TOLL_LIKE_RECEPTOR_CASCADES	-0.916368	-0.00820127	0.7286083441549378	1.8748013270267443	-0.694913	-0.763525	-0.220402
ZHOU_TNF_SIGNALING_4HR	-1.03616	0.527306	0.6355730195030205	1.7061158520494373	-0.794286	-0.805059	-0.233485
SARRIO_EPITHELIAL_MESENCHYMAL_TRANSITION_DN	-0.860532	-0.127488	0.7133227474080543	1.9149475436093963	-0.689511	-0.739946	-0.210794
STEARMAN_LUNG_CANCER_EARLY_VS_LATE_DN	-0.754885	-0.104499	0.3616301579768542	2.0813808287928257	-0.63678	-0.699872	-0.246975
REACTOME_INTERACTION_BETWEEN_L1_AND_ANKYRINS	-0.528037	-0.528037	0.7836016362644773	1.963106574170742	-0.48156	-0.681038	-0.528037
CERVERA_SDHB_TARGETS_1_DN	-0.941168	-0.368736	0.9604147070866552	1.7869166128588168	-0.551145	-0.731465	-0.154818
REACTOME_RESPIRATORY_ELECTRON_TRANSPORT_ATP_SYNTHESIS_BY_CHEMIOSMOTIC_COUPLING_AND_HEAT_PRODUCTION_BY_UNCOUPLING_PROTEINS	-1.0107	0.682376	-0.0357437	1.8371362078625848	-0.999618	-0.348955	-0.124497
WARTERS_IR_RESPONSE_5GY	-1.01231	-0.0721167	0.8610864306758224	1.8220042493997461	-0.47993	-0.721758	-0.396975
STEARMAN_TUMOR_FIELD_EFFECT_UP	-0.631712	-0.105174	0.40261286453939127	2.068668840375188	-0.760042	-0.706316	-0.268038
AFFAR_YY1_TARGETS_DN	-0.975154	0.1468659321021973	0.4513295778115815	1.922442132979332	-0.704945	-0.792977	-0.0475611
KEGG_LEUKOCYTE_TRANSENDOTHELIAL_MIGRATION	-0.82385	-0.218884	0.8606621536293719	1.84144	-0.619164	-0.849749	-0.190457
KYNG_RESPONSE_TO_H2O2	-0.965669	0.3250394707865787	0.578096	1.8382397657184353	-0.773183	-0.773451	-0.229072
FLECHNER_PBL_KIDNEY_TRANSPLANT_REJECTED_VS_OK_DN	-1.05315	0.12462019461853323	0.8383898717155978	1.7321209515073444	-0.706607	-0.810794	-0.124578
WP_GENES_TARGETED_BY_MIRNAS_IN_ADIPOCYTES	-0.73098	-0.283142	0.7560787154768764	1.9531763721983644	-0.630578	-0.663956	-0.4006
PROVENZANI_METASTASIS_DN	-0.869595	0.0680205	0.4992830859516928	1.9506625714642716	-0.701279	-0.823207	-0.123885
BOUDOUKHA_BOUND_BY_IGF2BP2	-1.00068	0.4159261290504498	0.5130684857759339	1.8124820142722786	-0.946685	-0.57843	-0.21568
REACTOME_EPH_EPHRIN_SIGNALING	-0.873363	-0.143711	0.7406464274591358	1.8693898646594194	-0.687828	-0.833794	-0.0713408
WP_VITAMIN_D_RECEPTOR_PATHWAY	-0.835956	-0.0505715	0.6666742918849335	1.9373749177046367	-0.681436	-0.74126	-0.294825
LEIN_ASTROCYTE_MARKERS	-0.736183	0.055121	0.2443185100051552	2.0114982363851786	-0.623098	-0.979864	0.028207
OUELLET_OVARIAN_CANCER_INVASIVE_VS_LMP_UP	-1.06769	0.26802677016862947	0.7255921935298806	1.7541634923118439	-0.770514	-0.752497	-0.157077
LIANG_HEMATOPOIESIS_STEM_CELL_NUMBER_LARGE_VS_TINY_UP	-0.987648	0.38222910866545434	0.4929910240192057	1.8533912394926746	-0.797961	-0.715411	-0.227591
RUAN_RESPONSE_TO_TNF_TROGLITAZONE_UP	-0.619712	-0.19383	0.5648981739920149	1.9862928632137264	-0.698465	-0.89782	-0.141364
NADLER_OBESITY_UP	-0.828735	-0.0422105	0.3644151569306646	2.001985542475915	-0.718674	-0.808203	0.0314221
FRASOR_TAMOXIFEN_RESPONSE_DN	-0.924059	0.12373956721675228	1.0374160478592687	1.6341179784161386	-0.813622	-0.814277	-0.243316
REACTOME_RESPONSE_TO_ELEVATED_PLATELET_CYTOSOLIC_CA2	-0.88849	-0.0810661	0.5147782508497518	1.983062281207353	-0.674462	-0.732751	-0.121072
LIAN_LIPA_TARGETS_3M	-0.81283	0.1827509406860574	0.4404635376687615	1.9735274037301154	-0.814249	-0.689729	-0.279933
BLANCO_MELO_COVID19_BRONCHIAL_EPITHELIAL_CELLS_SARS_COV_2_INFECTION_UP	-0.723512	0.0261108	0.5633658310126515	1.9807624055408355	-0.610705	-0.83961	-0.396412
SANA_TNF_SIGNALING_DN	-0.99611	0.19641041365084005	0.5668031448039731	1.8918450116073784	-0.748804	-0.671816	-0.238329
PURBEY_TARGETS_OF_CTBP1_AND_SATB1_UP	-1.02015	0.18158860135103277	0.6619902454482554	1.8404976274338318	-0.630093	-0.807803	-0.226028
GAUSSMANN_MLL_AF4_FUSION_TARGETS_A_DN	-0.784252	-0.052779	0.7538567092100145	1.8926422508551664	-0.74801	-0.764078	-0.29738
DORMOY_ELAVL1_TARGETS	-0.886929	0.19731894177272272	0.7640848000445378	1.8226987637534442	-0.810839	-0.645257	-0.441078
REACTOME_IRON_UPTAKE_AND_TRANSPORT	-0.90247	0.19351646485244683	0.5795477329019408	1.8905185181799509	-0.811083	-0.729013	-0.221017
JAZAG_TGFB1_SIGNALING_DN	-0.899454	0.13401737746651768	0.3246752004358186	2.032622074287569	-0.578147	-0.716611	-0.297102
MAGRANGEAS_MULTIPLE_MYELOMA_IGG_VS_IGA_DN	-0.857267	-0.10471	0.62393	1.9463461253347214	-0.520518	-0.871002	-0.21678
SEKI_INFLAMMATORY_RESPONSE_LPS_DN	-0.500132	-0.384298	0.4387704436934773	2.0871622775417076	-0.417333	-0.866991	-0.357179
EHLERS_ANEUPLOIDY_UP	-1.04172	0.16573507394228928	0.7297245310332107	1.822832483454648	-0.794223	-0.518866	-0.363481
HOEGERKORP_CD44_TARGETS_TEMPORAL_DN	-0.852282	-0.0597951	0.8049637751710708	1.8156132466224517	-0.602325	-0.972023	-0.134151
PELLICCIOTTA_HDAC_IN_ANTIGEN_PRESENTATION_UP	-1.00371	0.38528781695409825	0.5149736139089395	1.836037539883837	-0.772925	-0.753687	-0.205974
VANHARANTA_UTERINE_FIBROID_WITH_7Q_DELETION_DN	-0.914085	-0.276833	0.927931	1.8131545111293503	-0.657718	-0.679034	-0.213415
REACTOME_RESPIRATORY_ELECTRON_TRANSPORT	-1.0132	0.6588728266159039	-0.0273446	1.8450407886497633	-1.00213	-0.339627	-0.121619
REACTOME_GAP_JUNCTION_TRAFFICKING_AND_REGULATION	-0.573251	-0.375833	0.5080286297551052	1.9418224380450229	-0.616853	-1.04619	0.1622807205054354
KYNG_RESPONSE_TO_H2O2_VIA_ERCC6_DN	-0.869928	0.18395145922935374	0.6153318246961261	1.886347326664936	-0.757765	-0.79224	-0.265697
SMID_BREAST_CANCER_RELAPSE_IN_LIVER_UP	-0.963037	0.6946286358464258	-0.66958	1.913259589822062	-0.653661	-0.127931	-0.193679
HOWLIN_PUBERTAL_MAMMARY_GLAND	-0.760021	-0.20718	0.5902280586994856	2.0221383410321083	-0.614524	-0.644319	-0.386322
YAMAZAKI_TCEB3_TARGETS_UP	-0.87773	-0.0428704	0.7719611221588597	1.8603811878506216	-0.698792	-0.797564	-0.215386
LUI_THYROID_CANCER_CLUSTER_4	-0.938864	0.4381822707713639	0.4286041400242307	1.839039117330309	-0.889599	-0.742405	-0.134958
REACTOME_MAP2K_AND_MAPK_ACTIVATION	-0.837074	-0.330151	0.7293407820775261	1.8889978962430376	-0.564862	-0.878021	-0.00823147
SANA_RESPONSE_TO_IFNG_DN	-1.05365	0.41909951517378446	0.531937	1.7658514901881557	-0.879794	-0.732354	-0.0510905
KEGG_VIBRIO_CHOLERAE_INFECTION	-0.924014	0.1860561435965049	0.71868	1.8090130388460386	-0.781133	-0.823475	-0.185128
RADAEVA_RESPONSE_TO_IFNA1_UP	-0.798559	0.47637600257105667	0.36026231261229746	1.9047406595605152	-0.743532	-0.82938	-0.369907
BLANCO_MELO_HUMAN_PARAINFLUENZA_VIRUS_3_INFECTION_A594_CELLS_UP	-0.781073	0.030069941688800894	0.7426678697703906	1.887714810188832	-0.653279	-0.83164	-0.39446
WELCSH_BRCA1_TARGETS_UP	-1.02942	0.18506020977353912	0.7481269188404437	1.7787258857579535	-0.804273	-0.712963	-0.165253
REACTOME_SIGNALING_BY_MODERATE_KINASE_ACTIVITY_BRAF_MUTANTS	-0.831201	-0.271878	0.7771970491208708	1.8801218217465585	-0.568455	-0.871882	-0.113902
BILANGES_RAPAMYCIN_SENSITIVE_VIA_TSC1_AND_TSC2	-1.10483	0.8396737247760294	0.26710751931682397	1.644	-0.960418	-0.610001	-0.075537
KIM_GLIS2_TARGETS_UP	-0.757097	0.13914200727657083	0.24641855752285002	2.0723470700032958	-0.664037	-0.710356	-0.326418
APPIERTO_RESPONSE_TO_FENRETINIDE_DN	-0.990033	0.3299264115561709	0.4741948085474289	1.8655813931496916	-0.801288	-0.737427	-0.140955
CHIANG_LIVER_CANCER_SUBCLASS_UNANNOTATED_DN	-1.09662	0.4261481534568004	0.5029596854477068	1.7754000881305572	-0.900958	-0.626594	-0.0803314
LIAN_LIPA_TARGETS_6M	-0.831648	0.17447713779460733	0.4382718732075285	1.9771034513064245	-0.821253	-0.646666	-0.290285
BROWNE_HCMV_INFECTION_24HR_DN	-0.929165	-0.111255	0.5621857656414014	1.9669581145432942	-0.667099	-0.690761	-0.130864
REACTOME_THE_CITRIC_ACID_TCA_CYCLE_AND_RESPIRATORY_ELECTRON_TRANSPORT	-1.03087	0.6150452500359257	0.12211551350304596	1.8490788702263932	-0.930063	-0.492242	-0.133067
SHEPARD_BMYB_MORPHOLINO_UP	-0.976332	0.0703717	0.7162671714718655	1.8592462148800062	-0.701763	-0.719701	-0.248089
REACTOME_RECYCLING_PATHWAY_OF_L1	-0.765944	-0.363608	0.7342431868975879	1.8624843982507657	-0.620727	-0.93782	0.0913718
CHIANG_LIVER_CANCER_SUBCLASS_UNANNOTATED_UP	-0.949509	-0.380921	1.0307047939493252	1.7595369549810065	-0.529919	-0.66724	-0.262653
KATSANOU_ELAVL1_TARGETS_UP	-0.869139	0.10679474888066896	0.49465128902748345	1.9905432517944186	-0.58162	-0.706196	-0.435034
HOLLEMAN_ASPARAGINASE_RESISTANCE_ALL_UP	-1.00845	0.5230289522312164	0.1484054141727643	1.887342850313266	-0.644874	-0.839768	-0.0656879
ODONNELL_TARGETS_OF_MYC_AND_TFRC_UP	-0.884558	-0.0790699	0.7583020607365443	1.8788944436102404	-0.672524	-0.776841	-0.224203
YAO_TEMPORAL_RESPONSE_TO_PROGESTERONE_CLUSTER_9	-0.97806	0.47944157653605746	0.4821289538776587	1.8224026209692765	-0.839154	-0.693669	-0.27309
ACEVEDO_NORMAL_TISSUE_ADJACENT_TO_LIVER_TUMOR_UP	-1.02653	0.0790374	0.709324	1.8431121402388895	-0.762832	-0.648323	-0.19379
LEE_LIVER_CANCER_CIPROFIBRATE_UP	-0.857577	-0.112458	0.6798967523541045	1.880118208570548	-0.730062	-0.849537	-0.0103814
PETRETTO_CARDIAC_HYPERTROPHY	-1.03372	-0.233645	0.9019218040327805	1.7373904393789683	-0.78136	-0.655802	0.0652111
VERHAAK_GLIOBLASTOMA_MESENCHYMAL	-0.82227	0.00391266	0.6283111623011998	1.9273150327546684	-0.70164	-0.822754	-0.212875
REACTOME_DNA_DAMAGE_RECOGNITION_IN_GG_NER	-1.1022	0.23675402965811265	0.8922646518062122	1.6610028480809258	-0.688567	-0.816373	-0.182881
WP_FAS_LIGAND_PATHWAY_AND_STRESS_INDUCTION_OF_HEAT_SHOCK_PROTEINS	-0.947635	-0.00187261	0.8329337939101004	1.8182725079671629	-0.620271	-0.798212	-0.283215
KAAB_HEART_ATRIUM_VS_VENTRICLE_UP	-0.965091	0.0656119	0.657559	1.8751492590507537	-0.64766	-0.817276	-0.168293
NELSON_RESPONSE_TO_ANDROGEN_UP	-0.982846	-0.118532	0.7420076908222647	1.8752153106297968	-0.741275	-0.614759	-0.159811
HU_GENOTOXIN_ACTION_DIRECT_VS_INDIRECT_4HR	-1.00969	-0.0307082	0.8353465468548611	1.7851262814483466	-0.765392	-0.705183	-0.109497
GAJATE_RESPONSE_TO_TRABECTEDIN_UP	-0.860143	0.0384419	0.6283501594168704	1.9126138625095592	-0.770437	-0.759063	-0.189762
MORI_IMMATURE_B_LYMPHOCYTE_UP	-0.87541	-0.0139464	0.7189752939453901	1.8838491853754349	-0.713392	-0.781681	-0.218395
FOURNIER_ACINAR_DEVELOPMENT_LATE_DN	-0.831829	-0.473208	0.22845714533688632	2.0244445982768156	-0.355611	-0.858144	0.26588913570395717
SCIAN_INVERSED_TARGETS_OF_TP53_AND_TP73_UP	-0.591608	-0.10296	-0.0610704	2.211543751296106	-0.64345	-0.38787	-0.424585
IIZUKA_LIVER_CANCER_PROGRESSION_G1_G2_DN	-0.913134	0.021645707598219703	0.8907054066764586	1.7703929574002226	-0.753554	-0.785554	-0.230502
WANG_PROSTATE_CANCER_ANDROGEN_INDEPENDENT	-0.932836	0.16844582852399473	0.6192722541954863	1.8870198334509931	-0.750898	-0.721565	-0.269439
LIU_VAV3_PROSTATE_CARCINOGENESIS_UP	-0.767717	-0.000536029	0.4056364925867349	2.033698560593902	-0.682143	-0.773593	-0.215346
NABA_SECRETED_FACTORS	-0.642408	-0.387739	0.566229	2.058566807151044	-0.603456	-0.603456	-0.387739
LEE_CALORIE_RESTRICTION_MUSCLE_UP	-0.830321	0.5502569280159089	0.3537337149185399	1.7877229123899574	-0.848847	-0.982475	-0.03007
REACTOME_COOPERATION_OF_PREFOLDIN_AND_TRIC_CCT_IN_ACTIN_AND_TUBULIN_FOLDING	-0.966072	0.41243	0.6238543421659103	1.6716238209503196	-0.822086	-1.01408	0.0943323
NEBEN_AML_WITH_FLT3_OR_NRAS_DN	-1.19251	0.20929	0.5324502183351789	1.8256887533009722	-0.82619	-0.479722	-0.0690116
NATSUME_RESPONSE_TO_INTERFERON_BETA_UP	-0.84609	-0.0170145	0.8518189289323841	1.8320367627507939	-0.613157	-0.823779	-0.383814
NUTT_GBM_VS_AO_GLIOMA_UP	-0.85135	-0.0382778	0.6310179743374612	1.9328104905025434	-0.732232	-0.75381	-0.188158
WP_MECHANOREGULATION_AND_PATHOLOGY_OF_YAPTAZ_VIA_HIPPO_AND_NONHIPPO_MECHANISMS	-0.802177	-0.325439	1.039420326926902	1.7304475121871243	-0.652026	-0.855908	-0.134318
TOMIDA_METASTASIS_UP	-0.966257	-0.0745852	0.6717558613812831	1.8844097359248932	-0.523168	-0.878594	-0.113561
DAZARD_UV_RESPONSE_CLUSTER_G5	-0.939334	0.17059317182388617	0.0866523	2.014413649369035	-0.574708	-0.829307	0.0716898
CAMPS_COLON_CANCER_COPY_NUMBER_DN	-0.855452	-0.0956998	0.6145663385817711	1.979712031811241	-0.612187	-0.682653	-0.348286
REACTOME_CLATHRIN_MEDIATED_ENDOCYTOSIS	-0.984346	-0.0642594	0.8235556762673979	1.8097108210524984	-0.657384	-0.788878	-0.138399
SMID_BREAST_CANCER_ERBB2_UP	-0.770368	-0.182901	0.4666388576120617	2.0441171914605243	-0.553867	-0.790356	-0.213263
DAIRKEE_CANCER_PRONE_RESPONSE_BPA_E2	-0.961498	0.32990528116780526	0.6037757057643953	1.8101315087039545	-0.829842	-0.778994	-0.173479
JAZAG_TGFB1_SIGNALING_VIA_SMAD4_UP	-0.958809	0.1302671692962597	0.6690725439672845	1.8446642673748266	-0.665332	-0.863869	-0.155993
REACTOME_SENSORY_PROCESSING_OF_SOUND_BY_OUTER_HAIR_CELLS_OF_THE_COCHLEA	-0.752742	-0.429032	1.0230789835932188	1.7922494874579757	-0.488134	-0.79202	-0.353401
LEE_LIVER_CANCER_E2F1_UP	-0.75717	0.0658476	0.40073572176176325	2.0250213415406844	-0.760034	-0.720307	-0.254094
MORI_LARGE_PRE_BII_LYMPHOCYTE_DN	-0.92207	-0.0450398	0.749957	1.870059575230179	-0.670704	-0.770382	-0.21182
LEE_DIFFERENTIATING_T_LYMPHOCYTE	-1.04445	-0.0226075	0.9306624972651105	1.7451843064101649	-0.613724	-0.747604	-0.247458
SCHAEFFER_PROSTATE_DEVELOPMENT_6HR_UP	-1.00204	0.1348703601114866	0.6378157480160207	1.8661229625094498	-0.795654	-0.646058	-0.195058
SENGUPTA_NASOPHARYNGEAL_CARCINOMA_WITH_LMP1_DN	-0.634907	-0.132823	0.3903913964589075	2.1020638549754445	-0.605839	-0.646561	-0.472325
MORI_MATURE_B_LYMPHOCYTE_UP	-1.00028	0.018366639133937504	0.9005798709987937	1.7700304996752556	-0.715043	-0.67359	-0.300063
REACTOME_EPH_EPHRIN_MEDIATED_REPULSION_OF_CELLS	-0.800851	-0.23848	0.766495	1.8492958622770452	-0.627803	-0.948798	0.000141214
REACTOME_TRANSLOCATION_OF_SLC2A4_GLUT4_TO_THE_PLASMA_MEMBRANE	-0.857229	-0.0812419	0.8218589472501988	1.793380024302547	-0.722454	-0.918516	-0.0357973
GOTZMANN_EPITHELIAL_TO_MESENCHYMAL_TRANSITION_DN	-0.931695	0.13651896985852804	0.6254430640849964	1.8770471648507656	-0.798042	-0.727183	-0.18209
VARELA_ZMPSTE24_TARGETS_DN	-0.938429	-0.0232904	0.6463325555165224	1.9229914259262209	-0.525988	-0.80685	-0.274767
KEGG_ALZHEIMERS_DISEASE	-1.00072	0.39472953971987373	0.17422281875491397	1.9366867632043572	-0.919882	-0.441382	-0.143654
KEGG_ADHERENS_JUNCTION	-0.810749	-0.319879	1.0120922583860437	1.7434861817177827	-0.68844	-0.831444	-0.105066
BEIER_GLIOMA_STEM_CELL_DN	-0.888458	-0.0180834	0.707581	1.891238389571684	-0.721229	-0.751252	-0.219797
REACTOME_SIGNALING_BY_BRAF_AND_RAF1_FUSIONS	-0.868881	-0.223563	0.7572884806687677	1.8886608684843826	-0.570723	-0.842022	-0.14076
MOREIRA_RESPONSE_TO_TSA_UP	-0.991027	0.3285223530975217	0.5284496636268223	1.836261317260838	-0.633511	-0.912787	-0.155908
TURASHVILI_BREAST_LOBULAR_CARCINOMA_VS_DUCTAL_NORMAL_UP	-0.797388	-0.287495	0.9573036114865475	1.8217553713825376	-0.725136	-0.644136	-0.324903
GERY_CEBP_TARGETS	-0.836194	-0.176065	0.7031759822719635	1.925717292513671	-0.599391	-0.817065	-0.200177
WANG_BARRETTS_ESOPHAGUS_UP	-0.792313	0.037684	0.4150662718988884	1.989378573332831	-0.55817	-0.954182	-0.137464
HELLEBREKERS_SILENCED_DURING_TUMOR_ANGIOGENESIS	-0.687929	-0.126523	0.5145629931450939	2.011167564002008	-0.555456	-0.913084	-0.242738
KRIEG_KDM3A_TARGETS_NOT_HYPOXIA	-0.997706	0.32339521036125596	0.5807282482518268	1.842496932330397	-0.767339	-0.711473	-0.270102
TAKEDA_TARGETS_OF_NUP98_HOXA9_FUSION_8D_DN	-0.816706	-0.205051	0.685409	1.938024955784144	-0.718734	-0.723293	-0.159651
CAFFAREL_RESPONSE_TO_THC_24HR_3_UP	-1.1101	0.5426733204604599	0.5340380768037258	1.7207284511256014	-0.91858	-0.593889	-0.174867
BOYAULT_LIVER_CANCER_SUBCLASS_G5_DN	-0.899701	0.020798992599437766	0.8106428496999728	1.8305609191632264	-0.741129	-0.746533	-0.27464
BOQUEST_STEM_CELL_DN	-0.862159	0.00292534	0.7962203161860136	1.8557915718882136	-0.632396	-0.809948	-0.350434
KAYO_CALORIE_RESTRICTION_MUSCLE_UP	-0.827406	-0.117832	0.625797	1.9569310274305454	-0.658623	-0.778777	-0.200091
WINTER_HYPOXIA_METAGENE	-0.949682	0.025767862217875352	0.722546	1.842239775026295	-0.685302	-0.835083	-0.120486
KEGG_ENDOCYTOSIS	-0.870302	-0.062191	0.7444975128788794	1.8904760383933639	-0.582496	-0.828364	-0.291621
GREENBAUM_E2A_TARGETS_DN	-1.00455	0.34958180782490084	0.4819678980187153	1.8595180118587757	-0.63313	-0.860541	-0.192848
LIU_NASOPHARYNGEAL_CARCINOMA	-0.991376	0.16839773408027298	0.613975	1.8506790267330562	-0.788223	-0.74402	-0.109432
TURASHVILI_BREAST_LOBULAR_CARCINOMA_VS_LOBULAR_NORMAL_DN	-0.901728	-0.176199	0.8810640778575655	1.8285730511152898	-0.679071	-0.722276	-0.230362
REACTOME_PREVENTION_OF_PHAGOSOMAL_LYSOSOMAL_FUSION	-0.924596	-0.0493685	0.6383184444461711	1.9082157114637204	-0.705389	-0.765534	-0.101647
WP_TYPE_II_INTERFERON_SIGNALING_IFNG	-0.793586	0.13023950421213748	0.5721584714838879	1.9333759835828508	-0.700357	-0.840695	-0.301136
NIKOLSKY_BREAST_CANCER_12Q13_Q21_AMPLICON	-0.956862	0.14339944977985336	0.6220358791638012	1.871622090660068	-0.787308	-0.725259	-0.167628
KAYO_AGING_MUSCLE_DN	-1.02168	0.204456	0.7269049068206859	1.791904913038227	-0.753862	-0.754628	-0.193097
REACTOME_FCGAMMA_RECEPTOR_FCGR_DEPENDENT_PHAGOCYTOSIS	-0.786005	-0.220628	0.5708607198102439	1.9402990846726325	-0.683817	-0.878591	0.0578806
REACTOME_SIGNALING_BY_VEGF	-0.827603	-0.236129	0.7724232696898027	1.9037936043404193	-0.635662	-0.768671	-0.208152
VERHAAK_AML_WITH_NPM1_MUTATED_UP	-0.785568	-0.139804	0.6328004861380108	1.9506272643078397	-0.702557	-0.800146	-0.155353
KAAB_FAILED_HEART_ATRIUM_DN	-1.0146	0.19776198697849295	0.7175196368151706	1.8065801623503068	-0.789246	-0.692061	-0.225956
BHATI_G2M_ARREST_BY_2METHOXYESTRADIOL_DN	-1.07616	0.40035745468774653	0.5720367873669562	1.7893328413099223	-0.757713	-0.736019	-0.191834
REACTOME_CELL_CELL_JUNCTION_ORGANIZATION	-0.738183	-0.44854	1.0243677474413475	1.803181954372109	-0.638774	-0.647683	-0.35437
REACTOME_RHOF_GTPASE_CYCLE	-1.02931	-0.273238	0.9484382804663125	1.7493464215637666	-0.51744	-0.794645	-0.0831544
KEGG_CARDIAC_MUSCLE_CONTRACTION	-0.90104	0.3009593848673639	-0.137519	2.0718990032574074	-0.79413	-0.338419	-0.201751
REACTOME_SENSORY_PROCESSING_OF_SOUND	-0.840065	-0.340773	1.0706693538770333	1.7569363052894862	-0.522245	-0.703667	-0.420856
VANDESLUIS_COMMD1_TARGETS_GROUP_3_DN	-1.07145	1.680837707845016	0.3297509820265094	0.8341596864562196	-0.931717	-0.420793	-0.420793
REACTOME_UCH_PROTEINASES	-1.01989	0.38249780713987835	0.5426911529246367	1.807995835719211	-0.771253	-0.796292	-0.145749
PAL_PRMT5_TARGETS_DN	-0.93404	-0.0422894	0.5951762631859607	1.9453464575970156	-0.613006	-0.757568	-0.19362
REACTOME_ONCOGENIC_MAPK_SIGNALING	-0.889192	-0.249097	0.7804764024160836	1.8798218872399866	-0.604069	-0.78928	-0.128662
HONMA_DOCETAXEL_RESISTANCE	-1.01372	0.6713167522676249	0.19391147248320917	1.8052162974360964	-0.908511	-0.619042	-0.129167
JAEGER_METASTASIS_DN	-0.766332	-0.242742	0.8087199809599253	1.8728717787277702	-0.669288	-0.848713	-0.154518
YU_MYC_TARGETS_DN	-0.885438	0.024626186808071337	0.7685461904075538	1.8493705324129963	-0.743358	-0.769682	-0.244066
SIG_REGULATION_OF_THE_ACTIN_CYTOSKELETON_BY_RHO_GTPASES	-0.851848	-0.244113	0.6982361360027924	1.9398217348747746	-0.740675	-0.618178	-0.183244
LEE_LIVER_CANCER_MYC_E2F1_UP	-0.923746	0.22324849447563674	0.42458779965839916	1.9516118232216515	-0.703217	-0.751207	-0.221278
WP_MITOCHONDRIAL_COMPLEX_IV_ASSEMBLY	-0.920164	0.4979992055453001	-0.0362468	1.9203377875936234	-1.06578	-0.166991	-0.229156
REACTOME_GENE_AND_PROTEIN_EXPRESSION_BY_JAK_STAT_SIGNALING_AFTER_INTERLEUKIN_12_STIMULATION	-1.03516	0.23333734937838174	0.6774377556237479	1.765670486121862	-0.809676	-0.800596	-0.0310173
WP_NANOPARTICLE_TRIGGERED_REGULATED_NECROSIS	-0.876706	0.011124586956484562	0.6701453605896891	1.922820921305101	-0.579037	-0.78665	-0.361697
GALE_APL_WITH_FLT3_MUTATED_DN	-0.825538	0.40207638394432954	0.3279426924404622	1.9539903206066451	-0.772657	-0.69241	-0.393405
WP_FERROPTOSIS	-0.934648	0.0788087	0.628309	1.8716317239433653	-0.779906	-0.779067	-0.0851288
MAYBURD_RESPONSE_TO_L663536_DN	-1.10713	0.24395989247113442	0.7917272238010032	1.7121303002510952	-0.854006	-0.636007	-0.15068
FERNANDEZ_BOUND_BY_MYC	-0.963722	0.16001591966233253	0.5988956860276312	1.8854614491134305	-0.726939	-0.749593	-0.204119
BROWNE_HCMV_INFECTION_18HR_DN	-0.790439	-0.0541957	0.44563145235159274	2.01006	-0.618705	-0.855444	-0.136912
KEGG_HUNTINGTONS_DISEASE	-1.00196	0.4448125058248257	0.22217408026904625	1.9124488299926479	-0.899072	-0.501915	-0.176489
NGUYEN_NOTCH1_TARGETS_DN	-0.886173	-0.250027	0.9185175015952435	1.8107207027993555	-0.645672	-0.760176	-0.18719
VALK_AML_CLUSTER_6	-0.913102	0.42510340729794277	0.5094507888801185	1.8374197650723068	-0.736094	-0.859492	-0.263286
REACTOME_PARASITE_INFECTION	-0.814361	-0.225636	0.6334367525578659	1.895082446973705	-0.701853	-0.888967	0.10229760786176334
WP_OXIDATIVE_PHOSPHORYLATION	-1.04219	0.7780378940113551	-0.0945639	1.7799486481851998	-0.997489	-0.364458	-0.0592813
WP_PHYSICOCHEMICAL_FEATURES_AND_TOXICITYASSOCIATED_PATHWAYS	-0.998593	-0.176268	0.8368126232787949	1.8331060600030982	-0.666671	-0.662836	-0.165551
ZHANG_RESPONSE_TO_CANTHARIDIN_DN	-1.06616	0.5595852358333518	0.40186207602417334	1.7618979503212673	-0.867523	-0.726497	-0.0631623
WP_NEUROINFLAMMATION	-1.03517	-0.347445	0.7007475652146746	1.8907066073601912	-0.503943	-0.698487	-0.00640798
BENPORATH_PROLIFERATION	-1.06739	0.5568418518962883	0.5888386396717455	1.7177276992458725	-0.838424	-0.693093	-0.264506
WP_MYOMETRIAL_RELAXATION_AND_CONTRACTION_PATHWAYS	-0.920761	-0.0752997	0.7168019686575198	1.885556225280966	-0.609474	-0.821764	-0.175058
REACTOME_GOLGI_ASSOCIATED_VESICLE_BIOGENESIS	-0.877024	-0.152452	0.753821	1.8663774877608441	-0.771155	-0.74553	-0.0740369
BLANCO_MELO_BETA_INTERFERON_TREATED_BRONCHIAL_EPITHELIAL_CELLS_DN	-0.680824	-0.422522	0.7024060105735431	1.9888785714669963	-0.422522	-0.742894	-0.422522
BROWNE_HCMV_INFECTION_30MIN_DN	-0.944045	0.047405	0.6470934229202285	1.9074618690309777	-0.754347	-0.641697	-0.261871
REACTOME_CELL_CELL_COMMUNICATION	-0.756843	-0.420376	0.9874326806430953	1.8011734839247189	-0.601871	-0.787082	-0.222435
REACTOME_B_WICH_COMPLEX_POSITIVELY_REGULATES_RRNA_EXPRESSION	-0.959186	-0.0985159	0.6628986762817775	1.8934947712699324	-0.596964	-0.826748	-0.0749796
REACTOME_FLT3_SIGNALING_BY_CBL_MUTANTS	-0.936892	0.7543334915654847	0.2533013535072794	1.7666884778241472	-0.881739	-0.736426	-0.219266
WP_OVERLAP_BETWEEN_SIGNAL_TRANSDUCTION_PATHWAYS_CONTRIBUTING_TO_LMNA_LAMINOPATHIES	-1.04137	-0.0910138	0.843259	1.8221074812808056	-0.567059	-0.692775	-0.273149
WP_ACUTE_VIRAL_MYOCARDITIS	-0.846701	-0.124606	0.7014974915066916	1.918122438339179	-0.640661	-0.802281	-0.205371
BANDRES_RESPONSE_TO_CARMUSTIN_MGMT_48HR_DN	-0.728537	-0.159041	0.5660416628632483	1.9772618517151546	-0.520845	-0.953909	-0.180972
PID_CMYB_PATHWAY	-1.0143	-0.174677	0.8283295603659335	1.8048775994731934	-0.636928	-0.767947	-0.0393544
KIM_RESPONSE_TO_TSA_AND_DECITABINE_DN	-0.878504	-0.349906	0.8655715150262956	1.8838105530709088	-0.604544	-0.564154	-0.352274
CHIARADONNA_NEOPLASTIC_TRANSFORMATION_KRAS_CDC25_UP	-0.899138	0.0914641	0.4446435521838505	1.9748757140359978	-0.778882	-0.673165	-0.159799
REACTOME_INTERLEUKIN_12_SIGNALING	-0.966636	0.20187	0.637197	1.8091032465733574	-0.815383	-0.824247	-0.0419044
MORI_PRE_BI_LYMPHOCYTE_DN	-0.942803	0.00620792	0.8981460778764765	1.7659200168479647	-0.736645	-0.771484	-0.219342
SALVADOR_MARTIN_PEDIATRIC_TBD_ANTI_TNF_THERAPY_NONRESPONDER_POST_TREATMENT_UP	-0.688136	0.4691102856826989	0.2654566659474404	1.955027982872976	-0.628526	-0.881768	-0.491165
CAIRO_HEPATOBLASTOMA_CLASSES_DN	-0.929665	-0.109512	0.7688375840073659	1.8816389713719714	-0.648252	-0.714002	-0.249045
SASSON_RESPONSE_TO_GONADOTROPHINS_UP	-0.956985	0.0620296	0.7188317750297091	1.8269607781975805	-0.715476	-0.839482	-0.0958802
REACTOME_L1CAM_INTERACTIONS	-0.758191	-0.425726	0.7360150251074675	1.9295145322769227	-0.59098	-0.786848	-0.103784
GRUETZMANN_PANCREATIC_CANCER_DN	-0.911657	0.022803703483054237	0.6366121536350055	1.919384279146738	-0.758069	-0.668049	-0.241026
KEGG_TIGHT_JUNCTION	-0.928372	-0.0744646	0.8386558837344602	1.803636590684345	-0.61865	-0.879443	-0.141363
WP_FOCAL_ADHESION	-0.824846	-0.316965	0.7580527841121568	1.917011991757824	-0.510301	-0.816402	-0.20655
NIKOLSKY_BREAST_CANCER_7P22_AMPLICON	-0.955298	0.1282324390137406	0.5568483026729637	1.9005949068363523	-0.51141	-0.920757	-0.198211
LINDGREN_BLADDER_CANCER_CLUSTER_2A_DN	-1.00322	0.0824418	0.8063703185047061	1.8073256039363628	-0.750476	-0.648397	-0.294046
GRAESSMANN_RESPONSE_TO_MC_AND_SERUM_DEPRIVATION_UP	-0.818743	0.00186618	0.7075298600683011	1.9047075268525937	-0.624967	-0.835849	-0.334545
REACTOME_CELLULAR_RESPONSE_TO_HEAT_STRESS	-1.06837	0.025628467454740983	0.9635115624616813	1.6588576147355132	-0.650562	-0.866378	-0.0626908
REACTOME_INTERLEUKIN_12_FAMILY_SIGNALING	-0.912139	0.20275481830320552	0.5734780205211979	1.8781372476307563	-0.792876	-0.783973	-0.165383
NGO_MALIGNANT_GLIOMA_1P_LOH	-1.00436	0.0835421	0.6702199194128986	1.7660124462071045	-0.747989	-0.913966	0.14653688154374694
REACTOME_MHC_CLASS_II_ANTIGEN_PRESENTATION	-0.905946	0.11840317333200896	0.6288474525304307	1.8749592815803047	-0.768041	-0.801885	-0.146338
KYNG_RESPONSE_TO_H2O2_VIA_ERCC6	-0.856868	0.6505830373066276	0.5459877029663043	1.7087067659336188	-0.797622	-0.946565	-0.304222
WP_THERMOGENESIS	-0.936729	-0.218811	0.9680367317160696	1.780305054921041	-0.548053	-0.769323	-0.275425
PASQUALUCCI_LYMPHOMA_BY_GC_STAGE_DN	-0.983717	-0.0281593	0.8429642675219847	1.807974851309656	-0.729109	-0.685779	-0.224176
BILANGES_RAPAMYCIN_SENSITIVE_GENES	-0.852304	0.0789171	0.6295086381206972	1.9308906300593305	-0.68223	-0.735449	-0.369333
KEGG_LEISHMANIA_INFECTION	-0.859392	-0.14472	0.6831472953272215	1.9304610624594978	-0.665726	-0.753478	-0.190292
REACTOME_CELL_JUNCTION_ORGANIZATION	-0.751055	-0.435557	0.928228	1.8444610013173246	-0.554778	-0.78304	-0.248258
KIM_ALL_DISORDERS_DURATION_CORR_DN	-1.0377	0.38620096205123045	0.35905241149920397	1.8654997181579163	-0.695294	-0.823824	-0.0539399
HOEBEKE_LYMPHOID_STEM_CELL_DN	-0.986928	0.3090502292967864	0.600257	1.8165018796214765	-0.754411	-0.821436	-0.163035
PARK_HSC_AND_MULTIPOTENT_PROGENITORS	-0.96415	0.23449398311570757	0.722636	1.8012652377495844	-0.731314	-0.804354	-0.258576
KEGG_FOCAL_ADHESION	-0.843067	-0.334511	0.7720124661275041	1.9114181083836643	-0.509253	-0.79145	-0.205149
ALONSO_METASTASIS_UP	-1.02666	0.25395352681900246	0.5101006458469773	1.8717182816620588	-0.858721	-0.597683	-0.152709
REACTOME_TRANS_GOLGI_NETWORK_VESICLE_BUDDING	-0.890277	-0.114531	0.7030872575599663	1.88863	-0.712362	-0.785961	-0.0885839
FERRANDO_T_ALL_WITH_MLL_ENL_FUSION_UP	-0.859174	0.0661724	0.559849	1.9332712776508403	-0.675012	-0.848268	-0.176839
POMEROY_MEDULLOBLASTOMA_PROGNOSIS_UP	-0.853913	-0.120848	0.6957716210423908	1.9171761861187968	-0.651969	-0.797402	-0.188816
TOOKER_GEMCITABINE_RESISTANCE_UP	-0.978545	0.2252454750197851	0.5373226080085951	1.8893649460201896	-0.752178	-0.7282	-0.193011
VANASSE_BCL2_TARGETS_DN	-1.02923	-0.0657174	0.8064878506750822	1.8089759249979405	-0.684629	-0.730578	-0.10531
REACTOME_POSITIVE_EPIGENETIC_REGULATION_OF_RRNA_EXPRESSION	-0.95218	-0.118402	0.7045848645765675	1.881240000508443	-0.545873	-0.856178	-0.113192
RASHI_RESPONSE_TO_IONIZING_RADIATION_3	-0.855502	-0.245504	0.868053	1.8339064680945774	-0.527825	-0.880594	-0.192535
REACTOME_MYOCLONIC_EPILEPSY_OF_LAFORA	-0.987905	1.0810403241148594	0.3592715864555781	1.4930524485703682	-0.895474	-0.793326	-0.256659
RORIE_TARGETS_OF_EWSR1_FLI1_FUSION_UP	-0.891614	0.2539896883254771	0.20826357820733563	2.0468771735224203	-0.645531	-0.581767	-0.390218
KEGG_DILATED_CARDIOMYOPATHY	-0.677996	-0.436266	0.6114025202631231	2.0370839788437034	-0.438777	-0.677996	-0.417452
REACTOME_DOWNREGULATION_OF_ERBB4_SIGNALING	-1.0405	0.7592779611158327	0.4965236743850153	1.5942085538910846	-1.10447	-0.557968	-0.147068
BROWNE_HCMV_INFECTION_8HR_UP	-0.924104	0.013171014999124236	0.8521945488644104	1.8158782159080267	-0.688522	-0.730745	-0.337872
REACTOME_RHO_GTPASES_ACTIVATE_FORMINS	-0.972488	-0.0133782	0.7708871063530399	1.8277781915931213	-0.717912	-0.766222	-0.128666
WP_NONALCOHOLIC_FATTY_LIVER_DISEASE	-0.994684	0.4098350778730166	0.22810397600670201	1.931055349902272	-0.865398	-0.529729	-0.179184
BAE_BRCA1_TARGETS_UP	-1.02819	0.2002727805137038	0.6712219345008861	1.8086861601067747	-0.846296	-0.667469	-0.13823
HAHTOLA_MYCOSIS_FUNGOIDES_SKIN_UP	-0.995155	0.1095647386180741	0.7121776190529173	1.8342930684423564	-0.818793	-0.645606	-0.196481
REACTOME_REGULATION_OF_PTEN_LOCALIZATION	-1.07772	0.722829	0.6972055812590555	1.5214045461864047	-1.02553	-0.656027	-0.18216
MARCHINI_TRABECTEDIN_RESISTANCE_DN	-0.9362	0.010140936037646167	0.7644288399647405	1.7850412540272231	-0.58153	-1.00662	-0.0352615
REACTOME_SUPPRESSION_OF_PHAGOSOMAL_MATURATION	-0.851934	-0.160223	0.6644635617985875	1.9140076733354763	-0.739518	-0.770412	-0.0563845
BRACHAT_RESPONSE_TO_CAMPTOTHECIN_DN	-1.02474	0.4233828989096366	0.3852615214577835	1.8013645581108757	-0.918552	-0.727895	0.061179232129586494
WANG_HCP_PROSTATE_CANCER	-0.825155	-0.0483296	0.565464	1.9658644433892976	-0.633965	-0.833137	-0.190742
REACTOME_TCR_SIGNALING	-1.00958	0.34138980075094283	0.6029730353422569	1.7852829574354547	-0.841855	-0.770041	-0.108167
WP_MICROGLIA_PATHOGEN_PHAGOCYTOSIS_PATHWAY	-0.78749	0.012749835730162473	0.6575459819018973	1.897728680460709	-0.672416	-0.928125	-0.179994
SASSON_RESPONSE_TO_FORSKOLIN_DN	-0.834477	-0.241463	0.8249212135453707	1.847633978382834	-0.662624	-0.838383	-0.0956084
BERENJENO_TRANSFORMED_BY_RHOA_REVERSIBLY_DN	-0.840168	0.012007483220165498	0.7392327181708973	1.891550203536074	-0.622472	-0.797075	-0.383076
MARSON_FOXP3_TARGETS_UP	-0.996903	0.0746601	0.7242742114286762	1.8151813385065863	-0.733787	-0.797023	-0.0864031
WP_FRAGILE_X_SYNDROME	-0.882115	-0.0571777	0.6815616167009491	1.8991250027686444	-0.594254	-0.874293	-0.172847
KEGG_ARRHYTHMOGENIC_RIGHT_VENTRICULAR_CARDIOMYOPATHY_ARVC	-0.754431	-0.504568	0.9214060274333955	1.8539823543939944	-0.504568	-0.754431	-0.25739
WP_ARRHYTHMOGENIC_RIGHT_VENTRICULAR_CARDIOMYOPATHY	-0.754431	-0.504568	0.9214060274333955	1.8539823543939944	-0.504568	-0.754431	-0.25739
REACTOME_PTK6_REGULATES_RTKS_AND_THEIR_EFFECTORS_AKT1_AND_DOK1	-0.816601	0.1712890321806593	0.5075389749494269	1.9464168420255106	-0.805081	-0.73196	-0.271603
REACTOME_RRNA_MODIFICATION_IN_THE_NUCLEUS_AND_CYTOSOL	-1.13152	0.5817061633204766	0.46350436330579015	1.7349452667670544	-0.769799	-0.737453	-0.141388
MISHRA_CARCINOMA_ASSOCIATED_FIBROBLAST_DN	-0.884237	-0.16288	0.6462847565218778	1.9497088278027392	-0.723248	-0.645868	-0.179761
GAZDA_DIAMOND_BLACKFAN_ANEMIA_MYELOID_DN	-0.998093	0.673679	0.29127827696129105	1.7799454502324936	-0.963396	-0.567658	-0.215755
REACTOME_INACTIVATION_OF_CSF3_G_CSF_SIGNALING	-0.864384	0.16633226655734407	0.7074164943897717	1.8434136877602176	-0.816561	-0.766016	-0.270201
MCCLUNG_CREB1_TARGETS_DN	-0.938495	-0.29243	0.8347933099464013	1.867911129799225	-0.549102	-0.706858	-0.215819
TONG_INTERACT_WITH_PTTG1	-0.914404	0.33746823917150887	0.6744064760655724	1.8082239462093193	-0.852317	-0.675409	-0.377968
GALINDO_IMMUNE_RESPONSE_TO_ENTEROTOXIN	-0.884661	-0.0266032	0.747447	1.883547493009933	-0.590836	-0.813396	-0.315499
CROONQUIST_STROMAL_STIMULATION_UP	-0.843812	-0.275484	0.4863739684505683	2.0132427769328474	-0.560016	-0.779148	-0.0411567
KEGG_HYPERTROPHIC_CARDIOMYOPATHY_HCM	-0.667131	-0.422843	0.4481543569407741	2.1064769599931696	-0.42989	-0.611924	-0.422843
WANG_ESOPHAGUS_CANCER_VS_NORMAL_UP	-0.882198	0.11010301222600946	0.5041578296622773	1.9310095988241618	-0.664768	-0.877576	-0.120729
KOBAYASHI_EGFR_SIGNALING_24HR_UP	-0.869267	-0.167088	0.6865220644256596	1.9215780255195378	-0.667819	-0.766732	-0.137195
MARKEY_RB1_CHRONIC_LOF_DN	-0.84858	-0.0278391	0.5162344919898122	1.9826602075603108	-0.701651	-0.748009	-0.172815
REACTOME_INLA_MEDIATED_ENTRY_OF_LISTERIA_MONOCYTOGENES_INTO_HOST_CELLS	-0.796221	0.2987268681347318	0.9925848387427609	1.5697281600327226	-1.12872	-0.708235	-0.227866
BLANCO_MELO_MERS_COV_INFECTION_MCR5_CELLS_DN	-0.834516	0.46297297551365957	0.17218675128891628	1.974043554956201	-0.861221	-0.500497	-0.412969
LEE_LIVER_CANCER_ACOX1_UP	-0.979642	0.067608	0.6443579180185591	1.8531023208000432	-0.716908	-0.818594	-0.0499245
WP_G13_SIGNALING_PATHWAY	-0.849719	-0.13112	0.8006560660965266	1.866388271023511	-0.782581	-0.692258	-0.211366
HARRIS_HYPOXIA	-0.918284	0.010016524154250493	0.6533564360807039	1.8709475718791764	-0.790088	-0.776293	-0.0496561
REACTOME_TP53_REGULATES_METABOLIC_GENES	-0.945819	0.0321181	0.4725346368185225	1.9827411245751967	-0.742276	-0.598937	-0.200362
BRACHAT_RESPONSE_TO_METHOTREXATE_DN	-0.901574	0.0744374	0.4338851869374663	1.9061353331879118	-0.870649	-0.76595	0.12371543473000171
PID_CXCR4_PATHWAY	-0.831631	-0.187816	0.7810394205711971	1.8826873498161982	-0.661165	-0.806347	-0.176768
HOSHIDA_LIVER_CANCER_SUBCLASS_S2	-0.998425	-0.000281909	0.9290344822840437	1.7493163324150847	-0.732377	-0.691465	-0.255802
REACTOME_TGF_BETA_RECEPTOR_SIGNALING_IN_EMT_EPITHELIAL_TO_MESENCHYMAL_TRANSITION	-0.888177	0.20799365454162563	0.8452408494417081	1.725662774052899	-0.744569	-0.936615	-0.209536
KARLSSON_TGFB1_TARGETS_DN	-0.936313	0.0544631	0.7131764509849761	1.863090354739765	-0.684787	-0.789435	-0.220196
IZADPANAH_STEM_CELL_ADIPOSE_VS_BONE_UP	-0.919955	0.14098804189275915	0.5447282836641005	1.9174705355078696	-0.69552	-0.80114	-0.186571
CHYLA_CBFA2T3_TARGETS_DN	-0.730527	-0.119525	0.5201762942486204	2.0311286753084428	-0.6121	-0.754556	-0.334596
MARTINELLI_IMMATURE_NEUTROPHIL_DN	-0.688951	-0.2481	0.8975296292376945	1.8024122985171958	-0.706706	-0.947822	-0.108363
GUTIERREZ_WALDENSTROEMS_MACROGLOBULINEMIA_1_DN	-0.585546	-0.502838	0.5722481809193644	2.0088812434171484	-0.607694	-0.81687	-0.0681806
REACTOME_SIGNALING_BY_CSF3_G_CSF	-0.926162	0.0381346	0.7727643351582252	1.8316953611181288	-0.764377	-0.750818	-0.201237
REACTOME_PEXOPHAGY	-1.05794	0.1779164003687472	0.7340107889503272	1.753178758598899	-0.721419	-0.84536	-0.0403913
MALONEY_RESPONSE_TO_17AAG_UP	-0.801811	-0.111341	0.49655798213701186	2.0130464818960636	-0.615805	-0.795058	-0.18559
PARK_TRETINOIN_RESPONSE_AND_PML_RARA_FUSION	-0.705919	-0.000385798	0.6253304381168571	1.9170741995758307	-0.633615	-0.995586	-0.206899
REACTOME_NUCLEOTIDE_EXCISION_REPAIR	-1.09664	0.25280113671018545	0.672936	1.7798564481776196	-0.704697	-0.774074	-0.13018
ZHOU_TNF_SIGNALING_30MIN	-0.969315	0.27844881067606764	0.44184456066227373	1.8982954863716026	-0.724648	-0.802579	-0.122047
REACTOME_JOSEPHIN_DOMAIN_DUBS	-1.0167	0.3141191244844419	1.015873601916429	1.5332353210849314	-0.943096	-0.757751	-0.145681
WU_CELL_MIGRATION	-0.886699	-0.0700464	0.533265	1.9838834847067832	-0.701241	-0.682439	-0.176723
YAO_TEMPORAL_RESPONSE_TO_PROGESTERONE_CLUSTER_17	-1.05803	0.4880957905286302	0.37484527952113894	1.8089967637446953	-0.865358	-0.690778	-0.0577717
REACTOME_IRAK2_MEDIATED_ACTIVATION_OF_TAK1_COMPLEX	-1.1618	0.41529569622546325	0.8186257457856068	1.614218125486667	-0.935172	-0.525955	-0.22521
HENDRICKS_SMARCA4_TARGETS_DN	-1.0912	0.14501094868134948	0.8763910886122949	1.6833157114155257	-0.788514	-0.747588	-0.0774128
BERTUCCI_MEDULLARY_VS_DUCTAL_BREAST_CANCER_UP	-0.899686	0.12466850852041453	0.6673567567867994	1.8888819636863685	-0.657293	-0.783483	-0.340445
BRUINS_UVC_RESPONSE_VIA_TP53_GROUP_C	-0.906257	-0.185829	0.7588143043872367	1.8944493274415277	-0.639461	-0.730801	-0.190916
STAMBOLSKY_TARGETS_OF_MUTATED_TP53_DN	-0.699874	0.21912801171822557	0.5397272219433371	1.9260443295998304	-0.800132	-0.836383	-0.348511
REACTOME_RESPONSE_OF_MTB_TO_PHAGOCYTOSIS	-0.833664	-0.17209	0.7254768077329313	1.88759	-0.726146	-0.808391	-0.0727749
GUO_TARGETS_OF_IRS1_AND_IRS2	-0.818808	-0.179811	0.8888892820325413	1.8040260785019449	-0.682954	-0.876315	-0.135027
SHIN_B_CELL_LYMPHOMA_CLUSTER_6	-1.10905	0.7478110660525447	0.6285245898604805	1.5413963394101566	-1.00204	-0.63829	-0.168352
REACTOME_REGULATION_OF_BACH1_ACTIVITY	-1.00849	0.7410255788720503	0.6163026483372758	1.5658923354437604	-1.0649	-0.656078	-0.193758
WILENSKY_RESPONSE_TO_DARAPLADIB	-0.841199	0.023371739134701083	0.33658073286056384	2.0328117100659244	-0.596145	-0.820073	-0.135347
GAZDA_DIAMOND_BLACKFAN_ANEMIA_PROGENITOR_UP	-0.872969	-0.146596	0.7602504385215644	1.8911580583631966	-0.680877	-0.745866	-0.205101
HOWLIN_CITED1_TARGETS_1_UP	-0.919349	-0.158477	0.9448304020239155	1.7712072801733294	-0.651744	-0.800214	-0.186254
REACTOME_P75NTR_RECRUITS_SIGNALLING_COMPLEXES	-1.03624	0.6110258879973873	0.5612350674898481	1.7085378631497066	-0.731192	-0.843335	-0.270035
REACTOME_EPIGENETIC_REGULATION_OF_GENE_EXPRESSION	-0.955451	-0.0544131	0.773642	1.855362076496876	-0.591399	-0.801432	-0.226309
REACTOME_NF_KB_IS_ACTIVATED_AND_SIGNALS_SURVIVAL	-1.04163	0.2721355185876525	0.7198192958731038	1.773533676525607	-0.706641	-0.792048	-0.225167
MISSIAGLIA_REGULATED_BY_METHYLATION_UP	-0.829135	0.12232197132069841	0.6533420450647371	1.8788560383520665	-0.720937	-0.877004	-0.227444
REACTOME_PCP_CE_PATHWAY	-0.965702	0.37176901928675643	0.32776192770758755	1.8960452560139773	-0.789804	-0.773689	-0.066381
ZHANG_PROLIFERATING_VS_QUIESCENT	-0.965487	0.22654423388202138	0.351784	1.9315542756788855	-0.824921	-0.69331	-0.0261647
REACTOME_INLB_MEDIATED_ENTRY_OF_LISTERIA_MONOCYTOGENES_INTO_HOST_CELL	-0.97453	-0.0811491	0.9662090574568544	1.7592643918386184	-0.656176	-0.695033	-0.318585
KIM_WT1_TARGETS_UP	-0.893701	-0.255998	1.0053364341296185	1.7704158326584898	-0.566077	-0.762875	-0.297101
REACTOME_ALPHA_PROTEIN_KINASE_1_SIGNALING_PATHWAY	-1.06832	0.27849762310442056	0.8997207976088338	1.6449544102081395	-0.916135	-0.612662	-0.226056
YAO_HOXA10_TARGETS_VIA_PROGESTERONE_UP	-0.879622	-0.157287	0.5206937744372179	1.982357880829745	-0.588385	-0.805782	-0.0719761
WAMUNYOKOLI_OVARIAN_CANCER_GRADES_1_2_UP	-1.05208	0.3278727309403043	0.8592140456100917	1.678596808332825	-0.841518	-0.642671	-0.329416
REACTOME_TICAM1_TRAF6_DEPENDENT_INDUCTION_OF_TAK1_COMPLEX	-1.10108	0.2605210821635747	0.8920449152874403	1.6496354349535993	-0.936033	-0.512692	-0.252399
RAMALHO_STEMNESS_DN	-0.918049	-0.0331257	0.6056269160208587	1.9238852827897042	-0.690931	-0.772975	-0.114432
KASLER_HDAC7_TARGETS_1_DN	-0.796889	-0.263003	0.945602	1.7854510395011227	-0.722092	-0.822396	-0.126673
CHOI_ATL_STAGE_PREDICTOR	-1.0086	0.15832169306538754	0.7547945180546936	1.793404789646323	-0.848763	-0.63755	-0.211609
WP_NRF2_PATHWAY	-0.776326	-0.342133	0.4779137305038139	2.0460688012329746	-0.544503	-0.745393	-0.115628
REACTOME_ASSEMBLY_OF_THE_HIV_VIRION	-0.884638	0.2820420845888987	0.44876073386484533	1.9138972667970775	-0.80131	-0.772444	-0.186307
HOSHIDA_LIVER_CANCER_LATE_RECURRENCE_UP	-0.900984	-0.228598	0.8997063235689131	1.8257340215900093	-0.713233	-0.659234	-0.223391
REACTOME_TRAF6_MEDIATED_IRF7_ACTIVATION_IN_TLR7_8_OR_9_SIGNALING	-0.915837	0.6043948928191396	0.5037015216330093	1.765788350841629	-0.667035	-0.91563	-0.375383
PID_RAC1_PATHWAY	-0.814058	-0.338578	0.8243005679622546	1.8701912565419516	-0.676697	-0.759243	-0.105915
IIZUKA_LIVER_CANCER_EARLY_RECURRENCE	-0.92945	0.0920109	0.7664817298435391	1.83628	-0.838629	-0.596664	-0.330032
KRISHNAN_FURIN_TARGETS_UP	-0.961785	-0.220842	0.8523932569429868	1.6720949867783277	-0.592631	-1.03486	0.28562627591164746
ZHU_CMV_24_HR_DN	-0.923376	-0.204115	0.6164969647100933	1.9733667862317734	-0.509239	-0.719377	-0.233757
PAPASPYRIDONOS_UNSTABLE_ATEROSCLEROTIC_PLAQUE_UP	-0.84286	0.1073716129885421	0.9383102995222335	1.7391365428122116	-0.731932	-0.834393	-0.375634
REACTOME_TICAM1_DEPENDENT_ACTIVATION_OF_IRF3_IRF7	-0.844451	0.3287598601465352	0.5087134502185313	1.9135795400437647	-0.709812	-0.736701	-0.460089
PLASARI_TGFB1_TARGETS_1HR_DN	-0.62392	-0.318903	-0.318903	2.1149615664649057	-0.62392	-0.62392	0.39460366547535547
REACTOME_REGULATION_OF_MRNA_STABILITY_BY_PROTEINS_THAT_BIND_AU_RICH_ELEMENTS	-1.02844	0.33257218789947773	0.5956299308937166	1.7905736184307126	-0.80328	-0.784183	-0.102876
WP_IRON_METABOLISM_IN_PLACENTA	-0.819759	0.042738389956112205	0.9686483262698656	1.7420528669921003	-0.560382	-0.905896	-0.467402
REACTOME_GLYCOGEN_STORAGE_DISEASES	-0.973356	0.810742	0.39748420291883996	1.6733038373476263	-0.648536	-0.964029	-0.29561
HUMMERICH_SKIN_CANCER_PROGRESSION_UP	-0.827059	-0.0280971	0.6160656732894373	1.9346616702335624	-0.717532	-0.80493	-0.173109
REACTOME_P75NTR_SIGNALS_VIA_NF_KB	-1.05123	0.29517459578664557	0.7918215375897675	1.7244951270309747	-0.705721	-0.803721	-0.250817
WANG_BARRETTS_ESOPHAGUS_DN	-0.909003	0.0824916	0.6536311456591468	1.8766993359379431	-0.789348	-0.754284	-0.160187
REACTOME_AUF1_HNRNP_D0_BINDS_AND_DESTABILIZES_MRNA	-1.03604	0.6264752805651673	0.3193784389246164	1.7522621576239163	-0.872287	-0.774993	-0.0147925
HOFFMANN_SMALL_PRE_BII_TO_IMMATURE_B_LYMPHOCYTE_UP	-0.898977	0.15643598588592905	0.41827219315919706	1.973375073485024	-0.726309	-0.730568	-0.192228
ZHU_CMV_ALL_DN	-0.933514	-0.290549	0.6650880767457527	1.939213083759528	-0.581112	-0.703085	-0.0960413
HUPER_BREAST_BASAL_VS_LUMINAL_DN	-0.734051	-0.0711208	0.42438398805144945	2.028895990385018	-0.533113	-0.913709	-0.201286
REACTOME_IRAK1_RECRUITS_IKK_COMPLEX	-1.05581	0.3042900235337094	0.6501749175794772	1.8064640991148257	-0.745488	-0.692459	-0.267172
ALTEMEIER_RESPONSE_TO_LPS_WITH_MECHANICAL_VENTILATION	-0.787679	-0.0323135	0.6548963199648754	1.944466202232189	-0.689402	-0.767907	-0.322061
REACTOME_SIGNALING_BY_NOTCH1_HD_DOMAIN_MUTANTS_IN_CANCER	-0.916068	0.0315904	0.6838947310996358	1.868828421578709	-0.966698	-0.448242	-0.253305
REACTOME_RUNX1_REGULATES_TRANSCRIPTION_OF_GENES_INVOLVED_IN_DIFFERENTIATION_OF_HSCS	-1.02306	0.22968268252110088	0.4123547990772159	1.903481179156432	-0.662427	-0.81646	-0.0435705
REACTOME_NEGATIVE_REGULATION_OF_FLT3	-0.908777	0.25472016802521097	0.6237612858917602	1.795578422167255	-0.838299	-0.889912	-0.0370724
REACTOME_COMPLEX_I_BIOGENESIS	-1.02533	0.6974085908378829	-0.0780819	1.8266427625111634	-0.996088	-0.348822	-0.0757314
KAAB_FAILED_HEART_VENTRICLE_DN	-0.848512	0.4359149816116133	0.30068934412802817	1.9083708639993795	-0.933361	-0.670378	-0.192724
LINDGREN_BLADDER_CANCER_CLUSTER_1_UP	-1.01488	0.048198	0.6928507657089943	1.867243723681712	-0.815383	-0.51852	-0.259512
REACTOME_DOWNREGULATION_OF_ERBB2_ERBB3_SIGNALING	-1.06062	0.4505925062455112	0.3485796946492238	1.8817245306649064	-0.828679	-0.465223	-0.326378
REACTOME_TNFR1_INDUCED_NFKAPPAB_SIGNALING_PATHWAY	-1.07836	0.14531018105063545	0.7618166102941982	1.7869836971626496	-0.809612	-0.579069	-0.227072
ZHAN_MULTIPLE_MYELOMA_CD1_AND_CD2_UP	-1.0231	0.024155090166080907	0.9875217821541594	1.7018044160733343	-0.763131	-0.649476	-0.277775
REACTOME_NRIF_SIGNALS_CELL_DEATH_FROM_THE_NUCLEUS	-0.990425	0.15193663654486092	0.5670738066898933	1.913623470829038	-0.709578	-0.658728	-0.273903
REACTOME_SPRY_REGULATION_OF_FGF_SIGNALING	-0.926851	-0.0159826	0.8903288143720706	1.7672599278292687	-0.704147	-0.835691	-0.174917
HUANG_GATA2_TARGETS_DN	-0.887755	-0.0900865	0.761572	1.8465547539197351	-0.662716	-0.875403	-0.092166
LIANG_HEMATOPOIESIS_STEM_CELL_NUMBER_QTL	-0.968592	0.48783976898117254	0.3701018169695406	1.8491696947474772	-0.882586	-0.675119	-0.180814
GOERING_BLOOD_HDL_CHOLESTEROL_QTL_CIS	-1.04897	0.7531592542652176	-0.339871	1.7978986960815218	-0.984	-0.0765026	-0.101711
AUNG_GASTRIC_CANCER	-0.913502	-0.0264897	0.700157	1.894764135754199	-0.564163	-0.83804	-0.252725
BENNETT_SYSTEMIC_LUPUS_ERYTHEMATOSUS	-0.646958	0.3744078654583967	0.26782278567958057	1.9767596027680285	-0.735359	-0.898089	-0.338583
REACTOME_TRAF6_MEDIATED_INDUCTION_OF_TAK1_COMPLEX_WITHIN_TLR4_COMPLEX	-1.10738	0.0717363	0.8065063085044405	1.7582227428658341	-0.907181	-0.383094	-0.238813
HAN_JNK_SINGALING_DN	-0.802949	-0.348922	0.5831509010246891	2.0101128636412575	-0.622061	-0.664906	-0.154425
BIOCARTA_EOSINOPHILS_PATHWAY	-0.990309	0.25273742396482773	0.38698610419018425	1.8769097662658751	-0.87438	-0.717001	0.0650569
BIOCARTA_TCRA_PATHWAY	-1.05147	0.45806072768317163	0.6626902768638201	1.691925040094381	-0.814536	-0.841615	-0.105054
KIM_ALL_DISORDERS_CALB1_CORR_DN	-0.680044	-0.187957	0.7522917491291965	1.8998083215634634	-0.411277	-1.01469	-0.358136
WP_COMPLEMENT_SYSTEM	-0.707901	-0.103082	0.5513134917756889	2.0034161395254357	-0.677095	-0.800999	-0.265653
REACTOME_TICAM1_RIP1_MEDIATED_IKK_COMPLEX_RECRUITMENT	-0.968772	0.24395408247339972	0.6102646275159137	1.8536132335026563	-0.808332	-0.69681	-0.233918
CAFFAREL_RESPONSE_TO_THC_24HR_5_UP	-0.987195	0.3328155643757851	0.7336095450666322	1.7108354958603187	-0.963764	-0.712575	-0.113726
REACTOME_GLYCOGEN_SYNTHESIS	-1.14281	0.5053432961877935	0.8440246910125757	1.5651645294814565	-0.791067	-0.781765	-0.198894
KANG_CISPLATIN_RESISTANCE_UP	-0.682329	-0.28516	0.842684	1.8484960856687604	-0.438939	-1.03487	-0.249887
REACTOME_ACTIVATION_OF_IRF3_IRF7_MEDIATED_BY_TBK1_IKK_EPSILON	-0.930291	0.287117	0.6034443184897965	1.8698351383738496	-0.749402	-0.692226	-0.388478
REACTOME_IKK_COMPLEX_RECRUITMENT_MEDIATED_BY_RIP1	-0.946362	0.0450959	0.6485588204126242	1.892077696582523	-0.82619	-0.617015	-0.196165
CHIARADONNA_NEOPLASTIC_TRANSFORMATION_KRAS_UP	-1.00137	0.2260782392627405	0.7615869831129883	1.7703901154663608	-0.787443	-0.75115	-0.218096
MCDOWELL_ACUTE_LUNG_INJURY_UP	-0.894096	-0.236176	0.8341855484651125	1.8381792572607059	-0.706768	-0.750558	-0.0847661
BURTON_ADIPOGENESIS_8	-0.878756	-0.0989391	0.5913349771375132	1.9433868255478548	-0.722619	-0.749824	-0.0845831
JIANG_TIP30_TARGETS_UP	-1.05883	-0.00289709	0.6529658840695539	1.8506604337188095	-0.753266	-0.678266	-0.0103671
REACTOME_AGGREPHAGY	-0.857752	0.14168735258258838	0.7775782321397608	1.7981133836408847	-0.78236	-0.865747	-0.211519
REACTOME_REGULATION_OF_SIGNALING_BY_CBL	-0.816936	-0.231344	1.1342525445546596	1.611055039068143	-0.569494	-1.03125	-0.0962849
BIOCARTA_BLYMPHOCYTE_PATHWAY	-0.932721	0.11598576408195915	0.6501645319394465	1.9038987705170667	-0.720527	-0.636723	-0.380079
REACTOME_REGULATION_OF_TNFR1_SIGNALING	-1.04748	0.20146548699598527	0.7476007326199323	1.791997954104782	-0.64995	-0.771822	-0.271807
REACTOME_RIPK1_MEDIATED_REGULATED_NECROSIS	-0.872268	0.0920269	0.6934637225657938	1.8926253045627845	-0.711843	-0.72394	-0.370065
LIANG_HEMATOPOIESIS_STEM_CELL_NUMBER_SMALL_VS_HUGE_DN	-1.10389	0.18139667467041815	0.6046427569170367	1.8246323578796224	-0.614228	-0.819132	-0.0734208
REACTOME_REGULATION_OF_INNATE_IMMUNE_RESPONSES_TO_CYTOSOLIC_DNA	-0.832402	0.2308771644659472	0.32702053084701854	1.9838550237773427	-0.81543	-0.717798	-0.176123
REACTOME_CONSTITUTIVE_SIGNALING_BY_LIGAND_RESPONSIVE_EGFR_CANCER_VARIANTS	-1.05509	0.218406	0.7807984989102337	1.7598006616876267	-0.694068	-0.770366	-0.239486
REACTOME_PINK1_PRKN_MEDIATED_MITOPHAGY	-1.06835	0.2715261888706147	0.45336403779303236	1.892410262820409	-0.847489	-0.480888	-0.220572
REACTOME_LISTERIA_MONOCYTOGENES_ENTRY_INTO_HOST_CELLS	-0.982955	-0.209151	1.0277747996415523	1.7361562272138686	-0.668373	-0.631532	-0.27192
REACTOME_REGULATION_OF_FZD_BY_UBIQUITINATION	-0.951688	0.2316363715557527	0.29473906707545744	2.0042404673253915	-0.759639	-0.519453	-0.299837
BHATTACHARYA_EMBRYONIC_STEM_CELL	-1.10548	0.8721663798566561	0.3430928567957854	1.592665112278613	-0.888825	-0.754627	-0.0589956
REACTOME_MAP3K8_TPL2_DEPENDENT_MAPK1_3_ACTIVATION	-1.0519	0.14380522181169636	0.7606344283329102	1.7987846153252804	-0.606195	-0.791832	-0.253293
COATES_MACROPHAGE_M1_VS_M2_DN	-0.868205	0.10783498496088192	0.5622848323233555	1.9273135553179868	-0.724085	-0.797898	-0.207246
BLANCO_MELO_COVID19_SARS_COV_2_INFECTION_A594_ACE2_EXPRESSING_CELLS_RUXOLITINIB_DN	-0.841117	0.38166381755699613	0.1344789277438041	1.9692207965417918	-0.787996	-0.791044	-0.0652068
REACTOME_NEGATIVE_REGULATION_OF_MET_ACTIVITY	-0.947207	-0.0903841	0.8765272216832359	1.792850099975742	-0.656153	-0.808403	-0.16723
GAUSSMANN_MLL_AF4_FUSION_TARGETS_D_UP	-0.958465	-0.224425	0.8484126561788267	1.8159395740103297	-0.838845	-0.548684	-0.0939337
ZIRN_TRETINOIN_RESPONSE_DN	-0.854856	-0.0872591	0.14249164295840147	2.052284152732898	-0.754781	-0.658693	0.1608139420184895
REACTOME_DOWNREGULATION_OF_TGF_BETA_RECEPTOR_SIGNALING	-1.09199	0.4113156061457288	0.7791390680731761	1.6777444829903927	-0.8181	-0.689069	-0.269036
ZHAN_V1_LATE_DIFFERENTIATION_GENES_UP	-0.980187	0.0587848	0.7225546184383811	1.790216462446977	-0.790678	-0.826428	0.0257374
REACTOME_NEGATIVE_REGULATION_OF_FGFR4_SIGNALING	-0.907432	-0.0473426	0.9523947917751284	1.7426102034463058	-0.704806	-0.832176	-0.203247
REACTOME_NEGATIVE_REGULATION_OF_FGFR3_SIGNALING	-0.910961	-0.0356897	0.957291	1.7357271767450817	-0.707417	-0.835364	-0.203586
BIOCARTA_CSK_PATHWAY	-1.09113	0.29427862149797235	0.7361238921361796	1.7196775529889952	-0.846447	-0.703838	-0.108666
REACTOME_NOTCH3_ACTIVATION_AND_TRANSMISSION_OF_SIGNAL_TO_THE_NUCLEUS	-0.942914	-0.131658	0.6784979981864117	1.9196809209091616	-0.702064	-0.653345	-0.168197
REACTOME_CROSS_PRESENTATION_OF_PARTICULATE_EXOGENOUS_ANTIGENS_PHAGOSOMES	-0.703382	-0.229747	0.28047473820923563	2.1224301944613075	-0.604899	-0.686589	-0.178287
OUELLET_OVARIAN_CANCER_INVASIVE_VS_LMP_DN	-0.894826	-0.334843	0.9184616580291197	1.7736586730672466	-0.276104	-0.991788	-0.194559
REACTOME_TGF_BETA_RECEPTOR_SIGNALING_ACTIVATES_SMADS	-1.04554	0.3746647545318519	0.7890716208523897	1.6939640714548183	-0.81782	-0.732904	-0.261438
REACTOME_TRANSLESION_SYNTHESIS_BY_POLK	-1.18694	0.33556472298927886	0.7408083935432097	1.651551876426254	-0.881344	-0.652169	-0.00747142
REACTOME_NOTCH2_ACTIVATION_AND_TRANSMISSION_OF_SIGNAL_TO_THE_NUCLEUS	-0.896396	-0.117596	0.8320192241261014	1.8379497121382768	-0.733763	-0.733763	-0.188451
NAM_FXYD5_TARGETS_DN	-0.987292	0.6186226245961283	0.5590648850143313	1.6556606230328033	-0.951598	-0.823546	-0.0709124
REACTOME_BUDDING_AND_MATURATION_OF_HIV_VIRION	-0.967826	0.25542778534660776	0.5844946201228345	1.8586418787930086	-0.745062	-0.776555	-0.209122
AGARWAL_AKT_PATHWAY_TARGETS	-0.514308	0.17429470258550334	0.5491873746378079	1.9338777966053884	-0.938651	-0.771407	-0.432993
XU_RESPONSE_TO_TRETINOIN_UP	-0.872276	-0.11959	0.7548874184083786	1.8771552203474153	-0.60485	-0.85639	-0.178936
FERRANDO_TAL1_NEIGHBORS	-0.970536	0.31647914755399537	0.6591738471293694	1.7853016765409147	-0.817375	-0.798435	-0.174609
REACTOME_TRANSLESION_SYNTHESIS_BY_POLH	-1.09683	0.32335587124508147	0.5815657299219247	1.7517964793271545	-0.893569	-0.697124	0.030804249648999468
WP_CORI_CYCLE	-0.865139	0.11069078178896916	0.32688614807807015	1.958383365017682	-0.793326	-0.813633	0.0761379
TSAI_DNAJB4_TARGETS_UP	-0.533125	0.10012438953803679	0.6181096640976865	1.9315627740948502	-0.859963	-0.806629	-0.45008
MAHADEVAN_IMATINIB_RESISTANCE_DN	-0.72089	-0.249383	0.8393300368312671	1.9091388554086661	-0.642475	-0.642475	-0.493247
PARK_HSC_VS_MULTIPOTENT_PROGENITORS_DN	-1.09513	0.4220591617081984	0.6544686705319499	1.685834680183396	-0.883008	-0.756108	-0.0281187
FERRANDO_LYL1_NEIGHBORS	-0.792226	0.0808305	0.6667619398545018	1.8688358441878563	-0.759218	-0.910128	-0.154856
REACTOME_REGULATION_OF_TP53_ACTIVITY_THROUGH_METHYLATION	-1.01387	0.0611236	1.0614358208097807	1.6632111461491572	-0.484619	-0.721152	-0.566134
HUMMEL_BURKITTS_LYMPHOMA_DN	-0.813186	-0.0853527	0.7005193541863037	1.9221835401735659	-0.719947	-0.75048	-0.253737
WP_AEROBIC_GLYCOLYSIS	-0.923257	0.0377319	0.30149485085197086	1.8392002452361997	-0.874161	-0.836985	0.45597621638271607
PARK_APL_PATHOGENESIS_UP	-0.893559	0.10790729449529408	0.21041371032380835	2.0326207730912937	-0.82602	-0.573041	-0.0583213
KORKOLA_CHORIOCARCINOMA_UP	-0.845257	0.0823365	0.14863583151734772	2.049724819165103	-0.846138	-0.582496	-0.00680659
GROSS_HIF1A_TARGETS_DN	-1.03317	0.0321084	0.5688444072706209	1.890508593758031	-0.827413	-0.589576	-0.0413003
DAZARD_UV_RESPONSE_CLUSTER_G4	-0.816138	-0.0338295	0.389934	2.0055067486787754	-0.578005	-0.905979	-0.0614889
WILLIAMS_ESR2_TARGETS_DN	-0.981259	0.13984537002667524	0.9280492635335563	1.683708332566132	-0.669451	-0.916013	-0.18488
XU_RESPONSE_TO_TRETINOIN_AND_NSC682994_UP	-0.891562	0.16879290353201534	0.5499562756657612	1.9088497895912653	-0.797855	-0.746401	-0.191781
BIOCARTA_NEUTROPHIL_PATHWAY	-0.817731	0.010610839089946335	0.7898458217490348	1.7964227293735924	-0.679026	-1.00503	-0.0950879
ZHANG_RESPONSE_TO_CANTHARIDIN_UP	-0.890948	-0.0646665	1.0721546064857608	1.6871123603601854	-0.588807	-0.853946	-0.360899
WEST_ADRENOCORTICAL_CARCINOMA_VS_ADENOMA_DN	-1.01138	0.37499100712101274	0.777873	1.6988658996394335	-0.869593	-0.728159	-0.242597
SMIRNOV_CIRCULATING_ENDOTHELIOCYTES_IN_CANCER_DN	-0.613246	1.470417485009234	-0.320181	1.3202839401824769	-0.0816174	-1.01627	-0.759384
BIOCARTA_LYMPHOCYTE_PATHWAY	-0.902929	0.10224687600402493	0.8839285674002694	1.7327259954449248	-0.762133	-0.883613	-0.170226
TIMOFEEVA_GROWTH_STRESS_VIA_STAT1_DN	-0.880031	0.12487861124077153	0.17978190003466735	2.0749552737237433	-0.71608	-0.553739	-0.229766
BIOCARTA_ECM_PATHWAY	-0.978271	-0.155049	0.850428	1.7923119940490626	-0.592805	-0.853165	-0.0634504
LU_TUMOR_ENDOTHELIAL_MARKERS_UP	-0.917928	0.21939378020899428	0.6380719392820607	1.7692671223614247	-0.912625	-0.857435	0.061255793539470735
REACTOME_RHO_GTPASES_ACTIVATE_ROCKS	-0.653595	-0.139456	0.5708856809431799	2.004794117484848	-0.823247	-0.667192	-0.29219
NADERI_BREAST_CANCER_PROGNOSIS_DN	-0.988369	-0.154067	0.8029861273153709	1.8845805884422735	-0.584082	-0.480524	-0.480524
WUNDER_INFLAMMATORY_RESPONSE_AND_CHOLESTEROL_DN	-0.934464	0.8457731454171239	0.4019205239073723	1.6554098904614707	-0.934464	-0.74241	-0.291766
BIOCARTA_BBCELL_PATHWAY	-1.0775	0.2701659523337305	0.7273623145140895	1.7026413889602445	-0.864824	-0.768076	0.010227897499712037
BIOCARTA_IL5_PATHWAY	-0.935333	0.0999193	0.5763380396423485	1.8326821060713334	-0.876395	-0.803115	0.10590436769705111
WU_ALZHEIMER_DISEASE_DN	-0.79599	-0.266526	0.15005733565686677	2.169747751867078	-0.457326	-0.534003	-0.26596
PIONTEK_PKD1_TARGETS_DN	-0.730348	-0.0117134	0.5055954789921144	2.0076519064785217	-0.755542	-0.724099	-0.291545
WP_GLYCOLYSIS_IN_SENESCENCE	-1.01349	0.0965016	0.4344678551150313	1.8631674270893348	-0.670899	-0.903231	0.1934843323631387
REACTOME_FORMATION_OF_ATP_BY_CHEMIOSMOTIC_COUPLING	-1.05234	0.9532007573938428	-0.105701	1.6801101397788718	-1.01963	-0.285233	-0.170404
WANG_ESOPHAGUS_CANCER_PROGRESSION_UP	-0.977874	-0.00542834	0.5071210368948208	1.9364761264772454	-0.489915	-0.88879	-0.0815895
WP_PATHOGENESIS_OF_SARSCOV2_MEDIATED_BY_NSP9NSP10_COMPLEX	-1.14282	0.48077542397129763	0.6290709475138365	1.6459258382308144	-0.838687	-0.808369	0.0341019
IIZUKA_LIVER_CANCER_PROGRESSION_G2_G3_DN	-0.712428	0.0500806	0.4541897053630078	1.980398519445551	-0.601389	-0.982009	-0.188843
BIOCARTA_MONOCYTE_PATHWAY	-0.843509	0.0453447	0.8197579528346199	1.7796203053726176	-0.780887	-0.908326	-0.112001
REACTOME_SIGNAL_REGULATORY_PROTEIN_FAMILY_INTERACTIONS	-0.895189	-0.228945	0.8554858788842432	1.8525031417816293	-0.649699	-0.71624	-0.217915
RAY_TARGETS_OF_P210_BCR_ABL_FUSION_DN	-0.968823	0.017164974349137642	0.610616	1.9204848339249612	-0.651765	-0.732987	-0.19469
BIOCARTA_EIF_PATHWAY	-1.12138	0.39709592657798903	0.9163777002596366	1.5573401218960137	-0.900221	-0.697358	-0.151855
ELLWOOD_MYC_TARGETS_UP	-1.19188	0.6621591493188722	0.7627374878286672	1.5152926560867654	-0.83586	-0.728379	-0.184067
REACTOME_THE_NLRP3_INFLAMMASOME	-0.883083	-0.0747417	0.5109897956267652	1.9589484523972576	-0.550757	-0.899338	-0.0620184
GRANDVAUX_IFN_RESPONSE_NOT_VIA_IRF3	-0.453505	0.17790762090372383	0.28485473686244334	2.031089176767213	-0.718575	-0.949266	-0.372505
SCHMAHL_PDGF_SIGNALING	-0.588375	-0.307966	0.9554542806161946	1.8446670544056256	-0.628735	-0.770007	-0.505038
SA_FAS_SIGNALING	-0.899945	0.0336559	0.6363609373326836	1.9007304988178118	-0.75818	-0.756276	-0.156346
SCHLINGEMANN_SKIN_CARCINOGENESIS_TPA_DN	-0.854434	-0.261935	0.42184279828530546	2.0595921051658754	-0.448742	-0.741241	-0.175083
LINDGREN_BLADDER_CANCER_CLUSTER_2A_UP	-0.634073	-0.815234	-0.128633	2.101657122837869	-0.341201	-0.519488	0.3369720863093269
HAHTOLA_MYCOSIS_FUNGOIDES_DN	-1.0017	0.3278820250712149	0.0534228	1.961622393827142	-0.919754	-0.438241	0.0167631
MIKHAYLOVA_OXIDATIVE_STRESS_RESPONSE_VIA_VHL_UP	-0.911757	0.0704028	0.6357886980633546	1.8599980788255859	-0.835597	-0.774421	-0.0444148
REACTOME_NUCLEAR_EVENTS_STIMULATED_BY_ALK_SIGNALING_IN_CANCER	-0.911871	-0.135234	0.5942705510103564	1.9663643968121935	-0.689159	-0.652729	-0.171642
BOWIE_RESPONSE_TO_EXTRACELLULAR_MATRIX	-0.640517	0.5871993085934484	0.20367432267569163	1.909760059756494	-0.776792	-0.896026	-0.387299
MOOTHA_ROS	-0.861344	0.15677432630749016	0.6846108993427014	1.8402310912678133	-0.710755	-0.9137	-0.195817
MARSHALL_VIRAL_INFECTION_RESPONSE_UP	-1.04833	0.5097621127132401	0.32911300335088745	1.8701260411767884	-0.76876	-0.598792	-0.293121
REACTOME_TNFR1_MEDIATED_CERAMIDE_PRODUCTION	-0.756891	-0.0333904	0.3302833843418037	2.0684869108277644	-0.647753	-0.760712	-0.200024
WP_HIF1A_AND_PPARG_REGULATION_OF_GLYCOLYSIS	-0.883364	0.32728067984149584	0.24507004922554626	1.8798235358506517	-1.05948	-0.61974	0.11040700594362003
REACTOME_UPTAKE_AND_FUNCTION_OF_DIPHTHERIA_TOXIN	-1.09832	-0.0552338	0.8901234309798726	1.6851693293586743	-0.708369	-0.805175	0.0918074
WP_PENTOSE_PHOSPHATE_METABOLISM	-0.675786	-0.150003	0.32060447101954465	2.044460014335711	-0.867236	-0.696777	0.0247375
CALVET_IRINOTECAN_SENSITIVE_VS_REVERTED_UP	-0.818426	0.0786295	0.4974399414703827	1.9852586172848712	-0.862734	-0.482746	-0.397422
REACTOME_FORMYL_PEPTIDE_RECEPTORS_BIND_FORMYL_PEPTIDES_AND_MANY_OTHER_LIGANDS	-0.919615	-0.122225	0.40022595265918104	1.9811539063175467	-0.596769	-0.830858	0.0880873
MYLLYKANGAS_AMPLIFICATION_HOT_SPOT_30	-1.25018	0.17785251082067471	0.9947131754173093	1.5709214133084897	-0.766539	-0.583039	-0.143731
