# Supplementary material for: Direct RNA sequencing of astronaut blood reveals spaceflight-associated m6A increases and hematopoietic transcriptional responses
Source: Nat Commun. 2024 Jun 11;15:4950. doi: 10.1038/s41467-024-48929-3 (PMC11166648; doi:10.1038/s41467-024-48929-3)
Supplement: Supplementary file 7 — Supplementary Data 4 [file 41467_2024_48929_MOESM7_ESM.xlsx]

## Sheet: Supplemental-Table-S4(1)
Rank	TF	Score	Library	Overlapping_Genes
1	KLF1	2.6	Literature ChIP-seq,2;ARCHS4 Coexpression,2;Enrichr Queries,1;ReMap ChIP-seq,6;GTEx Coexpression,2	NCF1,RPL32,ITGA2B,SLC4A1,RPL8,RPL10A,SAT1,IFIT3,RPS15,RPS14,RPS16,LGALS1,SNRPD2,RPS18,BSG,PIM1,RPL35,RPS11,FBXO7,TNS1,MAP2K3,TMOD1,BNIP3L,TANGO2,RPS5,NEAT1,ANK1,MYL4,DPM2,MYL6,CDC34,DOK3,JAML,NINJ2,FKBP8,ADAM8,SLX1A,RPL29,UBA52,OPTN,S100A8,OSBP2,FTL,FECH,GYPC,EPB42,GYPB,EPB41,SMIM1,FAXDC2,NPRL3,AK1,NATD1,NCF1B,NCF1C,GMPR,PIK3R2,SNORD118,ADIPOR1,GATA1,OAZ1,CORO1A,PRDX2,PRDX5,GUCD1,SHARPIN,UBB,PLEK…
2	GATA1	3.833	Literature ChIP-seq,3;ARCHS4 Coexpression,9;ENCODE ChIP-seq,2;Enrichr Queries,5;ReMap ChIP-seq,1;GTEx Coexpression,3	MT-ND4L,MT-ND4,NCF1,NCF2,ITGA2B,SLC4A1,SCARNA2,RPL8,RPL10A,ALKBH7,LGALS1,BSG,PIM1,TNFSF10,RPL35,RPL37,PLXNC1,FBXO7,RPL39,TNS1,MAP2K3,TMOD1,BNIP3L,RPS7,ACSL1,TANGO2,NEAT1,ANK1,MYL4,DPM2,MYL6,CDC34,DOK3,JAML,NINJ2,FKBP8,ADAM8,MT-CO3,UBA52,S100A8,OPTN,OSBP2,SMIM5,GYPC,EPB42,FECH,GYPB,EPB41,SMIM1,FAXDC2,NPRL3,AK1,NCF1B,NCF1C,GMPR,PIK3R2,FOXO4,SNORD118,ADIPOR1,OAZ1,GATA1,PRDX2,GUCD1,SEC14L1,SHARPIN,PC…
3	TAL1	5.833	Literature ChIP-seq,5;ARCHS4 Coexpression,8;ENCODE ChIP-seq,1;Enrichr Queries,13;ReMap ChIP-seq,3;GTEx Coexpression,5	MT-ND4L,MT-ND4,CSF3R,RPL32,RPL31,ITGA2B,HDLBP,SLC4A1,RPL10A,BSG,PIM1,TNFSF10,PIP4K2A,TRIM25,PLXNC1,RPS11,FBXO7,TNS1,MAP2K3,TMOD1,BNIP3L,RPS7,TANGO2,RPS5,NEAT1,ANK1,MYL4,MYL6,DOK3,NINJ2,FKBP8,RPL26,MT-CO3,RPL28,UBA52,S100A8,FTL,OSBP2,SMIM5,GYPC,EPB42,FECH,GYPB,EPB41,SMIM1,FAXDC2,NPRL3,AK1,NATD1,GMPR,SNORD118,ADIPOR1,GATA1,OAZ1,PRDX2,PRDX5,GUCD1,SEC14L1,SHARPIN,UBB,TSPAN5,HBQ1,PSMF1,ZBTB7B,LYN,OST4…
4	NFE2	17	ARCHS4 Coexpression,6;ENCODE ChIP-seq,38;Enrichr Queries,9;ReMap ChIP-seq,4;GTEx Coexpression,28	WASHC4,MT-ND4L,MT-ND4,CSF3R,NCF1,NCF2,ITGA2B,WASHC2C,SCARNA2,SLC4A1,IFIT3,RAB43,RPS16,LGALS1,BSG,PIM1,TNFSF10,TRIM25,PLXNC1,RPL37,RPS11,FBXO7,MAP2K3,BNIP3L,RPL23,RPS5,PRKCD,NOSIP,NEAT1,ANK1,RBX1,DPM2,FAM157A,DOK3,JAML,FKBP8,ADAM8,MT-CO3,UBA52,S100A8,FTL,OSBP2,SMIM5,GYPC,FECH,EPB42,EPB41,FAXDC2,SMIM1,NPRL3,NATD1,NCF1B,NCF1C,GMPR,PIK3R2,SNORD118,ADIPOR1,CORO1A,GATA1,OAZ1,PRDX2,PRDX5,SHARPIN,SEC14L1…
5	SPI1	21	Literature ChIP-seq,6;ARCHS4 Coexpression,20;ENCODE ChIP-seq,6;Enrichr Queries,24;ReMap ChIP-seq,54;GTEx Coexpression,16	MT-ND4L,MT-ND4,CSF3R,NCF1,NCF2,HDLBP,WASHC2C,SCARNA2,RPL8,IFIT3,RAB43,RPS15,RPS14,RPS17,LGALS1,RPS16,RPL18A,RPL35,TRIM25,RPL38,PLXNC1,RPL37,RPS11,BNIP3L,RAB2B,ACSL1,SLX1B,RPL23,RPS5,PRKCD,NOSIP,NEAT1,MYL4,MYL6,FAM157A,DOK3,JAML,NINJ2,FKBP8,ADAM8,SLX1A,MT-CO3,RPL28,UBA52,S100A8,OPTN,FTL,GYPC,NCF1B,NCF1C,PIK3R2,SNORD118,CORO1A,OAZ1,PRDX5,SEC14L1,SMN1,ZBTB7B,NADK,LYN,RPL41,HBG2,HBG1,PRDX6,HNRNPL,RPS…
6	CEBPE	27.67	ARCHS4 Coexpression,42;Enrichr Queries,30;GTEx Coexpression,11	CSF3R,NCF1,NCF2,HBB,HBD,TCIRG1,CD3D,RAB43,LFNG,LYL1,HBM,LGALS1,FCGR3B,XPO6,RPL38,LINC00570,CD52,TESC,PRKCD,HBA2,HBA1,ANK1,APBB1IP,FGR,VCAN,MED25,DOK3,FAM157A,JAML,TAL1,NINJ2,IFIT1B,FKBP8,TRIM58,ADAM8,S100A8,EPB42,CEBPD,GYPB,NCF1B,NCF1C,DENND3,GATA1,OAZ1,CORO1A,OR2W3,CXCR2,E2F2,STAT6,DEFA1B,ZBTB7B,NADK,MPP1,MPIG6B,DEFA3,AZU1,DEFA1,LILRB3,KLF2,KLF1,SLC25A37,ATG16L2,SHKBP1,R3HDM4,SMAP2,APOBEC3A
7	BORCS8MEF2B	30	ARCHS4 Coexpression,30	CSF3R,NCF1,NCF2,NCF1B,NCF1C,TCIRG1,OAZ1,CORO1A,LMF2,RAB43,FCGR3B,XPO6,CXCR2,TRIM25,STAT6,ZBTB7B,CNPPD1,NADK,LYN,CD53,PRKCD,LILRB3,KLF2,APBB1IP,FGR,MED25,FAM157A,SLC25A39,DOK3,JAML,ATG16L2,SHKBP1,EIF3G,R3HDM4,ADAM8,SMAP2,RPL28,APOBEC3A
8	LYL1	32	Literature ChIP-seq,114;ARCHS4 Coexpression,7;Enrichr Queries,19;ReMap ChIP-seq,19;GTEx Coexpression,1	MT-ND4L,MT-ND4,CSF3R,NCF1,NCF2,ITGA2B,SLC4A1,IFIT3,LGALS1,PIM1,TNFSF10,RPS11,FBXO7,MAP2K3,ACSL1,TANGO2,PRKCD,NEAT1,ANK1,CDC34,DOK3,FAM157A,JAML,NINJ2,FKBP8,ADAM8,MT-CO3,UBA52,S100A8,OSBP2,SMIM5,GYPC,EPB42,GYPB,EPB41,SMIM1,FAXDC2,NPRL3,AK1,NCF1B,NCF1C,GMPR,ADIPOR1,GATA1,OAZ1,CORO1A,SEC14L1,HBQ1,ZBTB7B,NADK,LYN,OST4,RPL41,MPIG6B,SIAH2,HPS1,ATG16L2,MKRN1,NABP1,TMCC2,BCL2L1,RNF10,B4GALT3,ALAS2,HBB,HB…
9	ZNF467	34.33	ARCHS4 Coexpression,14;Enrichr Queries,52;GTEx Coexpression,37	CSF3R,NCF1,NCF2,HBB,TCIRG1,IFIT3,RAB43,LFNG,LGALS1,FCGR3B,XPO6,TNFSF10,TRIM25,PLXNC1,UBXN6,TNS1,CD53,PRKCD,HBA2,ANK1,TENT5C,APBB1IP,FGR,VCAN,MED25,FAM157A,DOK3,JAML,FKBP8,BLVRB,ADAM8,S100A8,CEBPD,GYPC,NATD1,NCF1B,NCF1C,DENND3,CORO1A,TYMP,SELENBP1,CXCR2,SH3BP2,RAB24,STAT6,ZBTB7B,NADK,LYN,CD74,MBD6,LILRB3,KLF2,PINK1,FCGR2A,SLC25A39,ATG16L2,SHKBP1,R3HDM4,SMAP2,APOBEC3A,MXD4
10	MXD1	36.33	ARCHS4 Coexpression,18;Enrichr Queries,56;GTEx Coexpression,35	CSF3R,NCF1,NCF2,LRRK2,HBB,HBD,TCIRG1,CD3D,IFIT3,LFNG,RAB43,FCGR3B,XPO6,NAMPT,ZC3H12A,TNFSF10,TRIM25,PLXNC1,CD53,ACSL1,PRKCD,HBA2,TENT5C,APBB1IP,FGR,VCAN,FAM157A,DOK3,JAML,ADAM8,S100A8,USP15,CEBPD,NCF1B,NCF1C,DENND3,ADIPOR1,CORO1A,SEC14L1,SH3BP2,CXCR2,STAT6,ZBTB7B,NADK,LYN,MPP1,CD74,LILRB3,KLF2,SLC25A37,FCGR2A,ATG16L2,SHKBP1,R3HDM4,NABP1,SMAP2,APOBEC3A
11	GFI1B	39.4	Literature ChIP-seq,71;ARCHS4 Coexpression,94;Enrichr Queries,14;ReMap ChIP-seq,14;GTEx Coexpression,4	MT-ND4L,MT-ND4,NCF1,NCF2,RPL31,ITGA2B,SLC4A1,SCARNA2,RPL10A,ALKBH7,IFIT3,RAB43,RPS15,RPS16,LGALS1,SNRPD2,RPS18,BSG,PIM1,RPL35,RPL37,FBXO7,TMOD1,SRRM2,TANGO2,NEAT1,ANK1,DPM2,MYL6,FAM157A,DOK3,CDC34,JAML,NINJ2,FKBP8,ADAM8,MT-CO3,RPL28,S100A8,FTL,OSBP2,SMIM5,GYPC,EPB42,FECH,GYPB,EPB41,SMIM1,FAXDC2,NPRL3,AK1,NCF1B,NCF1C,GMPR,PIK3R2,SNORD118,ADIPOR1,GATA1,OAZ1,PRDX2,PRDX5,SHARPIN,HBQ1,ZBTB7B,LYN,FIS1,…
12	NFE4	43	GTEx Coexpression,43	CSF3R,NCF1,NCF2,NCF1B,HBB,NCF1C,RAB43,FCGR3B,XPO6,CXCR2,PLXNC1,CD53,HBA2,LILRB3,APBB1IP,FGR,FAM157A,FCGR2A,DOK3,JAML,SHKBP1,ADAM8,SMAP2,APOBEC3A
13	IRF1	48	Literature ChIP-seq,59;ARCHS4 Coexpression,25;ENCODE ChIP-seq,64;Enrichr Queries,79;ReMap ChIP-seq,42;GTEx Coexpression,19	MT-ND4L,MT-ND4,CSF3R,NCF1,NCF2,RPL31,RPL34,HDLBP,WASHC2C,SCARNA2,RPL8,RPL10A,SAT1,IFIT3,RAB43,RPS15,RPS16,LGALS1,SNRPD2,ZC3H12A,NAMPT,TNFSF10,PIM1,RPL36,TRIM25,RPL35,PIP4K2A,RPL38,RPS11,RPL39,FBXO7,TRIM22,RPS12,SRRM2,DDX17,GBP5,RAB2B,RPS7,RPL23,RPS5,PRKCD,NOSIP,NEAT1,RUNDC3A,COX6B1,MYL4,MYL6,DOK3,CDC34,FAM157A,JAML,SERPING1,ADAM8,MT-CO3,RPL29,UBA52,OPTN,S100A8,FTL,FECH,GYPC,NPRL3,NCF1B,NCF1C,GMPR…
14	TFEB	48.25	Literature ChIP-seq,44;ARCHS4 Coexpression,31;Enrichr Queries,57;GTEx Coexpression,61	CIITA,CSF3R,NCF1,NCF2,HBB,WASHC2C,TCIRG1,ALKBH7,AFF4,LFNG,RAB43,LGALS1,FCGR3B,XPO6,ZC3H12A,BSG,TRIM25,CTSD,TNS1,CD53,GPX1,ACSL1,TANGO2,PRKCD,RAD23A,GPCPD1,ANK1,TENT5C,RBX1,APBB1IP,FGR,MED25,DOK3,FAM157A,JAML,NINJ2,ADAM8,UBA52,NFIX,CEBPD,NCF1B,NCF1C,DENND3,CORO1A,OAZ1,TYMP,SH3BP2,CXCR2,STAT6,ZBTB7B,SF3B1,NADK,SERF2,LYN,CD74,MBD6,HPS1,LILRB3,KLF2,RPS28,FCGR2A,TNIP1,ATG16L2,SHKBP1,SRRD,R3HDM4,RPL13A…
15	FLI1	52.33	Literature ChIP-seq,19;ARCHS4 Coexpression,50;ENCODE ChIP-seq,20;Enrichr Queries,39;ReMap ChIP-seq,82;GTEx Coexpression,104	MT-ND4L,MT-ND4,RPL30,CSF3R,RPL32,NCF1,NCF2,RPL31,RPL34,ITGA2B,SCARNA2,RPL8,RPL10A,IFIT3,RPS15,RAB43,RPS14,RPS17,LGALS1,RPS16,RPL18A,SNRPD2,RPS18,RPL36,TRIM25,RPL38,PLXNC1,RPL37,RPS11,TRIM22,TNS1,RPS7,SLX1B,RPS5,RPL23,PRKCD,NOSIP,NEAT1,MYL4,DPM2,ADAM17,DOK3,CDC34,FAM157A,JAML,FKBP8,ADAM8,MT-CO3,RPL26,RPL29,UBA52,RPL28,SRSF7,GYPC,AK1,NCF1B,NCF1C,PIK3R2,SNORD118,CORO1A,OAZ1,GSPT1,PRDX2,STIP1,PRDX5,S…
16	SP110	56.67	ARCHS4 Coexpression,61;Enrichr Queries,45;GTEx Coexpression,64	NCF1,NCF2,LRRK2,NCF1B,HBB,NCF1C,GMPR,DENND3,TCIRG1,CORO1A,IFIT3,LGALS1,FCGR3B,XPO6,NAMPT,CXCR2,TNFSF10,TRIM25,STAT6,TRIM22,NADK,LYN,CD53,GBP5,CD52,CD74,HBA2,LILRB3,KLF2,APBB1IP,FGR,VCAN,FCGR2A,DOK3,JAML,ATG16L2,SHKBP1,SERPING1,R3HDM4,ADAM8,SMAP2,APOBEC3A
17	ZNF581	58	ARCHS4 Coexpression,82;Enrichr Queries,11;GTEx Coexpression,81	B4GALT3,NCF1,RPL32,RPL34,RPLP1,HBB,TCIRG1,ALKBH7,RPL8,RPL10A,RPS15,RPS14,LGALS1,RPS16,RPL18A,SNRPD2,GUK1,RPS18,RACK1,RPL36,TRIM25,RPLP2,RPS11,CTSD,GPX1,RPS5,NOSIP,HBA2,GCHFR,VCAN,CDC34,ADAM8,SLX1A,RPL29,RPL28,UBA52,FTL,CEBPD,RPL10,NDUFB11,RPL12,NCF1B,NCF1C,CORO1A,RAB24,RPL14,RPS2,RPL23A,KLF2,TNIP1,SHKBP1,RPL27A,EIF3G,RPL13AP5,FAU,RPS24,MXD4
18	ZNF276	59.67	ARCHS4 Coexpression,57;Enrichr Queries,59;GTEx Coexpression,63	CSF3R,NCF1,NCF2,NCF1B,HBB,NCF1C,DENND3,TCIRG1,CORO1A,CD3D,TYMP,LFNG,RAB43,FCGR3B,XPO6,SH3BP2,RAB24,CXCR2,TRIM25,STAT6,AHSA2P,NLRP1,ZBTB7B,NADK,NKTR,LYN,SRRM2,BRD2,MBD6,HBA2,LILRB3,NEAT1,ANK1,USF1,KLF2,FGR,APBB1IP,MED25,FAM157A,DOK3,JAML,ATG16L2,SHKBP1,R3HDM4,ADAM8,SMAP2,APOBEC3A
19	IRF7	66.33	ARCHS4 Coexpression,35;Enrichr Queries,41;GTEx Coexpression,123	CSF3R,NCF1,CEBPD,NCF2,NCF1B,HBB,NCF1C,TCIRG1,CORO1A,IFIT3,TYMP,LFNG,RAB43,LGALS1,FCGR3B,HLX,XPO6,NAMPT,CXCR2,TNFSF10,TRIM25,STAT6,ZBTB7B,TRIM22,NADK,LYN,CD53,CD52,GBP5,CD74,PRKCD,LILRB3,KLF2,APBB1IP,FGR,MED25,DOK3,FAM157A,TNIP1,ATG16L2,SHKBP1,SERPING1,R3HDM4,ADAM8,SMAP2,S100A8,APOBEC3A
20	ZNF524	66.33	ARCHS4 Coexpression,17;Enrichr Queries,44;GTEx Coexpression,138	NCF1,NCF2,TCIRG1,WDR45,ALKBH7,LFNG,RPS15,RAB43,LYL1,LGALS1,RPL18A,GUK1,CTSD,UBXN6,CD53,GPX1,PRKCD,NOSIP,GCHFR,FGR,MED25,FAM157A,DOK3,FKBP8,BLVRB,SLX1A,ADAM8,ST6GALNAC4,RPL28,ATP6V0C,CEBPD,GYPC,NCF1B,GMPR,NCF1C,FURIN,ADIPOR1,CORO1A,OAZ1,LMF2,TYMP,SHARPIN,OR2W3,RAB24,CXCR2,STAT6,ZBTB7B,RILP,NADK,LILRB3,KLF2,SLC25A39,ATG16L2,TNIP1,SHKBP1,RPS6KB2,EIF3G,R3HDM4,RPL13AP5,SMAP2,MXD4
21	LTF	66.5	ARCHS4 Coexpression,63;GTEx Coexpression,70	EPB42,NCF2,NATD1,NCF1B,HBB,SLC4A1,DENND3,HBD,TCIRG1,GATA1,CD3D,CORO1A,HBM,CA1,SEC14L1,OR2W3,HLX,NAMPT,SH3BP2,ASCC2,DEFA1B,ZBTB7B,NADK,LINC00570,SRRM2,MBD6,HPS1,PRKCD,DEFA3,HBA2,AZU1,HBA1,DEFA1,LILRB3,FGR,DOK3,ATG16L2,IFIT1B,FKBP8,RANBP10,TRIM58,R3HDM4,ADAM8,S100A8
22	TET2	68	ARCHS4 Coexpression,71;GTEx Coexpression,65	USP15,CIITA,NCF2,EPB41,LRRK2,HBB,DENND3,RPL8,ADIPOR1,CDC42,SH3BP2,NAMPT,CXCR2,TRIM25,PLXNC1,MBNL3,DCAF12,LYN,CD53,MPP1,BNIP3L,MPIG6B,ACSL1,PRKCD,LILRB3,GPCPD1,TENT5C,APBB1IP,FGR,SLC25A37,FAM157A,FCGR2A,DOK3,ATG16L2,JAML,AGO4,MKRN1,TRIM58,ADAM8,SMAP2,APOBEC3A
23	POU2F2	72.8	ARCHS4 Coexpression,78;ENCODE ChIP-seq,27;Enrichr Queries,42;ReMap ChIP-seq,20;GTEx Coexpression,197	WASHC4,RPL30,CSF3R,NCF1,NCF2,WASHC2C,SCARNA2,MTCO2P2,SAT1,IFIT3,RPS15,RPS14,RPS17,LGALS1,RPS16,RPL18A,SNRPD2,ZC3H12A,BSG,RPL36,PIM1,RPL35,TRIM25,RPL38,RPL37,RPS11,TRIM22,SRRM2,RPS7,RPS5,PRKCD,NOSIP,NEAT1,COX6B1,DPM2,MYL6,DOK3,ADAM8,RPL26,RPL28,UBA52,FTL,NPRL3,NCF1B,NCF1C,PIK3R2,SNORD118,CORO1A,OAZ1,PRDX2,PRDX5,SHARPIN,SEC14L1,PCBP2,NLRP1,ZBTB7B,NADK,LYN,OST4,RPL41,HPS1,AZU1,HNRNPL,SCARNA9,ATG16L2…
24	ZBTB48	73	ARCHS4 Coexpression,53;Enrichr Queries,119;GTEx Coexpression,47	CSF3R,NCF1,NCF2,EPB41,NCF1B,HBB,NCF1C,DENND3,TCIRG1,HBD,CORO1A,LMF2,FAM117A,TYMP,RAB43,LFNG,FCGR3B,XPO6,RAB24,ZC3H12A,SH3BP2,CXCR2,E2F2,STAT6,ZBTB7B,NADK,LYN,CD53,BRD2,PRKCD,HBA2,LILRB3,USF1,KLF2,APBB1IP,FGR,MED25,DOK3,FAM157A,JAML,ATG16L2,SHKBP1,RPS6KB2,R3HDM4,NABP1,ADAM8,SMAP2,MXD4
25	CEBPB	74.83	Literature ChIP-seq,12;ARCHS4 Coexpression,43;ENCODE ChIP-seq,18;Enrichr Queries,148;ReMap ChIP-seq,151;GTEx Coexpression,77	CSF3R,NCF1,NCF2,RPL31,RPL34,WASHC2C,SCARNA2,RPL10A,SAT1,IFIT3,RAB43,RPS15,RPS14,RPS16,LGALS1,SNRPD2,NAMPT,ZC3H12A,BSG,PIM1,TRIM25,RPL38,RPL37,RPS12,MAP2K3,BNIP3L,RPS7,ACSL1,SLX1B,RPL23,PRKCD,SHISA4,NEAT1,RBX1,MYL6,FAM157A,DOK3,ADAM8,FSCN3,RPL26,RPL29,RPL28,S100A8,OPTN,FTL,GYPC,NCF1B,NCF1C,SNORD118,FOXO4,OAZ1,PRDX2,PRDX5,UBB,ZBTB7B,NADK,LYN,RPL41,TIA1,SIAH2,OGA,HNRNPL,CLK1,SCARNA9,RPS27,ATG16L2,RP…
26	BCL6	75	Literature ChIP-seq,91;ARCHS4 Coexpression,12;Enrichr Queries,130;ReMap ChIP-seq,111;GTEx Coexpression,31	CSF3R,NCF1,NCF2,RPL10A,IFIT3,RAB43,RPS16,LGALS1,NAMPT,ZC3H12A,PIM1,TNFSF10,TRIM25,RPL38,PLXNC1,RPS11,TNS1,DDX17,ACSL1,RPS5,PRKCD,NEAT1,DPM2,ADAM17,FAM157A,DOK3,CDC34,JAML,NINJ2,ADAM8,S100A8,NATD1,NCF1B,NCF1C,PIK3R2,SNORD118,FOXO4,OAZ1,CORO1A,PRDX2,PRDX5,SHARPIN,SEC14L1,NLRP1,ZBTB7B,NADK,LYN,HPS1,OGA,CLK4,HNRNPL,RPS28,ATG16L2,AGO4,UBE2O,NABP1,FBXL5,APOBEC3A,CIITA,LRRK2,LRRK1,TCIRG1,LFNG,LYL1,FCGR3…
27	ZNF746	76.33	ARCHS4 Coexpression,16;Enrichr Queries,193;GTEx Coexpression,20	CSF3R,NCF1,NCF2,HBB,TCIRG1,IFIT3,RAB43,LFNG,LGALS1,FCGR3B,XPO6,NAMPT,ZC3H12A,TRIM25,PLXNC1,UBXN6,CD53,BRD2,PRKCD,HBA2,APBB1IP,FGR,MED25,FAM157A,DOK3,JAML,ADAM8,USP15,CEBPD,GYPC,NATD1,NCF1B,NCF1C,DENND3,CORO1A,SEC14L1,CXCR2,SH3BP2,STAT6,ZBTB7B,NADK,LYN,MBD6,LILRB3,KLF2,SLC25A37,FCGR2A,SLC25A39,ATG16L2,SHKBP1,R3HDM4,SMAP2,APOBEC3A
28	IRF2	76.75	ARCHS4 Coexpression,23;Enrichr Queries,222;ReMap ChIP-seq,8;GTEx Coexpression,54	MT-ND4L,MT-ND4,CSF3R,NCF1,NCF2,SCARNA2,RPL8,IFIT3,RAB43,RPS16,LGALS1,RPS18,BSG,NAMPT,PIM1,TNFSF10,TRIM25,PLXNC1,RPS11,TRIM22,GBP5,RPS7,ACSL1,RPS5,TANGO2,PRKCD,NEAT1,MYL6,DOK3,CDC34,FAM157A,JAML,ADAM8,MT-CO3,UBA52,FTL,EPB41,NCF1B,NCF1C,GMPR,PIK3R2,SNORD118,CORO1A,OAZ1,PRDX2,PRDX5,ZBTB7B,NADK,LYN,OST4,RPL41,MPIG6B,ATG16L2,APOBEC3A,RNF187,BCL2L1,B4GALT3,HBB,TCIRG1,MT-ATP6,LFNG,LYL1,FCGR3B,GUK1,XPO6,…
29	MTF1	79.5	ARCHS4 Coexpression,136;GTEx Coexpression,23	USP15,CSF3R,NCF1,NCF2,NCF1B,HBB,NCF1C,SNX10,IFIT3,TYMP,HLX,XPO6,CXCR2,NAMPT,ZC3H12A,E2F2,TRIM25,PLXNC1,LYN,CD53,ACSL1,PRKCD,HBA2,LILRB3,APBB1IP,FGR,FAM157A,FCGR2A,DOK3,JAML,TNIP1,SHKBP1,R3HDM4,ADAM8,APOBEC3A
30	STAT5A	80.33	Literature ChIP-seq,108;ARCHS4 Coexpression,68;ENCODE ChIP-seq,43;Enrichr Queries,55;ReMap ChIP-seq,7;GTEx Coexpression,201	WASHC4,MT-ND4L,MT-ND4,NCF1,NCF2,SCARNA2,RPL8,SAT1,IFIT3,RPS14,RPS16,LGALS1,RPL18A,RPS18,NAMPT,RPL36,TNFSF10,PIM1,RPL35,PIP4K2A,TRIM25,RPL38,RPL37,RPS11,RPL23AP42,RPS12,TNS1,BNIP3L,GBP5,ACSL1,RPL23,PRKCD,SHISA4,NEAT1,MYL4,MYL6,DOK3,JAML,ADAM8,MT-CO3,RPL29,S100A8,FTL,FECH,GYPC,EPB42,GYPB,NCF1C,SNORD118,CORO1A,GATA1,PRDX2,SEC14L1,PCBP2,IGHA1,NADK,LYN,OST4,RPL41,MPIG6B,CLK1,SCARNA9,RPS29,RPS24,BCL2L1…
31	USF1	81.4	ARCHS4 Coexpression,33;ENCODE ChIP-seq,29;Enrichr Queries,137;ReMap ChIP-seq,166;GTEx Coexpression,42	WASHC4,CSF3R,NCF1,NCF2,WASHC2C,SCARNA2,IFIT3,RPS15,RAB43,RPS14,RPS16,NAMPT,TRIM25,RPS11,MAP2K3,BNIP3L,RPS7,RPL23,RPS5,PRKCD,NEAT1,RBX1,DOK3,FAM157A,JAML,ADAM8,UBA52,FTL,EPB41,NATD1,NPRL3,NCF1B,NCF1C,SNORD118,CORO1A,PRDX2,STIP1,PRDX5,SHARPIN,SEC14L1,ZBTB7B,SULT1A4,NADK,LYN,FIS1,OST4,RPL41,SIAH2,HPS1,CLK4,HNRNPL,RPS28,ATG16L2,NABP1,FBXL5,APOBEC3A,BCL2L1,HBB,TCIRG1,YBX1,CD3D,AFF4,LFNG,FCGR3B,XPO6,RP…
32	STAT2	83.2	ARCHS4 Coexpression,60;ENCODE ChIP-seq,73;Enrichr Queries,80;ReMap ChIP-seq,107;GTEx Coexpression,96	WASHC4,RNF10,CIITA,NCF1,NCF2,HBB,SLC4A1,SCARNA2,HBD,TCIRG1,SAT1,IFIT3,HK1,RAB43,HBM,CA1,LGALS1,FCGR3B,XPO6,NAMPT,PIM1,TNFSF10,TRIM25,TRIM22,RPS12,DDX17,SRRM2,CD53,GBP5,ACSL1,TANGO2,PRKCD,NEAT1,FGR,MYL6,JAML,HNRNPH1,IFIT1B,SERPING1,BLVRB,ADAM8,RPL26,SRSF7,OPTN,GYPC,CEBPD,EPB41,NPRL3,NCF1B,GMPR,NCF1C,DENND3,CORO1A,TYMP,NXF1,BAG1,SH3BP2,CXCR2,STAT6,AHSA2P,RPS2,ZBTB7B,SF3B1,ARGLU1,RILP,NADK,NKTR,MPP1…
33	TFE3	84	ARCHS4 Coexpression,83;Enrichr Queries,93;GTEx Coexpression,76	CSF3R,CEBPD,NCF1,NCF2,NCF1B,HBB,NCF1C,DENND3,FURIN,TCIRG1,WDR45,LMF2,RAB43,LFNG,LGALS1,HLX,XPO6,NAMPT,CXCR2,TRIM25,STAT6,ZBTB7B,CTSD,NADK,TNS1,MPP1,MAP2K3,GPX1,HPS1,PRKCD,HBA2,LILRB3,KLF2,APBB1IP,FGR,MED25,FCGR2A,DOK3,FAM157A,TNIP1,SHKBP1,R3HDM4,ADAM8,ATP6V0C,APOBEC3A,OPTN,FTL,BCL2L1
34	AKNA	84.67	ARCHS4 Coexpression,48;Enrichr Queries,73;GTEx Coexpression,133	CSF3R,NCF1,NCF2,NCF1B,HBB,NCF1C,DENND3,TCIRG1,CORO1A,CD3D,IFIT3,LFNG,RAB43,LGALS1,FCGR3B,XPO6,SH3BP2,CXCR2,PIP4K2A,STAT6,PLXNC1,NLRP1,ZBTB7B,NADK,LYN,CD53,CD52,CD74,PRKCD,HBA2,LILRB3,TENT5C,USF1,KLF2,APBB1IP,FGR,MED25,DOK3,FAM157A,ATG16L2,JAML,SHKBP1,R3HDM4,ADAM8,SMAP2,APOBEC3A
35	BATF2	86.33	ARCHS4 Coexpression,34;Enrichr Queries,125;GTEx Coexpression,100	CIITA,CSF3R,NCF1,NCF2,NCF1B,NCF1C,GMPR,TCIRG1,CORO1A,IFIT3,TYMP,RAB43,FCGR3B,HLX,XPO6,RAB24,NAMPT,CXCR2,TNFSF10,TRIM25,STAT6,ZBTB7B,NADK,TRIM22,CD53,LYN,GBP5,CD74,ACSL1,PRKCD,LILRB3,USF1,FGR,MED25,DOK3,FAM157A,JAML,ATG16L2,TNIP1,SHKBP1,FKBP8,SERPING1,R3HDM4,ADAM8,SMAP2,APOBEC3A,S100A8
36	SNAI3	87.33	ARCHS4 Coexpression,27;Enrichr Queries,210;GTEx Coexpression,25	CSF3R,NCF1,NCF2,HBB,HBD,TCIRG1,LFNG,RAB43,LYL1,LGALS1,FCGR3B,XPO6,CD53,TESC,PRKCD,HBA2,ANK1,TENT5C,APBB1IP,FGR,MED25,FAM157A,DOK3,JAML,NINJ2,FKBP8,ADAM8,ATP6V0C,GYPC,NCF1B,NCF1C,CORO1A,OAZ1,TYMP,CXCR2,E2F2,STAT6,ZBTB7B,NADK,LYN,MPP1,CD74,LILRB3,KLF2,FCGR2A,ATG16L2,SHKBP1,R3HDM4,SMAP2,APOBEC3A
37	IRF9	87.5	ARCHS4 Coexpression,36;Enrichr Queries,78;ReMap ChIP-seq,156;GTEx Coexpression,80	CIITA,CSF3R,NCF1,NCF2,SLC4A1,SCARNA2,TCIRG1,IFIT3,LFNG,RAB43,C4A,LYL1,RPS16,LGALS1,FCGR3B,XPO6,BSG,NAMPT,PIM1,TNFSF10,TRIM25,RPL38,TRIM22,CD53,CD52,BRD2,GBP5,ZER1,RPL23,PRKCD,NEAT1,APBB1IP,FGR,DPM2,DOK3,FAM157A,JAML,TAL1,SERPING1,ADAM8,RPL26,OPTN,S100A8,FTL,NFIX,CEBPD,EPB41,NPRL3,AK1,NCF1B,NCF1C,GMPR,DENND3,FOXO4,CORO1A,TYMP,CDC42,PRDX5,SEC14L1,CXCR2,EMC3,STAT6,ZBTB7B,NADK,LYN,CD74,FIS1,MBD6,MPIG…
38	ELF4	88.67	ARCHS4 Coexpression,41;Enrichr Queries,159;GTEx Coexpression,66	USP15,CSF3R,NCF1,CEBPD,NCF2,NCF1B,HBB,NCF1C,DENND3,FURIN,TCIRG1,CORO1A,IFIT3,TYMP,RAB43,CDC42,LFNG,LGALS1,FCGR3B,XPO6,SH3BP2,CXCR2,TRIM25,STAT6,ZBTB7B,NADK,LYN,CD53,CD74,PRKCD,HBA2,LILRB3,KLF2,APBB1IP,FGR,VCAN,MED25,DOK3,FAM157A,JAML,ATG16L2,TNIP1,SHKBP1,R3HDM4,ADAM8,SMAP2,APOBEC3A
39	NFYC	92.33	ARCHS4 Coexpression,40;Enrichr Queries,169;GTEx Coexpression,68	CSF3R,NCF1,NCF2,HDLBP,HBB,YBX1,TCIRG1,LYL1,LGALS1,FCGR3B,XPO6,CD53,BRD2,GPX1,TANGO2,PRKCD,HBA2,APBB1IP,FGR,MED25,DOK3,FAM157A,JAML,HNRNPH1,ADAM8,USP15,NFIX,NCF1B,NCF1C,DENND3,CORO1A,OAZ1,STIP1,HLX,CXCR2,PCBP2,RAB24,STAT6,RILP,NADK,LYN,MPIG6B,LILRB3,HNRNPL,SLC25A39,ATG16L2,AGO4,SHKBP1,RPL27A,R3HDM4,SMAP2,APOBEC3A,RPS24
40	STAT5B	92.5	ARCHS4 Coexpression,19;Enrichr Queries,298;ReMap ChIP-seq,17;GTEx Coexpression,36	MT-ND4L,MT-ND4,CSF3R,NCF1,NCF2,SCARNA2,IFIT3,RAB43,RPS16,LGALS1,NAMPT,PIM1,TNFSF10,RPL35,TRIM25,PLXNC1,RPS11,TNS1,GBP5,RPS5,PRKCD,NEAT1,MYL6,FAM157A,DOK3,JAML,NINJ2,ADAM8,MT-CO3,UBA52,GYPC,NCF1B,NCF1C,SNORD118,FOXO4,OAZ1,CORO1A,PRDX2,PRDX5,SEC14L1,SNHG22,PCBP2,NLRP1,ZBTB7B,NADK,SERF2,LYN,OST4,RPL41,HNRNPL,RPS27,ATG16L2,RPS29,RPL27A,FBXL5,APOBEC3A,RNF187,BCL2L1,CIITA,HBB,TCIRG1,MT-ATP6,LFNG,FCGR3B…
41	SP2	94.6	ARCHS4 Coexpression,47;ENCODE ChIP-seq,52;Enrichr Queries,267;ReMap ChIP-seq,52;GTEx Coexpression,55	MT-ND4L,MT-ND4,CSF3R,NCF1,NCF2,WASHC2C,SCARNA2,ALKBH7,RPL8,RPS15,RAB43,LGALS1,RPL18A,SNRPD2,TRIM25,RPS11,TNS1,SRRM2,RAB2B,BNIP3L,RPS7,RPS5,TANGO2,PRKCD,COX6B1,RBX1,FAM157A,DOK3,FKBP8,ADAM8,MT-CO3,UBA52,RPL28,FTL,EPB41,NCF1B,NCF1C,SNORD118,GATA1,CORO1A,PRDX2,STIP1,PRDX5,SHARPIN,SEC14L1,PCBP2,ZBTB7B,NADK,LYN,FIS1,OST4,RPL41,MPIG6B,HNRNPL,RPS27,ATG16L2,TMCC2,APOBEC3A,RPS24,BCL2L1,MXD4,HBB,HBD,YBX1,T…
42	IRF3	94.8	ARCHS4 Coexpression,87;ENCODE ChIP-seq,103;Enrichr Queries,22;ReMap ChIP-seq,217;GTEx Coexpression,45	RPL8,ALKBH7,RPS15,RAB43,RPS14,LGALS1,RPS16,RPL18A,SNRPD2,RPS18,BSG,RPS11,SRRM2,MAP2K3,RPS7,RPS5,TANGO2,PRKCD,NOSIP,COX6B1,TMEM256,DOK3,FKBP8,ADAM8,RPL28,SRSF7,FTL,NDUFB11,EPB41,NCF1C,SNORD118,CORO1A,OAZ1,PRDX2,STIP1,SHARPIN,UBB,NLRP1,ZBTB7B,NADK,HNRNPL,RPS28,RPS27,ATG16L2,RPS29,RPL27A,RANBP10,TMCC2,RPS24,BCL2L1,MXD4,B4GALT3,CIITA,TCIRG1,YBX1,WDR45,LFNG,GUK1,XPO6,RACK1,RPLP2,CTSD,UBXN6,CD53,GPX1,S…
43	POU5F1B	96.5	ARCHS4 Coexpression,153;GTEx Coexpression,40	RPL30,RPL10,RPLP1,RPL12,RPL34,RPL36A,RPL8,RPL10A,RPS15,RPS14,RPS15A,RPL18A,SNRPD2,RPS18,RPL36,RACK1,RPL14,RPL35,RPLP2,ELOB,RPS2,SERF2,RPS12,RPL41,RPS5,RPL23,RPL35A,RPL23A,RBX1,COX6B1,RPS28,TMEM256,RPS27,RPS29,RPL27A,RPS6KB2,MT-CO3,RPL29,RPL28
44	MAZ	96.6	ARCHS4 Coexpression,201;ENCODE ChIP-seq,41;Enrichr Queries,21;ReMap ChIP-seq,113;GTEx Coexpression,107	RPL30,NCF1,RPL34,HDLBP,WASHC2C,RPL8,RPS15,RAB43,RPS14,RPS17,RPS16,BSG,RPL36,RPL35,PIP4K2A,RPL38,RPS11,RPL39,RPL23AP42,SRRM2,RAB2B,ACSL1,RPS5,RPL23,NEAT1,COX6B1,DPM2,ADAM17,CDC34,DOK3,FKBP8,ADAM8,SLX1A,RPL29,RPL28,UBA52,FTL,NPRL3,NCF1B,NCF1C,PIK3R2,SNORD118,GATA1,OAZ1,CORO1A,PRDX2,STIP1,PRDX5,SHARPIN,SEC14L1,UBB,PCBP2,BAG1,ZBTB7B,OST4,RPL41,MPIG6B,HPS1,AZU1,HNRNPL,ATG16L2,FBXL5,RPS24,RNF187,HBB,HB…
45	IRF5	97.33	ARCHS4 Coexpression,89;Enrichr Queries,23;GTEx Coexpression,180	CIITA,CSF3R,NCF1,CEBPD,NCF2,NCF1B,NCF1C,TCIRG1,CORO1A,IFIT3,TYMP,LGALS1,HLX,SH3BP2,TNFSF10,TRIM25,STAT6,CTSD,TRIM22,NADK,LYN,CD53,CD52,CD74,GPX1,PRKCD,LILRB3,APBB1IP,FGR,SCARNA9,EVI2A,DOK3,TNIP1,SHKBP1,ADAM8,SMAP2,S100A8
46	FOXO4	99.33	ARCHS4 Coexpression,5;Enrichr Queries,53;GTEx Coexpression,240	RNF10,ALAS2,CSF3R,NCF1,NCF2,LRRK2,HBB,YBX3,LFNG,RAB43,FCGR3B,XPO6,PIM1,PIP4K2A,TRIM25,CTSD,FBXO7,UBXN6,TNS1,BNIP3L,ZER1,STRADB,PRKCD,SHISA4,HBA2,HBA1,ANK1,TENT5C,FGR,MED25,FAM157A,CDC34,DOK3,JAML,FKBP8,ADAM8,OPTN,NFIX,CEBPD,GYPC,EPB41,NATD1,NCF1B,NCF1C,DENND3,FURIN,ADIPOR1,OAZ1,CORO1A,ADD1,DNAJB2,SELENBP1,SEC14L1,OR2W3,GTF2IP4,CXCR2,E2F2,STAT6,ZBTB7B,MBNL3,DCAF12,NADK,SNCA,LYN,FIS1,DMTN,LILRB3,KL…
47	RXRB	99.67	ARCHS4 Coexpression,95;Enrichr Queries,40;GTEx Coexpression,164	YBX1,TCIRG1,RPL8,RPL10A,LFNG,RAB43,LGALS1,RPS18,XPO6,TRIM25,RPS11,CTSD,RPL23AP42,DDX17,SRRM2,BRD2,ZER1,MED25,ADAM8,SRSF7,NFIX,PIK3R2,CORO1A,LMF2,ADD1,DNAJB2,NXF1,STIP1,PCBP2,STAT6,AHSA2P,RPS2,ZBTB7B,SF3B1,ARGLU1,NADK,NKTR,TIA1,MBD6,CLK1,HNRNPL,TTLL3,ATG16L2,SHKBP1,R3HDM4,SMAP2,RPS24,BCL2L1,MXD4
48	ZNF787	100	ARCHS4 Coexpression,183;Enrichr Queries,67;GTEx Coexpression,50	NCF1,NCF2,RPLP1,HBB,TCIRG1,YBX1,RPL8,RAB43,RPS15,RPL18A,GUK1,XPO6,RPL36,RPLP2,TRIM25,ELOB,MAP2K3,GPX1,TANGO2,RPS5,NOSIP,HBA2,APBB1IP,FGR,MED25,DOK3,CDC34,JAML,NINJ2,FKBP8,BLVRB,ADAM8,SLX1A,RPL28,ATP6V0C,FTL,NCF1B,NCF1C,FURIN,LMF2,RAB24,RPS2,ZBTB7B,MTA2,NADK,LILRB3,HNRNPL,SHKBP1,R3HDM4,APOBEC3A
49	HLX	101	ARCHS4 Coexpression,59;Enrichr Queries,155;GTEx Coexpression,89	CSF3R,CEBPD,NCF1,NCF2,NCF1B,HBB,NCF1C,DENND3,TCIRG1,CORO1A,IFIT3,TYMP,RAB43,LGALS1,FCGR3B,XPO6,NAMPT,SH3BP2,CXCR2,TRIM25,STAT6,ZBTB7B,NADK,TNS1,LYN,CD74,ACSL1,PRKCD,HBA2,LILRB3,KLF2,APBB1IP,FGR,VCAN,FCGR2A,DOK3,FAM157A,JAML,ATG16L2,TNIP1,SHKBP1,SERPING1,R3HDM4,ADAM8,SMAP2,APOBEC3A,S100A8
50	TRAFD1	102	ARCHS4 Coexpression,38;Enrichr Queries,138;GTEx Coexpression,130	CSF3R,NCF1,NCF2,LRRK1,SNX10,TCIRG1,IFIT3,RAB43,LGALS1,FCGR3B,XPO6,NAMPT,TNFSF10,TRIM25,TRIM22,CD53,GBP5,ACSL1,PRKCD,FGR,FAM157A,DOK3,JAML,SERPING1,ADAM8,OPTN,USP15,NCF1B,NCF1C,CORO1A,OAZ1,TYMP,CDC42,SH3BP2,CXCR2,E2F2,STAT6,MTA2,ZBTB7B,NADK,LYN,CD74,MPIG6B,LILRB3,HNRNPL,ATG16L2,TNIP1,SHKBP1,R3HDM4,SMAP2,APOBEC3A
51	PBX2	102	ARCHS4 Coexpression,52;Enrichr Queries,223;ReMap ChIP-seq,36;GTEx Coexpression,97	MT-ND4L,MT-ND4,CSF3R,NCF1,NCF2,HBB,SCARNA2,TCIRG1,HBD,MT-ATP6,LFNG,RAB43,LYL1,LGALS1,FCGR3B,GUK1,XPO6,BSG,PIM1,RPL35,RPLP2,TRIM25,RPS11,RPL23AP42,DDX17,SRRM2,BRD2,CD52,TANGO2,GLRX5,RAD23A,NEAT1,FGR,DPM2,MED25,DOK3,CDC34,FAM157A,JAML,ADAM8,MT-CO3,ST6GALNAC4,ATP6V0C,FTL,SCARNA13,NFIX,EPB41,AK1,NCF1B,NCF1C,DENND3,SNORD118,CORO1A,FAM117A,NXF1,PRDX2,STIP1,PRDX5,SHARPIN,SEC14L1,CXCR2,STAT6,IGF2BP2,ZBTB…
52	IKZF1	102.2	Literature ChIP-seq,109;ARCHS4 Coexpression,110;ENCODE ChIP-seq,56;Enrichr Queries,28;ReMap ChIP-seq,216;GTEx Coexpression,94	CSF3R,NCF1,NCF2,SLC4A1,SCARNA2,SAT1,IFIT3,RAB43,RPS14,SNRPD2,NAMPT,BSG,PIM1,PIP4K2A,TRIM25,PLXNC1,RPL39,TRIM22,MAP2K3,TMOD1,GBP5,ACSL1,PRKCD,NEAT1,DPM2,ADAM17,DOK3,JAML,ADAM8,S100A8,GYPC,EPB41,AK1,NCF1B,NCF1C,GMPR,SNORD118,CORO1A,GATA1,OAZ1,PRDX5,BAG1,PLEK2,NLRP1,ZBTB7B,SERF2,NADK,LYN,OST4,RPL41,MPIG6B,HBG1,SIAH2,ATG16L2,RPS29,TMCC2,BCL2L1,CIITA,LRRK2,LRRK1,HBB,SNX10,HBD,CD3D,YBX3,LYL1,XPO6,RNU4A…
53	TFEC	103	ARCHS4 Coexpression,203;Enrichr Queries,34;GTEx Coexpression,72	CIITA,USP15,CSF3R,NCF1,CEBPD,NCF2,LRRK2,DENND3,SNX10,TCIRG1,SAT1,CORO1A,IFIT3,TYMP,HLX,TNFSF10,PLXNC1,CTSD,TRIM22,LYN,CD53,CD52,CD74,GBP5,ACSL1,PRKCD,GPCPD1,USF1,FGR,APBB1IP,VCAN,FCGR2A,EVI2A,ATG16L2,TNIP1,NABP1,CPVL,S100A8,APOBEC3A,FTL
54	MAX	103.4	ARCHS4 Coexpression,114;ENCODE ChIP-seq,21;Enrichr Queries,165;ReMap ChIP-seq,103;GTEx Coexpression,114	RPL30,RPL32,NCF2,RPL31,RPL34,ITGA2B,HDLBP,ALKBH7,RPL10A,RPS15,RPS14,RPS17,LGALS1,RPS16,RPL18A,RPS18,BSG,NAMPT,PIM1,RPL35,PIP4K2A,RPL38,RPL37,RPS11,RPL39,MAP2K3,DDX17,SLX1B,RPL23,PRKCD,NEAT1,DPM2,MYL6,ADAM17,DOK3,CDC34,JAML,ADAM8,SLX1A,RPL26,RPL29,RPL28,UBA52,FTL,SMIM5,FAXDC2,NPRL3,NCF1B,GMPR,SNORD118,ADIPOR1,OAZ1,GSPT1,PRDX2,PRDX5,SHARPIN,TSPAN5,HBQ1,ZBTB7B,SERF2,LYN,OST4,RPL41,MPIG6B,SIAH2,HNRNP…
55	RARA	107	Literature ChIP-seq,146;ARCHS4 Coexpression,24;Enrichr Queries,261;ReMap ChIP-seq,78;GTEx Coexpression,26	CSF3R,NCF1,NCF2,RPL31,ALKBH7,RAB43,RPS15,RPS16,BSG,RPL35,TRIM25,PLXNC1,RPS11,TNS1,MAP2K3,DDX17,RPS5,PRKCD,TMEM256,FAM157A,DOK3,CDC34,JAML,FKBP8,ADAM8,UBA52,OPTN,AK1,NCF1B,NCF1C,SNORD118,OAZ1,CORO1A,GSPT1,PRDX2,STIP1,PRDX5,SHARPIN,SEC14L1,SMN1,ZBTB7B,NADK,LYN,HNRNPL,ATG16L2,UBE2O,TMCC2,APOBEC3A,MXD4,BCL2L1,B4GALT3,HBB,TCIRG1,LFNG,LYL1,FCGR3B,XPO6,RACK1,RPLP2,CTSD,CD53,GLRX5,HBA2,RAD23A,APBB1IP,FGR…
56	IRF8	111.3	Literature ChIP-seq,20;ARCHS4 Coexpression,163;Enrichr Queries,32;GTEx Coexpression,230	CIITA,CSF3R,NCF1,CEBPD,NCF2,LRRK1,NCF1C,SNX10,TCIRG1,CORO1A,IFIT3,TYMP,LGALS1,XPO6,TNFSF10,TRIM25,STAT6,CTSD,TRIM22,LYN,CD53,CD52,CD74,GBP5,GPX1,PRKCD,KLF2,USF1,APBB1IP,FGR,SCARNA9,EVI2A,TNIP1,JAML,CAPZA2,NABP1,SMAP2,CPVL,S100A8
57	ZNF438	113	ARCHS4 Coexpression,93;Enrichr Queries,156;GTEx Coexpression,90	USP15,SMIM5,CSF3R,CEBPD,GYPC,NCF2,LRRK2,FAXDC2,ITGA2B,HBB,GMPR,ADIPOR1,OAZ1,IFIT3,OR2W3,XPO6,CXCR2,NAMPT,EMC3,PLXNC1,HBQ1,RPL37P2,TNS1,LYN,MPP1,OST4,GPX1,ACSL1,PCGF5,PRKCD,LILRB3,PDZK1IP1,APBB1IP,FGR,FAM157A,FCGR2A,DOK3,JAML,SHKBP1,NINJ2,NABP1,TRIM58,R3HDM4,FBXL5,APOBEC3A
58	ZNF655	114.7	ARCHS4 Coexpression,158;Enrichr Queries,66;GTEx Coexpression,120	CIITA,USP15,DENND3,AFF4,IFIT3,NXF1,SNRPD2,NAMPT,ELOB,STAT6,AHSA2P,NLRP1,SF3B1,RPL17,ARGLU1,TRIM22,NKTR,DDX17,SRRM2,CD53,BRD2,TIA1,OGA,SHISA4,NEAT1,CLK4,PRDX6,KLF2,COX6B1,PPM1A,PINK1,VCAN,TTLL3,HNRNPH1,LUC7L3,NABP1,CD46,SRSF7
59	TIGD3	116	ARCHS4 Coexpression,13;Enrichr Queries,296;GTEx Coexpression,39	CSF3R,NCF1,NCF2,HBB,TCIRG1,LFNG,RAB43,FCGR3B,XPO6,PLXNC1,CD53,ACSL1,TESC,PRKCD,HBA2,NEAT1,TENT5C,APBB1IP,FGR,VCAN,MED25,FAM157A,DOK3,JAML,FKBP8,ADAM8,GYPC,NATD1,NCF1B,NCF1C,DENND3,CORO1A,OAZ1,SEC14L1,CXCR2,RAB24,E2F2,STAT6,NLRP1,ZBTB7B,NADK,LYN,DMTN,LILRB3,KLF2,SLC25A37,FCGR2A,SLC25A39,ATG16L2,SHKBP1,R3HDM4,SMAP2,APOBEC3A
60	ZNF319	121.3	ARCHS4 Coexpression,32;Enrichr Queries,302;GTEx Coexpression,30	CSF3R,NCF1,NCF2,HBB,TCIRG1,RAB43,LFNG,FCGR3B,XPO6,TRIM25,PLXNC1,CD53,BRD2,PRKCD,ANK1,APBB1IP,FGR,MED25,FAM157A,DOK3,JAML,FKBP8,ADAM8,NFIX,CEBPD,NCF1B,NCF1C,FURIN,DENND3,CORO1A,TYMP,SEC14L1,CXCR2,SH3BP2,STAT6,ZBTB7B,NADK,LYN,MBD6,LILRB3,KLF2,FCGR2A,ATG16L2,SHKBP1,R3HDM4,SMAP2,FBXL5,APOBEC3A,BCL2L1,MXD4
61	CEBPA	124.8	Literature ChIP-seq,64;ARCHS4 Coexpression,193;Enrichr Queries,160;ReMap ChIP-seq,64;GTEx Coexpression,143	MT-ND4L,MT-ND4,CSF3R,NCF2,SCARNA2,TCIRG1,RPL10A,RAB43,MT-ATP6,LGALS1,SNRPD2,SNORD13,ZC3H12A,PIM1,TNFSF10,RPLP2,CTSD,CNPPD1,TNS1,GPX1,ACSL1,GLRX5,PRKCD,KRT1,RAD23A,NEAT1,GCHFR,APBB1IP,TMEM256,DOK3,JAML,HNRNPH1,NINJ2,IFIT1B,LUC7L3,MT-CO3,S100A8,FTL,SCARNA13,CEBPD,FURIN,DENND3,SNORD118,CORO1A,OAZ1,TYMP,PRDX5,GUCD1,HLX,SH3BP2,STAT6,ASCC2,ZBTB7B,SF3B1,NADK,LYN,CD74,RPL41,TIA1,MBD6,SIAH2,AZU1,KLF2,SLC2…
62	CSRNP1	125.5	ARCHS4 Coexpression,103;GTEx Coexpression,148	B4GALT3,CEBPD,HBB,DENND3,FURIN,TCIRG1,SAT1,TYMP,NXF1,HLX,NAMPT,ZC3H12A,SH3BP2,PIM1,STAT6,MAP2K3,LYN,CD53,CD74,ACSL1,HBA2,LILRB3,KLF2,FGR,TNIP1,TAL1,ADAM8,SMAP2
63	ATF6B	125.5	ARCHS4 Coexpression,125;GTEx Coexpression,126	AK1,TCIRG1,RPL8,RPL10A,CORO1A,LMF2,LFNG,RAB43,RPL18A,SH3BP2,RACK1,STAT6,MTA2,ZBTB7B,NADK,RPS12,SRRM2,MBD6,PRKCD,SHISA4,KLF2,HNRNPL,FGR,PINK1,MED25,DOK3,ATG16L2,HNRNPH1,RPL27A,SHKBP1,ADAM8,SMAP2,RPL28
64	RXRA	125.8	Literature ChIP-seq,118;ARCHS4 Coexpression,21;ENCODE ChIP-seq,25;Enrichr Queries,173;ReMap ChIP-seq,99;GTEx Coexpression,319	MT-ND4L,MT-ND4,CSF3R,NCF1,NCF2,RPL31,RPL10A,RPS15,RAB43,C4B,RPS14,LGALS1,RPS16,RPL36,PIM1,TRIM25,TNS1,RAB2B,RPS7,ACSL1,RPL23,PRKCD,NEAT1,RUNDC3A,ANK1,CDC34,FAM157A,DOK3,JAML,FKBP8,SERPING1,ADAM8,MT-CO3,RPL29,SRSF7,S100A8,FTL,AK1,NCF1B,NCF1C,SNORD118,FOXO4,OAZ1,CORO1A,GSPT1,PRDX2,GUCD1,PRDX5,SEC14L1,ZBTB7B,NADK,LYN,SLC14A1,RPL41,AZU1,HNRNPL,ATG16L2,RPS29,RPS24,BCL2L1,MXD4,RNF10,TCIRG1,MT-ATP6,LFNG…
65	ZNF384	126	ARCHS4 Coexpression,225;ENCODE ChIP-seq,28;Enrichr Queries,88;ReMap ChIP-seq,62;GTEx Coexpression,227	RPL31,RPL34,SCARNA2,SAT1,RPS15,RPS14,RPS16,PIM1,RPL36,TRIM25,RPL37,RPS11,RPL23AP42,RPS12,SRRM2,DDX17,MAP2K3,TMOD1,RPS7,RPL23,NEAT1,RBX1,DPM2,MYL6,ADAM17,CDC34,RPL26,RPL29,SRSF7,RPL28,FTL,GYPC,EPB41,FAXDC2,PIK3R2,SNORD118,OAZ1,PRDX2,STIP1,PRDX5,UBB,PCBP2,NLRP1,ZBTB7B,ARGLU1,FIS1,RPL41,MPIG6B,SIAH2,AZU1,HNRNPL,CLK1,RPS28,RPS27,RPS29,MKRN1,FBXL5,RPS24,BCL2L1,YBX1,YBX3,AFF4,LYL1,XPO6,CNPPD1,UBXN6,BRD…
66	DNTTIP1	126.5	ARCHS4 Coexpression,204;GTEx Coexpression,49	USP15,CSF3R,NCF1,NCF2,NDUFB11,NCF1B,HBB,NCF1C,RPL8,OAZ1,RPS15,XPO6,CXCR2,RAB24,RPS2,NADK,RPS5,HBA2,LILRB3,APBB1IP,FGR,GCHFR,FAM157A,FCGR2A,DOK3,CDC34,JAML,SHKBP1,NINJ2,EIF3G,R3HDM4,ADAM8,SMAP2,RPL29,APOBEC3A,FTL
67	SP140	128	ARCHS4 Coexpression,102;Enrichr Queries,51;GTEx Coexpression,231	CIITA,NCF1,NCF2,LRRK2,NCF1B,NCF1C,DENND3,CORO1A,CD3D,IFIT3,TNFSF10,STAT6,TRIM22,LYN,CD53,CD52,CD74,GBP5,TENT5C,KLF2,APBB1IP,FGR,EVI2A,DOK3,JAML,SHKBP1,SERPING1,NABP1,ADAM8,SMAP2,APOBEC3A
68	FOXP3	131	Literature ChIP-seq,42;ARCHS4 Coexpression,116;Enrichr Queries,304;GTEx Coexpression,62	CIITA,NCF1,RPL10,NCF2,NCF1B,HBB,NCF1C,FURIN,HBD,WDR45,GATA1,CORO1A,CD3D,IFIT3,RAB43,LFNG,XPO6,TNFSF10,RPL38,STAT6,ZBTB7B,LYN,CD53,GBP5,CD74,MPIG6B,HBA2,HBA1,LILRB3,KLF2,APBB1IP,FGR,DOK3,JAML,SHKBP1,NINJ2,R3HDM4,ADAM8,SMAP2,RPL28,UBA52,APOBEC3A,S100A8
69	ZNF395	131.7	ARCHS4 Coexpression,172;Enrichr Queries,214;GTEx Coexpression,9	RPL30,RPL32,RPL34,RPLP1,RPL8,RPL10A,RPS15,RPS14,RPS16,LGALS1,RPL18A,RPS18,NAMPT,RPL36,RACK1,RPL35,RPS11,RPL39,UBXN6,RPL23AP42,RPS12,TNS1,SRRM2,BNIP3L,RPS7,RPL23,RPS5,RPS3A,RBX1,VCAN,RPL26,HAGH,RPL29,RPL28,RPL10,CEBPD,RPL12,RPL36A,FURIN,ADD1,DNAJB2,RPS15A,PCBP2,RPL14,E2F2,STAT6,RPS2,AHSA2P,RPL17,RPL41,RPL35A,RPL23A,KLF2,HNRNPL,PINK1,RPS28,RPS27,TNIP1,RPS29,RPL27A,FAU,RPS24,MXD4
70	NME2	132	ARCHS4 Coexpression,97;ReMap ChIP-seq,291;GTEx Coexpression,8	RPL30,RPL32,RPL31,RPL34,RPLP1,HBB,HBD,RPL8,RPL10A,RPS15,RPS14,RPS17,RPS16,RPL18A,SNRPD2,RPS18,RPL36,RACK1,RPL35,RPLP2,RPL38,RPL37,RPS11,RPL39,RPS12,RPS7,RPL23,RPS5,RPS3A,COX6B1,FGR,BLVRB,RPL26,RPL29,RPL28,TMPRSS9,NFIX,RPL10,EPB41,NDUFB11,RPL12,RPL36A,STIP1,RPS15A,HLX,RPL14,E2F2,RPS2,RPL17,RPL41,HBG1,HPS1,RPL35A,RPL23A,PRDX6,RPS28,RPS29,RPL27A,CAPZA2,EIF3G,FAU,RPS24,BCL2L1
71	CXXC1	136.7	ARCHS4 Coexpression,178;Enrichr Queries,50;GTEx Coexpression,182	YBX1,TCIRG1,RPL8,CORO1A,LMF2,RPS15,NXF1,STIP1,LGALS1,STAT6,RPS2,ZBTB7B,MTA2,CTSD,NADK,SRRM2,BRD2,TIA1,RPS5,HNRNPL,MED25,DOK3,HNRNPH1,SHKBP1,CAPZA2,RPS6KB2,EIF3G,LUC7L3,RPL29,RPL28,MXD4
72	MXI1	139.6	ARCHS4 Coexpression,1;ENCODE ChIP-seq,74;Enrichr Queries,247;ReMap ChIP-seq,69;GTEx Coexpression,307	RPL30,RPL32,HDLBP,SLC4A1,RPL8,RPS15,LGALS1,RPS16,RPS18,BSG,NAMPT,PIM1,PIP4K2A,RPL35,PLXNC1,RPS11,FBXO7,TNS1,MAP2K3,BNIP3L,RAB2B,ACSL1,RPS5,NEAT1,ANK1,RUNDC3A,RBX1,DPM2,CDC34,DOK3,FKBP8,RPL29,UBA52,OPTN,FTL,OSBP2,FECH,GYPC,EPB42,EPB41,GYPB,FAXDC2,SMIM1,NPRL3,NATD1,GMPR,PIK3R2,FOXO4,SNORD118,ADIPOR1,OAZ1,GSPT1,PRDX2,STIP1,PRDX5,SHARPIN,SEC14L1,BAG1,TSPAN5,HBQ1,ZBTB7B,SERF2,OST4,FIS1,SLC14A1,RPL41,S…
73	ZNF641	139.7	ARCHS4 Coexpression,28;Enrichr Queries,313;GTEx Coexpression,78	CSF3R,NCF1,NCF2,LRRK2,TCIRG1,WDR45,IFIT3,LFNG,FCGR3B,XPO6,NAMPT,TNFSF10,PLXNC1,TRIM22,CD53,PRKCD,FGR,APBB1IP,MED25,VCAN,FAM157A,DOK3,JAML,ADAM8,OPTN,USP15,NFIX,NCF1B,NCF1C,DENND3,CORO1A,SEC14L1,CXCR2,SH3BP2,TSPAN5,STAT6,NLRP1,ZBTB7B,NADK,LYN,LILRB3,KLF2,SLC25A37,FCGR2A,ATG16L2,SHKBP1,R3HDM4,FBXL5,SMAP2,APOBEC3A
74	SP100	139.7	ARCHS4 Coexpression,173;Enrichr Queries,70;GTEx Coexpression,176	WASHC4,CIITA,USP15,NCF2,LRRK2,DENND3,TCIRG1,CD3D,IFIT3,LGALS1,NAMPT,TNFSF10,TRIM25,STAT6,PLXNC1,TRIM22,LYN,CD53,CD52,CD74,GBP5,APBB1IP,TNIP1,JAML,PITHD1,SERPING1,NABP1,OPTN
75	RELB	140	ARCHS4 Coexpression,77;Enrichr Queries,110;ReMap ChIP-seq,256;GTEx Coexpression,117	MT-ND4L,MT-ND4,NCF1,NCF2,TCIRG1,IFIT3,RAB43,MT-ATP6,LGALS1,ZC3H12A,NAMPT,TNFSF10,TRIM25,MAP2K3,CD53,CD52,TESC,GLRX5,PRKCD,FGR,APBB1IP,DOK3,NINJ2,ADAM8,MT-CO3,OPTN,SCARNA13,RPL10,CEBPD,EPB41,NCF1B,NCF1C,FURIN,CORO1A,TYMP,PRDX2,HLX,STAT6,ZBTB7B,NADK,LYN,OST4,CD74,MBD6,LILRB3,KLF2,FCGR2A,TNIP1,ATG16L2,MT-RNR2,SHKBP1,MT-RNR1,R3HDM4,NAA15,SMAP2,BCL2L1
76	GTF2B	140.5	ARCHS4 Coexpression,459;ENCODE ChIP-seq,7;ReMap ChIP-seq,23;GTEx Coexpression,73	WASHC4,MT-ND4L,MT-ND4,RPL30,NCF1,RPL32,NCF2,RPL34,HDLBP,SCARNA2,RPL10A,SAT1,RAB43,RPS15,RPS14,LGALS1,RPS16,SNRPD2,NAMPT,PIM1,RPL36,TRIM25,RPL38,RPS11,SRRM2,RPS7,RPS5,RPL23,NOSIP,NEAT1,COX6B1,DPM2,MYL6,DOK3,JAML,RPL26,MT-CO3,RPL29,RPL28,FTL,NCF1B,NCF1C,GMPR,PIK3R2,SNORD118,CORO1A,OAZ1,PRDX2,STIP1,PRDX5,SHARPIN,PCBP2,ZBTB7B,NADK,SERF2,LYN,OST4,RPL41,SIAH2,HPS1,CLK4,HNRNPL,CLK1,RPS27,ATG16L2,RPS29,M…
77	ARID5A	140.5	ARCHS4 Coexpression,104;GTEx Coexpression,177	HBB,NCF1C,DENND3,TCIRG1,CORO1A,TYMP,RAB43,HLX,NAMPT,ZC3H12A,PIM1,STAT6,LYN,MAP2K3,CD53,CD74,HBA2,LILRB3,KLF2,APBB1IP,FGR,VCAN,DOK3,TNIP1,SHKBP1,R3HDM4,ADAM8,SMAP2
78	BATF	140.8	ARCHS4 Coexpression,307;ENCODE ChIP-seq,93;Enrichr Queries,29;ReMap ChIP-seq,162;GTEx Coexpression,113	MT-ND4L,MT-ND4,CIITA,CSF3R,NCF1,NCF2,RPL31,WASHC2C,CD3D,IFIT3,MT-ATP6,RPS16,LGALS1,XPO6,ZC3H12A,NAMPT,PIM1,TNFSF10,TRIM25,PLXNC1,RNU4ATAC,TRIM22,CD53,CD52,BRD2,GBP5,AGTPBP1,ACSL1,GLRX5,RAD23A,NEAT1,TENT5C,APBB1IP,FGR,MYL6,DOK3,JAML,NINJ2,ADAM8,MT-CO3,S100A8,SCARNA13,CEBPD,NCF1B,NCF1C,DENND3,SNORD118,CORO1A,OAZ1,TYMP,PRDX2,PRDX5,UBB,HLX,SH3BP2,LYN,CD74,RPL41,SIAH2,RPL23A,LILRB3,KLF2,EVI2A,TNIP1,MT…
79	TBX21	142.3	ARCHS4 Coexpression,72;Enrichr Queries,97;ReMap ChIP-seq,168;GTEx Coexpression,232	CIITA,CSF3R,NCF1,NCF2,HDLBP,HBB,HBD,TCIRG1,CD3D,IFIT3,LFNG,RAB43,LGALS1,RPS16,FCGR3B,XPO6,RACK1,PIM1,TNFSF10,PIP4K2A,PLXNC1,RPS11,CD53,BRD2,GBP5,CD52,RPL23,HBA2,HBA1,NEAT1,GPCPD1,TENT5C,APBB1IP,FGR,FAM157A,DOK3,JAML,NINJ2,ADAM8,S100A8,RPL10,NCF1B,NCF1C,DENND3,FURIN,SNORD118,GATA1,CORO1A,TYMP,PRDX2,PRDX5,CXCR2,E2F2,STAT6,NLRP1,ZBTB7B,MTA2,NADK,LYN,CD74,LILRB3,KLF2,HNRNPL,RPS27,TNIP1,ATG16L2,SHKBP1…
80	ASCL2	142.7	ARCHS4 Coexpression,29;Enrichr Queries,117;GTEx Coexpression,282	CSF3R,NCF1,NCF2,TCIRG1,IFIT3,LFNG,RAB43,LGALS1,TNFSF10,TRIM25,CD53,TESC,KRT1,PRKCD,ANK1,TENT5C,APBB1IP,FGR,MED25,FAM157A,DOK3,ADAM8,RPL28,ATP6V0C,S100A8,NFIX,CEBPD,GYPC,NCF1B,NCF1C,OAZ1,CORO1A,TYMP,SH3BP2,CXCR2,E2F2,STAT6,ZBTB7B,NADK,LYN,MPIG6B,MBD6,LILRB3,KLF2,ATG16L2,TNIP1,SHKBP1,RPS6KB2,R3HDM4,SMAP2,APOBEC3A
81	PLSCR1	145.5	ARCHS4 Coexpression,182;GTEx Coexpression,109	CEBPD,NCF2,DENND3,SNX10,TCIRG1,IFIT3,TYMP,RAB43,MIR4435-2HG,HLX,NAMPT,ZC3H12A,TNFSF10,TRIM25,NADK,TRIM22,LYN,CD53,CD74,ACSL1,LILRB3,APBB1IP,FGR,FCGR2A,NABP1,APOBEC3A
82	ZNF687	146.7	ARCHS4 Coexpression,184;Enrichr Queries,234;GTEx Coexpression,22	CSF3R,NCF1,NCF2,EPB41,NCF1B,HBB,NCF1C,TCIRG1,CORO1A,RAB43,STIP1,XPO6,CXCR2,TRIM25,PLXNC1,ZBTB7B,MTA2,SF3B1,NADK,TNS1,LYN,CD53,DDX17,SRRM2,BRD2,MBD6,PRKCD,HBA2,LILRB3,APBB1IP,FGR,HNRNPL,MED25,FAM157A,FCGR2A,DOK3,JAML,SHKBP1,ADAM8,SMAP2,APOBEC3A
83	TCF7	146.8	Literature ChIP-seq,30;ARCHS4 Coexpression,157;Enrichr Queries,228;ReMap ChIP-seq,160;GTEx Coexpression,159	MT-ND4L,MT-ND4,NCF1,RPL31,SCARNA2,RAB43,LGALS1,SNRPD2,NAMPT,BSG,PIM1,RPL35,RPL38,PLXNC1,TNS1,SRRM2,AGTPBP1,RPS7,TANGO2,NOSIP,NEAT1,ANK1,DOK3,JAML,NINJ2,ADAM8,MT-CO3,GYPC,NDUFB11,SMIM1,NCF1B,NCF1C,GMPR,SNORD118,CORO1A,OAZ1,SHARPIN,TSPAN5,NLRP1,SMN1,ZBTB7B,LYN,FIS1,RPL41,MPIG6B,HNRNPL,ATG16L2,RPS29,RNF187,LRRK1,HBB,HBD,CD3D,YBX3,MT-ATP6,LFNG,LYL1,GUK1,XPO6,RPLP2,CD53,CD52,BRD2,ZER1,TESC,HBA2,RAB3IL…
84	MEF2B	150.5	ARCHS4 Coexpression,119;Enrichr Queries,129;ReMap ChIP-seq,238;GTEx Coexpression,116	CIITA,NCF1,NCF2,LRRK2,LRRK1,IGHV4-34,HBB,LGALS1,SNRPD2,XPO6,TRIM25,PLXNC1,RPS11,RPL23AP42,CD53,CD52,TESC,PRKCD,NEAT1,ANK1,APBB1IP,MYL4,MED25,DOK3,ADAM8,CD46,RPL29,RPL28,GYPC,CEBPD,ODC1,NCF1B,NCF1C,DENND3,CORO1A,DNAJB2,STIP1,SEC14L1,BAG1,E2F2,STAT6,ZBTB7B,MTA2,SERF2,NADK,LYN,CD74,SIAH2,LILRB3,KLF2,HNRNPL,EVI2A,TTLL3,TNIP1,SHKBP1,RPL27A,UBE2O,R3HDM4,FAU,GPR146,BCL2L1,RNF187
85	CREB5	152	ARCHS4 Coexpression,22;Enrichr Queries,416;GTEx Coexpression,18	CSF3R,NCF1,NCF2,LRRK2,HBB,RPL8,RPL10A,IFIT3,LFNG,RPS17,FCGR3B,RPS18,XPO6,NAMPT,PLXNC1,TNS1,CD53,AGTPBP1,ACSL1,APBB1IP,FGR,VCAN,FAM157A,DOK3,JAML,NINJ2,ADAM8,RPL26,RPL29,S100A8,USP15,CEBPD,RPL12,NCF1B,NCF1C,DENND3,SEC14L1,CXCR2,SH3BP2,RPL14,NADK,LYN,LILRB3,SLC25A37,FCGR2A,ATG16L2,SHKBP1,R3HDM4,SMAP2,FBXL5,APOBEC3A
86	ETV7	153.7	ARCHS4 Coexpression,62;Enrichr Queries,98;GTEx Coexpression,301	CIITA,NCF1,NCF2,RPLP1,NCF1B,GMPR,NCF1C,SNX10,DENND3,TCIRG1,IFIT3,TYMP,RAB43,FCGR3B,RPL18A,HLX,SH3BP2,NAMPT,ZC3H12A,CXCR2,TNFSF10,TRIM25,ZBTB7B,MTA2,TRIM22,NADK,LYN,CD53,GBP5,CD74,ACSL1,KRT1,PRKCD,LILRB3,FGR,TNIP1,SHKBP1,RPS6KB2,SERPING1,R3HDM4,ADAM8,SMAP2,OPTN,APOBEC3A
87	MNT	154.5	ARCHS4 Coexpression,96;Enrichr Queries,227;ReMap ChIP-seq,121;GTEx Coexpression,174	RNF10,CSF3R,NCF2,RPL8,RAB43,RPS15,SNRPD2,GUK1,XPO6,ZC3H12A,RACK1,RPL35,RPLP2,NPIPA1,RPS11,CTSD,MAP2K3,SRRM2,BRD2,TANGO2,GLRX5,PRKCD,RAD23A,NEAT1,GCHFR,FGR,DPM2,MYL6,MED25,FAM157A,DOK3,ADAM8,ST6GALNAC4,ATP6V0C,SCARNA13,SMIM5,NFIX,RPL10,CEBPD,NATD1,FURIN,DENND3,SNORD118,PRDX2,PRDX5,SHARPIN,CXCR2,SH3BP2,STAT6,RPS2,NLRP1,ZBTB7B,MTA2,NADK,RPL41,MPIG6B,MBD6,RPL23A,LILRB3,PRDX6,USF1,KLF2,HNRNPL,FCGR2A,S…
88	ZNF207	155	ARCHS4 Coexpression,466;Enrichr Queries,10;ReMap ChIP-seq,73;GTEx Coexpression,71	B4GALT3,CIITA,RPL31,YBX1,RPL10A,RPL8,LYL1,RPS14,RPS16,LGALS1,RPL18A,SNRPD2,RPS18,ZC3H12A,RACK1,RPLP2,RPS11,DDX17,SRRM2,RPS7,RPL23,RPS5,PRKCD,SHISA4,RPS3A,RAD23A,NEAT1,FGR,DPM2,MYL6,DOK3,HNRNPH1,LUC7L3,ADAM8,HAGH,SRSF7,ST6GALNAC4,ATP6V0C,RPL28,RPL12,ODC1,DENND3,FURIN,PIK3R2,SNORD118,OAZ1,CORO1A,LMF2,TYMP,DNAJB2,PRDX2,NXF1,RPS15A,PCBP2,RPL14,RPS2,ZBTB7B,SF3B1,RPL17,ARGLU1,RILP,SERF2,NKTR,LYN,FIS1,C…
89	MBD6	155	ARCHS4 Coexpression,44;GTEx Coexpression,266	CSF3R,NCF1,NCF2,NCF1B,NCF1C,DENND3,TCIRG1,CORO1A,LMF2,LFNG,RAB43,NXF1,FCGR3B,XPO6,SH3BP2,CXCR2,TRIM25,STAT6,AHSA2P,ZBTB7B,NADK,NKTR,DDX17,SRRM2,BRD2,PRKCD,LILRB3,KLF2,FGR,MED25,FAM157A,DOK3,JAML,ATG16L2,HNRNPH1,SHKBP1,R3HDM4,ADAM8,SMAP2,RPL28,ATP6V0C
90	YBX3	157	ARCHS4 Coexpression,39;GTEx Coexpression,275	RNF10,ALAS2,GYPC,EPB41,NPRL3,AK1,NATD1,GMPR,FOXO4,YBX1,ADIPOR1,OAZ1,GSPT1,OR2W3,BAG1,EMC3,RILP,DCAF12,FBXO7,UBXN6,DMTN,STRADB,SHISA4,RAD23A,SPTB,ANK1,FAM210B,SLC25A37,MED25,PINK1,SLC25A39,CDC34,RASA4,SRRD,MKRN1,FKBP8,R3HDM4,OPTN,BCL2L1
91	ANKZF1	157.7	ARCHS4 Coexpression,167;Enrichr Queries,96;GTEx Coexpression,210	EPB41,TCIRG1,CORO1A,DNAJB2,NAMPT,STAT6,NPIPA1,AHSA2P,NLRP1,ARGLU1,TRIM22,NKTR,TNS1,DDX17,SRRM2,BRD2,BNIP3L,TIA1,NEAT1,KLF2,ATG16L2,TNIP1,TTLL3,JAML,HNRNPH1,LUC7L3,NABP1,ADAM8,SMAP2,NPIPB5
92	TP53	158.4	Literature ChIP-seq,97;ARCHS4 Coexpression,199;Enrichr Queries,321;ReMap ChIP-seq,163;GTEx Coexpression,12	MT-ND4L,RPL30,MT-ND4,RPL32,RPLP1,LRRK1,RPL8,RPL10A,YBX3,MT-ATP6,RPS14,RPS16,RPL18A,RPS18,RPL36,RACK1,RPL35,RPLP2,RPS11,RPL39,TRIM22,RPS12,MAP2K3,GPX1,RPS7,RPL23,RPS5,PRKCD,RAD23A,NEAT1,DOK3,MT-CO3,HAGH,RPL29,RPL28,UBA52,FTL,CEBPD,RPL10,RPL12,RPL36A,SNORD118,VWCE,ADIPOR1,LMF2,CDC42,DNAJB2,STIP1,PRDX5,RPS15A,SHARPIN,RPL14,EMC3,RPL13,E2F2,STAT6,RPS2,IGF2BP2,MTA2,ZBTB7B,RILP,DCAF12,SNCA,LYN,OST4,RPL4…
93	GFI1	161	ARCHS4 Coexpression,302;Enrichr Queries,35;GTEx Coexpression,146	CIITA,CSF3R,NCF1,CEBPD,HBB,DENND3,TCIRG1,HBD,CORO1A,CD3D,IFIT3,FAM117A,LYL1,HLX,TNFSF10,E2F2,STAT6,MTA2,LYN,CD53,CD52,GBP5,CD74,HBA2,AZU1,ANK1,TENT5C,KLF2,FGR,HNRNPL,APBB1IP,VCAN,DOK3,TAL1,ADAM8,RPL29,SMAP2,ST6GALNAC4,S100A8
94	NFATC1	163.2	ARCHS4 Coexpression,124;ENCODE ChIP-seq,36;Enrichr Queries,197;ReMap ChIP-seq,27;GTEx Coexpression,432	WASHC4,MT-ND4L,MT-ND4,RPL31,RPL34,HDLBP,SCARNA2,RPL8,RPL10A,SAT1,RPS15,RPS14,RPS16,LGALS1,SNRPD2,RPL35,RPL38,RPL37,RPS11,TNS1,RPS12,DDX17,SRRM2,MAP2K3,RPS7,RPS5,PRKCD,NEAT1,ANK1,MYL6,ADAM17,DOK3,MT-CO3,RPL26,RPL29,UBA52,OPTN,GMPR,NCF1C,PIK3R2,SNORD118,OAZ1,CORO1A,SHARPIN,PCBP2,IGHA1,SERF2,LYN,OST4,RPL41,OGA,HNRNPL,SCARNA9,RPS27,ATG16L2,RPS29,NABP1,RPS24,B4GALT3,CIITA,RPLP1,YBX1,TCIRG1,YBX3,MT-ATP…
95	BACH1	164.5	Literature ChIP-seq,94;ARCHS4 Coexpression,101;ENCODE ChIP-seq,108;Enrichr Queries,253;ReMap ChIP-seq,119;GTEx Coexpression,312	MT-ND4L,MT-ND4,NCF2,SAT1,IFIT3,RPS15,NAMPT,BSG,PIM1,TNFSF10,TRIM25,PLXNC1,RPS12,TNS1,MAP2K3,TMOD1,BNIP3L,RAB2B,ACSL1,RPL23,RPS5,SHISA4,NEAT1,ANK1,COX6B1,MYL4,DPM2,ADAM17,JAML,NINJ2,ADAM8,MT-CO3,UBA52,S100A8,FTL,FECH,EPB41,GMPR,GSPT1,PRDX2,PRDX5,SHARPIN,SEC14L1,PCBP2,NLRP1,ZBTB7B,NADK,LYN,OST4,OGA,CLK4,CLK1,AGO4,UBE2O,NABP1,RPS24,APOBEC3A,RNF187,LRRK2,WDR45,AFF4,MT-ATP6,LFNG,FCGR3B,GUK1,XPO6,RACK1…
96	ZNF267	166	ARCHS4 Coexpression,259;Enrichr Queries,151;GTEx Coexpression,88	USP15,NCF1,CEBPD,NCF2,NCF1C,SNX10,CORO1A,IFIT3,NAMPT,ZC3H12A,TNFSF10,TRIM25,PLXNC1,TRIM22,LYN,CD53,CD52,GBP5,ACSL1,GPCPD1,KLF2,APBB1IP,FGR,VCAN,DOK3,EVI2A,TNIP1,NABP1,ADAM8,APOBEC3A
97	ZNF579	169.3	ARCHS4 Coexpression,138;Enrichr Queries,121;GTEx Coexpression,249	CEBPD,NDUFB11,RPLP1,RPL36A,GMPR,PIK3R2,TCIRG1,ALKBH7,RPS15,LGALS1,RPS15A,RPL36,RACK1,RPL13,RPL38,RPS2,IGF2BP2,CTSD,RPL17,GPX1,RAD23A,SPTB,ANK1,KLF2,MED25,RASA4,RPS29,SRRD,FKBP8,RPL26,RPL28,ATP6V0C,OPTN,RPS24,FTL,RNF187
98	ELF1	169.8	Literature ChIP-seq,78;ARCHS4 Coexpression,233;ENCODE ChIP-seq,54;ReMap ChIP-seq,44;GTEx Coexpression,440	WASHC4,MT-ND4L,MT-ND4,RPL32,RPL34,WASHC2C,SCARNA2,RPL8,RPL10A,SAT1,RPS15,RPS14,LGALS1,RPS16,SNRPD2,ZC3H12A,RPL36,RPL35,RPL38,RPS11,RPL39,TRIM22,SRRM2,MAP2K3,AGTPBP1,RPS7,RPL23,RPS5,PRKCD,NOSIP,NEAT1,COX6B1,RBX1,DPM2,MYL6,CDC34,MT-CO3,RPL29,FTL,AK1,PIK3R2,SNORD118,OAZ1,CORO1A,PRDX2,PRDX5,SHARPIN,SEC14L1,BAG1,ZBTB7B,LYN,OST4,RPL41,HPS1,HNRNPL,RPS27,APOBEC3A,BCL2L1,B4GALT3,RNF10,ALAS2,LRRK1,TCIRG1,M…
99	ZNF296	171.3	ARCHS4 Coexpression,160;Enrichr Queries,147;GTEx Coexpression,207	NCF1,CEBPD,NCF1B,NCF1C,RPL8,CORO1A,OAZ1,IFIT3,CDC42,LFNG,RPS15,LGALS1,ZC3H12A,E2F2,MTA2,NADK,LYN,CD53,CD74,RPS5,TENT5C,KLF2,MED25,CDC34,DOK3,SHKBP1,RPS6KB2,EIF3G,ADAM8,RPL29,RPL28
100	ETS1	174.2	Literature ChIP-seq,18;ARCHS4 Coexpression,227;ENCODE ChIP-seq,3;Enrichr Queries,354;ReMap ChIP-seq,127;GTEx Coexpression,316	WASHC4,RPL32,RPL34,ITGA2B,SLC4A1,SCARNA2,RPL8,IFIT3,RPS15,RAB43,RPS14,RPS16,LGALS1,NAMPT,PIM1,RPL36,RPL35,RPL38,RPL37,RPS11,TRIM22,RPS12,TMOD1,DDX17,MAP2K3,SRRM2,BNIP3L,RPS7,RPL23,RPS5,TANGO2,NOSIP,NEAT1,DPM2,MYL6,DOK3,JAML,RPL26,RPL29,UBA52,SRSF7,FTL,SMIM5,FECH,GYPC,EPB41,SMIM1,NPRL3,SNORD118,OAZ1,CORO1A,GATA1,GSPT1,PRDX2,STIP1,PRDX5,GUCD1,SHARPIN,SEC14L1,UBB,PCBP2,TSPAN5,PSMF1,NLRP1,ZBTB7B,SERF…
101	ZNF672	175	ARCHS4 Coexpression,65;Enrichr Queries,219;GTEx Coexpression,241	B4GALT3,CEBPD,NCF1,NDUFB11,GMPR,NCF1C,FURIN,TCIRG1,GATA1,OAZ1,CORO1A,TYMP,STIP1,LYL1,GUCD1,SHARPIN,GUK1,ZC3H12A,E2F2,STAT6,ZBTB7B,RILP,CNPPD1,NADK,MAP2K3,LYN,MPP1,BRD2,CD74,GPX1,PRKCD,RAD23A,LILRB3,SPTB,KLF2,MED25,DOK3,TNIP1,SHKBP1,SRRD,BLVRB,R3HDM4,ADAM8,SMAP2,ST6GALNAC4,MXD4
102	DMTF1	175.7	ARCHS4 Coexpression,127;Enrichr Queries,264;GTEx Coexpression,136	CEBPD,NDUFB11,RPL8,OAZ1,RPS15,BSG,RPL36,ELOB,AHSA2P,SF3B1,ARGLU1,SERF2,NKTR,DDX17,SRRM2,BRD2,TIA1,OGA,CLK4,COX6B1,CLK1,VCAN,TTLL3,HNRNPH1,LUC7L3,FAU,UBA52,ATP6V0C
103	STAT3	178.5	Literature ChIP-seq,90;ARCHS4 Coexpression,108;ENCODE ChIP-seq,63;Enrichr Queries,189;ReMap ChIP-seq,63;GTEx Coexpression,558	RPL32,RPL31,NCF2,RPL34,SCARNA2,RPL10A,SAT1,IFIT3,RPS15,RAB43,RPS14,RPS16,LGALS1,RPL18A,SNRPD2,ZC3H12A,NAMPT,RPL36,TNFSF10,PIM1,RPL35,TRIM25,RPL38,PLXNC1,RPS11,FBXO7,TRIM22,RPS12,MAP2K3,RAB2B,AGTPBP1,RPS7,ACSL1,RPS5,PRKCD,NOSIP,NEAT1,RUNDC3A,RBX1,DPM2,DOK3,FKBP8,ADAM8,RPL26,RPL28,SRSF7,S100A8,OPTN,FTL,FECH,GYPC,NATD1,GMPR,PIK3R2,SNORD118,OAZ1,CORO1A,PRDX2,STIP1,PRDX5,SHARPIN,SEC14L1,UBB,PCBP2,BAG1…
104	ZNF580	179.3	ARCHS4 Coexpression,191;Enrichr Queries,105;GTEx Coexpression,242	NFIX,CEBPD,NPRL3,PIK3R2,CORO1A,LMF2,RPS15,NXF1,LGALS1,SHARPIN,BSG,RPL36,AHSA2P,RPS2,CTSD,DDX17,TIA1,MBD6,GPX1,MYL6,MED25,CDC34,SHKBP1,FKBP8,NAA15,RPL28,ATP6V0C,MXD4,FTL,RNF187
105	NFKB2	181.3	ARCHS4 Coexpression,112;Enrichr Queries,108;ReMap ChIP-seq,246;GTEx Coexpression,259	MT-ND4L,CIITA,MT-ND4,NCF1,NCF2,TCIRG1,IFIT3,MT-ATP6,RAB43,LGALS1,ZC3H12A,NAMPT,TNFSF10,TRIM25,TRIM22,TMOD1,MAP2K3,CD52,PRKCD,NOSIP,FGR,NINJ2,ADAM8,MT-CO3,OPTN,NFIX,RPL10,GYPC,CEBPD,SMIM1,NCF1B,NCF1C,FURIN,CORO1A,TYMP,CDC42,PRDX2,UBB,HLX,TSPAN5,STAT6,ZBTB7B,NADK,LYN,CD74,LILRB3,KLF2,SCARNA9,FCGR2A,TNIP1,MT-RNR2,MT-RNR1,SMAP2,BCL2L1
106	ZFPM1	182.3	ARCHS4 Coexpression,111;Enrichr Queries,174;GTEx Coexpression,262	B4GALT3,NFIX,CEBPD,NPRL3,PIK3R2,GATA1,LMF2,FAM117A,LFNG,RAB43,GUCD1,LGALS1,E2F2,ZBTB7B,TNS1,SRRM2,MBD6,SSR4,TESC,NOSIP,TENT5C,ANK1,SPTB,KLF2,KLF1,HNRNPL,DPM2,MED25,TAL1,BLVRB,RPL28,ATP6V0C,MXD4,OSBP2,RNF187
107	ZBED1	183	ARCHS4 Coexpression,194;Enrichr Queries,142;ReMap ChIP-seq,5;GTEx Coexpression,391	MT-ND4L,MT-ND4,CIITA,YBX1,TCIRG1,RPL8,YBX3,IFIT3,RPS15,MT-ATP6,RAB43,RPS14,LYL1,RPS17,RPS16,LGALS1,RPS18,GUK1,BSG,NAMPT,RPL36,RACK1,PIM1,TNFSF10,RPL35,RPLP2,TRIM25,RPL37,RPS11,CTSD,RPS12,SRRM2,BRD2,RPL23,RPS5,TANGO2,RAD23A,NEAT1,SPTB,FGR,MYL6,VCAN,DOK3,MT-CO3,RPL29,SRSF7,OPTN,FTL,RPL10,CEBPD,ODC1,GMPR,NCF1C,FURIN,FOXO4,OAZ1,LMF2,ADD1,TYMP,PRDX2,NXF1,GUCD1,SHARPIN,PCBP2,RPL13,E2F2,STAT6,RPS2,MTA2,…
108	ISL2	185.3	ARCHS4 Coexpression,254;Enrichr Queries,235;GTEx Coexpression,67	CSF3R,NFIX,NCF1,CEBPD,NCF2,NPRL3,NCF1B,NCF1C,YBX1,CORO1A,LFNG,RPS15,RPS17,HLX,XPO6,CXCR2,PLXNC1,RPS2,MTA2,NADK,RPL23AP42,LYN,CD53,RPS5,NR2F1,LILRB3,ANK1,KLF2,APBB1IP,FGR,HNRNPL,VCAN,FCGR2A,DOK3,CDC34,JAML,SHKBP1,EIF3G,ADAM8,SMAP2,RPL29,APOBEC3A
109	SCML4	186.7	ARCHS4 Coexpression,389;Enrichr Queries,139;GTEx Coexpression,32	NCF1,NCF2,NCF1B,HDLBP,HBB,NCF1C,TCIRG1,HBD,CORO1A,CD3D,IFIT3,XPO6,PLXNC1,NLRP1,TRIM22,LYN,CD53,GBP5,CD52,CD74,HBA2,LILRB3,ANK1,TENT5C,USF1,KLF2,APBB1IP,FGR,VCAN,DOK3,JAML,ATG16L2,SHKBP1,R3HDM4,ADAM8,SMAP2,APOBEC3A
110	ATF3	186.8	Literature ChIP-seq,27;ARCHS4 Coexpression,379;ENCODE ChIP-seq,30;Enrichr Queries,282;ReMap ChIP-seq,80;GTEx Coexpression,323	WASHC4,MT-ND4L,MT-ND4,CSF3R,RPL32,RPL31,HDLBP,WASHC2C,SCARNA2,RPL8,RPL10A,SAT1,IFIT3,RPS14,RPS16,LGALS1,SNRPD2,ZC3H12A,NAMPT,RPL36,PIM1,TRIM25,RPL38,RPL37,RPS11,RPS12,MAP2K3,GBP5,RPS7,ACSL1,RPL23,RPS5,NOSIP,NEAT1,DPM2,MYL6,SERPING1,MT-CO3,RPL26,RPL29,SRSF7,S100A8,FTL,NPRL3,SNORD118,PRDX2,PRDX5,SEC14L1,SHARPIN,UBB,PCBP2,BAG1,ZBTB7B,RPL41,TIA1,SIAH2,OGA,NR2F1,PRDX6,CLK1,HNRNPL,RPS27,RPS29,RANBP10,U…
111	RBCK1	187.5	ARCHS4 Coexpression,69;GTEx Coexpression,306	NCF1,NCF1B,NCF1C,FURIN,TCIRG1,CORO1A,LMF2,TYMP,RAB43,NXF1,FCGR3B,XPO6,RAB24,CXCR2,TRIM25,STAT6,AHSA2P,ZBTB7B,NADK,DDX17,TIA1,MBD6,PRKCD,LILRB3,FGR,MED25,FAM157A,DOK3,ATG16L2,TNIP1,SHKBP1,R3HDM4,ADAM8,SMAP2,MXD4
112	RUNX3	187.8	ARCHS4 Coexpression,206;ENCODE ChIP-seq,92;Enrichr Queries,43;ReMap ChIP-seq,145;GTEx Coexpression,453	RNF10,CIITA,NCF1,NCF2,RPLP1,RPL34,LRRK2,LRRK1,HDLBP,WASHC2C,TCIRG1,CD3D,SAT1,AFF4,IFIT3,LGALS1,GUK1,PIM1,RACK1,PIP4K2A,RPL38,PLXNC1,RPS11,CD53,DDX17,TMOD1,CD52,BRD2,GBP5,BNIP3L,RPS7,ACSL1,RPL23,RPS5,PRKCD,NOSIP,NEAT1,GPCPD1,TENT5C,COX6B1,APBB1IP,FGR,MYL6,ADAM17,VCAN,MED25,DOK3,JAML,NINJ2,IFIT1B,FKBP8,LUC7L3,ADAM8,CD46,ATP6V0C,RPL10,CEBPD,EPB41,NPRL3,NCF1B,DENND3,SNORD118,CORO1A,OAZ1,ADD1,TYMP,CDC…
113	KLF2	188.3	Literature ChIP-seq,113;ARCHS4 Coexpression,37;Enrichr Queries,279;GTEx Coexpression,324	CSF3R,NCF1,NCF2,TCIRG1,IFIT3,LFNG,RAB43,LGALS1,FCGR3B,XPO6,TNS1,CD53,PRKCD,RAB3IL1,APBB1IP,FGR,VCAN,MED25,FAM157A,DOK3,JAML,FKBP8,SERPING1,ADAM8,S100A8,CEBPD,GYPC,NCF1B,NCF1C,DENND3,CORO1A,FAM117A,HLX,SH3BP2,CXCR2,STAT6,NLRP1,ZBTB7B,NADK,LYN,CD74,LILRB3,KLF2,SLC25A39,ATG16L2,SHKBP1,MKRN1,R3HDM4,SMAP2,GPR146
114	THAP7	188.7	ARCHS4 Coexpression,198;Enrichr Queries,18;GTEx Coexpression,350	RPL10,NDUFB11,RPLP1,UQCR11,ALKBH7,RPL8,OAZ1,CDC42,RPS15,RPS14,SHARPIN,LGALS1,RPS16,RPL18A,GUK1,BSG,RPL36,RPL35,RPLP2,ELOB,RPS2,GPX1,SSR4,RPS5,NOSIP,RAD23A,GCHFR,MED25,ADAM17,RPS28,SLC25A39,RPS6KB2,EIF3G,FKBP8,BLVRB,RPL28
115	NR1H2	191.3	ARCHS4 Coexpression,49;Enrichr Queries,49;ReMap ChIP-seq,159;GTEx Coexpression,508	TCIRG1,WDR45,RPL10A,LFNG,RPS15,RAB43,LYL1,RPS16,LGALS1,GUK1,ZC3H12A,BSG,RACK1,RPLP2,TRIM25,RPS11,CTSD,CNPPD1,TNS1,TMOD1,MAP2K3,CD53,GPX1,RPL23,RPS5,PRKCD,RAD23A,NEAT1,FGR,DPM2,MYL6,MED25,DOK3,FKBP8,LUC7L3,ADAM8,RPL28,ATP6V0C,FTL,SMIM5,RPL10,CEBPD,NCF1C,FURIN,SNORD118,OAZ1,CORO1A,LMF2,TYMP,PRDX2,NXF1,SHARPIN,RPL13,TSPAN5,STAT6,RPS2,ZBTB7B,MTA2,NADK,CD74,RPL41,MBD6,HPS1,RPL23A,LILRB3,KLF2,HNRNPL,SL…
116	HMGN3	192.3	ARCHS4 Coexpression,365;ENCODE ChIP-seq,98;ReMap ChIP-seq,41;GTEx Coexpression,265	RPL31,RPLP1,LRRK1,HDLBP,TCIRG1,SAT1,RPS15,LYL1,RPS14,SNRPD2,RPS18,BSG,RPL36,TNFSF10,RPLP2,ELOB,RPS11,RPL39,CTSD,CNPPD1,UBXN6,TNS1,RPS12,MAP2K3,SRRM2,SSR4,ACSL1,RPS5,TANGO2,STRADB,NOSIP,RAD23A,RAB3IL1,NEAT1,COMMD6,RUNDC3A,COX6B1,RBX1,ADAM17,MED25,TMEM256,CDC34,DOK3,FKBP8,BLVRB,ADAM8,HAGH,UBA52,ST6GALNAC4,ATP6V0C,RPL28,OPTN,RPL10,CEBPD,EPB42,NDUFB11,SMIM1,UQCR11,PIK3R2,SNORD118,OAZ1,LMF2,ADD1,PRDX2…
117	ZNF182	192.3	ARCHS4 Coexpression,118;Enrichr Queries,221;GTEx Coexpression,238	CSF3R,NCF1,NCF2,LRRK2,NCF1B,NCF1C,CORO1A,IFIT3,FCGR3B,XPO6,NAMPT,CXCR2,AHSA2P,SF3B1,ARGLU1,NADK,NKTR,DDX17,LYN,TIA1,GPCPD1,LILRB3,CLK4,VCAN,DOK3,JAML,ATG16L2,TNIP1,RANBP10,LUC7L3,NABP1,ADAM8,SMAP2
118	CEBPD	194	Literature ChIP-seq,152;ARCHS4 Coexpression,54;ENCODE ChIP-seq,4;ReMap ChIP-seq,24;GTEx Coexpression,736	MT-ND4L,MT-ND4,CSF3R,NCF1,NCF2,SCARNA2,RPL8,RAB43,RPS16,BSG,NAMPT,PIM1,RPL36,TRIM25,RPS11,RPS12,ACSL1,RPS5,TANGO2,RPL23,PRKCD,NEAT1,COX6B1,DPM2,MYL6,CDC34,DOK3,FAM157A,SERPING1,ADAM8,MT-CO3,RPL26,RPL29,UBA52,SRSF7,FTL,EPB42,SMIM1,NCF1B,NCF1C,SNORD118,OAZ1,CORO1A,PRDX2,PRDX5,SHARPIN,UBB,PCBP2,ZBTB7B,NADK,LYN,OST4,RPL41,MPIG6B,NR2F1,AZU1,HNRNPL,RPS27,ATG16L2,RPL27A,NABP1,RPS24,RNF187,BCL2L1,TCIRG1,…
119	USF2	194.6	ARCHS4 Coexpression,388;ENCODE ChIP-seq,58;Enrichr Queries,16;ReMap ChIP-seq,46;GTEx Coexpression,465	MT-ND4L,MT-ND4,RPL30,RPL31,RPL34,HDLBP,RPL8,ALKBH7,RPS15,RPS14,LGALS1,RPS16,BSG,RPL36,TRIM25,RPL37,RPS11,FBXO7,MAP2K3,BNIP3L,RPL23,RPS5,TANGO2,PRKCD,NEAT1,RUNDC3A,COX6B1,DPM2,TMEM256,DOK3,MT-CO3,UBA52,RPL28,FTL,EPB41,NATD1,FOXO4,SNORD118,PRDX2,STIP1,PRDX5,BAG1,PCBP2,ZBTB7B,SERF2,FIS1,RPL41,SIAH2,HPS1,PRDX6,CLK4,HNRNPL,RPS28,RANBP10,NABP1,FBXL5,RPS24,RNF187,MXD4,RPLP1,TCIRG1,YBX1,AFF4,MT-ATP6,LYL1…
120	STAT6	195	Literature ChIP-seq,85;ARCHS4 Coexpression,45;Enrichr Queries,216;GTEx Coexpression,434	CSF3R,NCF1,NCF2,SNX10,TCIRG1,IFIT3,HK1,LFNG,RAB43,LGALS1,FCGR3B,XPO6,TRIM25,CTSD,TNS1,CD53,STRADB,PRKCD,SHISA4,NOSIP,APBB1IP,FGR,MED25,FAM157A,DOK3,JAML,ADAM8,CEBPD,NCF1B,NCF1C,DENND3,FURIN,CORO1A,TYMP,CDC42,SEC14L1,SH3BP2,CXCR2,ZBTB7B,NADK,LYN,CD74,HPS1,LILRB3,KLF2,PINK1,ATG16L2,TNIP1,SHKBP1,R3HDM4,NABP1,SMAP2,BCL2L1
121	NFIL3	195.3	ARCHS4 Coexpression,51;Enrichr Queries,277;GTEx Coexpression,258	USP15,CSF3R,CEBPD,NCF1,NCF2,LRRK2,NCF1B,NCF1C,DENND3,TCIRG1,IFIT3,TYMP,LGALS1,FCGR3B,HLX,XPO6,NAMPT,SH3BP2,CXCR2,PIM1,TRIM25,STAT6,ZBTB7B,NADK,MAP2K3,LYN,CD74,ACSL1,PRKCD,LILRB3,KLF2,APBB1IP,FGR,VCAN,FAM157A,DOK3,JAML,ATG16L2,ADAM8,SMAP2,S100A8,APOBEC3A
122	JUNB	197.5	ARCHS4 Coexpression,146;Enrichr Queries,208;ReMap ChIP-seq,76;GTEx Coexpression,360	MT-ND4L,B4GALT3,MT-ND4,CIITA,TCIRG1,RPL8,AFF4,IFIT3,MT-ATP6,LYL1,LGALS1,RPS18,ZC3H12A,NAMPT,PIM1,PIP4K2A,TRIM25,CTSD,TMOD1,CD53,BRD2,CD52,GPX1,ACSL1,RPS5,TANGO2,RAD23A,NEAT1,FGR,APBB1IP,DPM2,MYL6,DOK3,ADAM8,MT-CO3,ST6GALNAC4,S100A8,FTL,CEBPD,AK1,FURIN,CORO1A,TYMP,CDC42,PRDX2,PRDX5,E2F2,STAT6,RPS2,NLRP1,FIS1,CD74,RPL41,MBD6,MPIG6B,SIAH2,RPL23A,KLF2,USF1,KLF1,PINK1,RPS27,ATG16L2,TNIP1,MT-RNR2,MT-RN…
123	ZNF266	199.7	ARCHS4 Coexpression,443;Enrichr Queries,46;GTEx Coexpression,110	HDLBP,CORO1A,IFIT3,NXF1,LGALS1,NAMPT,STAT6,AHSA2P,SF3B1,ARGLU1,NKTR,DDX17,SRRM2,BNIP3L,TIA1,ACSL1,OGA,NEAT1,CLK4,KLF2,CLK1,APBB1IP,SLC25A37,PINK1,VCAN,RPS27,TTLL3,HNRNPH1,LUC7L3,SRSF7,NPIPB5,GPR146
124	SOX6	199.8	ARCHS4 Coexpression,117;Enrichr Queries,366;ReMap ChIP-seq,71;GTEx Coexpression,245	HBB,SCARNA2,SLC4A1,HBD,RPL8,RPL10A,YBX3,LYL1,RACK1,PIM1,TRIM25,PLXNC1,RPS11,TNS1,CD53,CD52,RPL23,STRADB,RAD23A,NEAT1,SPTB,ANK1,PPM1A,DPM2,MYL6,VCAN,TAL1,BLVRB,RPL29,ST6GALNAC4,OPTN,FTL,OSBP2,NFIX,GYPC,FECH,EPB42,EPB41,GYPB,FAXDC2,RPL12,AK1,NPRL3,GMPR,SNORD118,GATA1,OAZ1,PRDX2,E2F2,STAT6,AHSP,RPS2,IGF2BP2,ZBTB7B,MTA2,SNCA,OST4,RPL41,MBD6,MPIG6B,HBG2,HBG1,SIAH2,NR2F1,RPL23A,PDZK1IP1,KLF1,HNRNPL,SLC…
125	GATA2	203.2	Literature ChIP-seq,4;ARCHS4 Coexpression,177;ENCODE ChIP-seq,10;Enrichr Queries,109;ReMap ChIP-seq,77;GTEx Coexpression,842	MT-ND4L,MT-ND4,ITGA2B,SCARNA2,SLC4A1,ALKBH7,RPL10A,LGALS1,ZC3H12A,BSG,PIM1,TNFSF10,PIP4K2A,TNS1,MAP2K3,TMOD1,BNIP3L,ACSL1,RPS5,NEAT1,ANK1,MYL4,FKBP8,RPL26,MT-CO3,RPL29,FECH,EPB42,GYPC,EPB41,GYPB,FAXDC2,NPRL3,GMPR,SNORD118,FOXO4,ADIPOR1,GATA1,OAZ1,PRDX2,SEC14L1,TSPAN5,ARGLU1,LYN,OST4,SLC14A1,FIS1,RPL41,SIAH2,HPS1,NR2F1,HNRNPL,RPS27,SLC6A8,MKRN1,NABP1,UBE2O,TMCC2,RNF187,BCL2L1,RNF10,B4GALT3,ALAS2,H…
126	RFX5	203.2	ARCHS4 Coexpression,164;ENCODE ChIP-seq,57;Enrichr Queries,231;ReMap ChIP-seq,105;GTEx Coexpression,459	RPL30,RPL34,SCARNA2,RPL8,RPL10A,SAT1,IFIT3,RPS15,RPS14,RPS17,LGALS1,SNRPD2,RPS18,NAMPT,TNFSF10,RPL36,RPL35,TRIM25,RPS11,TRIM22,RPL23AP42,RPS12,MAP2K3,SRRM2,RPS5,TANGO2,NOSIP,NEAT1,COX6B1,DPM2,MYL6,ADAM17,DOK3,RPL29,RPL28,UBA52,OPTN,FTL,EPB42,NDUFB11,PIK3R2,SNORD118,ADIPOR1,OAZ1,PRDX2,STIP1,PRDX5,ZBTB7B,LYN,OST4,RPL41,CLK4,HNRNPL,SCARNA9,RPS28,ATG16L2,RPS29,MKRN1,RANBP10,NABP1,RNF187,MXD4,CIITA,YB…
127	SP140L	204	ARCHS4 Coexpression,280;GTEx Coexpression,128	LYN,CD53,CD52,CD74,CIITA,HDLBP,TCIRG1,CORO1A,CD3D,USF1,KLF2,APBB1IP,ATG16L2,JAML,TRIM25,STAT6,NLRP1,SMAP2,NADK,TRIM22
128	CREBZF	204	ARCHS4 Coexpression,410;Enrichr Queries,60;GTEx Coexpression,142	UQCR11,AFF4,NXF1,ELOB,NPIPA1,AHSA2P,MTA2,SF3B1,ARGLU1,NKTR,DDX17,SRRM2,BRD2,TIA1,TAF15,OGA,NEAT1,CLK4,CLK1,HNRNPL,HNRNPH1,LUC7L3,NABP1,SRSF7,RPS24
129	GTF3A	205	ARCHS4 Coexpression,151;Enrichr Queries,3;GTEx Coexpression,461	RPL30,RPL32,RPL31,RPL34,RPLP1,YBX1,RPL8,RPL10A,YBX3,CD3D,RPS15,RPS14,RPS17,LGALS1,RPS16,SNRPD2,RPL18A,RPS18,RPL36,RACK1,RPL35,RPLP2,RPL38,RPS11,RPL39,CD53,CD52,GPX1,RPL23,RPS5,NOSIP,RAD23A,RPS3A,COX6B1,GCHFR,MYL6,SLX1A,RPL26,RPL29,RPL28,UBA52,SRSF7,FTL,RPL10,NDUFB11,RPL12,AK1,UQCR11,OAZ1,RPS15A,UBB,RPL14,RPS2,RPL17,SERF2,RPL41,RPL35A,RPL23A,RPS27,RPS29,RPL27A,EIF3G,FAU,RPS24
130	MYC	205.2	Literature ChIP-seq,1;ARCHS4 Coexpression,496;ENCODE ChIP-seq,16;Enrichr Queries,571;ReMap ChIP-seq,39;GTEx Coexpression,108	RPL30,RPL32,RPL31,RPL34,HDLBP,SCARNA2,RPL10A,RPL8,IFIT3,RPS15,RPS14,RPS17,RPS16,LGALS1,RPL18A,SNRPD2,RPS18,ZC3H12A,NAMPT,PIM1,RPL36,RPL35,TRIM25,RPL38,RPL37,RPS11,RPL39,RPS12,MAP2K3,SRRM2,DDX17,AGTPBP1,RPS7,SLX1B,RPS5,RPL23,KRT1,NEAT1,RUNDC3A,DPM2,MYL6,DOK3,FKBP8,RPL26,RPL29,UBA52,RPL28,FTL,OSBP2,NPRL3,PIK3R2,SNORD118,OAZ1,GSPT1,PRDX2,STIP1,PRDX5,SHARPIN,SEC14L1,PLEK2,ZBTB7B,SULT1A4,SERF2,OST4,RP…
131	ATF4	206.3	ARCHS4 Coexpression,152;Enrichr Queries,7;ReMap ChIP-seq,261;GTEx Coexpression,405	CSF3R,RPL32,RPL31,RPLP1,HDLBP,YBX1,RPL8,RPL10A,YBX3,IFIT3,RAB43,RPS15,C4A,RPS14,RPS17,RPS16,LGALS1,RPS18,RPL36,RACK1,TRIM25,RPL35,RPLP2,RPL38,RPS11,RPL23AP42,BRD2,GPX1,ACSL1,STRADB,GLRX5,RPL23,RPS5,COMMD6,RUNDC3A,DPM2,MYL6,CDC34,RPL26,RPL29,ATP6V0C,RPL28,FTL,SCARNA13,TMPRSS9,FECH,RPL12,ODC1,FURIN,OAZ1,LMF2,TYMP,STIP1,RPS15A,UBB,SH3BP2,RPL14,RPS2,MTA2,OST4,RPL41,MBD6,TAF15,SIAH2,HNRNPL,RPS29,RPL27…
132	ZNF710	206.3	ARCHS4 Coexpression,58;Enrichr Queries,285;GTEx Coexpression,276	MT-ND4,NFIX,CSF3R,CEBPD,NCF1,NCF2,NCF1B,NCF1C,FURIN,DENND3,TCIRG1,CORO1A,LMF2,IFIT3,TYMP,LFNG,RAB43,FCGR3B,SEC14L1,XPO6,RAB24,SH3BP2,CXCR2,TRIM25,STAT6,ZBTB7B,NADK,TNS1,LYN,PRKCD,LILRB3,FGR,DPM2,VCAN,MED25,FAM157A,DOK3,ATG16L2,TNIP1,SHKBP1,R3HDM4,ADAM8,SMAP2,ST6GALNAC4
133	THAP4	207	ARCHS4 Coexpression,208;Enrichr Queries,26;GTEx Coexpression,387	NDUFB11,RPL31,RPL12,AK1,HDLBP,UQCR11,PIK3R2,YBX1,RPL8,RPL10A,RPS15,PRDX2,STIP1,PRDX5,RPS17,GUK1,BSG,RACK1,RPL35,RPS2,RPS5,RAD23A,COX6B1,HNRNPL,SLC25A39,EIF3G,RPL29,EIF3C,RPL28,RPS24
134	ZBTB17	207.3	ARCHS4 Coexpression,92;Enrichr Queries,395;GTEx Coexpression,135	B4GALT3,NCF1,NCF2,NCF1B,HBB,NCF1C,FURIN,TCIRG1,CD3D,CORO1A,LMF2,TYMP,RAB43,SHARPIN,HLX,XPO6,RAB24,ZC3H12A,E2F2,TRIM25,STAT6,ZBTB7B,NADK,MAP2K3,BRD2,NOSIP,HBA2,LILRB3,USF1,FGR,MED25,DOK3,ATG16L2,TNIP1,SHKBP1,ADAM8,SLX1A,SMAP2
135	MYSM1	209.7	ARCHS4 Coexpression,258;Enrichr Queries,211;GTEx Coexpression,160	SRRM2,WASHC4,DDX17,TIA1,NDUFB11,LRRK1,OGA,UQCR11,AFF4,CLK4,OAZ1,PINK1,PRDX5,HNRNPH1,LUC7L3,ELOB,HAGH,AHSA2P,CD46,SF3B1,ARGLU1,SERF2,NKTR
136	ZNF263	212.2	Literature ChIP-seq,96;ARCHS4 Coexpression,469;ENCODE ChIP-seq,109;Enrichr Queries,293;ReMap ChIP-seq,135;GTEx Coexpression,171	RPL31,RPLP1,SNX10,SCARNA2,TCIRG1,YBX1,RPL10A,WDR45,RPL8,SAT1,AFF4,LFNG,RPS15,LYL1,GUK1,BSG,RACK1,RPL36,RPLP2,RPL38,RPS11,RPL39,RNU4ATAC,MAP2K3,DDX17,SRRM2,CD52,BRD2,BNIP3L,ZER1,SSR4,RPS7,TANGO2,RPS5,STRADB,SHISA4,RAB3IL1,NEAT1,GCHFR,DPM2,CDC34,DOK3,HNRNPH1,LUC7L3,RPL29,RPL28,ST6GALNAC4,ATP6V0C,SRSF7,UBA52,SCARNA13,SMIM5,NFIX,RPL10,CEBPD,SMIM1,RPL12,AK1,FURIN,UQCR11,OAZ1,CDC42,NXF1,PRDX2,STIP1,PRD…
137	MAFB	212.3	ARCHS4 Coexpression,241;Enrichr Queries,83;ReMap ChIP-seq,178;GTEx Coexpression,347	MT-ND4L,B4GALT3,MT-ND4,NCF2,RPLP1,SCARNA2,TCIRG1,IFIT3,MT-ATP6,RPS16,LGALS1,NAMPT,RACK1,TNFSF10,RPL38,RPS11,RNU4ATAC,CTSD,TNS1,TMOD1,GPX1,ACSL1,RPL23,KRT1,PRKCD,NEAT1,TENT5C,FGR,MYL6,VCAN,LUC7L3,RPL26,MT-CO3,S100A8,FTL,CEBPD,SNORD118,TYMP,DNAJB2,NXF1,HLX,SH3BP2,BAG1,PCBP2,ZBTB7B,MTA2,RPL17,LYN,MPP1,CD74,RPL41,SIAH2,USF1,KLF2,HNRNPL,MT-RNR2,PITHD1,MT-RNR1,RPS6KB2,NABP1,R3HDM4,FAU,CPVL,BCL2L1
138	ZBED6	214	ARCHS4 Coexpression,214	RPLP1,RPL8,AFF4,COX6B1,RPS15,VCAN,SNRPD2,RPL36,ELOB,FAU,RPL29,CD46,UBA52,ATP6V0C
139	RELA	214.2	Literature ChIP-seq,70;ARCHS4 Coexpression,143;ENCODE ChIP-seq,5;Enrichr Queries,226;ReMap ChIP-seq,68;GTEx Coexpression,773	MT-ND4L,MT-ND4,RPL31,NCF2,HDLBP,RPL10A,RPS15,RAB43,RPS14,IGHG1,LGALS1,RPS16,ZC3H12A,BSG,NAMPT,PIM1,TNFSF10,RPL35,TRIM25,RPL37,RPS11,RPL23AP42,RPS12,MAP2K3,SRRM2,RPS7,RPL23,RPS5,PRKCD,NEAT1,RUNDC3A,RBX1,MYL6,MT-CO3,RPL28,FTL,GYPC,FECH,SNORD118,OAZ1,CORO1A,PRDX2,PRDX5,SHARPIN,SEC14L1,UBB,ZBTB7B,NADK,OST4,RPL41,OGA,CLK4,HNRNPL,RPS28,RPS27,ATG16L2,RANBP10,NABP1,RPS24,APOBEC3A,BCL2L1,B4GALT3,CIITA,RPL…
140	SIX5	219.6	ARCHS4 Coexpression,484;ENCODE ChIP-seq,78;Enrichr Queries,194;ReMap ChIP-seq,34;GTEx Coexpression,308	WASHC4,MT-ND4L,MT-ND4,RPL30,RPL32,RPL34,HDLBP,WASHC2C,RPL8,RPL10A,RPS15,RPS16,LGALS1,SNRPD2,RPS18,BSG,RPL36,RPL35,RPL37,RPS11,TNS1,SRRM2,RPS7,RPL23,RPS5,NOSIP,NEAT1,RUNDC3A,COX6B1,DPM2,MYL6,CDC34,MT-CO3,RPL26,RPL29,RPL28,UBA52,FTL,PIK3R2,SNORD118,PRDX2,SHARPIN,SEC14L1,ZBTB7B,FIS1,OST4,RPL41,NR2F1,OGA,HNRNPL,RPS27,ATG16L2,RPS29,RANBP10,RPS24,MXD4,RNF10,B4GALT3,TCIRG1,MT-ATP6,LFNG,RACK1,RPLP2,EIF3C…
141	LEF1	221.3	ARCHS4 Coexpression,261;Enrichr Queries,238;ReMap ChIP-seq,283;GTEx Coexpression,103	SCARNA13,NCF1,CEBPD,RPL10,NCF2,EPB41,NCF1B,HBB,NCF1C,HBD,FOXO4,CORO1A,CD3D,RAB43,LGALS1,XPO6,PIM1,E2F2,STAT6,RPS2,PLXNC1,NLRP1,LYN,CD53,FIS1,CD74,RPS5,SIAH2,GLRX5,TESC,OGA,HBA2,TENT5C,KLF2,APBB1IP,PPM1A,VCAN,DOK3,JAML,R3HDM4,ADAM8,SMAP2,APOBEC3A
142	ZNF277	221.7	ARCHS4 Coexpression,188;Enrichr Queries,281;GTEx Coexpression,196	WASHC4,MT-ND4L,RPL31,RPL12,HDLBP,PIK3R2,LMF2,ADD1,MT-ATP6,DNAJB2,RPS17,NAMPT,BSG,RPL14,TNFSF10,RPS2,ZBTB7B,RPL39,SRRM2,BNIP3L,TAF15,RPL23A,HNRNPL,VCAN,MED25,MKRN1,RPL13AP5,EIF3C,ATP6V0C,OPTN,RPS24,MXD4,RNF187
143	AKAP8L	222	ARCHS4 Coexpression,256;Enrichr Queries,33;GTEx Coexpression,377	CORO1A,LMF2,ADD1,DNAJB2,STIP1,NXF1,LGALS1,BSG,PCBP2,NPIPA1,ZBTB7B,MTA2,ARGLU1,CTSD,RPL23AP42,DDX17,SRRM2,BRD2,MBD6,TAF15,RPS5,PRKCD,CLK4,HNRNPL,MED25,TNIP1,HNRNPH1,LUC7L3,SRSF7,MXD4
144	ZNF32	224	ARCHS4 Coexpression,361;Enrichr Queries,38;GTEx Coexpression,273	NDUFB11,RPL31,RPL34,RPL12,AK1,UQCR11,FURIN,YBX1,IFIT3,RPS14,RPS15A,LGALS1,SNRPD2,RPS18,XPO6,RPL35,TRIM25,STAT6,ZBTB7B,MTA2,RPL39,TMOD1,SRRM2,FIS1,TAF15,RPL23,RPS5,SHISA4,RAD23A,HNRNPL,RPS29,RPL27A,RPL26,RPS24,FTL
145	ZNF598	225	ARCHS4 Coexpression,356;Enrichr Queries,90;GTEx Coexpression,229	RPLP1,YBX1,RPL8,LMF2,RPS15,STIP1,LGALS1,RPL18A,BSG,RPL35,RPLP2,RPS2,ZBTB7B,MTA2,CTSD,RPL23AP42,MAP2K3,SRRM2,BRD2,TAF15,RPS5,HNRNPL,RPS6KB2,RPL29,EIF3C,RPL28,RNF187
146	THAP11	225.2	Literature ChIP-seq,82;ARCHS4 Coexpression,142;Enrichr Queries,17;ReMap ChIP-seq,267;GTEx Coexpression,618	RNF10,RPL31,ITGA2B,WDR45,RPL8,RPL10A,RPS15,RPS14,LYL1,RPS16,LGALS1,RPL18A,GUK1,RPS18,RPL36,RACK1,RPL35,RPLP2,RPL38,RPS11,RPS12,BRD2,ZER1,GPX1,RPL23,RPS5,GLRX5,STRADB,NOSIP,RAD23A,GCHFR,DPM2,TMEM256,CDC34,RPL26,RPL29,SMIM5,RPL10,NDUFB11,RPL12,GMPR,PIK3R2,OAZ1,CORO1A,GSPT1,PRDX2,SHARPIN,OR2W3,RAB24,PCBP2,RPS2,FIS1,OST4,MBD6,RPL23A,HNRNPL,RPS28,RPS27,ATG16L2,RPS29,SHKBP1,SRRD,RANBP10,EIF3G,R3HDM4,TM…
147	ZNF316	229	ARCHS4 Coexpression,171;Enrichr Queries,379;GTEx Coexpression,137	TCIRG1,LMF2,FAM117A,LFNG,RAB43,NXF1,LGALS1,XPO6,TRIM25,STAT6,ZBTB7B,MTA2,CTSD,NADK,SRRM2,MAP2K3,MBD6,PRKCD,USF1,HNRNPL,MED25,ATG16L2,AGO4,SHKBP1,SLX1A,FTL,RNF187,MXD4
148	EGR1	230.2	Literature ChIP-seq,81;ARCHS4 Coexpression,546;ENCODE ChIP-seq,76;Enrichr Queries,347;ReMap ChIP-seq,122;GTEx Coexpression,209	CSF3R,RPL32,RPL31,RPL34,SCARNA2,SLC4A1,RPL8,RPL10A,ALKBH7,IFIT3,RPS15,RAB43,RPS17,RPS16,LGALS1,SNRPD2,RPS18,ZC3H12A,BSG,NAMPT,PIM1,RPL35,RPL38,RPL37,PLXNC1,RPS11,FBXO7,TNS1,RPS12,DDX17,SRRM2,MAP2K3,RAB2B,BNIP3L,AGTPBP1,RPS7,ACSL1,RPS5,PRKCD,NOSIP,SHISA4,NEAT1,ANK1,RBX1,DPM2,ADAM17,DOK3,JAML,FKBP8,RPL26,RPL29,SRSF7,UBA52,RPL28,S100A8,AK1,NATD1,GMPR,PIK3R2,SNORD118,OAZ1,GSPT1,PRDX2,PRDX5,SHARPIN,SE…
149	ZNF511	231.7	ARCHS4 Coexpression,364;Enrichr Queries,36;GTEx Coexpression,295	NDUFB11,RPL31,RPL12,AK1,UQCR11,YBX1,RPL8,OAZ1,RPS15,STIP1,GUCD1,LGALS1,RPS16,SNRPD2,GUK1,RPL36,RPL14,RPL35,RPS2,RILP,SERF2,SSR4,RPS5,RAD23A,COX6B1,GCHFR,SRRD,EIF3G,RPL29,RPL28,SRSF7
150	ZNF358	232	ARCHS4 Coexpression,329;Enrichr Queries,104;GTEx Coexpression,263	NFIX,CEBPD,UQCR11,PIK3R2,ALKBH7,ADD1,CDC42,DNAJB2,LGALS1,E2F2,MTA2,CTSD,FIS1,ZER1,SHISA4,RAB3IL1,RUNDC3A,KLF2,HNRNPL,VCAN,PINK1,FKBP8,BLVRB,ATP6V0C,FTL,MXD4,RNF187
151	HHEX	232.3	ARCHS4 Coexpression,100;Enrichr Queries,84;ReMap ChIP-seq,228;GTEx Coexpression,517	RNF10,CSF3R,NCF2,RPL10A,IFIT3,LYL1,LGALS1,RPS18,PIM1,TNFSF10,RPL37,RPS12,LINC00570,CD53,RPS7,ACSL1,TESC,NEAT1,COX6B1,GCHFR,FGR,TMEM256,VCAN,DOK3,JAML,TAL1,NINJ2,IFIT1B,ADAM8,S100A8,CEBPD,FAXDC2,FURIN,SNORD118,CORO1A,GATA1,OAZ1,FAM117A,GUCD1,RPS15A,UBB,HLX,PCBP2,RPL13,STAT6,RILP,NADK,LYN,MPP1,CD74,MBD6,MPIG6B,SIAH2,RPL23A,LILRB3,KLF2,ATG16L2,SHKBP1,CAPZA2,R3HDM4,CPVL,SMAP2,BCL2L1
152	ZMAT1	233	ARCHS4 Coexpression,404;Enrichr Queries,71;GTEx Coexpression,224	LRRK2,HDLBP,YBX1,RPL8,IFIT3,NXF1,STIP1,BSG,TNFSF10,AHSA2P,PLXNC1,MBNL3,ARGLU1,NKTR,TNS1,DDX17,CD74,TIA1,MBD6,NEAT1,GPCPD1,ANK1,PRDX6,KLF2,CLK1,VCAN,TTLL3,LUC7L3
153	ZBED5	234.5	ARCHS4 Coexpression,348;GTEx Coexpression,121	DDX17,SRRM2,TIA1,HDLBP,RPS3A,FURIN,RPL10A,RPL8,OAZ1,CLK1,NXF1,RPS27,TTLL3,HNRNPH1,BSG,LUC7L3,AHSA2P,SF3B1,SRSF7,ARGLU1,ATP6V0C,NKTR,RNF187
154	NFKB1	236.3	ARCHS4 Coexpression,243;Enrichr Queries,114;ReMap ChIP-seq,137;GTEx Coexpression,451	MT-ND4L,MT-ND4,CIITA,NCF2,LRRK1,RPL8,IFIT3,MT-ATP6,LGALS1,ZC3H12A,NAMPT,RPL36,RACK1,RPLP2,TRIM25,CTSD,TRIM22,TMOD1,MAP2K3,CD53,ACSL1,PRKCD,RAD23A,NEAT1,MT-CO3,FTL,NFIX,RPL10,GYPC,CEBPD,EPB41,SMIM1,FURIN,SNORD118,OAZ1,LMF2,TYMP,CDC42,PRDX2,PRDX5,HLX,RAB24,STAT6,RPS2,ZBTB7B,MTA2,LYN,RPL41,RPL23A,HNRNPL,TNIP1,MT-RNR2,SHKBP1,MT-RNR1,EIF3G,FAU,BCL2L1
155	KMT2B	240	ARCHS4 Coexpression,255;ReMap ChIP-seq,225	SCARNA13,WASHC4,CIITA,SCARNA2,LMF2,GSPT1,RAB43,LYL1,NXF1,RPS16,SHARPIN,XPO6,PCBP2,RACK1,EMC3,STAT6,RPS2,ZBTB7B,MTA2,SF3B1,NADK,CD53,SRRM2,BRD2,RPL41,ZER1,MBD6,TAF15,RPS7,RPS5,GLRX5,OGA,GCHFR,HNRNPL,MED25,RPS27,SRRD,RPS6KB2,EIF3G,RANBP10,R3HDM4,RPL26,FAU
156	BRF2	240	ARCHS4 Coexpression,106;ReMap ChIP-seq,273;GTEx Coexpression,341	MT-ND4L,MT-ND4,RPL32,RPLP1,ALKBH7,IFIT3,RAB43,MT-ATP6,RPS15,RPS14,SNRPD2,RACK1,RPL36,PIP4K2A,RPLP2,ELOB,RPL37,RPS11,RPS12,SRRM2,GPX1,RPS5,RAD23A,COX6B1,FGR,RASA4,MT-CO3,SRSF7,UBA52,OPTN,RPL10,NDUFB11,ODC1,RPL36A,UQCR11,SNORD118,SELENBP1,UBB,EMC3,SERF2,OST4,RPL35A,RPS28,MT-RNR2,MT-RNR1,RPL27A,SRRD,EIF3G,R3HDM4,FAU,EIF3C
157	FOXO3	241.8	Literature ChIP-seq,26;ARCHS4 Coexpression,3;Enrichr Queries,488;GTEx Coexpression,450	CSF3R,NCF2,RPL34,HDLBP,SLC4A1,SNRPD2,RPL18A,NAMPT,PIM1,PLXNC1,RPL37,FBXO7,RPL39,TNS1,DDX17,BNIP3L,ACSL1,NOSIP,ANK1,MYL6,ADAM17,FKBP8,RPL26,RPL29,RPL28,OPTN,OSBP2,FECH,GYPC,EPB42,EPB41,GYPB,FAXDC2,NATD1,NPRL3,GMPR,FOXO4,ADIPOR1,GSPT1,PRDX5,SEC14L1,SHARPIN,TSPAN5,ARGLU1,LYN,OST4,SIAH2,HPS1,OGA,CLK4,HNRNPL,RPS27,MKRN1,RANBP10,NABP1,TMCC2,BCL2L1,RNF10,ALAS2,LRRK2,HBB,HBD,WDR45,YBX3,AFF4,RACK1,RPLP2,U…
158	FOSL2	243.8	ARCHS4 Coexpression,120;ENCODE ChIP-seq,49;Enrichr Queries,494;ReMap ChIP-seq,126;GTEx Coexpression,430	WASHC4,RPL31,NCF2,RPLP1,SCARNA2,TCIRG1,RPL8,RPL10A,AFF4,SAT1,LFNG,RPS15,RPS14,LGALS1,RPS16,SNRPD2,ZC3H12A,BSG,NAMPT,PIM1,RACK1,RPL36,RPLP2,TRIM25,RPL38,RPL37,RNU4ATAC,UBXN6,TNS1,RPS12,SRRM2,RPS7,ACSL1,RPL23,RPS5,GLRX5,PRKCD,SHISA4,NOSIP,NEAT1,FGR,DPM2,MYL6,VCAN,MED25,ADAM17,LUC7L3,ADAM8,RPL26,HAGH,RPL29,RPL28,ST6GALNAC4,FTL,SCARNA13,CEBPD,RPL10,FURIN,DENND3,SNORD118,TYMP,DNAJB2,PRDX2,PRDX5,SHARPI…
159	DRAP1	244	ARCHS4 Coexpression,235;Enrichr Queries,4;GTEx Coexpression,493	RPL31,RPLP1,YBX1,RPL8,RPL10A,RPS15,RPS14,LGALS1,RPS16,RPL18A,SNRPD2,RPS18,GUK1,BSG,RPL36,RACK1,RPL35,RPLP2,ELOB,RPL38,RPS11,CTSD,GPX1,RPL23,RPS5,RAD23A,COX6B1,MYL6,RPL26,CD46,RPL28,ATP6V0C,RPL12,OAZ1,LMF2,STIP1,PRDX5,RPS15A,SHARPIN,RPL14,RPS2,MTA2,FIS1,FAM104A,HNRNPL,RPS28,RPS29,RPL27A,EIF3G,FAU,RPS24
160	ETS2	245.3	Literature ChIP-seq,103;ARCHS4 Coexpression,166;Enrichr Queries,258;GTEx Coexpression,454	CEBPD,RPLP1,DENND3,FURIN,YBX3,IFIT3,TYMP,LGALS1,SNRPD2,HLX,ZC3H12A,SH3BP2,NAMPT,TRIM25,STAT6,ZBTB7B,TNS1,LYN,MAP2K3,CD74,GPX1,ACSL1,SIAH2,KRT1,KLF2,VCAN,TNIP1,SERPING1,S100A8
161	ZNF740	245.3	ARCHS4 Coexpression,223;Enrichr Queries,284;ReMap ChIP-seq,86;GTEx Coexpression,388	AFF4,LFNG,RPS15,RAB43,LYL1,RPS16,GUK1,XPO6,BSG,RPLP2,TRIM25,ELOB,RPL23AP42,RPS12,TNS1,DDX17,SRRM2,BRD2,RAB2B,NOSIP,RAD23A,FGR,MYL6,TMEM256,CDC34,HNRNPH1,FKBP8,RPL29,FTL,SMIM24,NFIX,RPL10,AK1,PIK3R2,ADIPOR1,GATA1,CORO1A,CDC42,DNAJB2,PRDX2,PRDX5,PCBP2,RPL14,E2F2,STAT6,ZBTB7B,MTA2,SF3B1,NADK,TIA1,RPL41,MBD6,TAF15,SCARNA21,RPL23A,HNRNPL,SHKBP1,RPS6KB2,R3HDM4,TMCC2,BCL2L1,MXD4
162	MZF1	245.3	ARCHS4 Coexpression,297;Enrichr Queries,200;GTEx Coexpression,239	DDX17,SRRM2,TIA1,MBD6,NFIX,CEBPD,NR2F1,TCIRG1,KLF2,LMF2,NXF1,MED25,ATG16L2,TTLL3,LUC7L3,E2F2,STAT6,NPIPA1,AHSA2P,ZBTB7B,NPIPB5,MXD4
163	STAT1	245.5	Literature ChIP-seq,149;ARCHS4 Coexpression,137;ENCODE ChIP-seq,85;Enrichr Queries,64;ReMap ChIP-seq,28;GTEx Coexpression,1010	B4GALT3,CIITA,NCF1,NCF2,TCIRG1,SAT1,IFIT3,RAB43,LYL1,RPS16,LGALS1,ZC3H12A,NAMPT,PIM1,TNFSF10,RPLP2,TRIM25,PLXNC1,CTSD,TRIM22,CD53,MAP2K3,GBP5,CD52,BRD2,GPX1,ACSL1,PRKCD,NEAT1,FGR,VCAN,DOK3,JAML,SERPING1,ADAM8,ATP6V0C,S100A8,CEBPD,GMPR,NCF1C,DENND3,FURIN,SNORD118,OAZ1,CORO1A,LMF2,TYMP,PRDX2,NXF1,PRDX5,SHARPIN,HLX,SH3BP2,BAG1,STAT6,RPS2,ZBTB7B,MTA2,NADK,NKTR,LYN,CD74,RPL23A,FAM104A,KLF2,SCARNA9,SLC…
164	ZNF76	249	ARCHS4 Coexpression,400;Enrichr Queries,166;GTEx Coexpression,181	FURIN,TCIRG1,CORO1A,LMF2,NXF1,SHARPIN,STAT6,AHSA2P,ZBTB7B,NKTR,DDX17,SRRM2,BRD2,TIA1,MBD6,ZER1,RAD23A,NEAT1,ANK1,KLF2,MED25,TTLL3,HNRNPH1,SHKBP1,FKBP8,BCL2L1,MXD4
165	HSF1	249.8	Literature ChIP-seq,53;ARCHS4 Coexpression,300;ENCODE ChIP-seq,67;ReMap ChIP-seq,109;GTEx Coexpression,720	MT-ND4L,MT-ND4,HDLBP,YBX1,TCIRG1,ALKBH7,RPL8,LFNG,RPS15,MT-ATP6,LYL1,LGALS1,RPS16,BSG,ZC3H12A,RPL35,RPLP2,RPS11,FBXO7,RPS5,RAD23A,NEAT1,RUNDC3A,DPM2,MED25,RASA4,FKBP8,SERPING1,ADAM8,MT-CO3,HAGH,ATP6V0C,FTL,TMPRSS9,SMIM24,DENND3,PIK3R2,UQCR11,SNORD118,OAZ1,LMF2,DNAJB2,PRDX2,STIP1,PRDX5,SHARPIN,SEC14L1,UBB,CXCR2,RPL13,STAT6,RPS2,AHSA2P,ZBTB7B,MTA2,NADK,OST4,TIA1,HNRNPL,MT-RNR2,RPS29,SHKBP1,MT-RNR1,…
166	ZNF831	250.7	ARCHS4 Coexpression,176;Enrichr Queries,398;GTEx Coexpression,178	EPB41,HBB,CORO1A,CD3D,RAB43,XPO6,STAT6,NLRP1,ZBTB7B,LYN,CD53,CD52,GBP5,HBA2,TENT5C,USF1,KLF2,APBB1IP,FCGR2A,DOK3,ATG16L2,JAML,R3HDM4,ADAM8,SMAP2
167	NR1H3	251	Literature ChIP-seq,62;ARCHS4 Coexpression,352;Enrichr Queries,89;ReMap ChIP-seq,264;GTEx Coexpression,488	MT-ND4L,MT-ND4,NCF2,SNX10,TCIRG1,YBX1,RPL8,IFIT3,HK1,MT-ATP6,RPS14,LYL1,LGALS1,GUK1,RACK1,PIM1,TNFSF10,PIP4K2A,RPLP2,RPS11,CTSD,GPX1,ACSL1,RAB3IL1,NEAT1,GPCPD1,FGR,NINJ2,IFIT1B,FKBP8,SERPING1,RPL26,MT-CO3,UBA52,S100A8,OPTN,FTL,NFIX,CEBPD,ODC1,DENND3,ADD1,TYMP,SELENBP1,HLX,IGF2BP2,RILP,CD74,KLF2,SLC6A8,TNIP1,MT-RNR2,MT-RNR1,CAPZA2,SMAP2,GPR146,BCL2L1,MXD4
168	JUND	251.5	Literature ChIP-seq,107;ARCHS4 Coexpression,335;ENCODE ChIP-seq,22;Enrichr Queries,15;ReMap ChIP-seq,91;GTEx Coexpression,939	NCF2,WASHC2C,RPL8,RPL10A,SAT1,RPS15,RPS14,RPS16,LGALS1,ZC3H12A,BSG,RPL36,PIM1,RPL35,RPL38,RPL37,RPS11,FBXO7,MAP2K3,SRRM2,SLX1B,RPL23,RPS5,NEAT1,DPM2,MYL6,ADAM17,DOK3,NINJ2,RPL29,RPL28,UBA52,FTL,GMPR,SNORD118,OAZ1,PRDX2,PRDX5,SHARPIN,PLEK2,NLRP1,ZBTB7B,ARGLU1,OST4,RPL41,MPIG6B,HPS1,HNRNPL,RPS28,RPS27,ATG16L2,RPS29,NABP1,RPS24,BCL2L1,MXD4,RPLP1,LRRK2,TCIRG1,YBX1,YBX3,RACK1,RPLP2,CTSD,RNU4ATAC,BRD2,…
169	NFAT5	252.7	ARCHS4 Coexpression,159;Enrichr Queries,351;GTEx Coexpression,248	WASHC4,NDUFB11,UQCR11,RPL8,AFF4,RPS15,RPS14,SNRPD2,RPL36,ELOB,SF3B1,SERF2,NKTR,TNS1,DDX17,SRRM2,FIS1,RPS5,NEAT1,COX6B1,PINK1,VCAN,LUC7L3,HAGH,FAU,RPL29,NPIPB5
170	ZNF792	253	ARCHS4 Coexpression,150;Enrichr Queries,355;GTEx Coexpression,254	WASHC4,SMIM5,CEBPD,EPB41,FAXDC2,ITGA2B,GMPR,DENND3,ADIPOR1,GATA1,IFIT3,FAM117A,DNAJB2,LFNG,LYL1,OR2W3,HLX,TNFSF10,RPLP2,E2F2,MPP1,PCGF5,SIAH2,RPS3A,TENT5C,VCAN,TNIP1,TAL1,TRIM58,R3HDM4,GPR146,MXD4
171	FLYWCH1	253.5	ARCHS4 Coexpression,286;GTEx Coexpression,221	DDX17,NFIX,ZER1,OGA,CLK4,RUNDC3A,LMF2,ADD1,RAB43,DNAJB2,MED25,LUC7L3,NPIPA1,NLRP1,ARGLU1,ATP6V0C,NKTR,MXD4,RNF187
172	ZNF692	256	ARCHS4 Coexpression,343;Enrichr Queries,158;GTEx Coexpression,267	DDX17,SRRM2,TIA1,MT-ND4,MBD6,TCIRG1,NEAT1,LMF2,HNRNPL,NXF1,MED25,LGALS1,SLC6A8,ATG16L2,HNRNPH1,CAPZA2,LUC7L3,NPIPA1,AHSA2P,ZBTB7B,ARGLU1,RPL23AP42,NPIPB5,NKTR
173	STAT4	261.5	Literature ChIP-seq,25;ARCHS4 Coexpression,676;Enrichr Queries,47;GTEx Coexpression,298	NCF2,HBB,SNX10,HBD,CD3D,AFF4,IFIT3,LFNG,NAMPT,TNFSF10,PIM1,CTSD,TRIM22,TNS1,CD53,GBP5,CD52,BRD2,SLX1B,HBA2,TENT5C,FGR,APBB1IP,VCAN,JAML,SERPING1,ADAM8,ST6GALNAC4,S100A8,OSBP2,CEBPD,GYPC,FURIN,CORO1A,OAZ1,ADD1,PRDX2,UBB,SH3BP2,CXCR2,STAT6,LYN,CD74,PCGF5,SIAH2,RPL23A,PDZK1IP1,FAM104A,PRDX6,KLF2,USF1,NABP1,SMAP2,GPR146,BCL2L1
174	E2F4	262.5	Literature ChIP-seq,102;ARCHS4 Coexpression,91;ENCODE ChIP-seq,83;Enrichr Queries,113;ReMap ChIP-seq,55;GTEx Coexpression,1131	MT-ND4L,MT-ND4,RPL8,RPS15,RPS16,LGALS1,SNRPD2,RPS18,BSG,PIM1,TRIM25,RPL37,RPS11,RPL39,RPL23AP42,RPS12,MAP2K3,DDX17,TANGO2,RPL23,RPS5,NEAT1,ANK1,DPM2,MYL6,TMEM256,CDC34,MT-CO3,RPL29,RPL28,UBA52,SRSF7,OPTN,FTL,EPB42,GYPC,NDUFB11,PIK3R2,SNORD118,OAZ1,PRDX2,STIP1,PRDX5,SHARPIN,UBB,PCBP2,ZBTB7B,NADK,SERF2,OST4,RPL41,TIA1,AZU1,CLK4,HNRNPL,CLK1,ATG16L2,RPS29,MXD4,BCL2L1,B4GALT3,RNF10,YBX1,YBX3,MT-ATP6,L…
175	RUNX2	263.8	Literature ChIP-seq,98;ARCHS4 Coexpression,246;Enrichr Queries,441;ReMap ChIP-seq,247;GTEx Coexpression,287	WASHC4,B4GALT3,CIITA,WASHC2C,TCIRG1,YBX3,IFIT3,LFNG,LGALS1,RPL18A,GUK1,PIM1,TNFSF10,RPLP2,PLXNC1,TRIM22,TNS1,CD53,MAP2K3,SRRM2,BRD2,SLX1B,GLRX5,PRKCD,SHISA4,RAD23A,NEAT1,ANK1,RBX1,GCHFR,APBB1IP,DPM2,ADAM17,VCAN,CDC34,JAML,HNRNPH1,IFIT1B,RPL26,ST6GALNAC4,SCARNA13,NFIX,CEBPD,AK1,DENND3,SNORD118,OAZ1,CORO1A,TYMP,CDC42,PRDX2,NXF1,MIR4435-2HG,PRDX5,SEC14L1,STAT6,PLEK2,IGF2BP2,ZBTB7B,MTA2,DCAF12,NKTR,L…
176	THAP3	266.7	ARCHS4 Coexpression,234;Enrichr Queries,82;GTEx Coexpression,484	NDUFB11,RPLP1,UQCR11,WDR45,ALKBH7,OAZ1,RPS15,RPS14,LGALS1,SNRPD2,GUK1,ZC3H12A,RPL36,RPLP2,ELOB,SERF2,DDX17,SRRM2,KLF2,RBX1,COX6B1,PINK1,SRRD,EIF3G,FKBP8,BLVRB,SLX1A
177	ZBTB7A	267.2	ARCHS4 Coexpression,281;ENCODE ChIP-seq,91;Enrichr Queries,213;ReMap ChIP-seq,185;GTEx Coexpression,566	HDLBP,TCIRG1,YBX1,ALKBH7,LFNG,RPS15,RAB43,LYL1,RPS14,BSG,RPLP2,RPL37,CTSD,SRRM2,BRD2,ZER1,TANGO2,TESC,RAD23A,NEAT1,RUNDC3A,ANK1,MYL4,FAM210B,GCHFR,DPM2,ADAM17,MED25,CDC34,RASA4,ADAM8,RPL29,RPL28,UBA52,ST6GALNAC4,ATP6V0C,SMIM24,NFIX,RPL10,CEBPD,NPRL3,PIK3R2,FURIN,UQCR11,SNORD118,OAZ1,ADD1,DNAJB2,PRDX2,STIP1,PRDX5,SHARPIN,PCBP2,SH3BP2,STAT6,RPS2,ZBTB7B,DMTN,MPIG6B,AZU1,KLF2,SLC25A39,SHKBP1,RPS6KB2,…
178	ARID3A	267.8	ARCHS4 Coexpression,858;ENCODE ChIP-seq,45;Enrichr Queries,215;ReMap ChIP-seq,136;GTEx Coexpression,85	NCF1,NCF2,RPL34,SCARNA2,RPL8,ALKBH7,SAT1,RPS16,LGALS1,SNRPD2,RPL18A,RPL36,PIM1,TRIM25,RPL35,RPL38,PLXNC1,RPL39,RPS12,RAB2B,RPL23,PRKCD,NOSIP,NEAT1,RUNDC3A,COX6B1,MYL6,ADAM17,DOK3,ADAM8,RPL26,RPL29,FTL,GYPC,EPB41,NCF1B,NCF1C,SNORD118,ADIPOR1,CORO1A,PRDX2,PRDX5,SEC14L1,SHARPIN,UBB,ZBTB7B,LYN,OST4,RPL41,MPIG6B,SIAH2,HNRNPL,RPS29,NABP1,TMCC2,APOBEC3A,BCL2L1,B4GALT3,HBB,HBD,CD3D,YBX3,LFNG,GUK1,XPO6,RA…
179	PAX5	268.4	ARCHS4 Coexpression,423;ENCODE ChIP-seq,40;Enrichr Queries,272;ReMap ChIP-seq,58;GTEx Coexpression,549	WASHC4,MT-ND4L,MT-ND4,RPL31,WASHC2C,RPL8,RPL10A,SAT1,IFIT3,RPS15,RPS16,RPL18A,NAMPT,ZC3H12A,RPL36,TRIM25,RPL38,PLXNC1,RPL37,RPS11,FBXO7,SRRM2,RPS7,RPS5,NOSIP,NEAT1,ANK1,COX6B1,DPM2,MYL6,DOK3,ADAM8,MT-CO3,RPL26,RPL29,RPL28,FTL,NPRL3,GMPR,PIK3R2,SNORD118,OAZ1,CORO1A,PRDX2,STIP1,PRDX5,SEC14L1,SHARPIN,LYN,OGA,AZU1,CLK4,HNRNPL,CLK1,SCARNA9,RPS27,RPS29,BCL2L1,CIITA,RPLP1,LRRK2,WDR45,AFF4,MT-ATP6,LYL1,G…
180	FOSB	269	ARCHS4 Coexpression,260;Enrichr Queries,212;GTEx Coexpression,335	SRRM2,CD74,CIITA,CEBPD,KRT1,DENND3,TENT5C,KLF2,IFIT3,STIP1,NXF1,VCAN,LGALS1,TTLL3,ZC3H12A,NAMPT,SH3BP2,PIM1,STAT6,AHSA2P,NLRP1,SRSF7,RNU4ATAC,S100A8
181	ZNF75D	269.7	ARCHS4 Coexpression,149;Enrichr Queries,404;GTEx Coexpression,256	CEBPD,NCF2,EPB41,LRRK2,DENND3,CORO1A,NXF1,SNRPD2,XPO6,NAMPT,TNFSF10,STAT6,ELOB,AHSA2P,PLXNC1,MBNL3,SF3B1,TRIM22,DDX17,TIA1,SSR4,COX6B1,VCAN,JAML,HNRNPH1,PITHD1,MKRN1,CD46,OPTN
182	ZNF865	271	ARCHS4 Coexpression,174;GTEx Coexpression,368	SRRM2,MBD6,NDUFB11,GMPR,RAD23A,FURIN,TCIRG1,SPTB,LMF2,HNRNPL,RAB43,MED25,RASA4,SHKBP1,XPO6,SRRD,R3HDM4,STAT6,ZBTB7B,RPL28,ATP6V0C,NADK
183	ZNF226	273.7	ARCHS4 Coexpression,512;Enrichr Queries,92;GTEx Coexpression,217	HDLBP,FURIN,YBX1,IFIT3,LGALS1,TNFSF10,TRIM25,AHSA2P,ZBTB7B,MTA2,SF3B1,ARGLU1,RPL23AP42,NKTR,DDX17,TIA1,MBD6,NR2F1,NEAT1,CLK4,KLF2,HNRNPL,VCAN,TTLL3,LUC7L3,NABP1
184	ZNF335	274	ARCHS4 Coexpression,99;Enrichr Queries,389;ReMap ChIP-seq,297;GTEx Coexpression,311	NCF1C,FURIN,DENND3,TCIRG1,CORO1A,LMF2,RAB43,NXF1,STIP1,XPO6,SH3BP2,STAT6,NLRP1,ZBTB7B,SF3B1,NADK,SRRM2,BRD2,MBD6,USF1,KLF2,FGR,MED25,FAM157A,DOK3,ATG16L2,TNIP1,SHKBP1,R3HDM4,ADAM8,SMAP2,BCL2L1
185	MBD4	274.4	ARCHS4 Coexpression,723;ENCODE ChIP-seq,24;Enrichr Queries,485;ReMap ChIP-seq,94;GTEx Coexpression,46	MT-ND4L,MT-ND4,RPL30,NCF1,RPL32,NCF2,RPL31,RPL34,HDLBP,SCARNA2,RPL10A,SAT1,RAB43,RPS15,LGALS1,RPS16,SNORD13,NAMPT,BSG,PIM1,RPL36,TRIM25,RPL35,RPL38,PLXNC1,RPL37,RPS11,TRIM22,RPS12,TNS1,DDX17,SRRM2,RAB2B,RPS7,RPL23,NOSIP,NEAT1,MYL6,ADAM17,DOK3,ADAM8,MT-CO3,RPL26,RPL29,SRSF7,RPL28,UBA52,FTL,NCF1B,NCF1C,PIK3R2,SNORD118,CORO1A,GSPT1,PRDX5,SEC14L1,UBB,PCBP2,NADK,LYN,RPL41,SIAH2,NR2F1,CLK1,SCARNA9,RPS2…
186	SON	275.5	ARCHS4 Coexpression,417;GTEx Coexpression,134	DDX17,SRRM2,BRD2,TIA1,GPX1,NBPF8,RPL34,OAZ1,RBX1,NXF1,PRDX5,RPS27,HNRNPH1,PITHD1,SF3B1,SRSF7,ATP6V0C,NKTR,RNF187
187	ZNF768	275.7	ARCHS4 Coexpression,313;Enrichr Queries,122;GTEx Coexpression,392	AK1,HDLBP,GMPR,UQCR11,FURIN,PIK3R2,YBX1,RPL8,LFNG,STIP1,PRDX5,RAB24,BSG,RPS2,MTA2,SF3B1,CTSD,SRRM2,GPX1,TAF15,PRKCD,RAD23A,RAB3IL1,HNRNPL,EIF3G,EIF3C,OPTN,RNF187
188	ZNF592	276.3	ARCHS4 Coexpression,134;Enrichr Queries,513;ReMap ChIP-seq,239;GTEx Coexpression,219	RNF10,MT-ND4L,MT-ND4,NCF2,HDLBP,GMPR,FURIN,DENND3,TCIRG1,YBX3,AFF4,CORO1A,SELENBP1,MT-ATP6,RPS16,SHARPIN,XPO6,EMC3,TRIM25,STAT6,RPS11,ZBTB7B,NADK,TNS1,DDX17,SRRM2,BRD2,MBD6,RAD23A,LILRB3,KLF1,HNRNPL,FGR,MED25,RPS27,DOK3,ATG16L2,RASA4,MT-RNR2,NINJ2,MT-RNR1,SRRD,R3HDM4,MT-CO3,SMAP2,OPTN
189	ZNF783	276.3	ARCHS4 Coexpression,207;Enrichr Queries,459;GTEx Coexpression,163	NFIX,CEBPD,CORO1A,LFNG,RAB43,NXF1,SH3BP2,STAT6,NPIPA1,AHSA2P,NLRP1,SF3B1,ARGLU1,SULT1A4,NKTR,TNS1,DDX17,SRRM2,TIA1,PRDX6,KLF2,RBX1,CLK1,APBB1IP,SLC25A37,VCAN,TTLL3,ATG16L2,HNRNPH1,NPIPB5
190	ZNF213	277.7	ARCHS4 Coexpression,126;Enrichr Queries,168;GTEx Coexpression,539	CSF3R,NCF1,NPRL3,NATD1,NCF1C,FURIN,TCIRG1,ALKBH7,LMF2,SHARPIN,GUK1,XPO6,BSG,CXCR2,STAT6,ZBTB7B,CTSD,UBXN6,NADK,LILRB3,FAM104A,RUNDC3A,KLF2,MED25,FAM157A,DOK3,ATG16L2,SHKBP1,R3HDM4,FSCN3,ADAM8,ATP6V0C,MXD4
191	HIF1A	278	Literature ChIP-seq,124;ARCHS4 Coexpression,293;Enrichr Queries,360;ReMap ChIP-seq,132;GTEx Coexpression,481	MT-ND4L,MT-ND4,RPL32,RPLP1,HDLBP,TCIRG1,YBX1,RPL10A,AFF4,LFNG,MT-ATP6,RPS15,RPS14,LGALS1,GUK1,NAMPT,RPL36,RPLP2,RPL38,ELOB,CTSD,TNS1,BNIP3L,ACSL1,TESC,HBA2,HBA1,NEAT1,COX6B1,MYL4,DPM2,ADAM17,MYL6,VCAN,MT-CO3,ST6GALNAC4,CEBPD,NDUFB11,AK1,DENND3,SNORD118,LMF2,TYMP,DNAJB2,PRDX2,MIR4435-2HG,SH3BP2,RPL13,IGF2BP2,HBQ1,ZBTB7B,RPL41,SIAH2,RPL35A,RPL23A,TNIP1,MT-RNR2,MT-RNR1,RPS6KB2,NABP1,R3HDM4,FAU,BCL2L1
192	GMEB2	279.7	ARCHS4 Coexpression,147;Enrichr Queries,504;GTEx Coexpression,188	HBB,FURIN,TCIRG1,CORO1A,LMF2,RAB43,LFNG,STIP1,XPO6,TRIM25,STAT6,ZBTB7B,MTA2,SF3B1,NADK,MAP2K3,SRRM2,BRD2,MBD6,PRKCD,HBA2,HNRNPL,MED25,DOK3,TNIP1,SHKBP1,R3HDM4,ADAM8
193	RFX1	280.3	ARCHS4 Coexpression,73;Enrichr Queries,136;ReMap ChIP-seq,277;GTEx Coexpression,635	B4GALT3,CSF3R,NCF1,TCIRG1,ALKBH7,LFNG,RAB43,C4A,SNRPD2,XPO6,RPLP2,LINC00570,SRRM2,BRD2,RPS5,GLRX5,FGR,MED25,DOK3,FAM157A,JAML,ADAM8,RPL28,ATP6V0C,SCARNA13,SMIM5,NFIX,NCF1B,NCF1C,PIK3R2,FURIN,CORO1A,LMF2,PRDX2,PRDX5,SHARPIN,SH3BP2,CXCR2,STAT6,ZBTB7B,NADK,MPIG6B,MBD6,NR2F1,RPL35A,AZU1,LILRB3,KLF2,RPS27,ATG16L2,SHKBP1,R3HDM4,FAU,SMAP2,BCL2L1,MXD4
194	PBX4	280.3	ARCHS4 Coexpression,366;Enrichr Queries,178;GTEx Coexpression,297	SMIM5,CEBPD,ITGA2B,CD3D,IFIT3,NXF1,LGALS1,OR2W3,ZC3H12A,TNFSF10,DDX17,BRD2,MBD6,PCGF5,SIAH2,NEAT1,ANK1,TENT5C,KLF2,VCAN,HNRNPH1,NABP1,TRIM58,R3HDM4,ADAM8,CPVL,SRSF7
195	JAZF1	280.7	ARCHS4 Coexpression,4;Enrichr Queries,248;GTEx Coexpression,590	RNF10,ALAS2,NCF2,LRRK2,HBB,SLC4A1,HBD,RPL8,RPL10A,RPS17,LGALS1,FCGR3B,SNRPD2,RPS18,PIP4K2A,PLXNC1,FBXO7,UBXN6,TNS1,TMOD1,BNIP3L,RPS5,STRADB,HBA2,HBA1,GPCPD1,ANK1,TENT5C,SPTB,RUNDC3A,FAM210B,FGR,PPM1A,MYL6,VCAN,JAML,TAL1,TRIM58,BLVRB,RPL29,OSBP2,USP15,FECH,GYPC,EPB42,EPB41,GYPB,RPL12,NATD1,NCF1B,FOXO4,ADIPOR1,OR2W3,CXCR2,TSPAN5,AHSP,RPS2,NLRP1,DCAF12,SNCA,LYN,DMTN,LILRB3,SLC25A37,SLC25A39,MKRN1,RA…
196	JDP2	280.7	ARCHS4 Coexpression,107;Enrichr Queries,606;GTEx Coexpression,129	CEBPD,NCF1,NCF2,NCF1B,NCF1C,DENND3,TCIRG1,IFIT3,TYMP,LFNG,MIR4435-2HG,LGALS1,HLX,SH3BP2,TRIM25,STAT6,IGF2BP2,ZBTB7B,TRIM22,NADK,TNS1,LYN,GPX1,ACSL1,PRKCD,LILRB3,KLF2,APBB1IP,FGR,ADAM17,DOK3,TAL1,SHKBP1,NABP1,ADAM8,SMAP2,FTL,MXD4
197	ZNF175	281	ARCHS4 Coexpression,148;Enrichr Queries,356;ReMap ChIP-seq,198;GTEx Coexpression,422	ITGA2B,RPL8,IFIT3,RAB43,RPS15,LFNG,LYL1,RPS16,LGALS1,GUK1,BSG,RACK1,PIM1,TNFSF10,RPLP2,DDX17,BRD2,NEAT1,SPTB,ANK1,DPM2,VCAN,CDC34,TAL1,LUC7L3,TRIM58,ST6GALNAC4,FTL,OSBP2,USP15,NDUFB11,FAXDC2,GMPR,FURIN,SNORD118,OAZ1,GATA1,LMF2,TYMP,PRDX2,PRDX5,GUCD1,SEC14L1,SHARPIN,TSPAN5,STAT6,RPS2,MPP1,TIA1,RPL41,MBD6,MPIG6B,HBG2,SIAH2,RPL23A,CLK4,KLF2,HNRNPL,SLC25A37,PITHD1,R3HDM4,NABP1,MXD4,BCL2L1
198	CREB1	281.5	Literature ChIP-seq,9;ARCHS4 Coexpression,327;ENCODE ChIP-seq,62;Enrichr Queries,1005;ReMap ChIP-seq,18;GTEx Coexpression,268	WASHC4,MT-ND4L,MT-ND4,RPL32,RPL31,RPL34,ITGA2B,HDLBP,RPL8,RPL10A,SAT1,RPS15,RPS14,RPS16,LGALS1,SNRPD2,RPL18A,RPS18,ZC3H12A,BSG,PIP4K2A,RPL37,RPS11,TRIM22,SRRM2,DDX17,MAP2K3,RAB2B,BNIP3L,AGTPBP1,RPL23,RPS5,NEAT1,RUNDC3A,COX6B1,RBX1,DPM2,MYL6,CDC34,FKBP8,MT-CO3,RPL26,RPL29,UBA52,RPL28,FTL,OSBP2,NDUFB11,EPB41,SNORD118,ADIPOR1,OAZ1,GSPT1,PRDX2,STIP1,PRDX5,SHARPIN,SEC14L1,UBB,PCBP2,ZBTB7B,OST4,FIS1,RP…
199	UBP1	282.7	ARCHS4 Coexpression,419;Enrichr Queries,87;GTEx Coexpression,342	HDLBP,YBX1,RPS15A,LGALS1,PCBP2,EMC3,TRIM25,MTA2,SF3B1,ARGLU1,RPL23AP42,TNS1,DDX17,SRRM2,FIS1,BRD2,TAF15,HNRNPL,MYL6,PINK1,HNRNPH1,NINJ2,LUC7L3,SRSF7,RPS24
200	PCGF2	284	ARCHS4 Coexpression,273;ReMap ChIP-seq,295	TMOD1,CD53,TAF15,NR2F1,RPL36A,PIK3R2,YBX1,ADIPOR1,SPTB,ANK1,VCAN,RPS17,SLC6A8,TAL1,HAGH,RPL37,IGF2BP2,MBNL3,ATP6V0C,RPS24,SNCA,RNF187
201	NFIC	285.8	ARCHS4 Coexpression,212;ENCODE ChIP-seq,33;Enrichr Queries,569;ReMap ChIP-seq,212;GTEx Coexpression,403	WASHC4,MT-ND4L,MT-ND4,CIITA,RPL32,NCF1,NCF2,RPL31,RPL34,HDLBP,SCARNA2,YBX3,MT-ATP6,RPS15,RPS14,LGALS1,RPS16,PIM1,RPL35,RPL38,RPL37,TNS1,TMOD1,SRRM2,BRD2,RPS7,ACSL1,SHISA4,RAD23A,NEAT1,GPCPD1,COMMD6,ANK1,GCHFR,FGR,APBB1IP,DPM2,MYL6,RASA4,LUC7L3,MT-CO3,RPL26,HAGH,RPL29,UBA52,ATP6V0C,OPTN,NFIX,CEBPD,DENND3,PIK3R2,SNORD118,ADD1,DNAJB2,PRDX2,GUCD1,EMC3,E2F2,RPL13,RPS2,SMN1,ZBTB7B,OST4,TAF15,SIAH2,HPS1…
202	ZKSCAN8	286	ARCHS4 Coexpression,209;GTEx Coexpression,363	DDX17,SRRM2,MT-ND4L,BRD2,OST4,NDUFB11,UQCR11,AFF4,RBX1,COX6B1,MYL6,ELOB,FAU,SF3B1,ARGLU1,ATP6V0C,SERF2,RPL23AP42,NKTR,RNF187
203	ZNF317	286.3	ARCHS4 Coexpression,412;Enrichr Queries,364;GTEx Coexpression,83	RPL30,RPLP1,RPL12,RPL10A,IFIT3,RPS14,STIP1,RPS15A,RPL18A,RPS18,SH3BP2,NAMPT,RACK1,E2F2,ELOB,STAT6,RPS2,ZBTB7B,MTA2,SF3B1,DDX17,SRRM2,CD53,BRD2,RPS5,OGA,RPL23A,KLF2,USF1,HNRNPL,ADAM17,AGO4,RPS6KB2,RPL29
204	GTF2IRD1	287	ARCHS4 Coexpression,180;GTEx Coexpression,394	LYN,CD53,NCF2,NCF1B,NCF1C,RAD23A,SPTB,YBX3,OAZ1,CORO1A,KLF2,APBB1IP,FGR,DOK3,JAML,RASA4,STAT6,ADAM8,SMAP2,OPTN,NADK
205	ZNF700	289.7	ARCHS4 Coexpression,284;Enrichr Queries,171;GTEx Coexpression,414	USP15,HDLBP,DNAJB2,NAMPT,BSG,STAT6,AHSA2P,SF3B1,ARGLU1,NKTR,DDX17,LYN,TIA1,OGA,SHISA4,NEAT1,CLK4,APBB1IP,PINK1,JAML,HNRNPH1,NABP1,LUC7L3,ATP6V0C,RNF187
206	MBD3	289.8	ARCHS4 Coexpression,606;Enrichr Queries,12;ReMap ChIP-seq,202;GTEx Coexpression,339	WASHC4,MT-ND4L,RPLP1,WASHC2C,TCIRG1,YBX1,RPL8,RPL10A,LFNG,RPS15,RPS14,SNRPD2,RPL18A,BSG,RACK1,RPL36,RPL35,RPLP2,ELOB,PLXNC1,RPS11,CTSD,SRRM2,ZER1,GPX1,RPS5,HBA1,NEAT1,RUNDC3A,DPM2,CDC34,HNRNPH1,FKBP8,RPL29,RPL28,ST6GALNAC4,SMIM5,NFIX,FAXDC2,ODC1,PIK3R2,FURIN,UQCR11,SNORD118,LMF2,PRDX2,STIP1,PRDX5,SHARPIN,SH3BP2,RPL14,RPL13,HBQ1,RPS2,ZBTB7B,MTA2,RPL23A,KLF1,HNRNPL,RPS28,ATG16L2,SHKBP1,RPS6KB2,EIF3…
207	MESP1	290	ARCHS4 Coexpression,399;Enrichr Queries,146;GTEx Coexpression,325	NFIX,CEBPD,UQCR11,LFNG,SELENBP1,LGALS1,RPL36,E2F2,RPL35,STAT6,RPL38,RPL37,TESC,SHISA4,RAD23A,RAB3IL1,SPTB,KLF2,RBX1,GCHFR,PINK1,VCAN,UBA52,OPTN,RPS24,RNF187
208	SNAPC5	290.5	ARCHS4 Coexpression,311;GTEx Coexpression,270	TMOD1,SRRM2,AK1,HDLBP,SHISA4,RAD23A,UQCR11,COMMD6,SPTB,ADD1,RBX1,COX6B1,HNRNPL,PINK1,SNRPD2,RPL38,ELOB,SERF2
209	RUNX1	297.4	Literature ChIP-seq,32;ARCHS4 Coexpression,350;Enrichr Queries,574;ReMap ChIP-seq,84;GTEx Coexpression,447	WASHC4,MT-ND4L,B4GALT3,MT-ND4,CIITA,YBX1,YBX3,AFF4,IFIT3,LFNG,MT-ATP6,RAB43,RPS15,LYL1,LGALS1,GUK1,BSG,RACK1,PIM1,RPLP2,TRIM25,ELOB,RPS11,CTSD,TNS1,CD53,SRRM2,BRD2,ZER1,ACSL1,RPS5,PRKCD,KRT1,RAD23A,RPS3A,NEAT1,TENT5C,COX6B1,FGR,ADAM17,VCAN,IFIT1B,ADAM8,MT-CO3,ATP6V0C,FTL,CEBPD,NDUFB11,DENND3,FURIN,SNORD118,VWCE,OAZ1,CORO1A,PRDX2,STIP1,MIR4435-2HG,PRDX5,SHARPIN,HLX,SH3BP2,RAB24,E2F2,STAT6,IGF2BP2,…
210	SP1	297.6	ARCHS4 Coexpression,238;ENCODE ChIP-seq,31;Enrichr Queries,374;ReMap ChIP-seq,112;GTEx Coexpression,733	RNF10,RPL32,RPL31,NCF2,RPL34,LRRK2,TCIRG1,YBX1,RPL8,AFF4,RPS15,LGALS1,RPS16,SNRPD2,RPS18,GUK1,XPO6,BSG,RACK1,RPLP2,RPL35,TRIM25,RPL37,RPS11,DDX17,MAP2K3,SRRM2,BRD2,RAB2B,ZER1,RPS7,RPS5,RPL23,NOSIP,RAD23A,NEAT1,TENT5C,COX6B1,DPM2,CDC34,HNRNPH1,BLVRB,LUC7L3,RPL29,CD46,ST6GALNAC4,ATP6V0C,UBA52,SRSF7,FTL,USP15,RPL10,EPB41,RPL12,SNORD118,TYMP,DNAJB2,CDC42,PRDX2,NXF1,PRDX5,RPS15A,SEC14L1,UBB,BAG1,CXCR2…
211	SAFB2	298	ARCHS4 Coexpression,218;GTEx Coexpression,378	DDX17,SRRM2,BRD2,MBD6,TAF15,DENND3,PRDX6,MED25,TTLL3,LUC7L3,NPIPA1,STAT6,NLRP1,ATP6V0C,MXD4,NPIPB5
212	JUN	298.8	Literature ChIP-seq,106;ARCHS4 Coexpression,525;ENCODE ChIP-seq,75;Enrichr Queries,447;ReMap ChIP-seq,38;GTEx Coexpression,602	MT-ND4L,MT-ND4,NCF1,RPL31,WASHC2C,SCARNA2,ALKBH7,RPL8,SAT1,RPS15,RPS16,LGALS1,ZC3H12A,NAMPT,PIM1,RPL36,TRIM25,RPL35,RPL38,RPL37,RPS11,FBXO7,MAP2K3,TMOD1,SRRM2,RAB2B,RPS7,SHISA4,NEAT1,RUNDC3A,COX6B1,DPM2,MYL6,ADAM17,CDC34,MT-CO3,RPL26,RPL29,UBA52,FTL,EPB41,NPRL3,GMPR,SNORD118,OAZ1,GSPT1,PRDX2,PRDX5,SEC14L1,SHARPIN,UBB,PCBP2,TSPAN5,PLEK2,ZBTB7B,ARGLU1,NADK,RPL41,MPIG6B,SIAH2,HPS1,NR2F1,PRDX6,CLK1,R…
213	GLI4	299.5	ARCHS4 Coexpression,224;GTEx Coexpression,375	SRRM2,MBD6,TCIRG1,AFF4,USF1,LMF2,RAB43,MED25,SHARPIN,SHKBP1,RAB24,R3HDM4,STAT6,NAA15,ZBTB7B,ATP6V0C,NADK,NPIPB5,MXD4
214	ZNF706	299.7	ARCHS4 Coexpression,339;Enrichr Queries,6;GTEx Coexpression,554	RPL30,RPL32,RPL31,RPL34,HDLBP,YBX1,RPL8,RPL10A,LFNG,RPS15,RPS14,LGALS1,RPS16,SNRPD2,RPS18,RPL36,RACK1,RPL35,RPLP2,RPL38,ELOB,RPL37,RPS11,SRRM2,RPL23,RPS5,KRT1,COMMD6,RBX1,COX6B1,HNRNPH1,RPL26,RPL28,SRSF7,FTL,CEBPD,RPL12,UQCR11,OAZ1,ADD1,PRDX5,RPS15A,RPL14,RPS2,MTA2,RPL17,SERF2,HNRNPL,RPS28,RPS29,RPL27A,CAPZA2,FAU,RPS24
215	ZNF33A	301	ARCHS4 Coexpression,446;Enrichr Queries,246;GTEx Coexpression,211	DDX17,SRRM2,TIA1,EPB41,OGA,RPL8,CLK4,AFF4,HNRNPL,PPM1A,STIP1,LGALS1,AGO4,BSG,LUC7L3,ELOB,RPL29,CD46,SF3B1,NKTR
216	KLF4	302.4	Literature ChIP-seq,14;ARCHS4 Coexpression,303;Enrichr Queries,359;ReMap ChIP-seq,139;GTEx Coexpression,697	MT-ND4L,B4GALT3,MT-ND4,CIITA,RPL10A,RPL8,SAT1,IFIT3,MT-ATP6,LGALS1,RPS16,RPL18A,GUK1,RPS18,NAMPT,RACK1,PIM1,RPLP2,TRIM25,RPL38,ELOB,RPL37,RPS11,GPX1,RPL23,RPS5,KRT1,PRKCD,NOSIP,NEAT1,DPM2,MYL6,VCAN,TAL1,BLVRB,ADAM8,MT-CO3,UBA52,S100A8,RPL10,CEBPD,RPL12,RPL36A,DENND3,SNORD118,LMF2,TYMP,DNAJB2,PRDX2,NXF1,PRDX5,RPS15A,UBB,HLX,SH3BP2,PCBP2,STAT6,RPS2,ZBTB7B,MTA2,SF3B1,RPL17,DCAF12,NADK,CD74,RPL41,DMT…
217	TBP	303.6	Literature ChIP-seq,13;ARCHS4 Coexpression,322;ENCODE ChIP-seq,51;ReMap ChIP-seq,81;GTEx Coexpression,1051	MT-ND4L,MT-ND4,RPL30,RPL34,HDLBP,WASHC2C,SCARNA2,RPL8,SAT1,RPS15,RAB43,LGALS1,RPS16,SNRPD2,RPL18A,RPS18,BSG,ZC3H12A,RPL36,PIM1,RPL35,RPL38,RPL37,RPS11,MAP2K3,BNIP3L,RPS7,RPL23,RPS5,NEAT1,COX6B1,DPM2,MYL6,CDC34,DOK3,FKBP8,MT-CO3,RPL26,UBA52,SRSF7,FTL,SNORD118,PRDX2,PRDX5,SHARPIN,UBB,NLRP1,SMN1,ZBTB7B,NADK,OST4,RPL41,SIAH2,NR2F1,CLK4,HNRNPL,RPS28,RPS27,ATG16L2,MKRN1,NABP1,RPS24,RNF187,MXD4,B4GALT3,…
218	MYB	303.8	Literature ChIP-seq,54;ARCHS4 Coexpression,229;ENCODE ChIP-seq,70;Enrichr Queries,787;ReMap ChIP-seq,138;GTEx Coexpression,545	MT-ND4L,MT-ND4,RPL31,NCF2,LRRK2,LRRK1,SNX10,YBX1,RPL10A,CD3D,MT-ATP6,LFNG,LYL1,CA1,RPS16,LGALS1,GUK1,RACK1,TNFSF10,PIM1,RPLP2,RPS11,MAP2K3,GPX1,ACSL1,RPS5,NOSIP,RAD23A,RPS3A,NEAT1,TENT5C,GCHFR,FGR,APBB1IP,VCAN,DOK3,JAML,HNRNPH1,TAL1,NINJ2,LUC7L3,BLVRB,MT-CO3,RPL29,SRSF7,FTL,SMIM5,CEBPD,RPL12,SNORD118,GATA1,LMF2,ADD1,TYMP,FAM117A,CDC42,SELENBP1,PRDX2,NXF1,PRDX5,SHARPIN,SEC14L1,UBB,E2F2,RPS2,ZBTB7B…
219	REXO4	306	ARCHS4 Coexpression,135;GTEx Coexpression,477	TAF15,RPL12,RPS5,RAD23A,YBX1,RPL8,RPL10A,YBX3,HNRNPL,STIP1,RPS17,CDC34,SRRD,EIF3G,RPLP2,RPL26,RPS2,RPL29,EIF3C,MTA2,RPL28,OPTN,RPL23AP42
220	ZBTB34	306.3	ARCHS4 Coexpression,55;Enrichr Queries,831;GTEx Coexpression,33	USP15,CSF3R,NFIX,NCF1,NCF2,EPB41,LRRK2,NCF1B,HBB,NCF1C,DENND3,ADIPOR1,AFF4,CORO1A,FCGR3B,SEC14L1,XPO6,CXCR2,NAMPT,TRIM25,STAT6,PLXNC1,ZBTB7B,NADK,TNS1,LYN,CD53,PRKCD,LILRB3,APBB1IP,FGR,SLC25A37,VCAN,FAM157A,FCGR2A,DOK3,JAML,ATG16L2,AGO4,SHKBP1,TRIM58,R3HDM4,ADAM8,SMAP2,APOBEC3A
221	NR2C1	306.7	ARCHS4 Coexpression,190;Enrichr Queries,375;GTEx Coexpression,355	DDX17,TIA1,NFIX,HDLBP,YBX1,CLK4,OAZ1,CDC42,HNRNPL,DNAJB2,SLC25A37,TNIP1,HNRNPH1,NAMPT,LUC7L3,TRIM25,ZBTB7B,MTA2,ARGLU1,ATP6V0C,NKTR,RNF187
222	ZNF83	306.8	ARCHS4 Coexpression,745;Enrichr Queries,100;ReMap ChIP-seq,190;GTEx Coexpression,192	ITGA2B,SLC4A1,YBX1,RPL8,SAT1,RPS14,BSG,NAMPT,RPL36,RNU4ATAC,TNS1,DDX17,SRRM2,BRD2,BNIP3L,ACSL1,NOSIP,NEAT1,PPM1A,MYL6,VCAN,TAL1,LUC7L3,BLVRB,CEBPD,EPB41,AK1,GMPR,PIK3R2,SNORD118,GATA1,OAZ1,GSPT1,FAM117A,DNAJB2,STIP1,AHSA2P,ARGLU1,NKTR,TIA1,OGA,PDZK1IP1,CLK4,USF1,CLK1,HNRNPL,SCARNA9,RPS27,TTLL3,SHKBP1,RANBP10,NABP1,RNF187,BCL2L1
223	GTF2I	308	ARCHS4 Coexpression,308	DDX17,SRRM2,TAF15,HDLBP,UQCR11,YBX1,AFF4,ADD1,HNRNPL,GTF2IP4,EIF3C,MTA2
224	KLF13	308.8	ARCHS4 Coexpression,70;Enrichr Queries,382;ReMap ChIP-seq,31;GTEx Coexpression,752	NCF2,TCIRG1,RPL8,RPL10A,RPS15,LFNG,RAB43,LYL1,LGALS1,RPS18,GUK1,XPO6,NAMPT,RPL36,RACK1,PIM1,RPLP2,TRIM25,ELOB,CTSD,TNS1,DDX17,SRRM2,TANGO2,PRKCD,RAB3IL1,RAD23A,NEAT1,FGR,DPM2,MYL6,CDC34,DOK3,TAL1,BLVRB,ADAM8,ST6GALNAC4,NFIX,RPL10,CEBPD,EPB41,SMIM1,NPRL3,NCF1C,FURIN,DENND3,SNORD118,GATA1,OAZ1,CORO1A,ADD1,PRDX2,STIP1,NXF1,PRDX5,SHARPIN,SH3BP2,RPL13,E2F2,STAT6,RPS2,NLRP1,ZBTB7B,MTA2,NADK,LYN,FIS1,OS…
225	MEF2A	309.8	Literature ChIP-seq,63;ARCHS4 Coexpression,391;ENCODE ChIP-seq,95;Enrichr Queries,634;ReMap ChIP-seq,161;GTEx Coexpression,515	MT-ND4L,B4GALT3,MT-ND4,CIITA,LRRK2,HDLBP,SNX10,RPL10A,AFF4,MT-ATP6,RAB43,RPS14,RPS17,RPS16,SNRPD2,NAMPT,PIM1,RPL36,RPL35,PIP4K2A,RPL38,ELOB,RNU4ATAC,TNS1,RPS12,TMOD1,CD53,BRD2,ZER1,RPS7,ACSL1,SLX1B,RPS5,SHISA4,RPS3A,NEAT1,GPCPD1,FGR,MYL4,DPM2,VCAN,JAML,NINJ2,MT-CO3,RPL29,SRSF7,ST6GALNAC4,FTL,NFIX,CEBPD,DENND3,SNORD118,DNAJB2,PRDX2,NXF1,SEC14L1,HLX,E2F2,TSPAN5,RPL13,PLEK2,PSMF1,IGF2BP2,ZBTB7B,LYN,…
226	BATF3	310	ARCHS4 Coexpression,407;Enrichr Queries,85;GTEx Coexpression,438	LYN,CD53,CD52,CD74,GBP5,CIITA,CEBPD,NCF2,SNX10,CORO1A,OAZ1,IFIT3,TYMP,FGR,SCARNA9,VCAN,LGALS1,TNIP1,HLX,ZC3H12A,TNFSF10,ADAM8,CPVL,TRIM22
227	FOS	310.2	ARCHS4 Coexpression,685;ENCODE ChIP-seq,81;Enrichr Queries,278;ReMap ChIP-seq,176;GTEx Coexpression,331	MT-ND4L,MT-ND4,HDLBP,YBX1,ALKBH7,WDR45,SAT1,IFIT3,MT-ATP6,RPS17,LGALS1,ZC3H12A,NAMPT,PIM1,TRIM25,RNU4ATAC,CTSD,MAP2K3,ACSL1,GLRX5,KRT1,SHISA4,NEAT1,MYL6,ADAM17,VCAN,FKBP8,MT-CO3,HAGH,RPL26,S100A8,FTL,SCARNA13,CEBPD,GYPC,EPB41,RPL12,ODC1,NATD1,DENND3,FURIN,SNORD118,ADIPOR1,ADD1,DNAJB2,STIP1,SHARPIN,TSPAN5,STAT6,ZBTB7B,CD74,RPL41,SIAH2,RPL23A,KLF2,USF1,HNRNPL,SLC25A37,PINK1,TNIP1,MT-RNR2,PITHD1,MT-…
228	SETDB1	310.8	Literature ChIP-seq,65;ARCHS4 Coexpression,210;ENCODE ChIP-seq,102;Enrichr Queries,361;ReMap ChIP-seq,219;GTEx Coexpression,908	MT-ND4L,MT-ND4,RPL30,RPL31,WASHC2C,SCARNA2,RPL8,RPL10A,SAT1,RPS15,RPS14,RPS17,RPS16,BSG,ZC3H12A,RPL36,PIP4K2A,TRIM25,RPL38,RPL37,FBXO7,RPL23AP42,SRRM2,DDX17,MAP2K3,BNIP3L,RPS7,SLX1B,RPS5,TANGO2,NEAT1,ANK1,RBX1,COX6B1,CDC34,FKBP8,SERPING1,MT-CO3,RPL26,UBA52,FTL,FAXDC2,SMIM1,AK1,NPRL3,OAZ1,GSPT1,PRDX5,SHARPIN,SEC14L1,UBB,PCBP2,HBQ1,ZBTB7B,OST4,RPL41,HPS1,AZU1,HNRNPL,RPS27,RPS29,MKRN1,FBXL5,RPS24,BC…
229	HOXA9	311.3	ARCHS4 Coexpression,168;Enrichr Queries,548;ReMap ChIP-seq,167;GTEx Coexpression,362	MT-ND4L,MT-ND4,RPL32,RPLP1,LRRK2,TCIRG1,RPL10A,RPL8,YBX3,RAB43,MT-ATP6,RPS15,RPS14,LYL1,RPL18A,BSG,PIM1,RPL38,RNU4ATAC,CD52,AGTPBP1,KRT1,RPS3A,GPCPD1,VCAN,IFIT1B,ADAM8,RPL26,MT-CO3,RPL29,SMIM24,NFIX,GYPC,CEBPD,RPL10,RPL12,NPRL3,GMPR,SNORD118,FAM117A,RPS15A,SEC14L1,HLX,RPS2,ZBTB7B,RPL17,CD74,RPL41,NR2F1,RPL35A,FAM104A,KLF2,HNRNPL,PINK1,EVI2A,RPS29,MT-RNR2,SHKBP1,MT-RNR1,RPS6KB2,EIF3G,RPS24
230	SPIB	311.3	ARCHS4 Coexpression,614;Enrichr Queries,75;ReMap ChIP-seq,192;GTEx Coexpression,364	MT-ND4L,B4GALT3,CIITA,MT-ND4,NCF1,NCF2,LRRK1,HDLBP,SNX10,SAT1,CD3D,IFIT3,MT-ATP6,IGHG1,SNRPD2,TNFSF10,PIP4K2A,CNPPD1,TRIM22,CD53,CD52,ACSL1,PRKCD,NEAT1,TENT5C,MYL4,APBB1IP,FGR,JAML,ADAM8,MT-CO3,ST6GALNAC4,S100A8,FTL,RPL36A,CORO1A,BAG1,E2F2,NADK,LYN,CD74,RPL41,USF1,KLF2,SCARNA9,MT-RNR2,MT-RNR1,RPS6KB2,NABP1,CPVL
231	ZNF514	314.3	ARCHS4 Coexpression,653;Enrichr Queries,101;GTEx Coexpression,189	DDX17,SRRM2,TIA1,NEAT1,CLK4,OAZ1,IFIT3,CLK1,VCAN,TTLL3,ATG16L2,AGO4,BSG,NABP1,LUC7L3,AHSA2P,SF3B1,ARGLU1,NKTR
232	ZNF841	314.7	ARCHS4 Coexpression,332;Enrichr Queries,457;GTEx Coexpression,155	RPL8,RPL10A,OAZ1,LFNG,RPS15,BSG,ELOB,AHSA2P,PLXNC1,RPS2,SF3B1,ARGLU1,NKTR,DDX17,SRRM2,BNIP3L,TIA1,NEAT1,CLK4,CLK1,HNRNPL,PINK1,VCAN,HNRNPH1,LUC7L3,RPL29,UBA52,OPTN,RNF187
233	ARNTL	314.8	ARCHS4 Coexpression,85;Enrichr Queries,732;ReMap ChIP-seq,252;GTEx Coexpression,190	MT-ND4L,MT-ND4,CSF3R,NCF2,RPLP1,LRRK2,YBX1,TCIRG1,WDR45,CD3D,IFIT3,RAB43,MT-ATP6,CA1,LGALS1,FCGR3B,XPO6,NAMPT,RNU4ATAC,TRIM22,CD53,GBP5,CD52,RPS7,ACSL1,NEAT1,ANK1,APBB1IP,FGR,PPM1A,JAML,BLVRB,ADAM8,MT-CO3,HAGH,USP15,NFIX,CEBPD,ODC1,DENND3,FURIN,CORO1A,SEC14L1,BAG1,CXCR2,EMC3,IGF2BP2,NLRP1,NADK,RPL35A,LILRB3,FAM104A,KLF2,ATG16L2,AGO4,MT-RNR2,MT-RNR1,SHKBP1,R3HDM4,SMAP2,CPVL,GPR146,BCL2L1
234	NRF1	316.2	ARCHS4 Coexpression,132;ENCODE ChIP-seq,60;Enrichr Queries,1127;ReMap ChIP-seq,57;GTEx Coexpression,205	MT-ND4L,MT-ND4,CSF3R,NCF2,RPL34,HDLBP,RPL8,RPL10A,RPS15,RAB43,RPS16,SNRPD2,NAMPT,RPL36,PIM1,PLXNC1,RPS12,RPS5,ANK1,RBX1,DPM2,TMEM256,DOK3,CDC34,JAML,FKBP8,ADAM8,MT-CO3,UBA52,SRSF7,FTL,NPRL3,NCF1B,NCF1C,SNORD118,FOXO4,OAZ1,CORO1A,PRDX2,PRDX5,SHARPIN,UBB,BAG1,ZBTB7B,FIS1,RPL41,TIA1,CLK4,HNRNPL,ATG16L2,AGO4,RPS29,MKRN1,RNF187,RPLP1,YBX1,WDR45,MT-ATP6,LFNG,GUK1,XPO6,RACK1,RPLP2,CNPPD1,CD53,BRD2,SSR4,…
235	GATAD2B	316.7	ARCHS4 Coexpression,414;Enrichr Queries,396;GTEx Coexpression,140	USP15,NFIX,EPB41,HBB,DENND3,HBD,AFF4,XPO6,PCBP2,SF3B1,SERF2,DDX17,SRRM2,BRD2,AGTPBP1,MPIG6B,MBD6,TAF15,HBA2,GPCPD1,USF1,MYL6,AGO4,HNRNPH1,R3HDM4,ADAM8
236	SREBF1	316.7	Literature ChIP-seq,100;ARCHS4 Coexpression,679;ENCODE ChIP-seq,110;Enrichr Queries,641;ReMap ChIP-seq,61;GTEx Coexpression,309	MT-ND4L,MT-ND4,CSF3R,LRRK1,HDLBP,TCIRG1,RPL8,C4B,MT-ATP6,RPS15,C4A,LYL1,RPS16,LGALS1,SNRPD2,RPL18A,RPS18,GUK1,BSG,RPL36,PIM1,RPL35,CTSD,SRRM2,ZER1,AGTPBP1,RPS5,TANGO2,GLRX5,STRADB,NEAT1,COMMD6,COX6B1,APBB1IP,DPM2,MED25,MT-CO3,CD46,RPL29,RPL28,ST6GALNAC4,ATP6V0C,FTL,SCARNA13,USP15,NFIX,CEBPD,PIK3R2,SNORD118,OAZ1,GSPT1,FAM117A,PRDX2,STIP1,PRDX5,SHARPIN,PCBP2,PLEK2,RPS2,ZBTB7B,MTA2,OST4,CD74,FIS1,MP…
237	YY1	318	Literature ChIP-seq,24;ARCHS4 Coexpression,165;ENCODE ChIP-seq,14;Enrichr Queries,72;ReMap ChIP-seq,93;GTEx Coexpression,1540	WASHC4,MT-ND4L,MT-ND4,RPL30,NCF2,RPL34,HDLBP,RPL8,RPL10A,RPS15,RPS14,RPS17,RPS16,RPL36,RPL35,RPL38,RPL37,RPS11,RPL39,TNS1,DDX17,SRRM2,RPS7,RPL23,NOSIP,NEAT1,ANK1,RBX1,DPM2,MYL6,CDC34,DOK3,MT-CO3,RPL26,SRSF7,UBA52,FTL,OSBP2,SNORD118,OAZ1,GSPT1,PRDX2,PRDX5,SHARPIN,SEC14L1,UBB,PCBP2,ZBTB7B,OST4,RPL41,TIA1,MPIG6B,CLK4,HNRNPL,RPS28,RPS27,RPS29,RANBP10,NABP1,RPS24,B4GALT3,YBX1,MT-ATP6,LYL1,XPO6,RACK1,R…
238	ZNF394	319	ARCHS4 Coexpression,726;Enrichr Queries,180;GTEx Coexpression,51	USP15,NCF1,CEBPD,NCF2,NCF1B,HDLBP,HBB,NCF1C,DENND3,HBD,GATA1,CD3D,IFIT3,RAB43,LGALS1,NAMPT,TRIM22,LYN,CD53,BRD2,CD74,CD52,ACSL1,OGA,HBA2,LILRB3,TENT5C,KLF2,APBB1IP,FGR,FAM157A,DOK3,SHKBP1,R3HDM4,ADAM8,APOBEC3A,MXD4
239	E2F6	322.6	ARCHS4 Coexpression,461;ENCODE ChIP-seq,82;Enrichr Queries,462;ReMap ChIP-seq,129;GTEx Coexpression,479	WASHC4,MT-ND4L,MT-ND4,RPL31,HDLBP,WASHC2C,RPL8,RPS15,RPS14,RPS16,BSG,NAMPT,RPS11,RPL39,RPS12,RPS5,TANGO2,NEAT1,ANK1,ADAM17,CDC34,JAML,ADAM8,MT-CO3,RPL28,SRSF7,UBA52,OPTN,FTL,SMIM1,NPRL3,AK1,PIK3R2,SNORD118,OAZ1,CORO1A,PRDX2,PRDX5,SHARPIN,SEC14L1,NLRP1,ZBTB7B,OST4,HPS1,OGA,AZU1,CLK4,HNRNPL,CLK1,ATG16L2,TMCC2,RNF187,TCIRG1,YBX1,YBX3,AFF4,LFNG,MT-ATP6,LYL1,RACK1,RPLP2,CTSD,BRD2,TESC,STRADB,RAD23A,RA…
240	BAZ2A	323.3	ARCHS4 Coexpression,230;Enrichr Queries,524;GTEx Coexpression,216	SRRM2,DDX17,BRD2,MBD6,TAF15,UQCR11,AFF4,RBX1,HNRNPL,MED25,HNRNPH1,XPO6,PCBP2,TRIM25,STAT6,ZBTB7B,MTA2,SF3B1,RPL23AP42,NKTR,TNS1
241	BHLHE40	326.5	ARCHS4 Coexpression,420;ENCODE ChIP-seq,34;ReMap ChIP-seq,49;GTEx Coexpression,803	RPL34,RPLP1,ALKBH7,RPL10A,AFF4,RPS15,LYL1,RPS16,LGALS1,RPS18,ZC3H12A,BSG,NAMPT,PIM1,RPL36,RPL35,RPLP2,TRIM25,RPS11,CTSD,CNPPD1,UBXN6,MAP2K3,SRRM2,BRD2,AGTPBP1,ZER1,ACSL1,TANGO2,RAD23A,RAB3IL1,NEAT1,RUNDC3A,GCHFR,FGR,DPM2,PPM1A,CDC34,DOK3,BLVRB,HAGH,UBA52,ST6GALNAC4,ATP6V0C,FTL,OSBP2,TMPRSS9,NFIX,RPL10,GYPC,EPB41,DENND3,PIK3R2,FURIN,SNORD118,OAZ1,GATA1,TYMP,SELENBP1,PRDX2,STIP1,PRDX5,GUCD1,UBB,HLX…
242	KMT2A	329	ARCHS4 Coexpression,428;ReMap ChIP-seq,282;GTEx Coexpression,277	GYPC,LRRK1,FURIN,OAZ1,YBX3,AFF4,NXF1,PRDX5,HLX,EMC3,RACK1,NPIPA1,PLXNC1,IGF2BP2,AHSA2P,ARGLU1,SERF2,NKTR,DDX17,LYN,SRRM2,SIAH2,OGA,CLK4,APBB1IP,EVI2A,RPS29,PITHD1,LUC7L3,NAA15,FBXL5
243	KLF9	330.3	ARCHS4 Coexpression,367;Enrichr Queries,473;ReMap ChIP-seq,123;GTEx Coexpression,358	AFF4,LFNG,RPS15,LYL1,LGALS1,BSG,NAMPT,RPL36,RACK1,RPLP2,TNS1,SSR4,ACSL1,SHISA4,RAD23A,NEAT1,SPTB,DPM2,CDC34,SERPING1,RPL29,RPL28,ST6GALNAC4,ATP6V0C,OPTN,FTL,NFIX,CEBPD,RPL10,PIK3R2,SNORD118,OAZ1,ADD1,DNAJB2,PRDX2,STIP1,PRDX5,SHARPIN,SH3BP2,E2F2,RPS2,ZBTB7B,MTA2,OST4,RPL41,NR2F1,RPL23A,KLF2,HNRNPL,PINK1,SLC6A8,SHKBP1,RPS6KB2,R3HDM4,RNF187
244	MITF	331.4	Literature ChIP-seq,83;ARCHS4 Coexpression,453;Enrichr Queries,413;ReMap ChIP-seq,165;GTEx Coexpression,543	WASHC4,MT-ND4L,MT-ND4,NCF2,SCARNA2,RPL8,IFIT3,RAB43,RPS14,SNRPD2,BSG,NAMPT,RPL36,PIM1,RPL35,PIP4K2A,TRIM25,RPL38,PLXNC1,FBXO7,TNS1,TMOD1,MAP2K3,BNIP3L,AGTPBP1,ACSL1,RPS5,TANGO2,RPL23,PRKCD,NEAT1,ANK1,RBX1,ADAM17,DOK3,JAML,NINJ2,MT-CO3,RPL29,UBA52,SRSF7,OPTN,FTL,SMIM5,EPB42,FECH,GYPC,EPB41,FAXDC2,AK1,GMPR,PIK3R2,ADIPOR1,OAZ1,GSPT1,STIP1,UBB,TSPAN5,ZBTB7B,SERF2,NADK,FIS1,RPL41,SIAH2,HPS1,PRDX6,HNRN…
245	MLX	335.7	ARCHS4 Coexpression,570;Enrichr Queries,116;GTEx Coexpression,321	FURIN,YBX1,TCIRG1,OAZ1,TYMP,STIP1,GUCD1,PRDX5,LGALS1,BSG,EMC3,RACK1,PSMF1,ZBTB7B,RILP,CTSD,MAP2K3,CD53,BRD2,GPX1,TANGO2,PRKCD,SLC25A39,TNIP1,EIF3G,FTL
246	TET3	336.7	ARCHS4 Coexpression,403;ReMap ChIP-seq,40;GTEx Coexpression,567	DDX17,SRRM2,MT-ND4L,BRD2,MT-ND4,KRT1,UQCR11,ANK1,AFF4,MT-ATP6,SLC25A37,MT-RNR2,MT-RNR1,SH3BP2,RPS6KB2,TRIM25,MT-CO3,ZBTB7B
247	ZNF354A	337.7	ARCHS4 Coexpression,587;Enrichr Queries,315;GTEx Coexpression,111	USP15,CSF3R,CEBPD,NCF2,HDLBP,SNX10,IFIT3,DNAJB2,FCGR3B,XPO6,CXCR2,BSG,PLXNC1,CD53,TIA1,LILRB3,GPCPD1,CLK4,TENT5C,FGR,HNRNPL,VCAN,FAM157A,FCGR2A,DOK3,SLC6A8,HNRNPH1,NABP1,SMAP2,FBXL5,APOBEC3A
248	ZNF117	338	ARCHS4 Coexpression,271;Enrichr Queries,145;GTEx Coexpression,598	NCF2,LRRK2,RPL8,IFIT3,STIP1,TNFSF10,AHSA2P,ARGLU1,TRIM22,NKTR,TNS1,DDX17,TIA1,ACSL1,RPS5,OGA,RAD23A,NEAT1,VCAN,TTLL3,EIF3G,NABP1,LUC7L3,CD46,RPL29
249	KLF16	338.3	ARCHS4 Coexpression,222;Enrichr Queries,292;GTEx Coexpression,501	NFIX,PIK3R2,FURIN,LMF2,RPS15,RAB43,LGALS1,XPO6,BSG,RPL36,E2F2,TRIM25,ZBTB7B,MTA2,NADK,MAP2K3,BRD2,DMTN,RUNDC3A,HNRNPL,MED25,CDC34,ATP6V0C,RPL28,RNF187
250	ZNF75A	338.7	ARCHS4 Coexpression,268;Enrichr Queries,344;GTEx Coexpression,404	DDX17,BRD2,TIA1,MT-ND4,MBD6,RPL32,GLRX5,OGA,RPL23A,RPL8,CLK4,IFIT3,USF1,MT-ATP6,FCGR2A,RACK1,LUC7L3,AHSA2P,MT-CO3,RPL29,RPL17,RPL23AP42
251	MYPOP	339	ARCHS4 Coexpression,285;GTEx Coexpression,393	DMTN,ZER1,MBD6,PIK3R2,RUNDC3A,LMF2,DNAJB2,MED25,ZBTB7B,ATP6V0C,RPL28,NADK,RNF187
252	ZXDC	341	ARCHS4 Coexpression,74;Enrichr Queries,288;GTEx Coexpression,661	NFIX,NCF2,NCF1B,FURIN,DENND3,TCIRG1,AFF4,CORO1A,LFNG,RAB43,XPO6,SH3BP2,CXCR2,TRIM25,STAT6,ZBTB7B,NADK,TNS1,DDX17,SRRM2,BRD2,MBD6,OGA,RAD23A,LILRB3,ANK1,KLF2,FGR,MED25,FAM157A,DOK3,ATG16L2,EIF3G,R3HDM4,ADAM8,EIF3C,SMAP2
253	MEF2D	342	ARCHS4 Coexpression,220;Enrichr Queries,386;GTEx Coexpression,420	TMOD1,SRRM2,BRD2,NFIX,MBD6,ZER1,PRKCD,RAD23A,FURIN,DENND3,TCIRG1,SPTB,ANK1,ADD1,DNAJB2,MED25,RASA4,STAT6,ZBTB7B,SMAP2,ATP6V0C,OPTN,BCL2L1,TNS1
254	HOXA5	343.3	ARCHS4 Coexpression,290;Enrichr Queries,367;GTEx Coexpression,373	CEBPD,NPRL3,RPL36A,RPL10A,RPS15,HLX,RPL36,RPL13,PLEK2,RPS2,UBXN6,TNS1,SNCA,SIAH2,NR2F1,RPS28P7,COMMD6,KLF2,USF1,HNRNPL,VCAN,UBE2O,NABP1,RPL26,CD46
255	ZNF575	344	ARCHS4 Coexpression,250;Enrichr Queries,185;GTEx Coexpression,597	NFIX,CEBPD,NPRL3,OAZ1,IFIT3,GSPT1,LFNG,RAB43,LYL1,LGALS1,SHARPIN,HLX,ZBTB7B,CNPPD1,DMTN,PRKCD,NR2F1,RUNDC3A,KLF2,MED25,DOK3,HNRNPH1,SHKBP1,R3HDM4,SLX1A,ATP6V0C
256	ZNF160	344.3	ARCHS4 Coexpression,757;Enrichr Queries,149;GTEx Coexpression,127	CEBPD,RPL8,OAZ1,NXF1,BSG,AHSA2P,SF3B1,ARGLU1,NKTR,DDX17,SRRM2,BNIP3L,TIA1,OGA,NEAT1,CLK4,CLK1,HNRNPL,VCAN,TTLL3,HNRNPH1,LUC7L3,RPL29,SRSF7,NPIPB5
257	ZNF644	344.5	ARCHS4 Coexpression,251;Enrichr Queries,407;ReMap ChIP-seq,124;GTEx Coexpression,596	WASHC4,MT-ND4L,MT-ND4,ALAS2,SLC4A1,SCARNA2,AFF4,IFIT3,MT-ATP6,LYL1,GUK1,PIM1,DDX17,RPS7,NEAT1,RUNDC3A,MED25,CDC34,LUC7L3,MT-CO3,ATP6V0C,RPL28,FTL,TMPRSS9,USP15,GYPC,EPB41,NPRL3,AK1,GMPR,FURIN,GATA1,OAZ1,GSPT1,LMF2,FAM117A,DNAJB2,SEC14L1,RPL14,ASCC2,STAT6,AHSA2P,SMN1,ZBTB7B,SF3B1,NKTR,TIA1,HBG1,RPL23A,KLF1,SLC25A37,RPS27,TNIP1,MT-RNR2,MT-RNR1,TMCC2,NAA15,RNF187,MXD4
258	AHR	345.8	Literature ChIP-seq,156;ARCHS4 Coexpression,482;Enrichr Queries,268;ReMap ChIP-seq,259;GTEx Coexpression,564	WASHC4,MT-ND4L,MT-ND4,CEBPD,NDUFB11,ODC1,FURIN,ADIPOR1,CD3D,AFF4,IFIT3,SELENBP1,MT-ATP6,PRDX2,RPS16,LGALS1,XPO6,NAMPT,BAG1,TNFSF10,TRIM25,PLEK2,AHSP,STAT6,ASCC2,MBNL3,NADK,TNS1,RAB2B,CD74,RPL41,ZER1,RPL35A,RPL23A,KLF2,HNRNPL,DPM2,PINK1,VCAN,ADAM17,JAML,ATG16L2,TNIP1,MT-RNR2,SERPING1,NABP1,MT-CO3,BCL2L1
259	GATAD2A	346	ARCHS4 Coexpression,467;Enrichr Queries,286;GTEx Coexpression,285	SRRM2,BRD2,TAF15,YBX1,FAM104A,YBX3,HNRNPL,STIP1,MED25,HNRNPH1,XPO6,SH3BP2,RPS6KB2,PCBP2,E2F2,ZBTB7B,MTA2,EIF3C
260	ZNF12	349.7	ARCHS4 Coexpression,296;Enrichr Queries,562;GTEx Coexpression,191	DDX17,BNIP3L,TIA1,GPX1,NDUFB11,RPS3A,UQCR11,AFF4,CLK4,OAZ1,RPS15,PINK1,HNRNPH1,NAMPT,LUC7L3,ELOB,HAGH,NAA15,SF3B1,ARGLU1,ATP6V0C,SERF2,NKTR
261	NR3C1	349.8	Literature ChIP-seq,141;ARCHS4 Coexpression,408;ENCODE ChIP-seq,55;Enrichr Queries,427;ReMap ChIP-seq,188;GTEx Coexpression,880	WASHC4,MT-ND4L,MT-ND4,CIITA,SNX10,SAT1,MT-ATP6,RPS16,LGALS1,XPO6,ZC3H12A,NAMPT,RACK1,RPL35,RPLP2,RPL38,RPS11,CTSD,TRIM22,TNS1,LINC00570,CD53,MAP2K3,AGTPBP1,ACSL1,RPL23,RPS5,PRKCD,RAD23A,NEAT1,PPM1A,VCAN,FAM157A,FKBP8,BLVRB,LUC7L3,MT-CO3,RPL29,OPTN,FTL,CEBPD,GYPC,RPL12,ODC1,DENND3,SNORD118,DNAJB2,PRDX2,PRDX5,SEC14L1,SHARPIN,EMC3,TSPAN5,STAT6,RPS2,ZBTB7B,LYN,RPL41,PCGF5,RPL23A,AZU1,FAM104A,HNRNPL,R…
262	ZNF350	351	ARCHS4 Coexpression,677;Enrichr Queries,316;GTEx Coexpression,60	USP15,CSF3R,NCF2,NCF1B,HDLBP,NCF1C,YBX1,IFIT3,RAB43,XPO6,CXCR2,BSG,TNFSF10,PLXNC1,TRIM22,CD53,BNIP3L,ACSL1,LILRB3,CLK4,KLF2,APBB1IP,FGR,HNRNPL,FAM157A,FCGR2A,DOK3,JAML,AGO4,SHKBP1,SMAP2,FBXL5,EIF3C,APOBEC3A,OPTN,RNF187
263	ZNF654	351.3	ARCHS4 Coexpression,211;Enrichr Queries,448;GTEx Coexpression,395	WASHC4,MT-ND4L,BNIP3L,TIA1,CLK4,AFF4,COX6B1,HNRNPL,CDC42,RPS15,PPM1A,ADAM17,HNRNPH1,NAMPT,BSG,RPL36,EIF3G,SMN1,NAA15,MT-CO3,SF3B1,ATP6V0C,SERF2
264	NR4A1	352.8	ARCHS4 Coexpression,458;Enrichr Queries,353;ReMap ChIP-seq,224;GTEx Coexpression,376	SCARNA13,CIITA,USP15,CEBPD,NCF2,RPL36A,DENND3,SNORD118,RPL8,AFF4,OAZ1,IFIT3,STIP1,LYL1,NXF1,RPS16,SEC14L1,LGALS1,SNORD13,ZC3H12A,SH3BP2,RAB24,NAMPT,RACK1,ZBTB7B,TNS1,MAP2K3,SRRM2,OST4,CD74,GPX1,ACSL1,TANGO2,GLRX5,NOSIP,RAB3IL1,NEAT1,KLF2,CLK1,APBB1IP,VCAN,TTLL3,TNIP1,RPS6KB2,NABP1,FTL
265	ZNF782	353.3	ARCHS4 Coexpression,291;Enrichr Queries,103;GTEx Coexpression,666	DDX17,BRD2,TIA1,AGTPBP1,OGA,NEAT1,GPCPD1,RPL8,CLK4,TENT5C,LMF2,IFIT3,COX6B1,VCAN,MYL6,PRDX5,LUC7L3,AHSA2P,FAU,RPL29,ARGLU1,SERF2,NKTR,TNS1
266	ZNF346	354.3	ARCHS4 Coexpression,941;Enrichr Queries,115;GTEx Coexpression,7	RNF10,NCF1,HDLBP,HBB,SLC4A1,HBD,AFF4,LYL1,HBM,FBXO7,UBXN6,LINC00570,DDX17,SRRM2,BRD2,HBA2,HBA1,GPCPD1,DPM2,MED25,CDC34,HNRNPH1,IFIT1B,FKBP8,TRIM58,LUC7L3,OSBP2,GYPC,EPB42,EPB41,GYPB,NPRL3,NCF1B,NCF1C,GATA1,OAZ1,FAM117A,DNAJB2,OR2W3,RAB24,E2F2,TSPAN5,AHSP,STAT6,ZBTB7B,DCAF12,MPP1,TIA1,DMTN,SIAH2,CLK4,KLF1,SLC25A37,SLC25A39,TNIP1,SRRD,RANBP10,UBE2O,R3HDM4,NABP1,TMCC2,BCL2L1
267	TEAD4	354.7	Literature ChIP-seq,151;ARCHS4 Coexpression,475;ENCODE ChIP-seq,48;Enrichr Queries,957;ReMap ChIP-seq,152;GTEx Coexpression,345	MT-ND4L,MT-ND4,RPL34,HDLBP,WASHC2C,RPL10A,RPL8,SAT1,RPS15,RPS14,RPS16,BSG,PIM1,RPL38,RPL37,RPS11,FBXO7,AGTPBP1,RPS7,RPL23,NOSIP,NEAT1,ANK1,DPM2,MYL6,ADAM17,NINJ2,MT-CO3,RPL29,UBA52,OPTN,EPB42,GYPB,SNORD118,ADIPOR1,OAZ1,PRDX2,STIP1,PRDX5,SEC14L1,ZBTB7B,LYN,RPL41,SIAH2,HNRNPL,RPS29,MKRN1,UBE2O,FBXL5,RPS24,BCL2L1,RNF187,RNF10,YBX1,YBX3,CD3D,HK1,MT-ATP6,XPO6,RACK1,RPLP2,ZER1,GLRX5,RAD23A,RPS3A,GPCPD1…
268	ZNF600	355	ARCHS4 Coexpression,666;Enrichr Queries,120;GTEx Coexpression,279	EPB41,SMIM1,HDLBP,CD3D,IFIT3,LGALS1,NAMPT,TNFSF10,ELOB,STAT6,SF3B1,TRIM22,CD53,ACSL1,SHISA4,CLK4,TENT5C,KLF2,FAM210B,PINK1,VCAN,HNRNPH1,NABP1,SRSF7,RNF187
269	MTF2	358.3	Literature ChIP-seq,154;ARCHS4 Coexpression,514;GTEx Coexpression,407	RPL30,NFIX,CEBPD,GYPC,LRRK2,LRRK1,HDLBP,FURIN,ADD1,DNAJB2,LFNG,LYL1,PRDX5,HLX,PIM1,TRIM25,PIP4K2A,STAT6,PLXNC1,IGF2BP2,ZBTB7B,NKTR,RPS12,LYN,TMOD1,ZER1,TESC,SIAH2,KRT1,OGA,NR2F1,GPCPD1,ANK1,HNRNPL,APBB1IP,GCHFR,VCAN,HNRNPH1,AGO4,TAL1,SRRD,TRIM58,BLVRB,TMCC2,GPR146
270	MXD4	359	ARCHS4 Coexpression,187;Enrichr Queries,209;GTEx Coexpression,681	NFIX,CEBPD,PIK3R2,TCIRG1,LMF2,ADD1,LFNG,RAB43,DNAJB2,LGALS1,NPIPA1,STAT6,ZBTB7B,CTSD,NADK,UBXN6,TNS1,BNIP3L,ZER1,CLK4,KLF2,PINK1,MED25,LUC7L3,ATP6V0C,BCL2L1,RNF187
271	PRDM1	359	ARCHS4 Coexpression,576;ENCODE ChIP-seq,104;Enrichr Queries,150;ReMap ChIP-seq,227;GTEx Coexpression,738	CIITA,RPL30,NCF2,RPL10A,CD3D,IFIT3,RPS15,RPS14,LGALS1,XPO6,NAMPT,ZC3H12A,PIM1,TNFSF10,TRIM25,TRIM22,LINC00570,CD53,GBP5,CD52,AGTPBP1,SSR4,NOSIP,SPTB,TENT5C,APBB1IP,TMEM256,VCAN,MYL6,BLVRB,CD46,ST6GALNAC4,S100A8,USP15,NFIX,CEBPD,RPL10,NATD1,ADIPOR1,OAZ1,DNAJB2,CDC42,NXF1,STIP1,STAT6,PLEK2,MTA2,MBNL3,SERF2,LYN,CD74,TIA1,MBD6,TAF15,NR2F1,PDZK1IP1,PRDX6,KLF2,USF1,CLK1,SLC25A37,EVI2A,AGO4,RPS29,CAPZA2…
272	SREBF2	359.2	Literature ChIP-seq,72;ARCHS4 Coexpression,437;ENCODE ChIP-seq,86;Enrichr Queries,830;ReMap ChIP-seq,205;GTEx Coexpression,525	CIITA,SLC4A1,TCIRG1,RPL8,LFNG,RPS15,LYL1,RPS16,LGALS1,BSG,RACK1,TRIM25,TNS1,SRRM2,BRD2,BNIP3L,CD52,ZER1,RPS7,RPL23,GLRX5,NOSIP,RAB3IL1,RAD23A,NEAT1,RUNDC3A,ANK1,DPM2,MYL6,CDC34,DOK3,RPL29,RPL28,ST6GALNAC4,ATP6V0C,SCARNA13,NFIX,AK1,NPRL3,PIK3R2,FURIN,UQCR11,SNORD118,OAZ1,ADD1,DNAJB2,PRDX2,STIP1,PRDX5,SHARPIN,RPS2,AHSA2P,ZBTB7B,MTA2,RILP,ARGLU1,LYN,TIA1,TAF15,KLF2,KLF1,HNRNPL,PITHD1,RPS29,RPS6KB2,S…
273	MAFF	360.6	ARCHS4 Coexpression,694;ENCODE ChIP-seq,44;Enrichr Queries,480;ReMap ChIP-seq,200;GTEx Coexpression,385	B4GALT3,RPL34,SCARNA2,ALKBH7,RPL10A,AFF4,IFIT3,RPS15,LYL1,CA1,RPS16,LGALS1,GUK1,ZC3H12A,NAMPT,PIM1,RACK1,RPL35,RPL38,RPS11,RPL39,RNU4ATAC,UBXN6,BRD2,SSR4,RPS7,RPL23,RAD23A,RPS3A,NEAT1,COMMD6,SPTB,TENT5C,COX6B1,RBX1,MYL4,APBB1IP,DPM2,MYL6,HNRNPH1,SERPING1,TRIM58,RPL26,RPL29,ST6GALNAC4,SRSF7,S100A8,FTL,SMIM24,CEBPD,RPL10,FECH,RPL12,ODC1,RPL36A,FURIN,SNORD118,TYMP,DNAJB2,PRDX2,NXF1,PRDX5,SEC14L1,UBB…
274	PHF21A	360.7	ARCHS4 Coexpression,15;Enrichr Queries,1050;GTEx Coexpression,17	CSF3R,NCF1,NCF2,LRRK2,HBB,TCIRG1,RAB43,LFNG,FCGR3B,XPO6,NAMPT,TRIM25,PLXNC1,CD53,SRRM2,DDX17,BNIP3L,PRKCD,HBA2,APBB1IP,FGR,VCAN,MED25,FAM157A,DOK3,JAML,ADAM8,NCF1B,NCF1C,DENND3,CORO1A,SEC14L1,CXCR2,SH3BP2,STAT6,NLRP1,ZBTB7B,NADK,LYN,MPP1,MBD6,LILRB3,KLF2,SLC25A37,FCGR2A,ATG16L2,SHKBP1,R3HDM4,SMAP2,APOBEC3A,MXD4
275	ZNF451	361.3	ARCHS4 Coexpression,320;Enrichr Queries,131;GTEx Coexpression,633	DDX17,SRRM2,WASHC4,BRD2,BNIP3L,TIA1,USP15,OGA,RPL8,AFF4,OAZ1,PPM1A,HNRNPH1,BSG,LUC7L3,NAA15,RPL29,ZBTB7B,SF3B1,RPL28,ATP6V0C,NKTR
276	ZNF217	362.5	Literature ChIP-seq,158;ARCHS4 Coexpression,421;ENCODE ChIP-seq,105;Enrichr Queries,909;ReMap ChIP-seq,290;GTEx Coexpression,292	B4GALT3,RPL32,RPL34,LRRK1,HDLBP,SCARNA2,HK1,LFNG,LGALS1,XPO6,NAMPT,RACK1,TRIM25,PIP4K2A,RPL37,RNU4ATAC,TNS1,SRRM2,RPS5,NEAT1,TENT5C,VCAN,MYL6,MED25,HNRNPH1,SRSF7,S100A8,SMIM5,USP15,CEBPD,GYPC,EPB42,EPB41,FAXDC2,RPL12,ODC1,DENND3,SNORD118,GSPT1,CDC42,RAB24,PCBP2,TSPAN5,STAT6,RPS2,AHSA2P,MTA2,ZBTB7B,MBNL3,LYN,OST4,TIA1,SIAH2,HPS1,HNRNPL,EVI2A,RPS29,CAPZA2,NABP1,EIF3C,APOBEC3A,BCL2L1
277	NR2F2	363	ARCHS4 Coexpression,599;ENCODE ChIP-seq,23;Enrichr Queries,419;ReMap ChIP-seq,102;GTEx Coexpression,672	MT-ND4L,MT-ND4,RPL32,RPL31,RPL34,HDLBP,WASHC2C,SCARNA2,RPL10A,ALKBH7,RPL8,RPS15,RPS14,LGALS1,RPS16,RPS18,BSG,PIM1,RPL36,RPL38,TNS1,RPS7,RPL23,RPS5,TANGO2,NEAT1,DPM2,MYL6,CDC34,SERPING1,MT-CO3,UBA52,SRSF7,FTL,EPB42,GYPB,NPRL3,SNORD118,OAZ1,CORO1A,PRDX2,PRDX5,SEC14L1,UBB,ZBTB7B,LYN,RPL41,MPIG6B,SIAH2,NR2F1,OGA,CLK1,HNRNPL,RPS28,RPS27,ATG16L2,RPL27A,RANBP10,BCL2L1,TCIRG1,WDR45,CD3D,MT-ATP6,RACK1,RPL…
278	EOMES	363.6	Literature ChIP-seq,29;ARCHS4 Coexpression,1157;Enrichr Queries,106;ReMap ChIP-seq,293;GTEx Coexpression,233	RPL32,RPL31,RPLP1,HDLBP,HBB,SNX10,HBD,WDR45,CD3D,AFF4,IFIT3,RPS14,LGALS1,SNRPD2,SNORD13,PIM1,RACK1,RPL37,RPL39,RPS12,MAP2K3,GBP5,BRD2,CD52,GPX1,TESC,HBA2,HBA1,ANK1,TENT5C,RUNDC3A,MYL4,FGR,VCAN,HNRNPH1,ADAM8,S100A8,CEBPD,EPB41,GYPB,ODC1,FOXO4,CORO1A,GATA1,NXF1,SEC14L1,BAG1,RPL14,TSPAN5,RPL17,SF3B1,MPP1,LYN,CD74,DMTN,PCGF5,NR2F1,RPL23A,CLK4,USF1,KLF2,RPS28,PINK1,SLC25A39,RPS27,TNIP1,MKRN1,TMCC2,SMA…
279	VDR	364.4	Literature ChIP-seq,11;ARCHS4 Coexpression,483;Enrichr Queries,491;ReMap ChIP-seq,70;GTEx Coexpression,767	MT-ND4L,MT-ND4,RPL32,RPL31,WASHC2C,SCARNA2,RPL10A,IFIT3,RPS15,RPS14,RPS16,LGALS1,ZC3H12A,TNFSF10,RPL36,TRIM25,RPL38,RPL37,RPS11,TNS1,SRRM2,BNIP3L,RPS7,RPL23,RPS5,PRKCD,NOSIP,NEAT1,RBX1,MYL6,ADAM17,SLX1A,RPL26,MT-CO3,RPL29,RPL28,UBA52,SRSF7,FTL,FECH,PIK3R2,SNORD118,PRDX2,PRDX5,GUCD1,UBB,PCBP2,PLEK2,ZBTB7B,NADK,OST4,RPL41,TIA1,HNRNPL,CLK1,RPS27,ATG16L2,NABP1,BCL2L1,RNF10,B4GALT3,TCIRG1,AFF4,LFNG,MT…
280	ZBTB22	367.7	ARCHS4 Coexpression,175;Enrichr Queries,484;GTEx Coexpression,444	CEBPD,PIK3R2,FURIN,TCIRG1,LMF2,ADD1,DNAJB2,LFNG,RAB43,LGALS1,XPO6,TRIM25,STAT6,ZBTB7B,NADK,BRD2,MPIG6B,ZER1,PRKCD,KRT1,KLF2,MED25,TNIP1,RPS6KB2,MXD4
281	TCF3	371	Literature ChIP-seq,92;ARCHS4 Coexpression,276;ENCODE ChIP-seq,11;Enrichr Queries,774;ReMap ChIP-seq,33;GTEx Coexpression,1040	RPL31,SCARNA2,RPL8,RPS15,RPS14,RPS17,LGALS1,RPS16,BSG,RPL36,RPL38,RPL37,RPS11,RPL39,SRRM2,BNIP3L,AGTPBP1,RPS5,NEAT1,DPM2,ADAM17,CDC34,DOK3,ADAM8,RPL26,RPL29,RPL28,UBA52,SRSF7,FTL,AK1,NPRL3,PIK3R2,SNORD118,OAZ1,PRDX2,PRDX5,SHARPIN,SEC14L1,PCBP2,BAG1,ZBTB7B,LYN,AZU1,CLK4,HNRNPL,ATG16L2,MKRN1,NABP1,UBE2O,FBXL5,BCL2L1,MXD4,CIITA,SNX10,TCIRG1,YBX1,AFF4,LFNG,LYL1,XPO6,RACK1,RPLP2,CNPPD1,BRD2,ZER1,TESC,…
282	E4F1	372.3	Literature ChIP-seq,163;ARCHS4 Coexpression,779;Enrichr Queries,175;GTEx Coexpression,372	SRRM2,TMPRSS9,TCIRG1,LMF2,RPS15,NXF1,MED25,SHARPIN,GUK1,CAPZA2,RPS6KB2,RANBP10,RPLP2,RPS2,ZBTB7B,ARGLU1,NPIPB5,NKTR,MXD4
283	MEIS1	375.2	Literature ChIP-seq,87;ARCHS4 Coexpression,397;Enrichr Queries,545;ReMap ChIP-seq,115;GTEx Coexpression,732	MT-ND4L,MT-ND4,RPLP1,ITGA2B,HDLBP,HBD,ALKBH7,SAT1,IFIT3,MT-ATP6,LYL1,LGALS1,SNORD13,ZC3H12A,PIM1,TNFSF10,TRIM25,ELOB,TNS1,SRRM2,MAP2K3,RAB2B,ZER1,TESC,COMMD6,NEAT1,SPTB,MYL4,MYL6,MED25,ADAM17,VCAN,JAML,IFIT1B,TRIM58,ADAM8,MT-CO3,CD46,OSBP2,TMPRSS9,SMIM5,NFIX,GYPC,CEBPD,FAXDC2,NPRL3,RPL36A,GMPR,DENND3,SNORD118,ADIPOR1,CORO1A,ADD1,CDC42,DNAJB2,SELENBP1,STIP1,SH3BP2,RPL13,E2F2,ASCC2,IGF2BP2,MTA2,ZBT…
284	HOXB7	377	Literature ChIP-seq,135;ARCHS4 Coexpression,376;Enrichr Queries,616;ReMap ChIP-seq,201;GTEx Coexpression,557	MT-ND4L,MT-ND4,NCF2,RPL31,SAT1,AFF4,IFIT3,MT-ATP6,LGALS1,SNRPD2,RPLP2,PIP4K2A,TRIM25,ELOB,CTSD,DDX17,TMOD1,RAB2B,ZER1,ACSL1,RPS5,TESC,FGR,VCAN,MYL6,LUC7L3,MT-CO3,OSBP2,TMPRSS9,SMIM24,CEBPD,NDUFB11,ODC1,UQCR11,PIK3R2,VWCE,CORO1A,GSPT1,SELENBP1,STIP1,HLX,PCBP2,ARGLU1,NADK,NKTR,SLC14A1,NR2F1,CLK4,USF1,KLF2,SLC25A37,MT-RNR2,MT-RNR1,UBE2O,RNF187
285	ZFP62	377.3	ARCHS4 Coexpression,704;Enrichr Queries,370;GTEx Coexpression,58	RPL31,RPL34,RPL8,RPL10A,OAZ1,RPL14,AHSA2P,SF3B1,RPL17,ARGLU1,SERF2,NKTR,DDX17,SRRM2,TIA1,GPX1,OGA,RPL35A,RPS3A,NEAT1,CLK4,CLK1,RPS27,HNRNPH1,RPL27A,NABP1,LUC7L3,RPL26,SRSF7,ATP6V0C,RPS24
286	MBD2	378	ARCHS4 Coexpression,133;Enrichr Queries,819;ReMap ChIP-seq,142;GTEx Coexpression,418	MT-ND4L,MT-ND4,NCF2,TCIRG1,YBX1,YBX3,LFNG,RPS15,MT-ATP6,LYL1,HBM,LGALS1,SNRPD2,XPO6,BSG,NAMPT,RPL36,RPLP2,TRIM25,PLXNC1,ZER1,SSR4,ACSL1,RPS5,PRKCD,NOSIP,HBA2,HBA1,ANK1,FGR,TMEM256,CDC34,DOK3,MT-CO3,RPL28,SMIM24,NFIX,RPL12,NCF1C,PIK3R2,UQCR11,FURIN,OAZ1,CORO1A,CDC42,PRDX5,SHARPIN,RPL13,STAT6,HBQ1,RPS2,ZBTB7B,MTA2,NADK,LYN,NR2F1,AZU1,KLF1,PINK1,TNIP1,MT-RNR2,MT-RNR1,EIF3G,R3HDM4,FAU,SMAP2,GPR146
287	ZEB2	378.5	ARCHS4 Coexpression,162;Enrichr Queries,566;ReMap ChIP-seq,171;GTEx Coexpression,615	CIITA,NCF2,LRRK2,RPL8,RPS14,RPS16,LGALS1,RACK1,PIM1,PIP4K2A,PLXNC1,TNS1,CD52,AGTPBP1,TANGO2,RPS5,NEAT1,GPCPD1,TENT5C,DPM2,MYL6,VCAN,BLVRB,RPL29,ST6GALNAC4,FTL,USP15,EPB41,GMPR,FURIN,DENND3,FOXO4,SNORD118,GATA1,DNAJB2,PRDX2,PRDX5,SEC14L1,SH3BP2,ZBTB7B,NKTR,LYN,MPP1,CD74,RPL41,MBD6,MPIG6B,HBG1,NR2F1,OGA,RPL23A,SLC25A37,EVI2A,MKRN1,R3HDM4,TMCC2,NAA15,RNF187,BCL2L1
288	ZNF385A	378.7	ARCHS4 Coexpression,81;Enrichr Queries,58;GTEx Coexpression,997	NFIX,CEBPD,NCF1,NCF2,NCF1B,NCF1C,TCIRG1,IFIT3,TYMP,LFNG,LGALS1,SH3BP2,STAT6,ZBTB7B,CTSD,NADK,TNS1,LYN,CD74,MBD6,KRT1,PRKCD,NEAT1,LILRB3,TENT5C,FGR,VCAN,MED25,FAM157A,DOK3,ATG16L2,SHKBP1,RPS6KB2,BLVRB,R3HDM4,ADAM8,SMAP2,ATP6V0C,S100A8,FTL
289	IRF4	379.2	ARCHS4 Coexpression,486;ENCODE ChIP-seq,13;Enrichr Queries,95;ReMap ChIP-seq,48;GTEx Coexpression,1254	MT-ND4L,MT-ND4,NCF1,NCF2,RPL31,HDLBP,WASHC2C,SCARNA2,RPL10A,IFIT3,RPS15,RPS14,RPS17,IGHG1,LGALS1,RPS16,SNRPD2,RPL18A,PIM1,TNFSF10,RPL36,PIP4K2A,RPL38,PLXNC1,RPL37,RPS11,RPS12,GBP5,RPS7,SLX1B,RPL23,PRKCD,NOSIP,NEAT1,DPM2,NINJ2,SLX1A,MT-CO3,RPL26,RPL29,SRSF7,S100A8,FTL,NCF1B,NCF1C,SNORD118,OAZ1,CORO1A,PRDX2,SEC14L1,SHARPIN,UBB,SMN1,ZBTB7B,SERF2,NADK,HNRNPL,CLK1,SCARNA9,ATG16L2,RPS29,RPL27A,NABP1,BC…
290	NFE2L1	380.5	ARCHS4 Coexpression,831;Enrichr Queries,153;ReMap ChIP-seq,255;GTEx Coexpression,283	NFIX,FECH,EPB42,EPB41,AK1,NPRL3,HDLBP,GMPR,SLC4A1,HBD,YBX1,YBX3,ADD1,DNAJB2,SEC14L1,LGALS1,SNRPD2,BSG,E2F2,NLRP1,RPS2,FBXO7,CTSD,TNS1,TMOD1,BRD2,HBG2,HBG1,NOSIP,RAD23A,NEAT1,SPTB,PRDX6,FAM104A,HNRNPL,SLC25A37,TNIP1,AGO4,TAL1,PITHD1,NINJ2,UBE2O,OPTN,RPS24,FTL
291	ZHX2	381	ARCHS4 Coexpression,186;Enrichr Queries,848;ReMap ChIP-seq,197;GTEx Coexpression,293	RPS15,LFNG,RAB43,RPS16,BSG,ZC3H12A,RACK1,RPLP2,TRIM25,ELOB,TNS1,TMOD1,SRRM2,RPL23,RPS5,PRKCD,RAD23A,NEAT1,SPTB,ANK1,VCAN,CDC34,RASA4,FKBP8,RPL29,UBA52,ATP6V0C,OPTN,FTL,NFIX,CEBPD,SMIM1,AK1,ODC1,GMPR,NCF1C,UQCR11,SNORD118,OAZ1,LMF2,TYMP,PRDX2,PRDX5,STAT6,RPS2,ZBTB7B,RILP,LYN,OST4,RPL41,MPIG6B,AZU1,LILRB3,KLF2,HNRNPL,SLC25A39,TNIP1,RPS6KB2,R3HDM4,FAU,SMAP2,BCL2L1
292	ZNF143	382.6	ARCHS4 Coexpression,697;ENCODE ChIP-seq,37;Enrichr Queries,953;ReMap ChIP-seq,104;GTEx Coexpression,122	MT-ND4L,MT-ND4,NCF2,RPL31,RPL34,HDLBP,WASHC2C,SCARNA2,RPL8,RPL10A,SAT1,RPS15,RPS17,RPS16,NAMPT,BSG,RPL38,RPS11,FBXO7,RPS12,SRRM2,BNIP3L,RPS7,RPS5,NEAT1,RUNDC3A,COX6B1,DPM2,FAM157A,DOK3,CDC34,NINJ2,ADAM8,MT-CO3,RPL29,SRSF7,FTL,SMIM5,GYPC,EPB41,AK1,SNORD118,OAZ1,PRDX2,STIP1,PRDX5,SHARPIN,SEC14L1,UBB,ZBTB7B,ARGLU1,OST4,RPL41,OGA,CLK4,CLK1,HNRNPL,RPS27,ATG16L2,RPL27A,RANBP10,FBXL5,RPS24,RNF187,MXD4,R…
293	RBPJ	384.4	Literature ChIP-seq,95;ARCHS4 Coexpression,909;Enrichr Queries,638;ReMap ChIP-seq,67;GTEx Coexpression,213	WASHC4,MT-ND4L,B4GALT3,MT-ND4,CIITA,NCF2,IFIT3,MT-ATP6,LGALS1,RPS16,SNRPD2,NAMPT,BSG,RACK1,RPS11,RPL23AP42,BNIP3L,RPS5,RAD23A,NEAT1,GPCPD1,FGR,DPM2,VCAN,NINJ2,HAGH,MT-CO3,ATP6V0C,FTL,CEBPD,NDUFB11,DENND3,FURIN,SNORD118,OAZ1,LMF2,DNAJB2,PRDX2,NXF1,PRDX5,HLX,SH3BP2,E2F2,RPS2,ZBTB7B,MTA2,SF3B1,SERF2,LYN,RPL41,RPL23A,HNRNPL,TNIP1,RPS29,MT-RNR2,MT-RNR1,RPS6KB2,EIF3G,UBE2O,FAU,GPR146,BCL2L1
294	HOXB4	385.5	Literature ChIP-seq,23;ARCHS4 Coexpression,231;Enrichr Queries,276;GTEx Coexpression,1012	RPL32,RPLP1,LRRK1,SNX10,YBX1,WDR45,IFIT3,HK1,LGALS1,RPL18A,RPS18,PIM1,RACK1,TRIM25,RPL38,RPL39,RPL23AP42,RPS12,SRRM2,CD53,RPL23,NOSIP,RAD23A,COMMD6,MYL4,PPM1A,MYL6,ADAM17,CDC34,TAL1,NFIX,CEBPD,RPL10,RPL12,NPRL3,RPL36A,GATA1,OAZ1,GSPT1,SEC14L1,UBB,HLX,PCBP2,RPL13,RPS2,AHSA2P,MTA2,DCAF12,SERF2,LYN,TAF15,NR2F1,LILRB3,CLK4,KLF2,USF1,HNRNPL,FCGR2A,SHKBP1,NAA15
295	ZNF337	386	ARCHS4 Coexpression,354;Enrichr Queries,62;GTEx Coexpression,742	DDX17,SRRM2,OST4,TIA1,CEBPD,EPB41,OGA,NEAT1,CLK4,FAM210B,VCAN,HNRNPH1,PCBP2,IFIT1B,LUC7L3,NPIPA1,AHSA2P,NLRP1,ARGLU1,TRIM22,SERF2,NKTR,BCL2L1
296	ADNP	386.3	ARCHS4 Coexpression,605;Enrichr Queries,283;ReMap ChIP-seq,191;GTEx Coexpression,466	CSF3R,SLC4A1,TCIRG1,ALKBH7,SAT1,AFF4,RPS14,LYL1,FCGR3B,RPL18A,GUK1,RACK1,PIM1,MAP2K3,DDX17,SRRM2,BRD2,GPX1,TANGO2,RPL23,TESC,FGR,JAML,HNRNPH1,LUC7L3,ST6GALNAC4,SRSF7,ATP6V0C,EPB42,EPB41,NPRL3,AK1,NATD1,GMPR,PIK3R2,VWCE,GATA1,OAZ1,ADD1,PCBP2,E2F2,ASCC2,SF3B1,TIA1,AZU1,EVI2A,FCGR2A,SRRD,R3HDM4,NAA15
297	ZNF784	386.7	ARCHS4 Coexpression,544;Enrichr Queries,181;GTEx Coexpression,435	TMOD1,NFIX,CEBPD,NDUFB11,GMPR,NOSIP,SHISA4,RAD23A,TENT5C,KLF2,LMF2,LFNG,MED25,CDC34,SHARPIN,SRRD,E2F2,BLVRB,RPL13,ZBTB7B,ATP6V0C,MXD4
298	ZNF830	386.7	ARCHS4 Coexpression,337;Enrichr Queries,224;GTEx Coexpression,599	SRRM2,BRD2,TAF15,RPL32,RPL31,RPL12,HDLBP,RPL35A,CORO1A,ADD1,RBX1,NXF1,RPS14,SNRPD2,RPL14,RPL36,TRIM25,LUC7L3,FAU,SF3B1,SRSF7,TRIM22
299	BAZ2B	388.3	ARCHS4 Coexpression,495;Enrichr Queries,503;GTEx Coexpression,167	DDX17,SRRM2,BRD2,OST4,TIA1,RPL12,OGA,RPL8,AFF4,CLK1,HNRNPL,STIP1,VCAN,TTLL3,BSG,EIF3G,LUC7L3,AHSA2P,RPL29,MTA2,ARGLU1,SF3B1,NKTR
300	ZNF282	388.3	ARCHS4 Coexpression,477;Enrichr Queries,385;GTEx Coexpression,303	NFIX,CEBPD,RPS5,PRKCD,NR2F1,HDLBP,FURIN,PIK3R2,YBX1,RPL8,RPS15,HNRNPL,STIP1,RPL18A,RAB24,RPS6KB2,UBE2O,RPS2,RPL29,ZBTB7B,EIF3C,MTA2,RNF187
301	MAFG	389	ARCHS4 Coexpression,889;Enrichr Queries,259;ReMap ChIP-seq,213;GTEx Coexpression,195	WASHC4,RPL34,SCARNA2,YBX1,YBX3,IFIT3,LGALS1,SNORD13,NAMPT,PIM1,PIP4K2A,TRIM25,RNU4ATAC,CTSD,TMOD1,MAP2K3,BRD2,BNIP3L,RPL23,TANGO2,RAD23A,NEAT1,SPTB,PPM1A,TAL1,TRIM58,OPTN,FTL,USP15,FECH,CEBPD,EPB41,GMPR,FURIN,SNORD118,GATA1,CDC42,DNAJB2,SEC14L1,BAG1,EMC3,TSPAN5,IGF2BP2,ZBTB7B,RPL17,DCAF12,RPL35A,PRDX6,HNRNPL,SLC25A37,TNIP1,PITHD1,SRRD,MKRN1,NAA15
302	MAFK	389.8	ARCHS4 Coexpression,543;ENCODE ChIP-seq,53;Enrichr Queries,162;ReMap ChIP-seq,248;GTEx Coexpression,943	AFF4,IFIT3,LFNG,RPS16,ZC3H12A,NAMPT,PIM1,TRIM25,CTSD,RNU4ATAC,TNS1,MAP2K3,SRRM2,BRD2,RPL23,GLRX5,PRKCD,RAD23A,NEAT1,TENT5C,MYL4,APBB1IP,MYL6,MED25,DOK3,LUC7L3,ATP6V0C,FTL,SCARNA13,SMIM24,CEBPD,NPRL3,FURIN,SNORD118,LMF2,DNAJB2,PRDX5,SEC14L1,BAG1,SH3BP2,E2F2,TSPAN5,STAT6,IGF2BP2,RPS2,ZBTB7B,RPL17,TIA1,PRDX6,KLF2,CLK1,HNRNPL,SLC25A37,PITHD1,SHKBP1,RPS6KB2,NABP1,UBE2O,TMCC2,BCL2L1
303	TMF1	390	ARCHS4 Coexpression,202;GTEx Coexpression,578	WASHC4,USP15,RPS5,HDLBP,YBX1,RPL8,RPL10A,FAM104A,AFF4,HNRNPL,RPS15,CLK1,CDC34,BSG,MT-CO3,RPL29,RPL28,SF3B1
304	SRF	390.5	Literature ChIP-seq,52;ARCHS4 Coexpression,870;ENCODE ChIP-seq,68;Enrichr Queries,619;ReMap ChIP-seq,125;GTEx Coexpression,609	MT-ND4L,MT-ND4,RPL32,ITGA2B,HDLBP,SCARNA2,TCIRG1,YBX1,RPL8,MT-ATP6,RPS16,LGALS1,RPS18,GUK1,XPO6,ZC3H12A,BSG,RACK1,PIM1,RPLP2,FBXO7,RNU4ATAC,UBXN6,TNS1,MAP2K3,SRRM2,DDX17,RAB2B,ZER1,RPS7,RPL23,RPS5,STRADB,NOSIP,RPS3A,NEAT1,MYL4,GCHFR,MYL6,VCAN,DOK3,HNRNPH1,RASA4,LUC7L3,MT-CO3,RPL26,ST6GALNAC4,ATP6V0C,RPL10,CEBPD,FECH,AK1,SNORD118,LMF2,GSPT1,ADD1,DNAJB2,PRDX2,NXF1,SHARPIN,RPS15A,UBB,EMC3,STAT6,RPS2…
305	ZNF703	390.7	ARCHS4 Coexpression,468;Enrichr Queries,256;GTEx Coexpression,448	SRRM2,BRD2,NFIX,CEBPD,RPLP1,NR2F1,HDLBP,RAD23A,PIK3R2,KLF2,LFNG,HNRNPL,VCAN,LGALS1,RASA4,RPS2,CTSD,ATP6V0C,OPTN,TNS1,RNF187,MXD4
306	ZBTB43	391.7	ARCHS4 Coexpression,441;Enrichr Queries,271;GTEx Coexpression,463	MAP2K3,BRD2,TAF15,ACSL1,HDLBP,RAD23A,YBX1,SPTB,YBX3,AFF4,KLF2,HNRNPL,RPS17,TNIP1,NAMPT,ZC3H12A,BSG,NABP1,EIF3C,MTA2,OPTN,RPL23AP42
307	DDIT3	391.7	ARCHS4 Coexpression,398;Enrichr Queries,636;GTEx Coexpression,141	B4GALT3,CEBPD,HBB,HBD,YBX1,GATA1,SAT1,IFIT3,ADD1,MIR4435-2HG,LGALS1,UBB,GUK1,NAMPT,MTA2,DDX17,SRRM2,SSR4,HBA2,HBA1,GPCPD1,NEAT1,KLF2,HNRNPL,SLC25A37,DPM2,R3HDM4,FTL
308	ZSCAN16	392.3	ARCHS4 Coexpression,798;Enrichr Queries,310;GTEx Coexpression,69	CSF3R,NFIX,NCF1,NCF2,NCF1B,HDLBP,NCF1C,GMPR,CORO1A,IFIT3,ADD1,RAB43,DNAJB2,TNFSF10,E2F2,NADK,LYN,CD53,SRRM2,TIA1,ACSL1,PRKCD,LILRB3,KLF2,APBB1IP,FGR,HNRNPL,FCGR2A,DOK3,JAML,SHKBP1,ADAM8,SMAP2,APOBEC3A
309	LIN54	392.5	ARCHS4 Coexpression,370;GTEx Coexpression,415	LYN,AGTPBP1,FAXDC2,LMF2,DNAJB2,FAM157A,TAL1,HNRNPH1,NINJ2,E2F2,TRIM58,NAA15,ATP6V0C,MXD4
310	CHCHD3	394.5	ARCHS4 Coexpression,64;GTEx Coexpression,725	RPL30,RPL32,RPL31,RPL34,RPLP1,AK1,RPL36A,RPL10A,RPS15,RPS14,RPL18A,SNRPD2,RPL36,RPLP2,ELOB,STAT6,RPL39,SERF2,TMOD1,OST4,RPL41,RPL23,RPS5,RPL35A,RAD23A,RPL23A,RPS3A,COMMD6,PRDX6,COX6B1,TMEM256,RPS27,RPS29,FAU,RPS24
311	ZNF775	395	ARCHS4 Coexpression,86;Enrichr Queries,442;GTEx Coexpression,657	CEBPD,RPL10A,AFF4,CORO1A,LMF2,LFNG,RAB43,RPS15,LGALS1,RPS15A,XPO6,RACK1,RPLP2,RPL13,RPS2,NLRP1,RPS11,NADK,TNS1,NR2F1,KLF2,ADAM17,MED25,CDC34,RPS29,SHKBP1,RPL27A,R3HDM4,NAA15,RPL26,RPL28,ATP6V0C,MXD4,RNF187
312	ZNF140	396	ARCHS4 Coexpression,248;Enrichr Queries,791;GTEx Coexpression,149	CEBPD,RPL12,HDLBP,YBX1,DNAJB2,NXF1,NAMPT,AHSA2P,ZBTB7B,MTA2,SF3B1,RPL17,RPL23AP42,NKTR,DDX17,SRRM2,BRD2,TIA1,MBD6,TAF15,CLK4,CLK1,HNRNPL,HNRNPH1,SRSF7,RPL28,ATP6V0C,RNF187
313	ZNF577	397	ARCHS4 Coexpression,718;Enrichr Queries,348;GTEx Coexpression,125	NFIX,FAXDC2,YBX1,NXF1,BSG,RPL13,AHSA2P,MTA2,SF3B1,ARGLU1,NKTR,DDX17,SRRM2,BRD2,CD74,TIA1,OGA,CLK4,CLK1,HNRNPL,VCAN,RPS27,TTLL3,HNRNPH1,AGO4,LUC7L3
314	ZNF341	397	ARCHS4 Coexpression,476;Enrichr Queries,681;GTEx Coexpression,34	CSF3R,NCF1,NCF2,NCF1B,HDLBP,HBB,NCF1C,DENND3,CORO1A,SEC14L1,XPO6,RAB24,CXCR2,E2F2,PLXNC1,ZBTB7B,CD53,MAP2K3,HBA2,LILRB3,APBB1IP,FGR,FAM157A,FCGR2A,DOK3,JAML,ATG16L2,SHKBP1,R3HDM4,ADAM8,SMAP2,APOBEC3A,BCL2L1
315	HSF4	397.7	ARCHS4 Coexpression,709;Enrichr Queries,220;GTEx Coexpression,264	DDX17,SRRM2,CD74,TIA1,MT-ND4,NFIX,CEBPD,NEAT1,ANK1,KLF2,IFIT3,LMF2,CDC42,LFNG,DNAJB2,LGALS1,LUC7L3,NPIPA1,AHSA2P,MXD4,TNS1
316	BCL11B	398.3	Literature ChIP-seq,161;ARCHS4 Coexpression,257;Enrichr Queries,465;GTEx Coexpression,710	GBP5,NFIX,EPB41,TESC,KRT1,CORO1A,ANK1,CD3D,PRDX6,KLF2,APBB1IP,CDC42,VCAN,JAML,HNRNPH1,RPS6KB2,PLXNC1,NLRP1,ZBTB7B,TRIM22,NKTR
317	GLMP	398.5	ARCHS4 Coexpression,641;GTEx Coexpression,156	OST4,GPX1,PRKCD,HPS1,RAB3IL1,GCHFR,MIR4435-2HG,NABP1,STAT6,IGF2BP2,CPVL,CTSD,SERF2,NADK,FTL
318	ELK3	400	Literature ChIP-seq,35;ARCHS4 Coexpression,479;Enrichr Queries,781;GTEx Coexpression,305	WASHC4,ITGA2B,TCIRG1,YBX1,YBX3,HK1,LFNG,LYL1,LGALS1,GUK1,ZC3H12A,RACK1,PIM1,RPL35,UBXN6,TNS1,BRD2,ZER1,PRKCD,RAB3IL1,NEAT1,VCAN,MYL6,CDC34,TAL1,TRIM58,HAGH,FTL,SMIM5,CEBPD,GYPC,EPB41,FAXDC2,GMPR,FURIN,VWCE,ADIPOR1,OAZ1,GSPT1,DNAJB2,CDC42,STIP1,MIR4435-2HG,PRDX5,UBB,HLX,SH3BP2,PCBP2,PLEK2,ZBTB7B,MTA2,MPP1,OST4,FIS1,PCGF5,SIAH2,HPS1,PDZK1IP1,PRDX6,KLF2,HNRNPL,SLC25A37,ATG16L2,RPS6KB2,SMAP2,RNF187
319	CREB3	401	ARCHS4 Coexpression,415;Enrichr Queries,329;ReMap ChIP-seq,85;GTEx Coexpression,775	RPLP1,ITGA2B,TCIRG1,HBD,C4A,LYL1,HBM,LGALS1,RPS18,PIM1,TNFSF10,ELOB,RPL37,CTSD,SRRM2,CD53,DDX17,CD52,GPX1,SSR4,HBA2,HBA1,NEAT1,MYL4,MED25,MYL6,TAL1,LUC7L3,BLVRB,FTL,GYPC,CEBPD,EPB41,SMIM1,NPRL3,AK1,GMPR,FURIN,UQCR11,GATA1,TYMP,PRDX5,SEC14L1,SH3BP2,HBQ1,ZBTB7B,SERF2,MPP1,MBD6,MPIG6B,HBG1,OGA,PDZK1IP1,KLF1,HNRNPL,SLC25A37,TNIP1,RNF187,BCL2L1
320	GABPA	401.3	Literature ChIP-seq,132;ARCHS4 Coexpression,920;ENCODE ChIP-seq,42;Enrichr Queries,477;ReMap ChIP-seq,29;GTEx Coexpression,808	WASHC4,MT-ND4L,MT-ND4,RPL31,RPL34,SCARNA2,RPL8,RPL10A,IFIT3,RPS15,RPS14,RPS17,RPS16,SNRPD2,RPS18,NAMPT,RPL36,RPL35,RPL38,RPS11,RPS12,DDX17,RAB2B,SLX1B,RPS5,RPL23,PRKCD,NOSIP,NEAT1,COX6B1,DPM2,MYL6,ADAM17,TMEM256,CDC34,MT-CO3,RPL26,RPL29,UBA52,RPL28,FTL,SNORD118,ADIPOR1,OAZ1,PRDX2,STIP1,PRDX5,SHARPIN,PCBP2,PSMF1,ZBTB7B,OST4,RPL41,TIA1,CLK4,PRDX6,HNRNPL,RPS27,ATG16L2,MKRN1,RANBP10,BCL2L1,RNF10,RPLP…
321	NR2C2	401.6	ARCHS4 Coexpression,197;ENCODE ChIP-seq,101;Enrichr Queries,1202;ReMap ChIP-seq,65;GTEx Coexpression,443	MT-ND4L,RNF10,MT-ND4,RPL31,RPL34,WASHC2C,SCARNA2,YBX1,ALKBH7,YBX3,AFF4,MT-ATP6,RPS14,RPS16,SNRPD2,RPS18,RACK1,RPL35,ELOB,RPL37,FBXO7,SRRM2,DDX17,BRD2,RPL23,RPS5,GLRX5,RAD23A,RPS3A,NEAT1,COMMD6,RBX1,COX6B1,PPM1A,MYL6,LUC7L3,MT-CO3,RPL29,ATP6V0C,FTL,SCARNA13,EPB41,NDUFB11,SMIM1,UQCR11,OAZ1,LMF2,ADD1,TYMP,PRDX2,NXF1,PRDX5,RPS15A,SHARPIN,PCBP2,RPS2,AHSA2P,ZBTB7B,SERF2,NKTR,RPL41,MBD6,MPIG6B,USF1,HNRN…
322	ELK1	402	Literature ChIP-seq,15;ARCHS4 Coexpression,550;ENCODE ChIP-seq,59;ReMap ChIP-seq,83;GTEx Coexpression,1303	WASHC4,RPL30,RPL32,RPL31,WASHC2C,SCARNA2,RPL8,SAT1,RPS15,C4A,RPS14,RPS16,SNRPD2,RPS18,NAMPT,ZC3H12A,RPL36,RPL35,RPL38,RPL37,RPS11,RPS12,SRRM2,RAB2B,RPS7,RPS5,TANGO2,RPL23,RUNDC3A,DPM2,MYL6,ADAM17,DOK3,FKBP8,RPL29,UBA52,FTL,EPB41,PIK3R2,SNORD118,OAZ1,PRDX2,STIP1,PRDX5,SHARPIN,SEC14L1,BAG1,NLRP1,ZBTB7B,ARGLU1,FIS1,OST4,RPL41,TIA1,HNRNPL,CLK1,RPS27,RPL27A,MKRN1,FBXL5,RPS24,BCL2L1,RNF187,RNF10,YBX1,W…
323	ZNF211	402.3	ARCHS4 Coexpression,507;Enrichr Queries,515;GTEx Coexpression,185	DDX17,SRRM2,TIA1,RPL12,HDLBP,YBX1,CLK4,KLF2,CLK1,HNRNPL,NXF1,VCAN,RPS17,LUC7L3,AHSA2P,OPTN,RPS24,NKTR,NPIPB5,MXD4,RNF187
324	ZNF251	403	ARCHS4 Coexpression,401;Enrichr Queries,614;GTEx Coexpression,194	DDX17,CD53,TIA1,GPX1,CEBPD,NCF2,DENND3,NEAT1,CLK4,OAZ1,KLF2,IFIT3,CLK1,HNRNPH1,LUC7L3,NPIPA1,AHSA2P,ARGLU1,NKTR,MXD4
325	TCF15	403.3	ARCHS4 Coexpression,200;Enrichr Queries,640;GTEx Coexpression,370	NDUFB11,RPLP1,AK1,NPRL3,RPL36A,UQCR11,RPS15,RPS14,LGALS1,RPL36,RPL35,RPL38,ELOB,RILP,TNS1,RPL41,TESC,RPL23,RPL35A,ANK1,KLF2,COX6B1,RPS28,RPS29,MT-CO3
326	CEBPZ	403.4	ARCHS4 Coexpression,1129;ENCODE ChIP-seq,77;Enrichr Queries,86;ReMap ChIP-seq,148;GTEx Coexpression,577	MT-ND4L,MT-ND4,LRRK1,SCARNA2,TCIRG1,YBX1,ALKBH7,MT-ATP6,RPS16,RPL18A,SNRPD2,RPS18,RPL36,PIM1,RPLP2,RPS11,FBXO7,UBXN6,RPS5,TANGO2,GLRX5,RPL23,PRKCD,RAD23A,NEAT1,COX6B1,HNRNPH1,LUC7L3,MT-CO3,SRSF7,OPTN,FTL,SCARNA13,NDUFB11,RPL12,SNORD118,GSPT1,FAM117A,STIP1,NXF1,RPS15A,SHARPIN,UBB,RPS2,ZBTB7B,SF3B1,CD74,RPL41,PCGF5,RPL35A,HNRNPL,RPS28,RPS27,MT-RNR2,SHKBP1,MT-RNR1,NAA15,FAU,EIF3C,RPS24,BCL2L1,MXD4
327	SP5	403.7	ARCHS4 Coexpression,266;Enrichr Queries,783;GTEx Coexpression,162	RPL30,RPL31,RPLP1,ODC1,VWCE,RPL8,RPL10A,RPS15,RPS14,C4A,LGALS1,RPL18A,RPL36,IGF2BP2,MBNL3,RPL41,RPS7,RPS5,TESC,KRT1,NR2F1,KLF2,VCAN,TMEM256,SLC6A8,RPS6KB2,RPL29,EIF3C
328	SMAD5	403.8	ARCHS4 Coexpression,213;Enrichr Queries,1140;ReMap ChIP-seq,10;GTEx Coexpression,252	RPL31,NCF2,RPL34,TCIRG1,RPL10A,AFF4,RPS15,RPS16,RPL18A,RPS18,BSG,RPL36,RACK1,RPL35,RPLP2,ELOB,RPL37,RPS11,UBXN6,RPS12,DDX17,SRRM2,CD53,BRD2,RPL23,RPS5,RPS3A,RAD23A,NEAT1,APBB1IP,FGR,PPM1A,MYL6,DOK3,HNRNPH1,ADAM8,HAGH,ATP6V0C,RPL28,SRSF7,OSBP2,FTL,RPL10,RPL12,FURIN,UQCR11,SNORD118,OAZ1,CORO1A,TYMP,STIP1,NXF1,RPS15A,PCBP2,STAT6,RPS2,NLRP1,ZBTB7B,MTA2,RPL41,DMTN,MBD6,MPIG6B,RPL35A,RPL23A,AZU1,HNRNPL…
329	SAFB	404	ARCHS4 Coexpression,551;GTEx Coexpression,257	SRRM2,BRD2,TAF15,RPLP1,YBX1,HK1,HNRNPL,RPS15,STIP1,CAPZA2,RPL13,EIF3C,MTA2,NPIPB5
330	CDC5L	404.7	ARCHS4 Coexpression,450;Enrichr Queries,25;GTEx Coexpression,739	RPL32,RPL31,YBX1,TCIRG1,RPL8,RPL10A,LMF2,STIP1,RPS14,SNRPD2,PCBP2,RACK1,RPL14,RPS2,SF3B1,RPL17,DDX17,SRRM2,RPS5,RPL23,RPL23A,HNRNPL,FCGR2A,HNRNPH1,RPL27A,CAPZA2,LUC7L3,NAA15,EIF3C,SRSF7,ATP6V0C,RPS24
331	VEZF1	405	ARCHS4 Coexpression,497;Enrichr Queries,176;GTEx Coexpression,542	TMOD1,DDX17,BRD2,BNIP3L,RPL30,TIA1,GPX1,OGA,YBX1,YBX3,AFF4,OAZ1,GCHFR,VCAN,LGALS1,HNRNPH1,GUK1,CAPZA2,LUC7L3,ATP6V0C,SERF2,TNS1,FTL
332	ERG	405.6	Literature ChIP-seq,46;ARCHS4 Coexpression,597;Enrichr Queries,535;ReMap ChIP-seq,22;GTEx Coexpression,828	MT-ND4L,MT-ND4,SCARNA2,RPL8,RPL10A,RPS15,RPS16,SNRPD2,RPL18A,NAMPT,BSG,TNFSF10,TRIM25,RPS11,TNS1,MAP2K3,SRRM2,ACSL1,RPS5,PRKCD,NOSIP,NEAT1,ANK1,MYL4,DPM2,CDC34,DOK3,SERPING1,MT-CO3,RPL26,RPL29,UBA52,NPRL3,GMPR,PIK3R2,SNORD118,OAZ1,PRDX2,STIP1,PRDX5,SHARPIN,UBB,TSPAN5,ZBTB7B,OST4,FIS1,RPL41,TIA1,HNRNPL,RPS27,RPS24,BCL2L1,B4GALT3,LRRK2,YBX3,LFNG,MT-ATP6,LYL1,RACK1,RPLP2,STRADB,RAD23A,RPS3A,RAB3IL1,…
333	ZFX	406	Literature ChIP-seq,8;ARCHS4 Coexpression,500;Enrichr Queries,677;ReMap ChIP-seq,96;GTEx Coexpression,749	WASHC4,RPL30,RPL32,HDLBP,RPL8,RPL10A,RPS15,RAB43,RPS14,RPS16,RPL18A,RPS18,BSG,NAMPT,RPL36,RPL35,TRIM25,RPL37,RPS11,FBXO7,RPS12,SRRM2,DDX17,BNIP3L,RPS7,RPS5,RPL23,NEAT1,DPM2,CDC34,RPL26,RPL29,UBA52,RPL28,SRSF7,FECH,NPRL3,SNORD118,OAZ1,GSPT1,PRDX2,STIP1,PRDX5,SHARPIN,UBB,BAG1,PCBP2,ZBTB7B,SERF2,FIS1,RPL41,TIA1,SIAH2,OGA,PRDX6,CLK4,HNRNPL,CLK1,RPS27,ATG16L2,RPS29,RPL27A,NABP1,UBE2O,RNF187,MXD4,BCL2L…
334	MYCL	406.5	ARCHS4 Coexpression,66;GTEx Coexpression,747	CSF3R,NCF1,NCF2,NCF1B,NCF1C,FOXO4,CORO1A,TYMP,LFNG,RAB43,FCGR3B,XPO6,SH3BP2,CXCR2,STAT6,ZBTB7B,NADK,LYN,RPS7,KRT1,PRKCD,LILRB3,FGR,MED25,FAM157A,DOK3,JAML,ATG16L2,RPS6KB2,R3HDM4,ADAM8,SMAP2,CPVL,APOBEC3A
335	CGGBP1	407.5	ARCHS4 Coexpression,578;GTEx Coexpression,237	WASHC4,DDX17,TIA1,SMIM5,PCGF5,SIAH2,ITGA2B,RPS3A,COMMD6,CLK1,TAL1,ELOB,AHSA2P,SF3B1,SRSF7
336	ZNF428	407.7	ARCHS4 Coexpression,98;Enrichr Queries,8;GTEx Coexpression,1117	RPL32,RPL31,RPLP1,RPL12,RPL34,RPL36A,YBX1,RPL8,RPL10A,RPS15,RPS14,PRDX5,RPS15A,LGALS1,RPS16,GUK1,BSG,RPL36,RPL14,RPL35,RPLP2,RPL13,ELOB,RPL38,RPS2,RPS11,SERF2,RPL41,GPX1,RPS5,NR2F1,RPL35A,RUNDC3A,KLF2,COX6B1,RPL3P4,MYL6,RPS28,RPS29,RPL27A,FKBP8,RPL26,FAU,UBA52,RPS24,MXD4,RNF187
337	ARNT	408.8	Literature ChIP-seq,157;ARCHS4 Coexpression,195;Enrichr Queries,968;ReMap ChIP-seq,186;GTEx Coexpression,538	WASHC4,B4GALT3,RPLP1,SCARNA2,RPL10A,AFF4,HK1,RPS15,RPS14,RPS16,SNRPD2,ZC3H12A,PIM1,TNFSF10,RPL36,ELOB,CTSD,TNS1,DDX17,PRKCD,NEAT1,RUNDC3A,TENT5C,COX6B1,FAM210B,DPM2,MYL6,TMEM256,SERPING1,CD46,ST6GALNAC4,NDUFB11,FAXDC2,ODC1,AK1,GMPR,UQCR11,SNORD118,PRDX2,PRDX5,SH3BP2,PCBP2,STAT6,PLEK2,ASCC2,RPS2,ZBTB7B,MTA2,ARGLU1,RPL41,SIAH2,RPL35A,RPL23A,HNRNPL,R3HDM4,FAU,RNF187,BCL2L1
338	ZNF652	409.8	Literature ChIP-seq,88;ARCHS4 Coexpression,656;Enrichr Queries,358;GTEx Coexpression,537	DDX17,SRRM2,RAB2B,TIA1,LRRK2,RPS5,KRT1,OGA,RPL8,AFF4,TENT5C,RUNDC3A,USF1,STIP1,VCAN,AGO4,SH3BP2,NAMPT,BSG,LUC7L3,ZBTB7B,RPL29
339	E2F2	410.7	ARCHS4 Coexpression,11;Enrichr Queries,1215;GTEx Coexpression,6	RNF10,ALAS2,NCF1,NCF2,HBB,SLC4A1,HBD,LYL1,HBM,CA1,PIM1,FBXO7,MAP2K3,LINC00570,CD53,TESC,TANGO2,STRADB,GLRX5,PRKCD,HBA2,HBA1,TENT5C,SPTB,ANK1,APBB1IP,FAM210B,DOK3,JAML,TAL1,IFIT1B,FKBP8,TRIM58,BLVRB,ADAM8,OSBP2,USP15,GYPC,EPB42,FECH,GYPB,EPB41,SMIM1,NATD1,NCF1B,NCF1C,ADIPOR1,GATA1,OAZ1,CORO1A,FAM117A,PRDX2,OR2W3,AHSP,ASCC2,HBQ1,DCAF12,SNCA,LYN,MPP1,MPIG6B,DMTN,HBG2,HBG1,SIAH2,HPS1,LILRB3,KLF1,SLC2…
340	KCMF1	411	ARCHS4 Coexpression,644;Enrichr Queries,381;GTEx Coexpression,208	BNIP3L,RPL12,HDLBP,GMPR,RAD23A,YBX1,SPTB,YBX3,GSPT1,HNRNPL,PPM1A,PRDX5,LGALS1,CDC34,SRRD,NAMPT,EMC3,RACK1,EIF3C,OPTN
341	HOXA3	412	ARCHS4 Coexpression,275;Enrichr Queries,320;GTEx Coexpression,641	MT-ND4,NFIX,CEBPD,NCF2,NPRL3,NR2F1,PDZK1IP1,CORO1A,YBX3,HK1,LFNG,MT-ATP6,FGR,MYL6,VCAN,RPL18A,HLX,PCBP2,UBE2O,IGF2BP2,NLRP1,SMAP2,TNS1
342	MXD3	413.3	ARCHS4 Coexpression,26;Enrichr Queries,1200;GTEx Coexpression,14	CSF3R,NCF1,NCF2,RPLP1,HBB,TCIRG1,HK1,RAB43,LFNG,LGALS1,FCGR3B,XPO6,RPL36,TRIM25,EIF3CL,ELOB,PLXNC1,RPL37,CD53,HBA2,APBB1IP,FGR,MED25,FAM157A,DOK3,JAML,ADAM8,RPL28,UBA52,S100A8,NPRL3,NCF1B,RPL36A,NCF1C,CORO1A,OAZ1,RAB24,CXCR2,E2F2,NADK,LYN,RPL35A,LILRB3,SLC25A37,RPS28,FCGR2A,ATG16L2,SHKBP1,RPL27A,R3HDM4,SMAP2,APOBEC3A
343	TCF7L2	414.2	Literature ChIP-seq,128;ARCHS4 Coexpression,371;ENCODE ChIP-seq,84;Enrichr Queries,949;ReMap ChIP-seq,118;GTEx Coexpression,835	WASHC4,MT-ND4L,MT-ND4,RPL31,RPL34,SAT1,RPS15,RPS14,RPS16,SNRPD2,BSG,PIM1,RPL35,TRIM25,RPL37,RPS11,RPL39,TNS1,SRRM2,MAP2K3,TMOD1,BNIP3L,AGTPBP1,RPS7,RPL23,RPS5,NOSIP,NEAT1,DPM2,NINJ2,SERPING1,MT-CO3,S100A8,OPTN,FTL,FECH,NDUFB11,FAXDC2,NATD1,SNORD118,OAZ1,CORO1A,PRDX2,STIP1,PRDX5,BAG1,PCBP2,TSPAN5,ZBTB7B,ARGLU1,NADK,TIA1,NR2F1,HNRNPL,CLK1,RPS27,RPS29,MKRN1,UBE2O,RPS24,BCL2L1,RPLP1,LRRK1,MT-ATP6,GUK…
344	ERF	414.3	ARCHS4 Coexpression,360;Enrichr Queries,362;GTEx Coexpression,521	SRRM2,BRD2,NFIX,TAF15,CEBPD,HDLBP,DENND3,PIK3R2,YBX1,KLF2,LMF2,RAB43,LFNG,HNRNPL,MED25,LGALS1,TTLL3,BSG,ZBTB7B,MTA2,BCL2L1
345	ZNF799	415.3	ARCHS4 Coexpression,505;Enrichr Queries,573;GTEx Coexpression,168	WASHC4,USP15,HDLBP,YBX1,IFIT3,ADD1,FAM117A,LFNG,DNAJB2,LGALS1,BSG,TRIM25,PLXNC1,MTA2,NADK,TRIM22,LYN,CD53,SRRM2,TENT5C,KLF2,APBB1IP,FGR,HNRNPL,FCGR2A
346	ZNF837	415.7	ARCHS4 Coexpression,359;Enrichr Queries,867;GTEx Coexpression,21	RPL12,RPL8,RPL10A,ALKBH7,RPS15,RPS14,LYL1,RPS15A,RPS16,SHARPIN,RPL18A,RPS18,BSG,RPL36,RACK1,RPL14,RPL35,RPL13,RPS2,MTA2,RPL17,ARGLU1,RPS12,RPL41,RPS7,RPS5,RPL35A,RPS28,RPL27A,RPS6KB2,EIF3G,RPL29,RPL28
347	KLF3	417.5	ARCHS4 Coexpression,10;Enrichr Queries,661;ReMap ChIP-seq,243;GTEx Coexpression,756	MT-ND4L,MT-ND4,ALAS2,LRRK2,HBB,SLC4A1,SAT1,MT-ATP6,HBM,NAMPT,PIM1,RPL37,RNU4ATAC,FBXO7,TNS1,AGTPBP1,RPS7,RPL23,STRADB,KRT1,HBA1,NEAT1,GPCPD1,ANK1,SPTB,TENT5C,MYL4,APBB1IP,FAM210B,TAL1,LUC7L3,TRIM58,BLVRB,MT-CO3,OSBP2,USP15,SMIM5,FECH,CEBPD,GYPC,EPB42,EPB41,GYPB,FAXDC2,NPRL3,NATD1,GMPR,SNORD118,ADIPOR1,FAM117A,UBB,OR2W3,PCBP2,E2F2,STAT6,AHSP,NLRP1,ZBTB7B,MBNL3,DCAF12,SNCA,LYN,MPP1,HBG2,PCGF5,SIAH2…
348	SMAD1	418	Literature ChIP-seq,122;ARCHS4 Coexpression,215;Enrichr Queries,959;ReMap ChIP-seq,13;GTEx Coexpression,781	MT-ND4L,MT-ND4,NCF2,HBB,SCARNA2,HBD,TCIRG1,RPL10A,MT-ATP6,LYL1,RPS16,RPL18A,SNRPD2,XPO6,NAMPT,RACK1,PIM1,RPL35,RPLP2,RPS11,RPL23AP42,CD53,ACSL1,TANGO2,RAB3IL1,RAD23A,NEAT1,FGR,MYL6,VCAN,DOK3,RASA4,TAL1,ADAM8,MT-CO3,RPL28,FTL,RPL10,FECH,CEBPD,EPB41,RPL12,SMIM1,UQCR11,SNORD118,GATA1,OAZ1,CORO1A,PRDX2,PRDX5,SHARPIN,UBB,E2F2,TSPAN5,STAT6,RPS2,ZBTB7B,MTA2,NADK,OST4,RPL41,MBD6,MPIG6B,DMTN,HBG1,RPL23A,A…
349	ZBTB40	418	ARCHS4 Coexpression,654;Enrichr Queries,468;GTEx Coexpression,132	DDX17,SRRM2,TIA1,FURIN,LMF2,RBX1,LFNG,HNRNPL,NXF1,STIP1,HNRNPH1,PITHD1,E2F2,STAT6,AHSA2P,CD46,MTA2,SF3B1,ARGLU1,RPL23AP42,NKTR
350	ZBTB14	419.5	ARCHS4 Coexpression,316;GTEx Coexpression,523	WASHC4,CD53,OST4,SMIM5,PCGF5,FAXDC2,ITGA2B,GMPR,FOXO4,CORO1A,EVI2A,OR2W3,PIP4K2A,TRIM58,R3HDM4
351	ARID5B	419.7	ARCHS4 Coexpression,383;Enrichr Queries,440;GTEx Coexpression,436	CEBPD,RAD23A,YBX1,RPL8,RPL10A,YBX3,KLF2,HNRNPL,VCAN,RPS17,LGALS1,RASA4,NAMPT,BSG,NABP1,EIF3C,RPL29,OPTN,TNS1
352	MTERF2	420.5	ARCHS4 Coexpression,528;GTEx Coexpression,313	DDX17,TIA1,YBX1,CDC42,HNRNPL,TNIP1,LUC7L3,TRIM25,STAT6,AHSA2P,ZBTB7B,MTA2,ARGLU1,RPL28
353	MYNN	421	ARCHS4 Coexpression,373;Enrichr Queries,516;ReMap ChIP-seq,11;GTEx Coexpression,784	TCIRG1,ALKBH7,RPL10A,AFF4,RPS15,LYL1,RPS16,SNRPD2,ZC3H12A,BSG,RPL36,RACK1,PIM1,RPLP2,ELOB,RPS11,UBXN6,SRRM2,BRD2,SSR4,HBA2,HBA1,NEAT1,GCHFR,DPM2,PPM1A,MYL6,CDC34,DOK3,BLVRB,LUC7L3,RPL29,ST6GALNAC4,SRSF7,ATP6V0C,FTL,SMIM24,USP15,RPL10,SMIM1,AK1,FURIN,UQCR11,PIK3R2,OAZ1,LMF2,ADD1,DNAJB2,PRDX2,PRDX5,SHARPIN,EMC3,E2F2,SMN1,HBQ1,RPS2,ZBTB7B,MTA2,RPL41,TIA1,MBD6,MPIG6B,HBG1,RPL23A,AZU1,CLK4,HNRNPL,TTLL…
354	EBF1	421	ARCHS4 Coexpression,838;ENCODE ChIP-seq,94;Enrichr Queries,325;ReMap ChIP-seq,32;GTEx Coexpression,816	WASHC4,MT-ND4L,MT-ND4,RPL30,NCF2,RPL34,WASHC2C,RPL10A,SAT1,LGALS1,RPS16,SNRPD2,NAMPT,BSG,RPL36,RPL35,TRIM25,RPL38,PLXNC1,RPL37,RPS11,TNS1,RAB2B,RPL23,RPS5,PRKCD,NEAT1,ANK1,DPM2,ADAM17,DOK3,JAML,NINJ2,SERPING1,MT-CO3,RPL29,EPB41,NPRL3,NCF1B,PIK3R2,SNORD118,OAZ1,PRDX2,PRDX5,SEC14L1,SHARPIN,UBB,NLRP1,ZBTB7B,LYN,FIS1,OST4,RPL41,TIA1,SIAH2,HPS1,NR2F1,CLK1,RPS27,RPL27A,CIITA,LRRK2,LRRK1,SNX10,TCIRG1,AF…
355	HMG20B	421	ARCHS4 Coexpression,353;Enrichr Queries,384;GTEx Coexpression,526	CEBPD,RPS5,PRKCD,PIK3R2,RPL10A,RPL8,RUNDC3A,CORO1A,OAZ1,LMF2,HNRNPL,MYL6,LGALS1,SHARPIN,BSG,E2F2,STAT6,RPS2,MTA2,CTSD,ATP6V0C
356	PREB	422.3	ARCHS4 Coexpression,405;Enrichr Queries,76;GTEx Coexpression,786	SSR4,NDUFB11,ACSL1,RPL12,RPS5,HDLBP,RAD23A,RPL8,USF1,COX6B1,STIP1,RPS14,GUCD1,SLC25A39,LGALS1,CDC34,BSG,EIF3G,RPL35,RPS2,RPL29,EIF3C,CTSD
357	NFATC2	423	ARCHS4 Coexpression,299;Enrichr Queries,450;GTEx Coexpression,520	LYN,CD53,CD74,CIITA,NFIX,PCGF5,DENND3,TCIRG1,CD3D,ANK1,TENT5C,CORO1A,KLF2,FAM117A,APBB1IP,VCAN,STAT6,PLXNC1,NLRP1,SMAP2,TRIM22,TNS1
358	ZBTB16	423.3	ARCHS4 Coexpression,558;Enrichr Queries,123;ReMap ChIP-seq,130;GTEx Coexpression,882	WASHC4,B4GALT3,YBX1,ALKBH7,RPL10A,AFF4,IFIT3,RPS15,HBM,RPS16,LGALS1,RACK1,RPS11,RPL37P2,UBXN6,TNS1,SSR4,RPS7,ACSL1,RPL23,TANGO2,GLRX5,SHISA4,RAD23A,RPS3A,ANK1,VCAN,TAL1,RASA4,RPL26,S100A8,SCARNA13,NFIX,RPL10,CEBPD,RPL12,NPRL3,LMF2,FAM117A,TYMP,STIP1,PRDX5,RPS15A,SHARPIN,SNORA12,RPS2,MTA2,RPL17,NKTR,CD74,RPL23A,KLF2,HNRNPL,SCARNA9,RPS28,TTLL3,RPL27A,FBXL5
359	L3MBTL3	428.5	ARCHS4 Coexpression,691;GTEx Coexpression,166	LYN,CD53,WASHC4,USP15,TIA1,TCIRG1,RAB43,GUK1,HNRNPH1,BSG,TRIM25,NABP1,STAT6,NAA15,NADK,TRIM22,RNF187
360	FOXK2	434	ARCHS4 Coexpression,430;Enrichr Queries,859;ReMap ChIP-seq,51;GTEx Coexpression,396	B4GALT3,HDLBP,HBB,SCARNA2,HBD,YBX1,YBX3,AFF4,RPS16,SNRPD2,RPS18,BSG,RACK1,PIM1,RNU4ATAC,SRRM2,BRD2,RPL23,TANGO2,GLRX5,NOSIP,RAD23A,NEAT1,DPM2,MYL6,TAL1,BLVRB,ST6GALNAC4,ATP6V0C,OPTN,FTL,SCARNA13,NFIX,GYPC,EPB41,ODC1,GMPR,PIK3R2,SNORD118,GATA1,CDC42,PRDX2,STIP1,PCBP2,ZBTB7B,MTA2,RPL41,MBD6,MPIG6B,TAF15,HBG1,LILRB3,USF1,KLF1,HNRNPL,RPS27,ATG16L2,RPS29,NAA15,FAU,EIF3C,RPS24,RNF187
361	PLAGL1	434.7	ARCHS4 Coexpression,646;Enrichr Queries,443;GTEx Coexpression,215	SMIM24,NFIX,CEBPD,SSR4,NPRL3,RPL35A,RPL8,RPL10A,AFF4,HK1,NXF1,PINK1,VCAN,LGALS1,RASA4,RACK1,SERPING1,CD46,RPL17,ARGLU1,NKTR,TNS1,RNF187
362	FOXN2	434.7	ARCHS4 Coexpression,141;Enrichr Queries,1071;GTEx Coexpression,92	WASHC4,USP15,NCF2,LRRK2,NCF1C,PIK3R2,CORO1A,NAMPT,BSG,PIP4K2A,PLXNC1,SF3B1,LYN,CD53,AGTPBP1,PCGF5,GPCPD1,KLF2,APBB1IP,FGR,PPM1A,VCAN,EVI2A,FCGR2A,DOK3,NINJ2,NABP1,SMAP2,FBXL5,ATP6V0C,APOBEC3A,RNF187
363	NPAS1	435.3	ARCHS4 Coexpression,385;Enrichr Queries,327;GTEx Coexpression,594	NFIX,CEBPD,TESC,NR2F1,GMPR,PIK3R2,RPL8,RUNDC3A,ANK1,KLF2,RPS15,STIP1,LGALS1,CDC34,BSG,RPL35,RPS2,EIF3C,RNF187
364	IKZF5	435.3	ARCHS4 Coexpression,452;Enrichr Queries,510;GTEx Coexpression,344	RAB2B,OST4,TIA1,USP15,OGA,HDLBP,PIK3R2,CLK4,AFF4,CLK1,PPM1A,EVI2A,NAMPT,LUC7L3,SF3B1,SRSF7,NKTR,RNF187
365	ZZZ3	436.8	ARCHS4 Coexpression,113;ENCODE ChIP-seq,9;Enrichr Queries,662;ReMap ChIP-seq,234;GTEx Coexpression,1166	WASHC4,RPL32,RPL34,TCIRG1,SAT1,AFF4,IFIT3,RPS14,SNRPD2,BSG,TNFSF10,RPL36,RPL35,RPL38,RPL37,GPX1,RPS7,RPL23,PRKCD,NOSIP,RPS3A,FGR,MED25,LUC7L3,RPL26,RPL29,SRSF7,RPL28,UBA52,ATP6V0C,OAZ1,CORO1A,LMF2,TYMP,DNAJB2,STAT6,ZBTB7B,SF3B1,RPL17,NADK,RPL41,NR2F1,OGA,RPL35A,TNIP1,SHKBP1,R3HDM4,FAU,NAA15,CPVL,MXD4
366	TCF21	437	Literature ChIP-seq,139;ARCHS4 Coexpression,921;Enrichr Queries,331;GTEx Coexpression,357	SCARNA13,NFIX,CEBPD,RPL32,GYPC,RPL12,NPRL3,ODC1,AK1,SLC4A1,VWCE,SAT1,YBX3,CDC42,DNAJB2,STIP1,LGALS1,RPS16,HLX,ZC3H12A,TNFSF10,IGF2BP2,ARGLU1,TNS1,BNIP3L,OST4,PRKCD,NR2F1,RAB3IL1,NEAT1,FAM104A,KLF2,VCAN,ADAM17,CDC34,TNIP1,TAL1,PITHD1,SERPING1,SMAP2,RNF187
367	IKZF3	438	ARCHS4 Coexpression,532;Enrichr Queries,102;GTEx Coexpression,680	LYN,CD53,CD52,GBP5,CD74,CIITA,RPS28P7,CORO1A,CD3D,TENT5C,IFIT3,FGR,APBB1IP,SCARNA9,TNFSF10,STAT6,S100A8,TRIM22
368	PHF1	438	ARCHS4 Coexpression,216;GTEx Coexpression,660	SRRM2,BRD2,TCIRG1,ALKBH7,LMF2,KLF2,ADD1,RAB43,DNAJB2,MED25,SHARPIN,FAM157A,STAT6,ADAM8,NLRP1,ZBTB7B,SMAP2
369	ASH1L	439	ARCHS4 Coexpression,301;Enrichr Queries,673;GTEx Coexpression,343	DDX17,SRRM2,NFIX,GPX1,RPS5,OGA,RPL8,AFF4,OAZ1,TYMP,COX6B1,RPS15,DPM2,SNRPD2,FAU,RPL29,SF3B1,SERF2,NKTR
370	CENPB	440.3	ARCHS4 Coexpression,703;Enrichr Queries,37;GTEx Coexpression,581	NFIX,RPL12,HDLBP,PIK3R2,FOXO4,YBX1,LMF2,RPS15,STIP1,RPS14,LGALS1,BSG,RPL36,PIP4K2A,RPS2,MTA2,CTSD,FIS1,GPX1,RPS5,HNRNPL,MYL6,SLC25A39,FKBP8,BCL2L1,MXD4,RNF187
371	ZNF518A	441	ARCHS4 Coexpression,714;Enrichr Queries,444;GTEx Coexpression,165	DDX17,SRRM2,WASHC4,BRD2,TIA1,MBD6,OGA,CLK4,OAZ1,TTLL3,HNRNPH1,GUK1,PCBP2,LUC7L3,AHSA2P,SF3B1,ARGLU1,ATP6V0C,NKTR
372	NFE2L2	442.4	Literature ChIP-seq,104;ARCHS4 Coexpression,351;Enrichr Queries,437;ReMap ChIP-seq,59;GTEx Coexpression,1261	MT-ND4L,B4GALT3,MT-ND4,RPLP1,LRRK1,SCARNA2,MT-ATP6,RPS15,LYL1,RPS16,LGALS1,SNRPD2,GUK1,NAMPT,ZC3H12A,RACK1,RPL36,RPLP2,RPS11,CTSD,UBXN6,GPX1,ACSL1,RPS5,TANGO2,RAD23A,RPS3A,NEAT1,DPM2,ADAM17,DOK3,MT-CO3,ST6GALNAC4,ATP6V0C,FTL,CEBPD,GYPC,EPB41,RPL36A,SNORD118,OAZ1,PRDX2,PRDX5,SHARPIN,E2F2,STAT6,RPS2,MTA2,ZBTB7B,OST4,CD74,RPL41,MBD6,MPIG6B,SIAH2,RPL35A,RPL23A,FAM104A,KLF1,HNRNPL,RPS27,ATG16L2,TNIP1,…
373	ZBTB11	442.5	ARCHS4 Coexpression,340;Enrichr Queries,297;ReMap ChIP-seq,144;GTEx Coexpression,989	MT-ND4L,B4GALT3,MT-ND4,SCARNA2,YBX1,RPL8,AFF4,MT-ATP6,RPS15,LYL1,LGALS1,RPS18,NAMPT,RACK1,RPLP2,ELOB,RPS11,BRD2,ZER1,RPS7,RPS5,GLRX5,NOSIP,COX6B1,ADAM17,TAL1,LUC7L3,MT-CO3,RPL29,SRSF7,FTL,SCARNA13,USP15,EPB41,NDUFB11,UQCR11,PRDX5,SHARPIN,PSMF1,ZBTB7B,MTA2,SF3B1,SERF2,FIS1,OST4,RPL41,PCGF5,OGA,CLK4,RPS27,MT-RNR2,PITHD1,MT-RNR1,RPS6KB2,RANBP10,R3HDM4,NAA15,FAU,RNF187
374	ESRRA	442.8	ARCHS4 Coexpression,1382;ENCODE ChIP-seq,87;Enrichr Queries,140;ReMap ChIP-seq,244;GTEx Coexpression,361	TCIRG1,RPL8,LFNG,ZC3H12A,RACK1,RPLP2,RPL38,CTSD,UBXN6,GPX1,ZER1,RPS7,ACSL1,RPL23,PRKCD,NEAT1,TENT5C,COX6B1,DPM2,DOK3,RPL26,HAGH,RPL29,ST6GALNAC4,ATP6V0C,CEBPD,NDUFB11,AK1,ODC1,NPRL3,UQCR11,FURIN,SNORD118,OAZ1,DNAJB2,PRDX2,STIP1,GUCD1,PRDX5,SHARPIN,EMC3,E2F2,RPS2,ZBTB7B,RILP,NADK,RPL41,PCGF5,RPL23A,USF1,HNRNPL,PINK1,SLC25A39,TNIP1,CAPZA2,RPS6KB2,SRRD,EIF3G,RANBP10,BCL2L1
375	SRCAP	446.3	ARCHS4 Coexpression,471;Enrichr Queries,682;GTEx Coexpression,186	DDX17,SRRM2,BRD2,TIA1,MBD6,TAF15,FURIN,AFF4,RBX1,HNRNPL,NXF1,MED25,HNRNPH1,EIF3C,MTA2,SF3B1,NKTR
376	ATF2	446.6	ARCHS4 Coexpression,390;ENCODE ChIP-seq,15;Enrichr Queries,847;ReMap ChIP-seq,2;GTEx Coexpression,979	MT-ND4L,MT-ND4,RPL30,RPL32,RPL31,RPL34,SCARNA2,RPL10A,RPL8,IFIT3,RPS15,RPS14,RPS17,RPS16,RPL18A,SNRPD2,RPS18,PIM1,RPL36,RPL35,RPL38,RPL37,RPS11,RPS12,DDX17,SRRM2,RAB2B,RPS7,RPL23,NOSIP,NEAT1,RUNDC3A,MYL6,ADAM17,DOK3,MT-CO3,RPL26,RPL29,SRSF7,RPL28,UBA52,FTL,SNORD118,OAZ1,PRDX2,SEC14L1,PCBP2,ZBTB7B,RPL41,TIA1,OGA,AZU1,HNRNPL,SCARNA9,RPS27,RPS29,RPL27A,RPS24,CIITA,RPLP1,TCIRG1,AFF4,MT-ATP6,GUK1,RACK…
377	HOMEZ	448.3	ARCHS4 Coexpression,675;Enrichr Queries,290;GTEx Coexpression,380	ACSL1,RPL41P1,NR2F1,RPL36A,YBX1,ALKBH7,FAM104A,KLF2,IFIT3,LFNG,VCAN,RPS15A,RPS18,RACK1,RPL13,FSCN3,RPL41P5,PSMF1,ZBTB7B,TNS1,MXD4
378	PIN1	448.5	ARCHS4 Coexpression,196;GTEx Coexpression,701	ZER1,NDUFB11,NOSIP,UQCR11,ALKBH7,RUNDC3A,OAZ1,COX6B1,RPS15,PITHD1,GUK1,RPS6KB2,EIF3G,RPL38,SLX1A,HAGH,ATP6V0C
379	ELK4	450	ARCHS4 Coexpression,618;ENCODE ChIP-seq,46;Enrichr Queries,1375;ReMap ChIP-seq,158;GTEx Coexpression,53	WASHC4,RPL30,RPL32,RPL31,RPLP1,RPL34,SCARNA2,RPL8,RPL10A,SAT1,AFF4,RPS14,LGALS1,RPS16,RPL18A,SNRPD2,RPS18,GUK1,RACK1,RPL35,RPLP2,ELOB,RPL37,RPS11,RPL39,RPS12,DDX17,SRRM2,RAB2B,RPS7,RPL23,RPS5,NOSIP,RPS3A,RAD23A,NEAT1,COMMD6,RUNDC3A,GCHFR,ADAM17,HNRNPH1,FKBP8,LUC7L3,RPL26,RPL29,CD46,UBA52,RPL28,SRSF7,ATP6V0C,RPL10,EPB41,NDUFB11,RPL12,RPL36A,UQCR11,SNORD118,DNAJB2,CDC42,PRDX2,NXF1,PRDX5,RPS15A,SHAR…
380	SMAD4	451.8	Literature ChIP-seq,115;ARCHS4 Coexpression,634;Enrichr Queries,668;ReMap ChIP-seq,279;GTEx Coexpression,563	SNX10,UQCR11,FURIN,YBX1,RPL8,AFF4,ADD1,LFNG,DNAJB2,CDC42,PRDX5,RPS15A,RPS16,SNRPD2,GUK1,SNORD13,ZC3H12A,PIM1,E2F2,TSPAN5,RPLP2,NPIPA1,SF3B1,SERF2,DDX17,DMTN,ZER1,ACSL1,NEAT1,COX6B1,FAM210B,PPM1A,VCAN,TNIP1,TMCC2,ATP6V0C,RNF187,OSBP2
381	MAFA	453	ARCHS4 Coexpression,761;Enrichr Queries,260;GTEx Coexpression,338	TMOD1,NFIX,CEBPD,SSR4,TESC,AK1,GMPR,SHISA4,RAD23A,SPTB,YBX3,ANK1,TENT5C,KLF2,LFNG,PINK1,RASA4,OPTN,TNS1
382	HIC1	454.3	ARCHS4 Coexpression,727;Enrichr Queries,250;GTEx Coexpression,386	BRD2,CIITA,NFIX,CEBPD,NR2F1,RAB3IL1,ANK1,KLF2,VCAN,LGALS1,TTLL3,TNIP1,PITHD1,HLX,STAT6,TNS1,MXD4
383	BPTF	455	ARCHS4 Coexpression,663;GTEx Coexpression,247	DDX17,SRRM2,BRD2,PRDX5,GUK1,BSG,OGA,LUC7L3,SF3B1,CLK4,OAZ1,NKTR
384	ZNF503	456	ARCHS4 Coexpression,122;Enrichr Queries,340;GTEx Coexpression,906	CEBPD,RPL31,RPLP1,RPL36A,HDLBP,PIK3R2,YBX1,RPS15,RPS17,LGALS1,RPL36,ELOB,RPS2,RPL39,TNS1,BRD2,RPL41,NR2F1,COMMD6,TENT5C,KLF2,HNRNPL,MYL6,VCAN,TMEM256,SERPING1,RPL29,ATP6V0C,RNF187,MXD4
385	ZFP3	456.3	ARCHS4 Coexpression,349;Enrichr Queries,133;GTEx Coexpression,887	CEBPD,RPL12,GMPR,YBX1,RPL8,IFIT3,FAM117A,RPS17,LGALS1,BSG,RPL36,E2F2,TNS1,CD74,ACSL1,RAD23A,SPTB,TENT5C,PRDX6,KLF2,HNRNPL,VCAN,EVI2A,RPL26,RPS24
386	ZNF222	458	ARCHS4 Coexpression,793;Enrichr Queries,466;GTEx Coexpression,115	CSF3R,NCF1,CEBPD,NCF2,NCF1B,HDLBP,NCF1C,CORO1A,IFIT3,XPO6,NAMPT,TNFSF10,PLXNC1,ZBTB7B,MTA2,LYN,CD53,SRRM2,LILRB3,KLF2,APBB1IP,FGR,HNRNPL,VCAN,FCGR2A,DOK3,APOBEC3A
387	NFYA	458.8	ARCHS4 Coexpression,862;ENCODE ChIP-seq,100;Enrichr Queries,274;ReMap ChIP-seq,75;GTEx Coexpression,983	MT-ND4L,B4GALT3,MT-ND4,RPLP1,YBX1,WDR45,SAT1,MT-ATP6,LGALS1,SNRPD2,RPL18A,GUK1,BSG,PIM1,RPS11,RNU4ATAC,UBXN6,DDX17,MAP2K3,SRRM2,BRD2,GBP5,RAB2B,SSR4,RPS5,TANGO2,GLRX5,NOSIP,RAD23A,RUNDC3A,TENT5C,COX6B1,GCHFR,DPM2,MED25,TMEM256,VCAN,MYL6,CDC34,HNRNPH1,BLVRB,MT-CO3,HAGH,CD46,ST6GALNAC4,SRSF7,FTL,NFIX,CEBPD,AK1,GMPR,UQCR11,SNORD118,OAZ1,FAM117A,NXF1,PRDX5,SHARPIN,UBB,RPL14,E2F2,RPL13,STAT6,RPS2,ZBTB…
388	ZNF589	459	ARCHS4 Coexpression,1110;Enrichr Queries,341;ReMap ChIP-seq,241;GTEx Coexpression,144	B4GALT3,CIITA,LRRK1,SLC4A1,SCARNA2,LFNG,GUK1,PIM1,TRIM25,CTSD,DDX17,SRRM2,CD53,CD52,BRD2,GPX1,PRKCD,NEAT1,TENT5C,MYL4,FAM210B,MYL6,VCAN,HNRNPH1,GYPC,CEBPD,EPB41,GMPR,GATA1,OAZ1,TYMP,CDC42,NXF1,SEC14L1,E2F2,STAT6,RPS2,AHSA2P,SF3B1,NKTR,CD74,OST4,TIA1,MBD6,MPIG6B,AZU1,USF1,SLC25A37,ATG16L2,NAA15,RNF187
389	ZUP1	460	ARCHS4 Coexpression,518;Enrichr Queries,141;GTEx Coexpression,721	SRRM2,GBP5,SNX10,GPCPD1,CLK4,IFIT3,ADD1,CDC42,DNAJB2,SCARNA9,ADAM17,VCAN,NAMPT,CAPZA2,TNFSF10,NABP1,LUC7L3,STAT6,NAA15,ZBTB7B,NKTR,MXD4
390	PPARD	460	Literature ChIP-seq,86;ARCHS4 Coexpression,264;Enrichr Queries,201;GTEx Coexpression,1289	RNF10,SMIM5,CEBPD,FURIN,TCIRG1,LMF2,TYMP,DNAJB2,RPS16,SNORD13,ZC3H12A,TRIM25,STAT6,ELOB,SNORA12,ZBTB7B,CTSD,TNS1,MAP2K3,PRKCD,KLF2,MED25,TNIP1,RN7SK,SHKBP1,CAPZA2,ATP6V0C,BCL2L1,FTL,RPS2P55
391	PATZ1	460.3	ARCHS4 Coexpression,237;Enrichr Queries,770;GTEx Coexpression,374	DDX17,SRRM2,BRD2,TIA1,RPL30,MBD6,NFIX,PIK3R2,RPL8,RPL10A,LFNG,HNRNPL,RPS17,RPS15A,PCBP2,AHSA2P,RPL26,RPS2,RPL29,EIF3C,RPS11,RPS24,BCL2L1,TNS1
392	SETDB2	461	ARCHS4 Coexpression,1081;Enrichr Queries,118;GTEx Coexpression,184	HDLBP,SNX10,IFIT3,STIP1,PCBP2,NAMPT,BSG,TNFSF10,AHSA2P,SF3B1,NKTR,TNS1,SRRM2,BRD2,CD74,TIA1,PCGF5,ACSL1,TENT5C,HNRNPL,VCAN,TTLL3,HNRNPH1,NABP1,LUC7L3,OPTN
393	TTF1	461	ARCHS4 Coexpression,462;GTEx Coexpression,460	TMOD1,RPL34,HDLBP,RPL35A,RAD23A,ADD1,RBX1,DNAJB2,SNRPD2,SRRD,CAPZA2,RPL38,EIF3C,ZBTB7B
394	ZNF3	462	ARCHS4 Coexpression,84;Enrichr Queries,982;GTEx Coexpression,320	RPL32,NDUFB11,RPL36A,UQCR11,RPL10A,RPS15,RPS17,RPS15A,RPS16,RPS18,RACK1,RPL14,RPL36,E2F2,RPL35,RPLP2,RPS2P46,RPL38,ELOB,RPS2,RPL23AP42,RPS12,DDX17,BRD2,RPS7,RPL23,MTND1P23,RPS28P7,RUNDC3A,RPL3P4,TMEM256,FSCN3,MT-CO3,RPL13AP5,FAU,MXD4
395	PRDM2	462.3	ARCHS4 Coexpression,304;Enrichr Queries,656;GTEx Coexpression,427	SRRM2,DDX17,LYN,BRD2,CIITA,NFIX,SSR4,OGA,ANK1,AFF4,PRDX6,TMEM256,SNRPD2,STAT6,NLRP1,SMAP2,CTSD,SF3B1,SERF2,TNS1
396	MYOD1	462.6	ARCHS4 Coexpression,963;ENCODE ChIP-seq,50;Enrichr Queries,714;ReMap ChIP-seq,173;GTEx Coexpression,413	MT-ND4L,MT-ND4,RPL10A,RPS15,RPS16,LGALS1,SNRPD2,RPS18,ZC3H12A,NAMPT,RPL36,PIM1,RPL35,PIP4K2A,TRIM25,MAP2K3,SRRM2,TMOD1,BNIP3L,RAB2B,ACSL1,TANGO2,PRKCD,SHISA4,NEAT1,ANK1,RUNDC3A,MYL4,DPM2,DOK3,CDC34,RPL26,MT-CO3,RPL29,OPTN,SMIM5,AK1,GMPR,SNORD118,ADIPOR1,GSPT1,PRDX2,STIP1,SEC14L1,TSPAN5,ARGLU1,OST4,RPL41,SIAH2,HPS1,PRDX6,HNRNPL,ATG16L2,NABP1,TMCC2,FBXL5,RNF187,SNX10,YBX3,AFF4,LFNG,MT-ATP6,XPO6,RPL…
397	TRERF1	464.7	ARCHS4 Coexpression,46;Enrichr Queries,670;GTEx Coexpression,678	NFIX,CSF3R,NCF1,NCF2,NCF1B,NCF1C,DENND3,TCIRG1,CORO1A,LFNG,RAB43,FCGR3B,XPO6,SH3BP2,CXCR2,E2F2,TSPAN5,TRIM25,STAT6,PLXNC1,NLRP1,MTA2,ZBTB7B,NADK,TNS1,SRRM2,MBD6,PRKCD,LILRB3,ANK1,KLF2,APBB1IP,FGR,VCAN,MED25,FAM157A,DOK3,JAML,ATG16L2,SHKBP1,R3HDM4,ADAM8,SMAP2,RPL28
398	ATF7	465.8	ARCHS4 Coexpression,265;Enrichr Queries,845;ReMap ChIP-seq,90;GTEx Coexpression,663	B4GALT3,MT-ND4L,AFF4,LYL1,LGALS1,RPS16,SNRPD2,GUK1,ZC3H12A,RACK1,PIM1,RPLP2,ELOB,RPS11,TNS1,SRRM2,DDX17,TANGO2,GLRX5,RAB3IL1,NEAT1,DPM2,DOK3,SERPING1,BLVRB,ADAM8,ST6GALNAC4,ATP6V0C,FTL,SCARNA13,NFIX,EPB41,SMIM1,FURIN,SNORD118,OAZ1,ADD1,DNAJB2,PRDX2,PRDX5,SEC14L1,PCBP2,E2F2,RPS2,ZBTB7B,OST4,RPL41,MBD6,MPIG6B,RPL23A,AZU1,KLF1,ATG16L2,SHKBP1,R3HDM4,TMCC2,RNF187,BCL2L1
399	ZNF326	466	ARCHS4 Coexpression,298;Enrichr Queries,61;GTEx Coexpression,1039	FURIN,YBX1,YBX3,OAZ1,LMF2,PCBP2,BSG,PIP4K2A,TRIM25,STAT6,RPL37,ZBTB7B,SF3B1,ARGLU1,NADK,NKTR,DDX17,SRRM2,TIA1,TAF15,ZER1,HNRNPL,HNRNPH1,LUC7L3,NAA15,SRSF7,ATP6V0C,RPS24
400	HOXA2	466.8	Literature ChIP-seq,162;ARCHS4 Coexpression,821;Enrichr Queries,417;GTEx Coexpression,467	SRRM2,NFIX,NPRL3,NR2F1,COMMD6,AFF4,LFNG,MYL6,VCAN,HLX,UBE2O,IGF2BP2,TNS1,NPIPB5
401	ZNF460	467.3	ARCHS4 Coexpression,130;Enrichr Queries,628;GTEx Coexpression,644	MT-ND4,RPL10,RPLP1,RPL8,AFF4,OAZ1,RPS15,MT-ATP6,NAMPT,RPL36,SMN1,RPS2,RPS11,SERF2,SRRM2,BRD2,GPCPD1,COX6B1,SCARNA9,VCAN,NAA15,MT-CO3,FAU,RPL29,RPL28,UBA52,ATP6V0C
402	ZNF80	467.7	ARCHS4 Coexpression,880;Enrichr Queries,324;GTEx Coexpression,199	CD53,GBP5,CD52,HDLBP,HBB,HBA2,TCIRG1,HBD,CD3D,CORO1A,TENT5C,USF1,IFIT3,VCAN,ATG16L2,ADAM8,PLXNC1,S100A8,TRIM22
403	BACH2	467.8	ARCHS4 Coexpression,975;Enrichr Queries,430;ReMap ChIP-seq,206;GTEx Coexpression,260	RNF10,CIITA,LRRK1,HDLBP,YBX3,SAT1,BSG,RACK1,PLXNC1,RPS12,TNS1,MAP2K3,ZER1,RPL23,RAD23A,NEAT1,SPTB,ANK1,TENT5C,MYL4,APBB1IP,DPM2,VCAN,RASA4,NINJ2,BLVRB,ST6GALNAC4,OPTN,FTL,NFIX,EPB41,FURIN,DNAJB2,PRDX5,E2F2,STAT6,ZBTB7B,NKTR,LYN,SIAH2,PRDX6,USF1,KLF2,AGO4,RANBP10,UBE2O,R3HDM4,NABP1,TMCC2,GPR146,RNF187,BCL2L1
404	ZNF408	468.3	ARCHS4 Coexpression,568;Enrichr Queries,161;GTEx Coexpression,676	MAP2K3,BRD2,GPX1,RPS5,NOSIP,TCIRG1,RPL8,OAZ1,STIP1,NXF1,CDC34,RPS18,GUK1,HLX,SHKBP1,RPS6KB2,EIF3G,ELOB,ZBTB7B,CTSD
405	ZBTB32	469	ARCHS4 Coexpression,345;Enrichr Queries,91;GTEx Coexpression,971	CIITA,NCF1C,FURIN,ALKBH7,CORO1A,IFIT3,LGALS1,ZC3H12A,TNFSF10,E2F2,STAT6,MTA2,CD53,GBP5,CD74,PRKCD,FAM104A,TENT5C,KLF2,FGR,TNIP1,NABP1,ADAM8,SMAP2,BCL2L1
406	ZNF512B	469.7	ARCHS4 Coexpression,537;Enrichr Queries,390;GTEx Coexpression,482	DDX17,SRRM2,MBD6,TAF15,PRKCD,HDLBP,FURIN,PIK3R2,LFNG,HNRNPL,VCAN,HNRNPH1,CAPZA2,EIF3C,MTA2,SF3B1,NKTR,MXD4,RNF187
407	ZEB1	471	ARCHS4 Coexpression,871;ENCODE ChIP-seq,88;Enrichr Queries,763;ReMap ChIP-seq,53;GTEx Coexpression,580	MT-ND4L,MT-ND4,CIITA,WASHC2C,SCARNA2,RPL10A,RPL8,LFNG,RPS15,MT-ATP6,LGALS1,RPS16,SNRPD2,GUK1,RPL36,RACK1,RPLP2,RPL38,RPS11,TNS1,ZER1,RPS7,RPS5,RAD23A,NEAT1,FGR,DPM2,VCAN,ADAM8,MT-CO3,HAGH,RPL29,ST6GALNAC4,ATP6V0C,RPL28,FTL,NFIX,RPL10,RPL12,ODC1,DENND3,FURIN,SNORD118,OAZ1,LMF2,ADD1,TYMP,PRDX2,PRDX5,SHARPIN,SH3BP2,EMC3,RPL13,RPS2,ZBTB7B,MTA2,NADK,CD74,RPL41,NR2F1,RPL23A,HNRNPL,ATG16L2,TNIP1,MT-RNR2…
408	EBF4	471.7	ARCHS4 Coexpression,696;Enrichr Queries,439;GTEx Coexpression,280	DDX17,TIA1,NFIX,NR2F1,PIK3R2,COMMD6,ANK1,KLF2,CLK1,DNAJB2,NXF1,MYL6,VCAN,RPL38,NPIPA1,AHSA2P,PLXNC1,TNS1
409	ZNF22	472.3	ARCHS4 Coexpression,548;Enrichr Queries,242;GTEx Coexpression,627	WASHC4,SRRM2,RPL31,HDLBP,HK1,HNRNPL,DNAJB2,TMEM256,PRDX5,VCAN,RPS15A,LGALS1,SNRPD2,RPL14,RPL35,ZBTB7B,SRSF7,ATP6V0C,RPS24,RNF187
410	CLOCK	472.6	Literature ChIP-seq,123;ARCHS4 Coexpression,378;Enrichr Queries,1335;ReMap ChIP-seq,258;GTEx Coexpression,269	TMPRSS9,MT-ND4L,MT-ND4,RPL32,RPL10,NCF2,EPB41,HDLBP,DENND3,TCIRG1,SNORD118,AFF4,OAZ1,CORO1A,HK1,LFNG,MT-ATP6,RPS15,PRDX2,SNRPD2,GUK1,SH3BP2,NAMPT,PCBP2,PIM1,SF3B1,TNS1,CD74,BNIP3L,RPL41,RPS5,HPS1,OGA,NOSIP,FAM104A,USF1,ADAM17,MT-RNR2,SHKBP1,MT-RNR1,SRRD,EIF3G,NAA15,MT-CO3,FAU,RPL29,GPR146,RNF187
411	CREM	473	Literature ChIP-seq,16;ARCHS4 Coexpression,574;Enrichr Queries,188;ReMap ChIP-seq,21;GTEx Coexpression,1566	MT-ND4L,MT-ND4,RPL30,RPL31,RPL34,HDLBP,RPL8,RPL10A,SAT1,IFIT3,RAB43,RPS14,RPS16,LGALS1,SNRPD2,RPL18A,RPS18,BSG,NAMPT,ZC3H12A,RPL36,PIM1,RPL38,PLXNC1,RPS11,FBXO7,TNS1,DDX17,MAP2K3,SRRM2,BNIP3L,RAB2B,AGTPBP1,RPS7,ACSL1,TANGO2,RPL23,RPS5,NEAT1,RUNDC3A,RBX1,DPM2,MYL6,CDC34,DOK3,FKBP8,ADAM8,MT-CO3,RPL26,RPL29,UBA52,SRSF7,OPTN,FTL,OSBP2,FECH,SMIM1,PIK3R2,FOXO4,SNORD118,ADIPOR1,OAZ1,GSPT1,PRDX2,STIP1,PR…
412	ZNF354B	475	ARCHS4 Coexpression,1099;Enrichr Queries,187;GTEx Coexpression,139	DDX17,SRRM2,TIA1,MT-ND4,CEBPD,GLRX5,CLK4,AFF4,KLF2,IFIT3,CLK1,PINK1,LGALS1,HNRNPH1,LUC7L3,ELOB,AHSA2P,SF3B1,SRSF7,ARGLU1,ATP6V0C,NKTR
413	ZBTB49	476	ARCHS4 Coexpression,805;GTEx Coexpression,147	LYN,CD53,USP15,NCF2,ODC1,HBB,NCF1C,LILRB3,CORO1A,DOK3,XPO6,ADAM8,PLEK2,NLRP1,APOBEC3A
414	PPARG	476	Literature ChIP-seq,37;ARCHS4 Coexpression,705;Enrichr Queries,1010;ReMap ChIP-seq,164;GTEx Coexpression,464	MT-ND4L,RNF10,MT-ND4,HDLBP,SLC4A1,IFIT3,LFNG,MT-ATP6,RPS16,LGALS1,PIM1,RPLP2,TRIM25,RPL38,CTSD,TNS1,LINC00570,BNIP3L,CD52,BRD2,ACSL1,RPL23,GLRX5,PRKCD,RAD23A,NEAT1,GCHFR,FGR,HNRNPH1,MT-CO3,SRSF7,FTL,SCARNA13,CEBPD,ODC1,SNORD118,PRDX2,PRDX5,GUCD1,UBB,SNHG22,RPL14,STAT6,ASCC2,ZBTB7B,NADK,FIS1,RPL41,TIA1,PRDX6,CLK4,KLF2,HNRNPL,RPS28,PINK1,TNIP1,MT-RNR2,MT-RNR1,CAPZA2,NABP1,FAU,GPR146,BCL2L1
415	NR1D1	477	ARCHS4 Coexpression,328;Enrichr Queries,337;GTEx Coexpression,766	MAP2K3,TMOD1,CD74,NFIX,ZER1,CEBPD,RPLP1,KRT1,SHISA4,ANK1,RUNDC3A,KLF2,IFIT3,DNAJB2,PINK1,LGALS1,RPS6KB2,ZC3H12A,SERPING1,ATP6V0C,TNS1
416	HOXA7	479	ARCHS4 Coexpression,292;Enrichr Queries,576;GTEx Coexpression,569	SMIM24,CD74,NFIX,RPS5,NPRL3,NR2F1,RAD23A,YBX3,FAM117A,RPS15,LYL1,VCAN,RPL18A,RASA4,HLX,SLX1A,RPS2,EIF3C,RPL29,OPTN,TNS1,GPR146
417	CTCF	482.5	Literature ChIP-seq,33;ARCHS4 Coexpression,1002;ENCODE ChIP-seq,19;Enrichr Queries,207;ReMap ChIP-seq,253;GTEx Coexpression,1381	RPL32,RPL34,HDLBP,WASHC2C,SCARNA2,ALKBH7,RPL10A,SAT1,RPS15,RAB43,RPS14,RPS17,RPS16,RPL18A,BSG,RPL36,RPL35,RPL38,RPL37,PLXNC1,RPS11,FBXO7,DDX17,SRRM2,RAB2B,SLX1B,RPS5,ANK1,DPM2,MYL6,ADAM17,CDC34,DOK3,RPL26,RPL29,SRSF7,SMIM5,SMIM1,SNORD118,ADIPOR1,OAZ1,PRDX2,STIP1,PRDX5,BAG1,PCBP2,PLEK2,ZBTB7B,SLC14A1,RPL41,HPS1,HNRNPL,SLC6A8,ATG16L2,RPS29,UBE2O,NABP1,BCL2L1,B4GALT3,RPLP1,YBX1,LYL1,XPO6,RACK1,RPLP2…
418	SOX17	483.3	Literature ChIP-seq,40;ARCHS4 Coexpression,911;Enrichr Queries,486;GTEx Coexpression,496	RPL31,HDLBP,SNX10,AFF4,LFNG,LGALS1,RPS16,SNRPD2,XPO6,BSG,RPLP2,TRIM25,RPL38,RPL37,RPS11,TNS1,MAP2K3,RPS5,STRADB,NOSIP,RAB3IL1,RAD23A,ANK1,PPM1A,MYL6,MED25,FKBP8,SERPING1,FSCN3,CD46,CEBPD,RPL10,NPRL3,ODC1,UBB,HLX,GTF2IP4,RAB24,SF3B1,DCAF12,RPL41,OGA,RPL23A,KLF2,USF1,HNRNPL,RPS27,RPL27A,RANBP10,GPR146,BCL2L1
419	TGIF1	484.7	ARCHS4 Coexpression,534;Enrichr Queries,373;GTEx Coexpression,547	CD74,ZER1,NFIX,DMTN,CEBPD,LRRK1,RUNDC3A,KLF2,ADD1,DNAJB2,VCAN,LGALS1,ZC3H12A,NAMPT,NABP1,SRSF7,RNF187
420	ZFP2	485.7	ARCHS4 Coexpression,621;Enrichr Queries,339;GTEx Coexpression,497	SRRM2,NFIX,NPRL3,NR2F1,HDLBP,YBX1,CLK4,ANK1,ADD1,KLF2,HNRNPL,VCAN,TNFSF10,LUC7L3,TRIM25,NPIPA1,ZBTB7B,MTA2,TNS1
421	THAP8	486.3	ARCHS4 Coexpression,636;Enrichr Queries,230;GTEx Coexpression,593	BNIP3L,NDUFB11,RPS5,NATD1,NEAT1,ALKBH7,FAM117A,LFNG,GCHFR,RPS15,CDC34,SHARPIN,LGALS1,ARMCX7P,ELOB,CTSD,GPR146,BCL2L1,MXD4,FTL
422	MYF6	489.7	ARCHS4 Coexpression,569;Enrichr Queries,572;GTEx Coexpression,328	TMOD1,NFIX,CEBPD,AK1,GMPR,SHISA4,RAD23A,SPTB,YBX3,ANK1,PINK1,RASA4,OPTN,S100A8
423	ZNF274	490.7	Literature ChIP-seq,144;ARCHS4 Coexpression,1142;ENCODE ChIP-seq,8;Enrichr Queries,383;ReMap ChIP-seq,95;GTEx Coexpression,1172	MT-ND4L,MT-ND4,ALAS2,RPLP1,HDLBP,SLC4A1,SCARNA2,RPL8,RPL10A,IFIT3,RPS15,MT-ATP6,LYL1,RPS14,HBM,CA1,GUK1,SNORD13,NAMPT,RPL36,PIM1,RNU4ATAC,BNIP3L,HBA2,RAD23A,HBA1,NEAT1,SPTB,TENT5C,HNRNPH1,FKBP8,BLVRB,LUC7L3,MT-CO3,CD46,SRSF7,OPTN,GYPC,EPB42,CEBPD,EPB41,GYPB,RPL12,NPRL3,ODC1,FURIN,SNORD118,ADIPOR1,OAZ1,CORO1A,GSPT1,DNAJB2,PRDX2,NXF1,PRDX5,RPS15A,EMC3,RPL13,AHSP,HBQ1,RPS2,RILP,RPL41,HBG1,RPL23A,PRD…
424	TBX15	492	ARCHS4 Coexpression,638;Enrichr Queries,336;GTEx Coexpression,502	NFIX,CEBPD,NPRL3,AK1,NR2F1,SHISA4,RAD23A,SPTB,ANK1,YBX3,VCAN,RASA4,HLX,OPTN,TNS1
425	ZNF18	492.3	ARCHS4 Coexpression,809;Enrichr Queries,630;GTEx Coexpression,38	USP15,CSF3R,NCF1,CEBPD,NCF2,NCF1B,HDLBP,HBB,NCF1C,YBX1,CORO1A,IFIT3,DNAJB2,XPO6,CXCR2,PLXNC1,CD53,TAF15,ACSL1,HBA2,LILRB3,CLK4,KLF2,APBB1IP,FGR,HNRNPL,FAM157A,FCGR2A,DOK3,JAML,SHKBP1,NINJ2,NABP1,ADAM8,SMAP2,APOBEC3A
426	NR1D2	493	ARCHS4 Coexpression,575;Enrichr Queries,334;GTEx Coexpression,570	BNIP3L,CD74,NFIX,ZER1,CEBPD,ACSL1,PCGF5,GPCPD1,CLK4,ANK1,AFF4,IFIT3,DNAJB2,PPM1A,NAMPT,LUC7L3,NADK,OPTN,SERF2
427	FOXO1	493	Literature ChIP-seq,48;ARCHS4 Coexpression,817;Enrichr Queries,967;ReMap ChIP-seq,196;GTEx Coexpression,437	MT-ND4L,B4GALT3,MT-ND4,NCF1,RPL31,LRRK1,HDLBP,SCARNA2,YBX3,SAT1,CD3D,MT-ATP6,RAB43,LFNG,LYL1,GUK1,XPO6,BSG,ZC3H12A,PIM1,PIP4K2A,TNS1,MAP2K3,LINC00570,BNIP3L,GBP5,BRD2,SHISA4,RAD23A,NEAT1,TENT5C,APBB1IP,PPM1A,ADAM17,VCAN,RASA4,RPL26,MT-CO3,UBA52,ST6GALNAC4,OPTN,CEBPD,DENND3,SNORD118,OAZ1,GSPT1,ADD1,FAM117A,DNAJB2,SELENBP1,PRDX2,NXF1,UBB,BAG1,CXCR2,RPL14,E2F2,DCAF12,SERF2,OST4,RPL41,PCGF5,OGA,PRDX6…
428	ZBTB47	494.3	ARCHS4 Coexpression,804;Enrichr Queries,433;GTEx Coexpression,246	TMOD1,FIS1,NFIX,CEBPD,AK1,SHISA4,UQCR11,FOXO4,ADD1,HNRNPL,DNAJB2,PINK1,VCAN,LGALS1,E2F2,TNS1,MXD4
429	ZNF462	495.7	ARCHS4 Coexpression,380;Enrichr Queries,1006;GTEx Coexpression,101	NFIX,NCF1,NCF1B,NCF1C,DENND3,FURIN,TCIRG1,CORO1A,OAZ1,RAB43,TSPAN5,TRIM25,STAT6,ZBTB7B,NADK,TNS1,LYN,CD53,MPP1,CD52,USF1,APBB1IP,VCAN,DOK3,TNIP1,ADAM8,RPL29,ST6GALNAC4
430	ZBTB7B	497.3	ARCHS4 Coexpression,56;Enrichr Queries,94;GTEx Coexpression,1342	CSF3R,CEBPD,NCF1,NCF2,NCF1B,NCF1C,FURIN,DENND3,TCIRG1,CORO1A,TYMP,LFNG,RAB43,LGALS1,FCGR3B,XPO6,ZC3H12A,SH3BP2,CXCR2,E2F2,TRIM25,STAT6,NADK,TNS1,LYN,MBD6,PRKCD,NEAT1,LILRB3,ANK1,KLF2,FGR,MED25,FAM157A,DOK3,JAML,ATG16L2,SHKBP1,RPS6KB2,R3HDM4,ADAM8,SMAP2,BCL2L1
431	HES1	497.5	ARCHS4 Coexpression,75;Enrichr Queries,937;ReMap ChIP-seq,288;GTEx Coexpression,690	MT-ND4L,MT-ND4,RPL30,CEBPD,RPL31,RPLP1,RPL34,RPL36A,MT-ATP6,RPS14,LGALS1,SNRPD2,UBB,RPL36,ELOB,RPL37,RPL39,RPL17,SERF2,OST4,RPL41,RPL23,KRT1,NR2F1,RPL35A,RPL23A,COMMD6,KLF2,COX6B1,VCAN,RPS28,TMEM256,RPS27,MT-RNR2,RPS29,NINJ2,MT-RNR1,RPS6KB2,MT-CO3,FAU,RPS24
432	MSC	498	ARCHS4 Coexpression,485;Enrichr Queries,157;GTEx Coexpression,852	CD53,CD74,CEBPD,NCF2,SNX10,KLF2,IFIT3,TYMP,SCARNA9,VCAN,LGALS1,TNIP1,HLX,NAMPT,ZC3H12A,CTSD,TNS1,FTL
433	PRR12	499	ARCHS4 Coexpression,392;Enrichr Queries,827;GTEx Coexpression,278	DDX17,SRRM2,NFIX,MBD6,TAF15,KRT1,FURIN,PIK3R2,HNRNPL,NXF1,MED25,LUC7L3,ZBTB7B,MTA2,RPL28,ATP6V0C,NKTR,MXD4,TNS1
434	HOXC9	500	Literature ChIP-seq,50;ARCHS4 Coexpression,758;Enrichr Queries,740;GTEx Coexpression,452	RPL30,RPL32,RPL31,RPLP1,SCARNA2,RPL10A,YBX3,IFIT3,MT-ATP6,RPS15,LYL1,LGALS1,RPS16,RPL36,RACK1,RPL38,RPL37,SRRM2,TMOD1,RAB2B,RPS7,TESC,NOSIP,SHISA4,RAD23A,RPS3A,NEAT1,COX6B1,VCAN,RASA4,NINJ2,RPL26,CD46,OPTN,FTL,NPRL3,RPL36A,RPS15A,UBB,HLX,RPS2,RPL17,ARGLU1,LYN,TIA1,NR2F1,RPS28,RPS29,SRRD,RPS6KB2,EIF3G,RANBP10,TMCC2,EIF3C,RPS24,RNF187
435	TSHZ2	500	ARCHS4 Coexpression,629;Enrichr Queries,597;GTEx Coexpression,274	NFIX,RPL10,RPL23,NPRL3,RPL35A,RAB3IL1,RPL8,ANK1,OAZ1,HNRNPL,STIP1,VCAN,TTLL3,BSG,SERPING1,PLXNC1,CD46,RPL29,TNS1
436	ZNF292	500.3	ARCHS4 Coexpression,422;Enrichr Queries,164;GTEx Coexpression,915	SRRM2,BNIP3L,TIA1,RPL12,LRRK1,OGA,HDLBP,RPL8,CLK4,AFF4,OAZ1,HNRNPL,SCARNA9,VCAN,NAMPT,BSG,EIF3G,LUC7L3,RPL29,MTA2,SF3B1,NKTR
437	ZNF564	500.7	ARCHS4 Coexpression,1153;Enrichr Queries,135;GTEx Coexpression,214	CD53,DDX17,USP15,NFIX,CEBPD,NCF2,OGA,HDLBP,GMPR,YBX1,CLK4,TENT5C,KLF2,IFIT3,HNRNPL,FCGR2A,DOK3,AGO4,SHKBP1,CXCR2,LUC7L3,NADK,TRIM22,MXD4
438	NCOA3	501	ARCHS4 Coexpression,1084;Enrichr Queries,323;ReMap ChIP-seq,257;GTEx Coexpression,340	WASHC4,MT-ND4L,CIITA,RPL30,MT-ND4,USP15,LRRK1,NPRL3,SCARNA2,YBX1,RPL8,MT-ATP6,STIP1,RPS14,HBM,CA1,LGALS1,NAMPT,TNFSF10,RACK1,TRIM25,HBQ1,ZBTB7B,MBNL3,CTSD,TRIM22,FIS1,ZER1,SIAH2,RPS5,HBA2,HBA1,NEAT1,SCARNA9,VCAN,TNIP1,MT-RNR2,MT-RNR1,TMCC2,MT-CO3,EIF3C,RPS24
439	LBX1	501.3	ARCHS4 Coexpression,488;Enrichr Queries,683;GTEx Coexpression,333	NFIX,AK1,NR2F1,GMPR,SHISA4,RAD23A,SPTB,YBX3,ANK1,PINK1,RASA4,TAL1,HLX,OPTN
440	SIX1	503	ARCHS4 Coexpression,565;Enrichr Queries,489;GTEx Coexpression,455	NFIX,CEBPD,NPRL3,AK1,NR2F1,HDLBP,GMPR,SHISA4,RAD23A,SPTB,ANK1,YBX3,KLF2,IFIT3,VCAN,LGALS1,RASA4,OPTN
441	GATA4	503	Literature ChIP-seq,58;ARCHS4 Coexpression,1177;Enrichr Queries,418;ReMap ChIP-seq,223;GTEx Coexpression,639	MT-ND4L,MT-ND4,RPL34,HDLBP,SNX10,MT-ATP6,RPS14,RPS16,BSG,PIM1,RPLP2,FBXO7,TNS1,TMOD1,ACSL1,RPL23,RPS5,NEAT1,ANK1,COX6B1,MYL4,DPM2,VCAN,CDC34,TAL1,HNRNPH1,FKBP8,MT-CO3,FTL,USP15,NFIX,FECH,FAXDC2,ODC1,AK1,FURIN,SNORD118,ADIPOR1,LMF2,TYMP,PRDX2,STIP1,NXF1,PRDX5,SHARPIN,SEC14L1,UBB,HLX,EMC3,STAT6,RPS2,PSMF1,IGF2BP2,ZBTB7B,MTA2,SF3B1,RILP,LYN,RPL41,SIAH2,NR2F1,OGA,RPL23A,PRDX6,HNRNPL,MT-RNR2,MT-RNR1,C…
442	NFATC3	503.7	ARCHS4 Coexpression,289;Enrichr Queries,1035;GTEx Coexpression,187	CEBPD,EPB41,GMPR,YBX3,AFF4,CORO1A,CD3D,FAM117A,PCBP2,EMC3,PIM1,E2F2,STAT6,PSMF1,MBNL3,CD53,CD52,RAD23A,FAM104A,KLF2,APBB1IP,PPM1A,SRRD,EIF3C,OPTN
443	CENPT	504.3	ARCHS4 Coexpression,221;Enrichr Queries,913;GTEx Coexpression,379	SRRM2,MPP1,BRD2,SMIM5,FAXDC2,ITGA2B,GMPR,TCIRG1,CLK4,CORO1A,GATA1,OAZ1,LMF2,LYL1,LGALS1,SHARPIN,SHKBP1,CAPZA2,BSG,LUC7L3,R3HDM4,SRSF7,NPIPB5
444	SATB1	505	ARCHS4 Coexpression,640;Enrichr Queries,291;ReMap ChIP-seq,287;GTEx Coexpression,802	CEBPD,LRRK1,RPL36A,HDLBP,OAZ1,SAT1,CORO1A,GSPT1,LGALS1,OR2W3,GUK1,AHSA2P,PLXNC1,NLRP1,MTA2,NKTR,SNCA,CD53,CD74,GBP5,ZER1,SHISA4,RPL35A,NEAT1,ANK1,PRDX6,KLF2,VCAN,EVI2A,RPL27A,TRIM58,BLVRB,ATP6V0C,S100A8
445	HOXB3	505.3	ARCHS4 Coexpression,357;Enrichr Queries,415;GTEx Coexpression,744	DDX17,SRRM2,MT-ND4,NFIX,TAF15,NPRL3,NR2F1,HDLBP,ANK1,ADD1,LFNG,HNRNPL,MYL6,VCAN,LGALS1,PCBP2,STAT6,NPIPA1,AHSA2P,RNF187,TNS1
446	FOSL1	506.2	ARCHS4 Coexpression,931;ENCODE ChIP-seq,35;Enrichr Queries,998;ReMap ChIP-seq,237;GTEx Coexpression,330	RNF10,HDLBP,SAT1,IFIT3,LYL1,LGALS1,ZC3H12A,NAMPT,PIM1,PIP4K2A,TRIM25,MAP2K3,GLRX5,TESC,SHISA4,HBA1,NEAT1,GCHFR,DPM2,ADAM17,FKBP8,BLVRB,ST6GALNAC4,FTL,SCARNA13,CEBPD,GYPC,EPB41,GMPR,FURIN,ADIPOR1,DNAJB2,PRDX2,STIP1,MIR4435-2HG,PRDX5,SEC14L1,E2F2,TSPAN5,ASCC2,STAT6,PLEK2,IGF2BP2,HBQ1,ZBTB7B,RILP,MPIG6B,MBD6,SIAH2,RPL23A,CLK4,SLC25A37,FCGR2A,PITHD1,NABP1,R3HDM4,NAA15
447	ZNF410	506.3	ARCHS4 Coexpression,170;Enrichr Queries,206;GTEx Coexpression,1143	DDX17,SRRM2,NFIX,TAF15,RPS3A,YBX1,FAM104A,HNRNPL,DNAJB2,MT-ATP6,STIP1,RPS14,LGALS1,SLC6A8,UBB,RPL26,MT-CO3,IGF2BP2,RPL17,SRSF7,RPS24,FTL,RNF187
448	C11ORF95	507	GTEx Coexpression,507	RPS6KB2,E2F2,ZBTB7B,ADD1
449	VENTX	507.3	ARCHS4 Coexpression,1389;Enrichr Queries,81;GTEx Coexpression,52	CSF3R,CEBPD,NCF2,NCF1B,HDLBP,HBB,NCF1C,DENND3,TYMP,RAB43,LGALS1,HLX,XPO6,CXCR2,PLXNC1,NADK,CD53,CD52,TESC,LILRB3,KLF2,APBB1IP,FGR,VCAN,FAM157A,FCGR2A,DOK3,JAML,SHKBP1,ADAM8,SMAP2,CPVL,APOBEC3A,S100A8
450	SIX2	507.5	ARCHS4 Coexpression,813;Enrichr Queries,594;ReMap ChIP-seq,296;GTEx Coexpression,327	CSF3R,NFIX,TESC,NPRL3,NR2F1,HDLBP,GMPR,RAD23A,PIK3R2,YBX1,SPTB,YBX3,ANK1,VCAN,PRDX5,RASA4,HLX,MBNL3,FBXO7,OPTN,GPR146,RNF187
451	ETV3	509	ARCHS4 Coexpression,355;Enrichr Queries,392;GTEx Coexpression,780	MAP2K3,LYN,NCF2,ACSL1,KRT1,AFF4,KLF2,IFIT3,ADAM17,TNIP1,HLX,RPS6KB2,NAMPT,ZC3H12A,NABP1,TRIM25,STAT6,ZBTB7B
452	ZNF587B	509	ARCHS4 Coexpression,593;GTEx Coexpression,425	DNAJB2,USP15,HNRNPH1,BSG,TRIM25,FURIN,NAA15,ZBTB7B,ATP6V0C,ADD1,LMF2,RNF187
453	OTX1	509.3	ARCHS4 Coexpression,79;Enrichr Queries,873;GTEx Coexpression,576	RPL30,NFIX,RPL31,RPL34,RPLP1,NPRL3,ODC1,RPL36A,RPS15,PRDX2,RPS14,RPS15A,SNRPD2,SH3BP2,RPL36,RACK1,RPL13,RPL37,IGF2BP2,ZBTB7B,RPS11,RPL39,RPL17,RPL41,KRT1,NR2F1,RPL35A,COMMD6,COX6B1,VCAN,TMEM256,RPS27,RPS29,RPS6KB2,RPS24
454	PRDM8	509.3	ARCHS4 Coexpression,531;Enrichr Queries,192;GTEx Coexpression,805	ZER1,NFIX,NPRL3,NR2F1,ANK1,RUNDC3A,ADD1,KLF2,IFIT3,DNAJB2,VCAN,TNIP1,HLX,PLXNC1,NLRP1,TNS1,SNCA
455	ZNF595	511.5	ARCHS4 Coexpression,620;Enrichr Queries,403	MAP2K3,HDLBP,TENT5C,GATA1,IFIT3,LMF2,ADD1,DNAJB2,VCAN,TNIP1,TNFSF10,STAT6,PLXNC1,CPVL
456	PAX7	512.7	ARCHS4 Coexpression,577;Enrichr Queries,544;GTEx Coexpression,417	NFIX,NR2F1,SHISA4,RAD23A,SPTB,ANK1,RPS15A,RASA4,TAL1,HLX,RPS29,RACK1,E2F2,RPL13,RPL26,IGF2BP2,RPL17,OPTN,RPS24
457	HOXC4	513.3	ARCHS4 Coexpression,232;Enrichr Queries,499;GTEx Coexpression,809	WASHC4,SRRM2,BRD2,NFIX,TAF15,NPRL3,NR2F1,HDLBP,PIK3R2,YBX1,ANK1,HNRNPL,VCAN,RPS17,LGALS1,HLX,PCBP2,RPS2,RPL29,MTA2,RPL23AP42,TNS1,RNF187
458	KLF11	514	ARCHS4 Coexpression,637;Enrichr Queries,190;GTEx Coexpression,715	RNF10,CEBPD,ACSL1,GPCPD1,RUNDC3A,ANK1,TENT5C,KLF2,IFIT3,PRDX5,VCAN,LGALS1,SNRPD2,NAMPT,SH3BP2,MKRN1,TSPAN5,RNF187,TNS1
459	SPEN	514	ARCHS4 Coexpression,612;GTEx Coexpression,416	DDX17,HNRNPL,SRRM2,BRD2,TAF15,ELOB,UQCR11,AFF4,SERF2,NKTR,COX6B1
460	ZNF606	515	ARCHS4 Coexpression,455;Enrichr Queries,837;GTEx Coexpression,253	DDX17,SRRM2,BRD2,TIA1,MBD6,RPL12,YBX1,CLK4,OAZ1,KLF2,IFIT3,HNRNPL,LUC7L3,TRIM25,AHSA2P,RPL29,ZBTB7B,RPL23AP42,NKTR
461	ZHX1	515.5	ARCHS4 Coexpression,179;Enrichr Queries,1203;ReMap ChIP-seq,37;GTEx Coexpression,643	MT-ND4L,B4GALT3,MT-ND4,TCIRG1,AFF4,RPS15,MT-ATP6,LYL1,RPS16,RPL18A,RPS18,ZC3H12A,BSG,RACK1,RPL35,RPS11,CD53,BRD2,BNIP3L,RPL23,RPS5,NOSIP,RAD23A,NEAT1,GCHFR,FGR,DPM2,MED25,VCAN,CDC34,ADAM8,MT-CO3,RPL28,ST6GALNAC4,FTL,SMIM24,RPL10,AK1,NCF1C,PIK3R2,SNORD118,OAZ1,CORO1A,TYMP,PRDX2,STIP1,PRDX5,SHARPIN,E2F2,RPS2,ZBTB7B,MTA2,RPL23A,AZU1,KLF2,RPS27,ATG16L2,MT-RNR2,MT-RNR1,SHKBP1,RPS6KB2,EIF3G,R3HDM4,FAU
462	GZF1	516	ARCHS4 Coexpression,857;Enrichr Queries,676;GTEx Coexpression,15	RPL34,NPRL3,RPL36A,HDLBP,HBB,HBD,YBX1,RPL10A,AFF4,RPS14,RPS15A,GUK1,NAMPT,RPL14,RPL35,RPL17,MPP1,BRD2,RPL41,AGTPBP1,RPS7,PCGF5,RPL23,HBA2,RPS3A,HBA1,GPCPD1,TENT5C,KLF2,HNRNPL,CDC34,RPL27A,FKBP8,NABP1,RPL26,HAGH,RPS24,OSBP2
463	KDM5B	516	Literature ChIP-seq,130;ARCHS4 Coexpression,775;ENCODE ChIP-seq,115;ReMap ChIP-seq,146;GTEx Coexpression,1414	WASHC4,RPL31,HDLBP,RPL10A,RPS15,RPS16,BSG,NAMPT,RPL36,TRIM25,RPL37,RPS12,DDX17,MAP2K3,ACSL1,RPS5,RPL23,NOSIP,NEAT1,ANK1,DPM2,CDC34,ADAM8,RPL28,SRSF7,FTL,FECH,GYPC,SNORD118,OAZ1,CORO1A,GSPT1,PRDX2,STIP1,PRDX5,SHARPIN,SEC14L1,UBB,PCBP2,TSPAN5,ZBTB7B,ARGLU1,LYN,FIS1,TIA1,NR2F1,OGA,PRDX6,CLK4,HNRNPL,CLK1,SCARNA9,MKRN1,NABP1,UBE2O,FBXL5,RNF10,RPLP1,LRRK2,TCIRG1,YBX1,CD3D,AFF4,YBX3,LFNG,LYL1,HBM,XPO6,R…
464	CARF	516.5	ARCHS4 Coexpression,815;GTEx Coexpression,218	DDX17,MAP2K3,TIA1,OGA,YBX1,RPL8,HNRNPL,STIP1,TTLL3,BSG,AHSA2P,SF3B1,ARGLU1,NKTR
465	RARG	517.8	Literature ChIP-seq,38;ARCHS4 Coexpression,872;Enrichr Queries,205;GTEx Coexpression,956	NFIX,CEBPD,HDLBP,FURIN,PIK3R2,TCIRG1,RPL8,ALKBH7,RPL10A,SAT1,LFNG,LGALS1,BSG,STAT6,ZBTB7B,MTA2,RILP,CTSD,TNS1,MBD6,ANK1,KLF2,HNRNPL,RPS6KB2,S100A8,BCL2L1,GPR146
466	OSR2	518.3	ARCHS4 Coexpression,834;Enrichr Queries,538;GTEx Coexpression,183	RPL30,NFIX,RPL10,CEBPD,RPL23,NR2F1,HDLBP,RPL35A,RAB3IL1,RPS3A,RPL10A,KLF2,IFIT3,VCAN,LGALS1,TTLL3,RPL13,SERPING1,RPS11
467	ZNF414	518.3	ARCHS4 Coexpression,1274;Enrichr Queries,69;GTEx Coexpression,212	NPRL3,TCIRG1,ALKBH7,RPL10A,FAM117A,LFNG,RAB43,RPS15,LGALS1,RAB24,RPLP2,ELOB,CTSD,UBXN6,HBA2,KLF2,USF1,MED25,CDC34,SHKBP1,RPS6KB2,FKBP8,NABP1,SLX1A,ATP6V0C
468	TFAP2A	518.7	Literature ChIP-seq,45;ARCHS4 Coexpression,1432;ENCODE ChIP-seq,116;Enrichr Queries,765;ReMap ChIP-seq,60;GTEx Coexpression,694	WASHC4,MT-ND4L,MT-ND4,ITGA2B,SCARNA2,RPL8,RPL10A,SAT1,RAB43,IGHG1,RPS17,RPS16,RPL18A,BSG,ZC3H12A,TRIM25,RPL38,PLXNC1,FBXO7,DDX17,SRRM2,RPL23,KRT1,PRKCD,NOSIP,NEAT1,RUNDC3A,RBX1,DPM2,FKBP8,SERPING1,RPL26,MT-CO3,UBA52,S100A8,OSBP2,GYPC,PIK3R2,ADIPOR1,GATA1,PRDX2,STIP1,PRDX5,PLEK2,NLRP1,ZBTB7B,SERF2,FIS1,RPL41,SIAH2,NR2F1,HNRNPL,ATG16L2,RPL27A,RANBP10,UBE2O,FBXL5,BCL2L1,RPLP1,LRRK1,HBB,YBX3,LFNG,MT-…
469	MEF2C	519.6	ARCHS4 Coexpression,1568;ENCODE ChIP-seq,89;Enrichr Queries,236;ReMap ChIP-seq,218;GTEx Coexpression,487	MT-ND4L,MT-ND4,CIITA,LRRK2,ODC1,DENND3,SCARNA2,SNORD118,YBX1,IFIT3,DNAJB2,MT-ATP6,LYL1,RPS17,SEC14L1,LGALS1,HLX,NAMPT,PIM1,RPL35,RPS2,ZBTB7B,TNS1,SNCA,LYN,CD74,RPS7,ACSL1,NR2F1,SHISA4,RAD23A,NEAT1,GPCPD1,ANK1,KLF2,FGR,ADAM17,VCAN,RASA4,MT-RNR2,MT-RNR1,MT-CO3,ST6GALNAC4,OPTN
470	ZGPAT	520	ARCHS4 Coexpression,76;Enrichr Queries,233;GTEx Coexpression,1251	NCF2,NCF1B,NCF1C,FURIN,TCIRG1,OAZ1,CORO1A,LMF2,TYMP,LFNG,RAB43,STIP1,XPO6,RAB24,TRIM25,ASCC2,STAT6,ZBTB7B,CTSD,NADK,SRRM2,CD53,LILRB3,USF1,KLF2,GCHFR,FGR,MED25,DOK3,TNIP1,SHKBP1,EIF3G,R3HDM4,ADAM8,SMAP2
471	FOXJ2	520	ARCHS4 Coexpression,80;Enrichr Queries,388;ReMap ChIP-seq,242;GTEx Coexpression,1370	B4GALT3,RNF10,ALAS2,SCARNA2,YBX3,SNRPD2,RPS18,XPO6,BSG,RPL36,PIM1,ELOB,TNS1,SRRM2,CD52,BRD2,ZER1,RPS5,PRKCD,NEAT1,TENT5C,ANK1,RBX1,MYL6,MED25,DOK3,NINJ2,SRSF7,NFIX,EPB41,NPRL3,NATD1,GMPR,PIK3R2,FURIN,DENND3,SNORD118,ADD1,PRDX5,SEC14L1,BAG1,STAT6,IGF2BP2,ZBTB7B,LYN,RPL41,MBD6,SIAH2,RPL35A,LILRB3,KLF2,ATG16L2,PITHD1,SHKBP1,R3HDM4,SMAP2,RNF187,BCL2L1,MXD4
472	MLXIP	521.7	ARCHS4 Coexpression,381;Enrichr Queries,665;GTEx Coexpression,519	SRRM2,NFIX,MBD6,RAD23A,FURIN,YBX3,ANK1,LFNG,MED25,TTLL3,RASA4,SH3BP2,EIF3G,STAT6,NPIPA1,ZBTB7B,TNS1,MXD4
473	ZNF646	521.7	ARCHS4 Coexpression,105;Enrichr Queries,458;GTEx Coexpression,1002	CEBPD,NCF2,NCF1C,FURIN,TCIRG1,CORO1A,RAB43,SHARPIN,XPO6,TRIM25,STAT6,ZBTB7B,MTA2,NADK,SRRM2,BRD2,LILRB3,FAM104A,HNRNPL,FGR,MED25,FAM157A,DOK3,ATG16L2,R3HDM4,ADAM8,SMAP2,MXD4
474	ZNF101	522.7	ARCHS4 Coexpression,1368;Enrichr Queries,143;GTEx Coexpression,57	USP15,NCF1,CEBPD,NCF2,NCF1B,HDLBP,HBB,NCF1C,CORO1A,CD3D,IFIT3,XPO6,TNFSF10,TRIM25,PLXNC1,TRIM22,LYN,CD53,CD52,GBP5,LILRB3,TENT5C,APBB1IP,FGR,DOK3,JAML,SHKBP1,NABP1,ADAM8,SMAP2,APOBEC3A
475	PA2G4	523	ARCHS4 Coexpression,315;GTEx Coexpression,731	RPL12,RPS5,YBX1,RPL8,RPL10A,HNRNPL,STIP1,RPS17,RPL14,RPS2,NAA15,RPL29,EIF3C
476	ZNF512	523.3	ARCHS4 Coexpression,1213;Enrichr Queries,132;GTEx Coexpression,225	DDX17,TIA1,EPB41,COMMD6,ADD1,CLK1,LFNG,STIP1,TTLL3,HNRNPH1,PCBP2,EMC3,LUC7L3,AHSA2P,ARGLU1,SF3B1,SRSF7,CTSD,RPS24
477	KLF6	525.3	ARCHS4 Coexpression,277;Enrichr Queries,255;ReMap ChIP-seq,230;GTEx Coexpression,1339	CIITA,RPL10,CEBPD,DENND3,TCIRG1,SNORD118,IFIT3,TYMP,PRDX2,NXF1,PRDX5,RPS16,LGALS1,ZC3H12A,SH3BP2,NAMPT,RACK1,RPLP2,TSPAN5,ELOB,STAT6,RPS2,ZBTB7B,MTA2,TRIM22,LYN,CD53,CD74,RPL41,RPL23,NR2F1,RPL23A,NEAT1,KLF2,GCHFR,APBB1IP,SLC25A37,DPM2,MYL6,VCAN,RPS27,TNIP1,LUC7L3,NABP1,ADAM8,FBXL5,BCL2L1
478	ZNF135	526.3	ARCHS4 Coexpression,573;Enrichr Queries,502;GTEx Coexpression,504	DDX17,TIA1,NFIX,RPL12,NPRL3,YBX1,OAZ1,KLF2,LFNG,HNRNPL,VCAN,TTLL3,TRIM58,TRIM25,AHSA2P,MTA2,RPL23AP42,TNS1
479	PHF20	527	ARCHS4 Coexpression,283;Enrichr Queries,1070;GTEx Coexpression,228	HDLBP,GMPR,FURIN,YBX3,AFF4,LMF2,DNAJB2,BSG,ZBTB7B,MTA2,SF3B1,RPL23AP42,NKTR,TNS1,RAD23A,SPTB,HNRNPL,PPM1A,RASA4,SRRD,NAA15,EIF3C,SRSF7,ATP6V0C,OPTN
480	ZBTB45	527.3	ARCHS4 Coexpression,480;Enrichr Queries,481;GTEx Coexpression,621	BRD2,NFIX,PIK3R2,KLF2,LMF2,LFNG,MED25,SLC25A39,SHARPIN,HNRNPH1,BSG,ZBTB7B,MTA2,ARGLU1,RPL28,ATP6V0C,NKTR,BCL2L1,MXD4
481	ZNF763	527.3	ARCHS4 Coexpression,987;Enrichr Queries,508;GTEx Coexpression,87	USP15,CSF3R,NFIX,CEBPD,NCF2,HDLBP,NCF1C,GMPR,YBX1,IFIT3,XPO6,CXCR2,PLXNC1,NADK,TNS1,CD53,PRKCD,LILRB3,CLK4,TENT5C,FGR,HNRNPL,FAM157A,FCGR2A,DOK3,SHKBP1,SMAP2,APOBEC3A
482	SP4	527.8	ARCHS4 Coexpression,829;ENCODE ChIP-seq,47;Enrichr Queries,1186;ReMap ChIP-seq,16;GTEx Coexpression,561	MT-ND4L,MT-ND4,RPL32,RPL31,RPLP1,HDLBP,WASHC2C,RPL8,RPL10A,AFF4,RPS15,MT-ATP6,RPS14,RPS16,RPL18A,RPS18,BSG,RACK1,PIM1,RPLP2,RPL38,RPL37,RPS11,UBXN6,RPS12,BRD2,BNIP3L,GPX1,RPS7,RPS5,NOSIP,RAD23A,RPS3A,NEAT1,SPTB,ANK1,TENT5C,RUNDC3A,COX6B1,FGR,PPM1A,DPM2,MYL6,MED25,DOK3,HNRNPH1,BLVRB,LUC7L3,MT-CO3,RPL26,HAGH,RPL29,SRSF7,ST6GALNAC4,ATP6V0C,FTL,RPL10,RPL12,SNORD118,PRDX2,NXF1,PRDX5,SHARPIN,RPS15A,SEC…
483	USF3	528.5	ARCHS4 Coexpression,735;GTEx Coexpression,322	PPM1A,STIP1,USP15,RASA4,SRRD,BSG,RAD23A,RPL8,RPL29,SPTB,OPTN
484	TLX1	530	ARCHS4 Coexpression,859;Enrichr Queries,531;GTEx Coexpression,200	CD52,CD74,CIITA,NFIX,RPS7,TESC,NPRL3,NR2F1,ANK1,USF1,ATG16L2,HNRNPH1,TAL1,HLX,SH3BP2,RPS6KB2,RPL35,RPL38,CPVL,SF3B1,TRIM22
485	RAG1	531.3	ARCHS4 Coexpression,633;Enrichr Queries,170;GTEx Coexpression,791	DDX17,CD74,CIITA,ANK1,TENT5C,KLF2,IFIT3,APBB1IP,VCAN,LGALS1,DOK3,PITHD1,TNFSF10,E2F2,RPL38,IGF2BP2,CPVL,MTA2,SF3B1,S100A8,TNS1
486	PBX3	531.4	ARCHS4 Coexpression,1278;ENCODE ChIP-seq,17;Enrichr Queries,425;ReMap ChIP-seq,26;GTEx Coexpression,911	MT-ND4L,MT-ND4,NCF1,WASHC2C,TCIRG1,YBX1,RPL8,ALKBH7,WDR45,AFF4,MT-ATP6,LGALS1,RPS16,SNRPD2,RPL18A,RPS18,GUK1,ZC3H12A,RPL36,RACK1,RPL35,RPLP2,EIF3CL,RPL38,PLXNC1,RPS11,RNU4ATAC,TNS1,MAP2K3,BRD2,BNIP3L,SSR4,ACSL1,SLX1B,RPS5,RAD23A,COMMD6,NEAT1,COX6B1,FGR,DPM2,MYL6,MED25,VCAN,DOK3,HNRNPH1,RASA4,FKBP8,SLX1A,MT-CO3,HAGH,RPL28,ST6GALNAC4,ATP6V0C,SRSF7,FTL,NFIX,RPL10,EPB41,RPL12,NCF1B,NCF1C,SNORD118,OAZ…
487	FOXP2	532.5	Literature ChIP-seq,34;ARCHS4 Coexpression,1121;ENCODE ChIP-seq,106;Enrichr Queries,598;ReMap ChIP-seq,35;GTEx Coexpression,1301	MT-ND4L,RNF10,MT-ND4,LRRK1,TCIRG1,RPL8,AFF4,LFNG,RPS15,MT-ATP6,RPS16,RPL18A,SNRPD2,BSG,RPL36,RPLP2,TRIM25,PIP4K2A,PLXNC1,RPL37,RPS11,CNPPD1,TNS1,MAP2K3,BRD2,BNIP3L,ZER1,RPS5,PRKCD,RAB3IL1,RAD23A,NEAT1,ANK1,DPM2,MYL6,VCAN,CDC34,ADAM8,MT-CO3,RPL28,UBA52,ST6GALNAC4,ATP6V0C,SRSF7,FTL,NFIX,RPL10,CEBPD,RPL12,AK1,NPRL3,PIK3R2,SNORD118,OAZ1,LMF2,TYMP,PRDX2,STIP1,PRDX5,UBB,HLX,SH3BP2,PCBP2,MTA2,ZBTB7B,RIL…
488	KLF7	532.7	ARCHS4 Coexpression,655;Enrichr Queries,629;GTEx Coexpression,314	WASHC4,CEBPD,RPL12,RPS5,DENND3,PIK3R2,RPL8,PRDX6,KLF2,VCAN,RPS17,LGALS1,HLX,SERPING1,NABP1,RPL29,SERF2,TNS1
489	DLX4	533	Literature ChIP-seq,164;ARCHS4 Coexpression,269;Enrichr Queries,707;GTEx Coexpression,992	CEBPD,TESC,RPL12,RPS5,KRT1,NPRL3,NR2F1,YBX1,RPL8,HNRNPL,STIP1,VCAN,RPS17,RPS16,RPS6KB2,BSG,RPS2,RPL29,EIF3C,RPL23AP42
490	TFAP2E	533	ARCHS4 Coexpression,601;Enrichr Queries,289;GTEx Coexpression,709	CD52,CD74,NFIX,CEBPD,CLK4,ANK1,TENT5C,CORO1A,CD3D,KLF2,APBB1IP,LYL1,TAL1,HLX,ZC3H12A,TSPAN5,LUC7L3,E2F2,GPR146
491	MAF	534	ARCHS4 Coexpression,1189;Enrichr Queries,326;ReMap ChIP-seq,92;GTEx Coexpression,529	MT-ND4L,MT-ND4,RPLP1,CD3D,IFIT3,RPS15,MT-ATP6,LGALS1,RPS16,GUK1,RPL36,RACK1,RPLP2,PLXNC1,RPS11,TNS1,CD52,KRT1,NEAT1,DPM2,PPM1A,MYL6,VCAN,JAML,ADAM8,MT-CO3,ST6GALNAC4,FTL,RPL10,CEBPD,FURIN,FOXO4,SNORD118,OAZ1,LMF2,TYMP,PRDX2,NXF1,SHARPIN,SH3BP2,RPS2,ZBTB7B,MTA2,CD74,MBD6,RPL23A,KLF2,HNRNPL,ATG16L2,TNIP1,MT-RNR2,MT-RNR1,RPS6KB2,EIF3G,R3HDM4,FAU,RNF187
492	HOXA10	534.7	ARCHS4 Coexpression,463;Enrichr Queries,483;GTEx Coexpression,658	NFIX,CEBPD,NPRL3,AK1,NR2F1,SHISA4,RAD23A,RPL8,YBX3,HNRNPL,VCAN,RASA4,E2F2,SLX1A,RPS2,RPL29,OPTN,SNCA
493	ZNF853	535	ARCHS4 Coexpression,585;GTEx Coexpression,485	DNAJB2,PINK1,ZER1,NFIX,SHISA4,FOXO4,RUNDC3A,ADD1,RNF187
494	GATA3	535	Literature ChIP-seq,68;ARCHS4 Coexpression,1131;ENCODE ChIP-seq,79;Enrichr Queries,942;ReMap ChIP-seq,232;GTEx Coexpression,758	MT-ND4L,MT-ND4,RPLP1,TCIRG1,YBX1,RPL10A,WDR45,MT-ATP6,LGALS1,SNRPD2,PIM1,TNFSF10,CTSD,RNU4ATAC,RPS12,KRT1,NEAT1,TENT5C,MYL4,DPM2,RPL26,MT-CO3,OPTN,USP15,CEBPD,FECH,FAXDC2,RPL12,ODC1,AK1,PIK3R2,SNORD118,PRDX2,SEC14L1,PCBP2,CXCR2,E2F2,TSPAN5,STAT6,ZBTB7B,RPL17,CD74,TAF15,DMTN,PCGF5,SIAH2,OGA,RPL23A,FAM104A,USF1,HNRNPL,PINK1,TNIP1,MT-RNR2,MT-RNR1,RPS6KB2,CAPZA2,RANBP10,FAU,EIF3C,GPR146,BCL2L1
495	SCX	536	ARCHS4 Coexpression,536	DNAJB2,MT-ATP6,NPIPA1,RPL28,ATP6V0C,LMF2,RNF187,MXD4
496	ZNF205	538.7	ARCHS4 Coexpression,478;Enrichr Queries,980;GTEx Coexpression,158	USP15,RPL34,HDLBP,PIK3R2,RPL8,IFIT3,LMF2,RPS15,LFNG,LGALS1,BSG,RPL36,RPL35,RPS2,LYN,CD53,AGTPBP1,RPS5,FAM104A,KLF2,HNRNPL,RPS28,FBXL5,EIF3C,RNF187
497	DPF3	539.3	ARCHS4 Coexpression,856;Enrichr Queries,343;GTEx Coexpression,419	NFIX,AK1,NPRL3,NR2F1,GMPR,SHISA4,SPTB,ANK1,TENT5C,MYL4,VCAN,PLXNC1,OPTN,TNS1
498	ETV6	540.5	ARCHS4 Coexpression,161;Enrichr Queries,1057;ReMap ChIP-seq,194;GTEx Coexpression,750	MT-ND4L,MT-ND4,CIITA,NCF2,ITGA2B,SAT1,MT-ATP6,RPS14,LYL1,RPS16,RPS18,SNORD13,NAMPT,RACK1,PIM1,TNFSF10,TRIM25,TNS1,CD53,BRD2,TANGO2,PRKCD,NEAT1,APBB1IP,VCAN,DOK3,JAML,MT-CO3,USP15,GYPC,DENND3,FAM117A,TYMP,SH3BP2,STAT6,RPS2,ZBTB7B,DCAF12,LYN,CD74,RPL41,MPIG6B,USF1,HNRNPL,TNIP1,ATG16L2,MT-RNR2,MT-RNR1,NABP1
499	MYOG	540.5	ARCHS4 Coexpression,1014;ENCODE ChIP-seq,72;Enrichr Queries,780;GTEx Coexpression,296	LRRK2,LRRK1,ALKBH7,RPL10A,YBX3,AFF4,LFNG,RAB43,LGALS1,XPO6,ZC3H12A,RPL36,RPL35,PIP4K2A,RPLP2,CTSD,UBXN6,MAP2K3,SRRM2,BRD2,BNIP3L,ZER1,ACSL1,TANGO2,STRADB,SHISA4,RAD23A,RAB3IL1,RPS3A,NEAT1,GPCPD1,SPTB,ANK1,RUNDC3A,TENT5C,MYL4,CDC34,RASA4,UBA52,SRSF7,ST6GALNAC4,OPTN,S100A8,SMIM5,USP15,CEBPD,AK1,GMPR,PIK3R2,ADIPOR1,ADD1,PRDX5,SEC14L1,SHARPIN,UBB,BAG1,RPL14,PLEK2,ASCC2,IGF2BP2,AHSA2P,OST4,RPL41,TAF15…
500	REST	541.3	Literature ChIP-seq,56;ARCHS4 Coexpression,785;ENCODE ChIP-seq,12;Enrichr Queries,964;ReMap ChIP-seq,66;GTEx Coexpression,1365	MT-ND4L,MT-ND4,RPL32,RPL31,SCARNA2,RPL8,RPL10A,SAT1,RPS15,RPS14,RPS17,RPS16,BSG,RPL36,RPL35,PIP4K2A,RPL38,PLXNC1,RPS11,RPS12,DDX17,SRRM2,RPS7,RPS5,NEAT1,RUNDC3A,ANK1,DPM2,MYL6,MT-CO3,RPL26,RPL29,RPL28,SRSF7,FTL,NPRL3,SNORD118,OAZ1,PRDX2,PRDX5,SHARPIN,UBB,PCBP2,PLEK2,HBQ1,ZBTB7B,SIAH2,OGA,HNRNPL,CLK1,RPS27,RANBP10,TMCC2,FBXL5,RPS24,RNF187,RPLP1,LRRK1,AFF4,MT-ATP6,HBM,RACK1,RPLP2,BRD2,STRADB,RAD23A…
501	TFDP2	542	ARCHS4 Coexpression,935;Enrichr Queries,107;GTEx Coexpression,584	BNIP3L,NFIX,ACSL1,RPL34,FURIN,YBX1,FAM104A,ANK1,TENT5C,KLF2,FAM117A,VCAN,E2F2,PSMF1,ZBTB7B,OPTN,BCL2L1,TNS1,MXD4
502	E2F5	542.3	ARCHS4 Coexpression,737;Enrichr Queries,1105;ReMap ChIP-seq,154;GTEx Coexpression,173	RNF10,B4GALT3,HDLBP,SLC4A1,SNX10,SAT1,LYL1,PIM1,RPL38,DDX17,SRRM2,GPX1,RPS7,RAD23A,GCHFR,MED25,VCAN,CDC34,HNRNPH1,SRSF7,FTL,CEBPD,EPB41,NPRL3,AK1,GMPR,FURIN,OAZ1,GSPT1,LMF2,FAM117A,DNAJB2,PRDX5,EMC3,E2F2,AHSA2P,ZBTB7B,SF3B1,ARGLU1,NKTR,OST4,TIA1,RPL23A,AZU1,CLK1,HNRNPL,SLC25A37,PINK1,RPS27,SHKBP1,RPS6KB2,RANBP10,FBXL5,RNF187,BCL2L1
503	ZNF701	542.7	ARCHS4 Coexpression,502;Enrichr Queries,1040;GTEx Coexpression,86	WASHC4,USP15,CSF3R,NCF2,HDLBP,WASHC2C,NCF1C,PIK3R2,YBX1,IFIT3,ADD1,DNAJB2,CXCR2,BSG,TRIM25,PLXNC1,NADK,LYN,CD53,PRKCD,CLK4,FGR,HNRNPL,VCAN,FCGR2A,DOK3,SHKBP1,NABP1,APOBEC3A,RNF187
504	ZNF516	543.7	ARCHS4 Coexpression,115;Enrichr Queries,1026;GTEx Coexpression,490	CSF3R,CEBPD,NCF1,NCF2,LRRK2,NCF1B,NCF1C,DENND3,LFNG,SHARPIN,FCGR3B,XPO6,SH3BP2,CXCR2,PLXNC1,NADK,TNS1,RAB3IL1,LILRB3,FGR,MED25,VCAN,FAM157A,DOK3,TTLL3,JAML,ATG16L2,ADAM8,APOBEC3A
505	MYBL1	543.8	Literature ChIP-seq,143;ARCHS4 Coexpression,596;Enrichr Queries,1145;GTEx Coexpression,291	GBP5,PCGF5,HBB,DENND3,HBA2,CD3D,KLF2,FAM117A,HNRNPL,VCAN,LGALS1,UBB,XPO6,E2F2,TRIM25,MTA2,RPL28
506	TBX5	544.8	Literature ChIP-seq,21;ARCHS4 Coexpression,1040;Enrichr Queries,613;GTEx Coexpression,505	LRRK2,ITGA2B,AFF4,RPS17,LGALS1,XPO6,NAMPT,ZC3H12A,RPLP2,TRIM25,ELOB,CTSD,UBXN6,TNS1,RPS12,TMOD1,DDX17,MAP2K3,BRD2,RPL23,ANK1,COX6B1,RBX1,MYL4,GCHFR,VCAN,MED25,CDC34,FKBP8,HAGH,RPL28,SRSF7,ST6GALNAC4,ATP6V0C,NFIX,NPRL3,AK1,UQCR11,FURIN,OAZ1,GSPT1,CDC42,UBB,RAB24,PLEK2,ASCC2,PSMF1,MTA2,NADK,NKTR,RPL41,PCGF5,HPS1,NR2F1,PRDX6,SLC25A37,ATG16L2,CAPZA2,NABP1,SMAP2
507	KDM2A	546.5	ARCHS4 Coexpression,145;GTEx Coexpression,948	DDX17,SRRM2,BRD2,MBD6,DENND3,TCIRG1,CORO1A,KLF2,HNRNPL,RAB43,ATG16L2,XPO6,TRIM25,STAT6,ZBTB7B,SMAP2,MTA2,NADK
508	ARID3B	547.5	ARCHS4 Coexpression,989;GTEx Coexpression,106	LYN,CD53,NFIX,NCF1,NCF2,LRRK1,NCF1B,HBB,NCF1C,HBA2,LILRB3,FAM104A,CORO1A,APBB1IP,DOK3,LGALS1,XPO6,MKRN1,ADAM8,IGF2BP2
509	HOXD10	549.3	ARCHS4 Coexpression,508;Enrichr Queries,742;GTEx Coexpression,398	SRRM2,DDX17,BRD2,TIA1,TAF15,NPRL3,NR2F1,HDLBP,RPL10A,ANK1,IFIT3,HNRNPL,MYL6,VCAN,TTLL3,RPS2
510	NFYB	549.4	ARCHS4 Coexpression,939;ENCODE ChIP-seq,114;Enrichr Queries,1028;ReMap ChIP-seq,79;GTEx Coexpression,587	WASHC4,B4GALT3,MT-ND4L,MT-ND4,RPL30,RPLP1,WASHC2C,YBX1,SAT1,MT-ATP6,LGALS1,RPS16,SNRPD2,ZC3H12A,RPLP2,RPL35,UBXN6,TNS1,MAP2K3,BRD2,GPX1,RPS5,TANGO2,NOSIP,GPCPD1,RUNDC3A,COX6B1,RBX1,GCHFR,DPM2,MED25,FKBP8,BLVRB,LUC7L3,MT-CO3,RPL28,UBA52,ST6GALNAC4,SRSF7,ATP6V0C,FTL,SCARNA13,RPL10,FECH,EPB41,NATD1,GMPR,SNORD118,TYMP,CDC42,PRDX5,SHARPIN,RPL14,E2F2,RPL13,STAT6,RPS2,NLRP1,ZBTB7B,MTA2,DCAF12,NKTR,MPP1,…
511	POU3F1	549.5	Literature ChIP-seq,129;ARCHS4 Coexpression,154;Enrichr Queries,882;GTEx Coexpression,1033	SCARNA13,RPL30,NFIX,RPL31,RPL34,RPLP1,RPL36A,DENND3,CORO1A,RPS15,RPS14,SNRPD2,PCBP2,RPL36,RACK1,ELOB,RPL38,PLXNC1,IGF2BP2,ZBTB7B,MTA2,RPL41,TIA1,DMTN,AGTPBP1,KRT1,NR2F1,RPL35A,NOSIP,SHISA4,COMMD6,NEAT1,ANK1,PRDX6,COX6B1,KLF1,SLC25A37,TMEM256,RPS27,ATG16L2,TNIP1,RPS29,HNRNPH1,RPS6KB2,CAPZA2,TRIM58,CPVL,SRSF7
512	ZNF254	550.3	ARCHS4 Coexpression,590;Enrichr Queries,777;GTEx Coexpression,284	DDX17,TIA1,MBD6,FURIN,CLK4,OAZ1,LMF2,CLK1,HNRNPL,VCAN,LUC7L3,TRIM25,AHSA2P,ZBTB7B,ARGLU1,NKTR
513	ZKSCAN1	553	ARCHS4 Coexpression,853;ENCODE ChIP-seq,71;Enrichr Queries,378;ReMap ChIP-seq,101;GTEx Coexpression,1362	RNF10,RPL30,RPL31,RPL34,WASHC2C,SCARNA2,TCIRG1,RPL8,WDR45,AFF4,SAT1,RPS15,LYL1,LGALS1,RPS16,RPL18A,RPS18,RACK1,RPLP2,RPL37,RPS11,RNU4ATAC,MAP2K3,DDX17,SRRM2,CD53,BNIP3L,RPS7,RPS5,TANGO2,RPL23,RAD23A,NEAT1,FAM210B,DPM2,VCAN,CDC34,LUC7L3,CD46,RPL29,ST6GALNAC4,ATP6V0C,FTL,SMIM5,NFIX,RPL10,EPB41,RPL12,ODC1,AK1,PIK3R2,SNORD118,OAZ1,ADD1,TYMP,CDC42,PRDX2,NXF1,PRDX5,SHARPIN,SEC14L1,RAB24,RPL14,EMC3,RPL1…
514	ZNF24	553.3	ARCHS4 Coexpression,945;Enrichr Queries,225;ReMap ChIP-seq,211;GTEx Coexpression,832	SMIM24,EPB41,ODC1,AK1,GMPR,SLC4A1,FURIN,FOXO4,GATA1,AFF4,CDC42,PRDX2,LYL1,PRDX5,LGALS1,GTF2IP4,RACK1,PIM1,PIP4K2A,E2F2,ZBTB7B,SF3B1,DDX17,CD52,OST4,BRD2,TIA1,MPIG6B,RPS7,PRKCD,OGA,RPL23A,AZU1,NEAT1,PDZK1IP1,TENT5C,MYL4,FGR,SLC25A37,TAL1,HNRNPH1,R3HDM4,LUC7L3,RPL29,SRSF7,BCL2L1
515	ATF6	553.3	ARCHS4 Coexpression,347;Enrichr Queries,1231;GTEx Coexpression,82	USP15,CSF3R,CEBPD,NCF2,SLC4A1,SAT1,AFF4,RAB43,RPS15,XPO6,NAMPT,CXCR2,TRIM25,E2F2,STAT6,NADK,LYN,CD53,FIS1,LILRB3,USF1,APBB1IP,FGR,ADAM17,FAM157A,FCGR2A,DOK3,SHKBP1,NABP1,CD46,APOBEC3A
516	ZBTB1	554.3	ARCHS4 Coexpression,730;Enrichr Queries,834;GTEx Coexpression,99	WASHC4,RPL30,CIITA,USP15,CEBPD,NDUFB11,RPL12,LRRK1,RPS15A,NAMPT,RPS2,SF3B1,TRIM22,CD53,BNIP3L,ZER1,RPL23,RPL23A,RPS3A,COX6B1,VCAN,RPL27A,LUC7L3,RPL26,SRSF7,ATP6V0C
517	ZFP57	556	ARCHS4 Coexpression,242;Enrichr Queries,927;GTEx Coexpression,499	CD53,FIS1,SMIM24,CD52,CD74,AGTPBP1,RPS3A,FOXO4,ANK1,GATA1,CD3D,KLF2,FAM117A,KLF1,LYL1,VCAN,EVI2A,RPL18A,SHKBP1,PIP4K2A,SERPING1
518	ZNF561	556.3	ARCHS4 Coexpression,541;Enrichr Queries,731;GTEx Coexpression,397	TIA1,ZER1,RPS5,RPL23,RPL10A,GPCPD1,CLK4,OAZ1,LMF2,FAM210B,DNAJB2,VCAN,RPL18A,BSG,RPL14,NAA15,RPL29,ATP6V0C
519	ZNF653	556.3	ARCHS4 Coexpression,219;Enrichr Queries,112;GTEx Coexpression,1338	BRD2,NFIX,ZER1,PIK3R2,YBX1,KLF2,LMF2,RAB43,DNAJB2,HNRNPL,PRDX2,MED25,CDC34,GUK1,BSG,FKBP8,E2F2,ZBTB7B,MTA2,RPL28,ATP6V0C,UBXN6,OSBP2,RNF187
520	ZNF33B	560.3	ARCHS4 Coexpression,527;Enrichr Queries,438;GTEx Coexpression,716	TIA1,SSR4,CEBPD,OGA,HDLBP,FURIN,NEAT1,CLK4,LMF2,VCAN,LGALS1,HNRNPH1,BSG,LUC7L3,AHSA2P,ARGLU1
521	TFDP1	560.5	ARCHS4 Coexpression,270;Enrichr Queries,507;ReMap ChIP-seq,74;GTEx Coexpression,1391	MT-ND4L,MT-ND4,YBX1,RPL8,YBX3,RPS15,MT-ATP6,LYL1,LGALS1,SNRPD2,RPS18,GUK1,BSG,RACK1,PIM1,RPLP2,RPS11,SRRM2,BRD2,CD52,RPS7,RPS5,TANGO2,RAD23A,NEAT1,ANK1,CDC34,MT-CO3,RPL28,ATP6V0C,SRSF7,FTL,NFIX,FECH,EPB42,EPB41,SNORD118,GATA1,OAZ1,PRDX2,STIP1,E2F2,AHSP,RPS2,ZBTB7B,MTA2,OST4,RPL41,MPIG6B,TAF15,RPL23A,AZU1,KLF1,HNRNPL,ATG16L2,MT-RNR2,MT-RNR1,R3HDM4,NAA15,EIF3C,RPS24,RNF187
522	NKX23	561	ARCHS4 Coexpression,699;GTEx Coexpression,423	SMIM24,CD74,LYL1,MYL6,DOK3,HLX,STAT6,SF3B1,SRSF7,FAM117A,GPR146
523	SKI	561	ARCHS4 Coexpression,701;GTEx Coexpression,421	HNRNPL,DNAJB2,SRRM2,NFIX,LUC7L3,NPIPA1,CLK4,ADD1,MXD4
524	HNF1B	561.3	ARCHS4 Coexpression,849;Enrichr Queries,550;ReMap ChIP-seq,285	MT-ND4L,MT-ND4,NFIX,IFIT3,HK1,MT-ATP6,ZC3H12A,PIP4K2A,TSPAN5,RPL37,IGF2BP2,TNS1,CD74,TESC,NR2F1,RPL23A,PDZK1IP1,ANK1,MYL4,VCAN,TNIP1,MT-RNR2,MT-RNR1,CAPZA2,LUC7L3,SERPING1,MT-CO3,FBXL5,BCL2L1
525	GLI1	561.8	Literature ChIP-seq,160;ARCHS4 Coexpression,88;Enrichr Queries,1126;GTEx Coexpression,873	CSF3R,NCF1,NCF2,LRRK2,LRRK1,NCF1B,DENND3,FOXO4,LFNG,LGALS1,FCGR3B,SEC14L1,XPO6,NAMPT,CXCR2,RPL38,STAT6,PLXNC1,NADK,DDX17,MBD6,RPS7,NR2F1,RAB3IL1,LILRB3,HNRNPL,VCAN,FAM157A,TTLL3,JAML,ATG16L2
526	ZBTB5	562	ARCHS4 Coexpression,324;Enrichr Queries,333;GTEx Coexpression,1029	DDX17,SRRM2,BRD2,TAF15,ACSL1,UQCR11,YBX1,TENT5C,KLF2,IFIT3,HNRNPL,VCAN,LGALS1,RPS6KB2,NAMPT,MTA2,RPS11,SERF2,RPL23AP42
527	ZNF586	563.3	ARCHS4 Coexpression,598;Enrichr Queries,1048;GTEx Coexpression,44	USP15,CSF3R,NCF1,CEBPD,NCF2,NCF1B,HDLBP,HBB,NCF1C,PIK3R2,HBD,YBX1,CORO1A,DNAJB2,XPO6,TRIM25,E2F2,LYN,CD53,RPS5,HBA2,LILRB3,APBB1IP,FGR,FAM157A,FCGR2A,DOK3,SLC6A8,JAML,SHKBP1,R3HDM4,ADAM8,APOBEC3A,RNF187
528	SMAD3	564.6	Literature ChIP-seq,101;ARCHS4 Coexpression,1204;Enrichr Queries,966;ReMap ChIP-seq,128;GTEx Coexpression,424	MT-ND4L,RNF10,MT-ND4,HDLBP,RPL8,RPL10A,AFF4,SAT1,LFNG,MT-ATP6,RPS14,RPS16,LGALS1,GUK1,ZC3H12A,NAMPT,PIM1,RPLP2,TRIM25,NPIPA1,RPL37,RPS12,SRRM2,MAP2K3,BRD2,AGTPBP1,SLX1B,PRKCD,NEAT1,SPTB,DPM2,PPM1A,VCAN,HNRNPH1,RASA4,RPL26,MT-CO3,SRSF7,ST6GALNAC4,OSBP2,RPL10,CEBPD,EPB42,RPL12,FURIN,DENND3,SNORD118,VWCE,GSPT1,TYMP,DNAJB2,PRDX2,NXF1,SHARPIN,TSPAN5,PLEK2,RPS2,IGF2BP2,NLRP1,ZBTB7B,SULT1A4,NADK,RPL41,S…
529	NR4A2	565	Literature ChIP-seq,112;ARCHS4 Coexpression,648;Enrichr Queries,280;GTEx Coexpression,1220	CD74,BRD2,CEBPD,NR2F1,LILRB3,RUNDC3A,TENT5C,SAT1,KLF2,IFIT3,CLK1,NXF1,VCAN,NAMPT,ZC3H12A,NABP1,RPL26,SRSF7
530	ATF1	565	ARCHS4 Coexpression,950;ENCODE ChIP-seq,66;Enrichr Queries,1232;ReMap ChIP-seq,15;GTEx Coexpression,562	WASHC2C,RPL8,ALKBH7,RPS15,RPS16,SNRPD2,RPS18,BSG,PIM1,RPL38,RPS11,SRRM2,BNIP3L,AGTPBP1,RPS7,ACSL1,RPL23,RPS5,TANGO2,NOSIP,NEAT1,RUNDC3A,COX6B1,RBX1,DPM2,MYL6,CDC34,DOK3,RPL26,RPL29,RPL28,UBA52,SRSF7,OPTN,FTL,EPB41,SNORD118,ADIPOR1,OAZ1,PRDX2,PRDX5,SHARPIN,SEC14L1,UBB,OST4,RPL41,MPIG6B,CLK4,HNRNPL,CLK1,RPS28,RPS27,MKRN1,RANBP10,UBE2O,RPS24,RNF187,YBX1,HBD,CD3D,GUK1,RPLP2,BRD2,ZER1,GLRX5,RAD23A,GPC…
531	SOX2	566	Literature ChIP-seq,61;ARCHS4 Coexpression,185;Enrichr Queries,741;ReMap ChIP-seq,249;GTEx Coexpression,1594	MT-ND4L,MT-ND4,RPL30,RPL31,RPL34,RPLP1,SCARNA2,SAT1,LFNG,MT-ATP6,RPS14,RPS18,PIM1,RPL36,RNU4ATAC,TRIM22,DDX17,SSR4,RAD23A,RPS3A,NEAT1,PPM1A,MED25,VCAN,TMEM256,TAL1,MT-CO3,SRSF7,FTL,NFIX,CEBPD,RPL36A,SNORD118,RPS15A,IGF2BP2,ZBTB7B,MTA2,RPL17,ARGLU1,NKTR,SNCA,TIA1,RPL41,TAF15,HBG2,HBG1,NR2F1,OGA,RPL35A,RPL23A,PDZK1IP1,KLF2,HNRNPL,RPS27,MT-RNR2,RPS29,MT-RNR1,CAPZA2,RANBP10,NABP1,FBXL5,RPS24,BCL2L1
532	RXRG	567.7	ARCHS4 Coexpression,1003;Enrichr Queries,254;GTEx Coexpression,446	TMOD1,CD74,TESC,AK1,NPRL3,NR2F1,SHISA4,GMPR,RAD23A,ANK1,PINK1,VCAN,RASA4,STAT6,TNS1,SNCA
533	HMGA1	567.7	ARCHS4 Coexpression,279;Enrichr Queries,27;GTEx Coexpression,1397	RPL12,LRRK1,YBX1,RPL8,RPL10A,HK1,RPS15,RPS14,STIP1,LGALS1,RPS16,RPL18A,RPS18,BSG,RPL36,RACK1,RPL14,RPL35,RPLP2,PLEK2,RPS2,IGF2BP2,RPS11,MTA2,TAF15,RPS5,HNRNPL,NAA15,EIF3C,RPL28,RPS24
534	GPBP1L1	568	ARCHS4 Coexpression,362;GTEx Coexpression,774	DDX17,SRRM2,BRD2,EPB41,RPL12,YBX1,HNRNPL,HNRNPH1,TRIM25,STAT6,ZBTB7B,MTA2,RPL23AP42
535	DBP	569.3	ARCHS4 Coexpression,1163;Enrichr Queries,191;GTEx Coexpression,354	CD74,CEBPD,HDLBP,PIK3R2,RPL23A,RUNDC3A,ANK1,KLF2,IFIT3,SELENBP1,PINK1,LGALS1,FCGR2A,PITHD1,TSPAN5,ATP6V0C,CTSD,S100A8,RNF187
536	FOXC1	569.7	ARCHS4 Coexpression,418;Enrichr Queries,471;GTEx Coexpression,820	BRD2,NFIX,TAF15,CEBPD,NPRL3,NR2F1,HDLBP,YBX1,YBX3,KLF2,HNRNPL,VCAN,RPS17,LGALS1,PCBP2,RPS2,TNS1,RNF187
537	NCOA1	570.8	ARCHS4 Coexpression,128;Enrichr Queries,1387;ReMap ChIP-seq,131;GTEx Coexpression,637	MT-ND4L,MT-ND4,NCF2,LRRK2,SCARNA2,RPL8,AFF4,MT-ATP6,LGALS1,RPS16,SNRPD2,BSG,NAMPT,RPL37,PLXNC1,RNU4ATAC,SRRM2,TMOD1,DDX17,ZER1,NOSIP,NEAT1,TENT5C,RUNDC3A,DPM2,PPM1A,MYL6,JAML,BLVRB,MT-CO3,RPL29,ST6GALNAC4,FTL,SMIM5,USP15,EPB41,FAXDC2,RPL12,AK1,GMPR,GATA1,ADD1,PRDX2,NXF1,STIP1,SEC14L1,PCBP2,CXCR2,NLRP1,ZBTB7B,SERF2,LYN,RPL41,DMTN,HPS1,RPL23A,USF1,KLF1,HNRNPL,PINK1,MT-RNR2,MT-RNR1,MKRN1,SMAP2
538	ZNF260	571	ARCHS4 Coexpression,325;Enrichr Queries,273;GTEx Coexpression,1115	DDX17,BNIP3L,TIA1,PRKCD,NOSIP,FURIN,TCIRG1,CLK4,OAZ1,LMF2,VCAN,TNIP1,NAMPT,NABP1,LUC7L3,TRIM25,STAT6,ZBTB7B,NADK,NKTR
539	BCL11A	572.6	ARCHS4 Coexpression,943;ENCODE ChIP-seq,39;Enrichr Queries,782;ReMap ChIP-seq,100;GTEx Coexpression,999	MT-ND4L,MT-ND4,CIITA,NCF1,NCF2,LRRK2,HDLBP,WASHC2C,TCIRG1,RPL8,MT-ATP6,RPS17,RPS16,RPL36,RPLP2,EIF3CL,PLXNC1,RPS11,RNU4ATAC,RPS12,SRRM2,BRD2,RPS7,ACSL1,SLX1B,KRT1,PRKCD,RPS3A,NEAT1,ANK1,FGR,VCAN,DOK3,RASA4,HNRNPH1,NINJ2,SLX1A,ADAM8,MT-CO3,SRSF7,NFIX,RPL10,ODC1,NCF1B,NCF1C,PIK3R2,DENND3,SNORD118,OAZ1,CORO1A,LMF2,ADD1,TYMP,DNAJB2,PRDX2,PRDX5,SHARPIN,UBB,E2F2,RPS2,ZBTB7B,SERF2,NADK,SNCA,CD74,OST4,RP…
540	FOXP4	575.3	ARCHS4 Coexpression,628;Enrichr Queries,625;GTEx Coexpression,473	SRRM2,BRD2,NFIX,MBD6,HDLBP,NR2F1,FURIN,PIK3R2,ANK1,LMF2,RBX1,HNRNPL,VCAN,MED25,PCBP2,TNS1
541	SP3	576	ARCHS4 Coexpression,334;Enrichr Queries,995;GTEx Coexpression,399	WASHC4,DDX17,ZER1,EPB41,NDUFB11,LRRK2,UQCR11,AFF4,COX6B1,HNRNPL,PRDX2,PINK1,NAMPT,ELOB,HAGH,MTA2,SF3B1
542	NR2F6	576.3	ARCHS4 Coexpression,424;Enrichr Queries,263;ReMap ChIP-seq,263;GTEx Coexpression,1355	SCARNA13,CEBPD,FAXDC2,RPL12,AK1,NATD1,HDLBP,FURIN,PIK3R2,SNORD118,RPL8,CORO1A,ADD1,PRDX5,GUCD1,LGALS1,BSG,PIM1,E2F2,STAT6,RPS2,ZBTB7B,MBNL3,CTSD,LINC00570,CD74,RPL41,DMTN,GPX1,RPL23,SIAH2,GLRX5,NR2F1,NEAT1,GCHFR,HNRNPL,CDC34,SLC6A8,RPL29,EIF3C,BCL2L1,RNF187
543	SPIC	578	ARCHS4 Coexpression,1328;Enrichr Queries,172;GTEx Coexpression,234	CD53,MAP2K3,CD52,CD74,GBP5,CIITA,CSF3R,NCF2,PRKCD,CORO1A,TENT5C,USF1,KLF2,IFIT3,FGR,ATG16L2,SH3BP2,CPVL,TRIM22,S100A8
544	WIZ	579	ARCHS4 Coexpression,393;Enrichr Queries,163;GTEx Coexpression,1181	DDX17,SRRM2,BRD2,NFIX,MBD6,TAF15,HDLBP,FURIN,PIK3R2,YBX1,LMF2,HNRNPL,HNRNPH1,BSG,PCBP2,MTA2,TNS1,RNF187
545	ESR1	580.3	Literature ChIP-seq,77;ARCHS4 Coexpression,1379;ENCODE ChIP-seq,113;Enrichr Queries,1151;ReMap ChIP-seq,170;GTEx Coexpression,592	SCARNA13,MT-ND4L,MT-ND4,CEBPD,FAXDC2,RPLP1,ODC1,HDLBP,SCARNA2,TCIRG1,LFNG,MT-ATP6,PRDX2,RPS16,ZC3H12A,SH3BP2,RPLP2,RPL13,E2F2,TRIM25,ELOB,ZBTB7B,CTSD,TNS1,SRRM2,TIA1,SIAH2,GLRX5,PRKCD,RPL23A,NEAT1,TENT5C,ANK1,PRDX6,HNRNPL,DPM2,TTLL3,ATG16L2,MT-RNR2,MT-RNR1,BLVRB,MT-CO3,FAU,HAGH,CD46,EIF3C,ST6GALNAC4,BCL2L1
546	ZNF658	580.5	ARCHS4 Coexpression,689;Enrichr Queries,472	CEBPD,ACSL1,TENT5C,OAZ1,IFIT3,HNRNPL,VCAN,BSG,TNFSF10,RPL28,UBA52,ATP6V0C,S100A8
547	PDX1	581.4	Literature ChIP-seq,49;ARCHS4 Coexpression,965;Enrichr Queries,864;ReMap ChIP-seq,292;GTEx Coexpression,737	NFIX,EPB41,NDUFB11,SNORD118,SAT1,LMF2,LFNG,STIP1,UBB,GUK1,PCBP2,RPL38,FBXO7,NKTR,SNCA,TMOD1,RAB2B,RPL41,SSR4,SLX1B,NR2F1,RPL35A,NEAT1,ANK1,RUNDC3A,HNRNPL,MYL4,MYL6,TAL1,RASA4,RANBP10,R3HDM4,BLVRB,RPL26,HAGH,CD46,BCL2L1
548	OLIG2	583.3	Literature ChIP-seq,89;ARCHS4 Coexpression,792;Enrichr Queries,312;GTEx Coexpression,1140	NFIX,CEBPD,NCF2,RPLP1,ODC1,HDLBP,YBX1,RPL8,SAT1,YBX3,GSPT1,LFNG,DNAJB2,RPS15,STIP1,LGALS1,SEC14L1,UBB,XPO6,PIP4K2A,TSPAN5,PLXNC1,RPS11,SERF2,NKTR,SNCA,MBD6,NR2F1,SHISA4,NEAT1,GPCPD1,ANK1,RUNDC3A,KLF2,USF1,HNRNPL,VCAN,MED25,PINK1,RPS28,ATG16L2,SERPING1,TRIM58,NAA15,CPVL
549	ETV2	584.8	Literature ChIP-seq,125;ARCHS4 Coexpression,1154;Enrichr Queries,126;GTEx Coexpression,934	RPL30,NFIX,CEBPD,FECH,NCF1C,ALKBH7,CORO1A,CD3D,GSPT1,CDC42,LGALS1,HLX,RPL36,E2F2,RPL35,RPL13,RPL38,NLRP1,ZBTB7B,UBXN6,SNCA,CD74,RPS7,NR2F1,PRDX6,KLF2,KLF1,VCAN,TTLL3,TAL1,FSCN3,OPTN
550	DEAF1	586	ARCHS4 Coexpression,687;Enrichr Queries,582;ReMap ChIP-seq,89;GTEx Coexpression,986	MT-ND4L,MT-ND4,SCARNA2,YBX1,MT-ATP6,RPS15,FCGR3B,RPS18,BSG,RACK1,RPLP2,ELOB,RNU4ATAC,CTSD,UBXN6,DDX17,SRRM2,RPS7,RPL23,NEAT1,RUNDC3A,COX6B1,MYL6,CDC34,BLVRB,LUC7L3,MT-CO3,RPL28,ATP6V0C,FTL,NFIX,PIK3R2,FOXO4,SNORD118,GSPT1,FAM117A,DNAJB2,GUCD1,SHARPIN,STAT6,RPS2,ZBTB7B,MTA2,ARGLU1,FIS1,OST4,RPL41,LILRB3,HNRNPL,FCGR2A,RPS27,MT-RNR2,MT-RNR1,RANBP10,FAU,RNF187,MXD4
551	SLC2A4RG	586.7	ARCHS4 Coexpression,456;Enrichr Queries,99;GTEx Coexpression,1205	GPX1,CEBPD,HDLBP,FURIN,PIK3R2,TCIRG1,RPL8,LMF2,GCHFR,LFNG,HNRNPL,STIP1,PRDX5,MED25,LGALS1,GUK1,BLVRB,ZBTB7B,CTSD,RPL28,FTL,MXD4
552	ZBTB37	587	ARCHS4 Coexpression,617;Enrichr Queries,1039;GTEx Coexpression,105	DDX17,WASHC4,USP15,CSF3R,NCF2,EPB41,LRRK2,OGA,DENND3,RPL8,AFF4,FGR,FCGR2A,TTLL3,ATG16L2,AGO4,XPO6,SH3BP2,BSG,NABP1,PLXNC1,NKTR,TNS1
553	HES7	587	ARCHS4 Coexpression,554;Enrichr Queries,154;GTEx Coexpression,1053	NFIX,CEBPD,RPL32,NR2F1,RPL23A,NEAT1,ANK1,KLF2,USF1,LFNG,LGALS1,FCGR2A,HLX,RACK1,LUC7L3,E2F2,RPL13,NPIPA1,AHSA2P,ZBTB7B,RPL17
554	HES4	587.7	ARCHS4 Coexpression,90;Enrichr Queries,77;GTEx Coexpression,1596	CEBPD,RPL32,NDUFB11,RPL36A,GMPR,RPL8,IFIT3,TYMP,RPS15,RPS17,LGALS1,RPS15A,ARMCX7P,RPS18,NAMPT,ZC3H12A,TNFSF10,RPL36,RACK1,RPL13,RPL38,RPS2,IGF2BP2,RPS11,RPL17,TRIM22,GBP5,RPS7,MTND1P23,RPS28P7,KLF2,RPL3P4,VCAN,CDC34,RPL26,ATP6V0C,OPTN,FTL,RNF187
555	CUX1	588.5	Literature ChIP-seq,69;ARCHS4 Coexpression,763;ENCODE ChIP-seq,80;Enrichr Queries,1033;ReMap ChIP-seq,214;GTEx Coexpression,1372	RPL31,ITGA2B,WASHC2C,SCARNA2,RPL10A,SAT1,RPS15,C4A,LGALS1,RPS16,RPL18A,SNRPD2,RPS18,BSG,ZC3H12A,PIM1,RPL36,TNFSF10,RPL37,RPS11,FBXO7,TNS1,RPS12,SRRM2,TMOD1,SLX1B,RPS5,NOSIP,NEAT1,ANK1,COX6B1,ADAM17,CDC34,NINJ2,FKBP8,RPL26,UBA52,SRSF7,RPL28,OPTN,FTL,SMIM5,GYPC,FECH,EPB41,PIK3R2,SNORD118,ADIPOR1,OAZ1,PRDX2,STIP1,PRDX5,SHARPIN,NLRP1,ZBTB7B,LYN,OST4,RPL41,MPIG6B,HBG1,HPS1,OGA,HNRNPL,RPS28,RPS27,ATG16…
556	TEAD2	588.8	ARCHS4 Coexpression,764;Enrichr Queries,969;ReMap ChIP-seq,269;GTEx Coexpression,353	RPL32,RPL10,EPB41,NPRL3,LRRK1,HDLBP,GMPR,SNORD118,YBX1,SAT1,SEC14L1,LGALS1,GUK1,TSPAN5,IGF2BP2,RPS11,DDX17,TIA1,MBD6,RPS5,NOSIP,RPL23A,RPS3A,PDZK1IP1,RUNDC3A,KLF2,COX6B1,HNRNPL,MYL6,RPS28,VCAN,PITHD1,LUC7L3,EIF3C,ATP6V0C,RNF187,BCL2L1
557	PURB	590.5	ARCHS4 Coexpression,409;GTEx Coexpression,772	DDX17,SRRM2,TAF15,HDLBP,UQCR11,YBX1,CLK4,AFF4,HNRNPL,TSPAN5,LUC7L3,TRIM25,MTA2
558	TGIF2	590.8	ARCHS4 Coexpression,863;Enrichr Queries,1098;ReMap ChIP-seq,199;GTEx Coexpression,203	CIITA,RPLP1,LRRK1,TCIRG1,RPL8,LFNG,RPS18,RACK1,RPLP2,CNPPD1,TRIM22,CD52,BRD2,RPS5,NEAT1,COX6B1,LUC7L3,HAGH,RPL29,OPTN,FTL,CEBPD,ODC1,SNORD118,PRDX2,NXF1,SHARPIN,PCBP2,SH3BP2,E2F2,STAT6,RPS2,ZBTB7B,CD74,FIS1,OST4,RPL41,MPIG6B,RPL23A,HNRNPL,SCARNA9,PINK1,SLC25A39,RPS29,PITHD1,RANBP10,FAU,NAA15,BCL2L1
559	ZNF439	592.7	ARCHS4 Coexpression,1387;Enrichr Queries,239;GTEx Coexpression,152	DDX17,SRRM2,TIA1,NFIX,CEBPD,OGA,HDLBP,CLK4,TENT5C,IFIT3,VCAN,HNRNPH1,EMC3,TNFSF10,LUC7L3,TSPAN5,SF3B1,ARGLU1,TRIM22,NKTR,MXD4
560	ZNF789	593	ARCHS4 Coexpression,1410;Enrichr Queries,54;GTEx Coexpression,315	DDX17,BRD2,TIA1,OGA,HDLBP,NEAT1,CLK4,AFF4,IFIT3,VCAN,ATG16L2,HNRNPH1,NAMPT,TNFSF10,LUC7L3,E2F2,AHSA2P,ARGLU1,NKTR
561	ZNF302	593.3	ARCHS4 Coexpression,1304;Enrichr Queries,128;GTEx Coexpression,348	DDX17,TIA1,NEAT1,CLK4,IFIT3,CDC42,VCAN,ARMCX7P,NAMPT,PIM1,E2F2,LUC7L3,NABP1,AHSA2P,ZBTB7B,MTA2,SRSF7,RPS24,NKTR
562	HOXA11	595	ARCHS4 Coexpression,492;Enrichr Queries,482;GTEx Coexpression,811	NFIX,CEBPD,RPS7,NPRL3,NR2F1,HDLBP,YBX1,ANK1,HNRNPL,MYL6,VCAN,RPS17,LGALS1,HLX,RPL35,RPL38,RPS2,RPL29
563	HOXA4	595.3	ARCHS4 Coexpression,309;Enrichr Queries,314;GTEx Coexpression,1163	NFIX,CEBPD,NPRL3,AK1,NR2F1,HDLBP,SHISA4,YBX1,ANK1,YBX3,KLF2,MYL6,CDC34,HLX,PCBP2,RPS2,IGF2BP2,ATP6V0C,TNS1
564	HMBOX1	596.3	ARCHS4 Coexpression,624;Enrichr Queries,1173;ReMap ChIP-seq,88;GTEx Coexpression,500	MT-ND4L,RNF10,CIITA,MT-ND4,RPLP1,SCARNA2,RPL8,SAT1,CD3D,YBX3,AFF4,MT-ATP6,BSG,PIM1,TNFSF10,PIP4K2A,RPL37,RNU4ATAC,TNS1,CD53,BRD2,ACSL1,RPL23,GPCPD1,NEAT1,TENT5C,MYL4,ADAM17,VCAN,JAML,MT-CO3,RPL29,USP15,EPB41,GMPR,FURIN,OAZ1,GSPT1,CDC42,DNAJB2,STIP1,SEC14L1,NKTR,MPP1,RPL41,MPIG6B,HBG1,SIAH2,RPL23A,CLK1,HNRNPL,SLC25A37,SCARNA9,MT-RNR2,PITHD1,MT-RNR1,NAA15,FBXL5,BCL2L1
565	ZNF44	598	ARCHS4 Coexpression,925;Enrichr Queries,377;GTEx Coexpression,492	BRD2,USP15,HDLBP,YBX1,NEAT1,CLK4,TENT5C,KLF2,IFIT3,HNRNPL,VCAN,TTLL3,HNRNPH1,MTA2,NKTR,TNS1
566	LHX2	598	ARCHS4 Coexpression,460;Enrichr Queries,552;ReMap ChIP-seq,280;GTEx Coexpression,1100	MT-ND4L,MT-ND4,NFIX,NDUFB11,RPL12,NPRL3,MTCO2P2,MT-ATP6,RPS15A,ARMCX7P,RACK1,TSPAN5,RPL13,RPL37,IGF2BP2,RPL17,LYN,STRADB,TESC,NR2F1,NEAT1,GPCPD1,RUNDC3A,ANK1,APBB1IP,SCARNA9,MYL6,VCAN,EVI2A,MT-RNR2,MT-RNR1,CAPZA2,NABP1,LUC7L3,MT-CO3,FTL
567	ZNF548	598.3	ARCHS4 Coexpression,1083;Enrichr Queries,490;GTEx Coexpression,222	WASHC4,DDX17,CIITA,HDLBP,PIK3R2,AFF4,KLF2,CLK1,VCAN,RPS28,GUK1,NAMPT,LUC7L3,ELOB,SF3B1,SRSF7,NKTR,RNF187,TNS1
568	ZNF212	598.7	ARCHS4 Coexpression,673;Enrichr Queries,397;GTEx Coexpression,726	BRD2,RPL8,CORO1A,KLF2,LFNG,STIP1,MED25,SHKBP1,RPS6KB2,PIM1,EIF3G,UBE2O,ZBTB7B,MTA2,SRSF7,MXD4
569	ZNF84	599	ARCHS4 Coexpression,729;Enrichr Queries,412;GTEx Coexpression,656	DDX17,TIA1,OGA,FURIN,CLK4,OAZ1,RPS17,LUC7L3,TRIM25,SMN1,NAA15,AHSA2P,ZBTB7B,NKTR
570	HOXC6	601.3	ARCHS4 Coexpression,560;Enrichr Queries,631;GTEx Coexpression,613	WASHC4,NFIX,CEBPD,NPRL3,NR2F1,HDLBP,YBX1,HNRNPL,VCAN,RPS17,RPS28,LGALS1,IGF2BP2,RPL37,RNF187
571	ZBTB10	601.7	ARCHS4 Coexpression,386;Enrichr Queries,788;GTEx Coexpression,631	GPX1,UQCR11,TCIRG1,AFF4,OAZ1,KLF2,VCAN,PRDX5,GUK1,SHKBP1,NAMPT,ZBTB7B,MTA2,ATP6V0C,SERF2,TNS1
572	ZBTB3	602.3	ARCHS4 Coexpression,1455;Enrichr Queries,195;GTEx Coexpression,157	CD53,CSF3R,NCF1,CEBPD,NCF2,TESC,NCF1B,HDLBP,NCF1C,CORO1A,KLF2,IFIT3,LFNG,STIP1,DOK3,JAML,SHKBP1,CXCR2,TRIM25,E2F2,NABP1,BCL2L1,MXD4
573	SOX13	602.5	ARCHS4 Coexpression,1123;Enrichr Queries,618;ReMap ChIP-seq,175;GTEx Coexpression,494	SCARNA13,CEBPD,FAXDC2,SMIM1,LRRK1,SCARNA2,PIK3R2,TCIRG1,SNORD118,OAZ1,TYMP,LFNG,GUCD1,RPS15A,BSG,PIM1,STAT6,RPS2,MBNL3,RPS11,TNS1,RPS12,BRD2,RPL41,TIA1,MPIG6B,ACSL1,RPL23,SIAH2,GLRX5,RPL23A,NEAT1,ANK1,KLF2,CLK1,VCAN,JAML,NINJ2,RPL27A,CAPZA2,SERPING1,FAU,HAGH,CPVL,ATP6V0C,FTL,BCL2L1
574	NR4A3	603	ARCHS4 Coexpression,411;Enrichr Queries,350;GTEx Coexpression,1048	TMOD1,MAP2K3,MPP1,CD74,GPX1,CEBPD,ACSL1,TENT5C,SAT1,KLF2,IFIT3,TYMP,MYL4,APBB1IP,VCAN,NAMPT,ZC3H12A,NABP1
575	ETV4	603.5	ARCHS4 Coexpression,833;Enrichr Queries,1293;ReMap ChIP-seq,116;GTEx Coexpression,172	MT-ND4L,MT-ND4,LRRK1,TCIRG1,RPL8,MT-ATP6,RPS16,LGALS1,SNRPD2,RPS18,BSG,RPL36,RACK1,RPL35,RPLP2,RPS11,LINC00570,BRD2,RPS7,RPS5,RPL23,GLRX5,NEAT1,VCAN,CDC34,MT-CO3,RPL29,FTL,SCARNA13,RPL10,FAXDC2,SMIM1,ODC1,SNORD118,TYMP,PRDX2,PRDX5,STAT6,RPS2,IGF2BP2,ZBTB7B,MBNL3,MTA2,OST4,RPL41,DMTN,RPL23A,SLC6A8,MT-RNR2,RPL27A,MT-RNR1,R3HDM4,FAU,EIF3C,BCL2L1
576	FOXB1	603.7	ARCHS4 Coexpression,67;Enrichr Queries,1241;GTEx Coexpression,503	RPL30,RPL32,RPL31,RPL34,RPLP1,ODC1,RPL36A,SNX10,DNAJB2,RPS15,RPS14,RPS15A,RPL18A,SNRPD2,RPL36,PIP4K2A,RPLP2,ELOB,RPL37,RPL39,RPL17,RPL41,RPL23,NR2F1,RPL35A,RPL23A,RPS3A,COMMD6,COX6B1,RPS28,TMEM256,RPS27,PITHD1,TAL1,RPS29,FAU,RPS24
577	FOXJ3	604.3	ARCHS4 Coexpression,425;Enrichr Queries,1036;GTEx Coexpression,352	DDX17,SRRM2,TAF15,OGA,RAD23A,UQCR11,YBX1,SPTB,YBX3,AFF4,RBX1,MYL6,RASA4,E2F2,ELOB,OPTN,SERF2
578	THAP5	604.3	ARCHS4 Coexpression,819;Enrichr Queries,706;GTEx Coexpression,288	WASHC4,SRRM2,TIA1,SSR4,RPLP1,AFF4,HNRNPL,PPM1A,RPL18A,HNRNPH1,BSG,RPLP2,STAT6,MTA2,CD46,RPL28
579	REL	605	ARCHS4 Coexpression,1411;Enrichr Queries,229;GTEx Coexpression,175	LYN,CD53,CD52,CD74,USP15,CIITA,NCF1,CEBPD,PRKCD,GPCPD1,KLF2,IFIT3,CDC42,SCARNA9,VCAN,TNIP1,NAMPT,ZC3H12A,TRIM25,NABP1,ADAM8
580	EPAS1	605.3	ARCHS4 Coexpression,1085;Enrichr Queries,580;ReMap ChIP-seq,220;GTEx Coexpression,536	MT-ND4L,RNF10,MT-ND4,CEBPD,RPL34,HDLBP,DENND3,RPL10A,SAT1,LFNG,MT-ATP6,PRDX2,RPS14,FCGR3B,LGALS1,NAMPT,SH3BP2,TNFSF10,RACK1,RPL13,IGF2BP2,TNS1,LYN,OST4,RPS7,RAD23A,KLF2,APBB1IP,FGR,SLC25A37,RPS28,VCAN,TAL1,MT-RNR2,MT-RNR1,SERPING1,UBE2O,ADAM8,MT-CO3,SRSF7
581	ZNF219	605.7	ARCHS4 Coexpression,752;Enrichr Queries,270;GTEx Coexpression,795	AGTPBP1,CEBPD,PIK3R2,COMMD6,KLF2,HNRNPL,MYL6,VCAN,LGALS1,SLC6A8,TNIP1,E2F2,STAT6,IGF2BP2,ZBTB7B,ATP6V0C,MXD4
582	ZNF777	606	ARCHS4 Coexpression,226;Enrichr Queries,1062;GTEx Coexpression,530	MAP2K3,SRRM2,BRD2,NFIX,TAF15,CEBPD,HDLBP,RAD23A,PIK3R2,YBX1,HNRNPL,MED25,SRRD,RPS2,EIF3C,ZBTB7B,MTA2,RPL28,ATP6V0C,RPL23AP42,RNF187
583	E2F1	606.3	Literature ChIP-seq,10;ARCHS4 Coexpression,661;ENCODE ChIP-seq,112;Enrichr Queries,1326;ReMap ChIP-seq,179;GTEx Coexpression,1350	RPL30,RPL32,RPL31,HDLBP,RPL8,RPL10A,ALKBH7,SAT1,RPS15,RPS14,RPS17,LGALS1,RPS16,SNRPD2,RPL18A,RPS18,ZC3H12A,BSG,PIM1,RPL35,PIP4K2A,RPL37,RPS11,RPL39,FBXO7,RPS12,DDX17,AGTPBP1,RPS7,RPS5,NEAT1,COX6B1,RBX1,MYL4,DPM2,MYL6,RPL26,RPL29,RPL28,UBA52,SRSF7,FTL,FECH,NDUFB11,NPRL3,GMPR,SNORD118,FOXO4,OAZ1,PRDX2,STIP1,PRDX5,SHARPIN,PLEK2,PSMF1,ZBTB7B,SERF2,LYN,RPL41,TIA1,SIAH2,PRDX6,HNRNPL,CLK1,RPS28,RPS27,AT…
584	TBX1	607.3	ARCHS4 Coexpression,1320;Enrichr Queries,184;GTEx Coexpression,318	NFIX,CEBPD,NPRL3,NR2F1,GMPR,RAD23A,SPTB,YBX3,ANK1,KLF2,LFNG,RASA4,HLX,OPTN,TNS1
585	ALX4	608	ARCHS4 Coexpression,611;Enrichr Queries,1094;GTEx Coexpression,119	RPL30,NFIX,RPL32,RPLP1,RPL12,RPL36A,HDLBP,PIK3R2,RPL8,RPL10A,RPS14,RPS15A,RPS18,HLX,RACK1,RPS2,RPL39,TNS1,SRRM2,RPL23,NR2F1,RAB3IL1,ANK1,HNRNPL,RPL29
586	MYBL2	608.7	Literature ChIP-seq,31;ARCHS4 Coexpression,493;ENCODE ChIP-seq,97;Enrichr Queries,1377;ReMap ChIP-seq,215;GTEx Coexpression,1439	MT-ND4L,MT-ND4,RPL30,RPL32,RPL31,RPL34,SCARNA2,RPL8,SAT1,RPS15,RPS14,RPS17,RPS16,RPS18,NAMPT,BSG,PIM1,RPL36,RPL35,RPL37,RPS11,RPL39,RPS12,DDX17,BNIP3L,RPL23,NEAT1,RUNDC3A,COX6B1,SERPING1,MT-CO3,RPL29,SRSF7,FTL,SNORD118,PRDX2,STIP1,GUCD1,SEC14L1,UBB,BAG1,ZBTB7B,SERF2,OST4,TIA1,RPL41,SIAH2,HPS1,NR2F1,PRDX6,CLK4,CLK1,HNRNPL,SCARNA9,RPS28,RPS27,RPS29,RPL27A,MKRN1,NABP1,RPS24,BCL2L1,MXD4,YBX1,MT-ATP6,…
587	ZBTB21	609	ARCHS4 Coexpression,816;GTEx Coexpression,402	BRD2,OST4,ZER1,CEBPD,ZC3H12A,SMN1,AFF4,SERF2,COX6B1
588	ZNF10	610	ARCHS4 Coexpression,608;Enrichr Queries,951;GTEx Coexpression,271	DDX17,TIA1,MBD6,OGA,TENT5C,OAZ1,HNRNPL,NXF1,TNIP1,BSG,LUC7L3,TRIM25,AHSA2P,NLRP1,ZBTB7B,MTA2,NKTR
589	ZNF107	612.3	ARCHS4 Coexpression,522;Enrichr Queries,1161;GTEx Coexpression,154	LYN,CD53,CD52,CD74,CIITA,LRRK1,CORO1A,IFIT3,CDC42,DNAJB2,VCAN,PINK1,ATG16L2,HNRNPH1,BSG,TNFSF10,TRIM25,STAT6,NAA15,SF3B1,ATP6V0C,TRIM22
590	SOX12	612.7	ARCHS4 Coexpression,749;Enrichr Queries,506;GTEx Coexpression,583	NFIX,TAF15,NR2F1,PIK3R2,YBX1,ANK1,LFNG,HNRNPL,VCAN,LUC7L3,E2F2,NPIPA1,IGF2BP2,MXD4,RNF187
591	ZNF721	612.7	ARCHS4 Coexpression,445;Enrichr Queries,20;GTEx Coexpression,1373	RPL34,RPL12,FURIN,RPL8,OAZ1,LMF2,LGALS1,UBB,NAMPT,BSG,RPL36,ZBTB7B,SF3B1,ARGLU1,NKTR,DDX17,SRRM2,OGA,RPL23A,RPS3A,NEAT1,CLK4,HNRNPL,MYL6,VCAN,TNIP1,RPS29,HNRNPH1,LUC7L3,NAA15,RPL28,SRSF7,ATP6V0C,RPS24,FTL
592	XBP1	613	ARCHS4 Coexpression,1447;Enrichr Queries,48;ReMap ChIP-seq,251;GTEx Coexpression,706	TMPRSS9,CEBPD,FAXDC2,RPL12,AK1,HDLBP,SNORD118,YBX1,ALKBH7,RPL8,RPL10A,LMF2,STIP1,RPS14,PRDX5,SHARPIN,LGALS1,SNRPD2,RPL36,PIM1,RACK1,RPL35,RPS2,RPS11,CTSD,CD74,GPX1,SSR4,RPS5,SIAH2,RAD23A,NEAT1,KLF1,COX6B1,RPS28,HNRNPH1,FKBP8,UBA52,RPS24,FTL,BCL2L1
593	ZNF224	613	ARCHS4 Coexpression,1231;Enrichr Queries,68;GTEx Coexpression,540	WASHC4,DDX17,SRRM2,TIA1,OGA,HDLBP,WASHC2C,YBX1,NEAT1,CLK4,VCAN,AGO4,TNFSF10,LUC7L3,ELOB,PLXNC1,AHSA2P,ARGLU1,TRIM22,NKTR,TNS1
594	MBD1	613.3	ARCHS4 Coexpression,217;Enrichr Queries,368;GTEx Coexpression,1255	DDX17,SRRM2,BRD2,TCIRG1,ALKBH7,AFF4,CORO1A,LMF2,HNRNPL,MED25,LGALS1,DOK3,TNIP1,HNRNPH1,XPO6,TRIM25,STAT6,ZBTB7B,MTA2,NADK,BCL2L1,TNS1
595	ZGLP1	614	ARCHS4 Coexpression,169;GTEx Coexpression,1059	MPP1,OST4,SMIM5,GPX1,PCGF5,FAXDC2,ITGA2B,GMPR,PDZK1IP1,RUNDC3A,OAZ1,DNAJB2,OR2W3,TAL1,EMC3,TRIM58,HBQ1,SNCA
596	PITX3	614.3	ARCHS4 Coexpression,754;Enrichr Queries,708;GTEx Coexpression,381	NFIX,AK1,NR2F1,GMPR,SHISA4,RAD23A,SPTB,ANK1,YBX3,KLF2,RASA4,TAL1,HLX,CPVL,OPTN
597	ZNF230	615.3	ARCHS4 Coexpression,1150;Enrichr Queries,669;GTEx Coexpression,27	USP15,CSF3R,NCF1,CEBPD,NCF2,NCF1B,HDLBP,HBB,NCF1C,YBX1,IFIT3,RAB43,LFNG,FCGR3B,XPO6,CXCR2,NAMPT,TRIM25,PLXNC1,TNS1,LYN,CD53,LILRB3,CLK4,APBB1IP,FGR,HNRNPL,FAM157A,FCGR2A,DOK3,JAML,SHKBP1,ADAM8,SMAP2,APOBEC3A
598	FOXA2	617	Literature ChIP-seq,150;ARCHS4 Coexpression,563;ENCODE ChIP-seq,61;Enrichr Queries,1089;ReMap ChIP-seq,286;GTEx Coexpression,1553	CIITA,CSF3R,RPL31,LRRK1,HDLBP,WASHC2C,YBX1,RPL8,SAT1,HK1,RAB43,RPS14,RPS17,CA1,SNRPD2,RPL18A,BSG,ZC3H12A,PIM1,PIP4K2A,PLXNC1,CTSD,LINC00570,DDX17,CD53,BNIP3L,BRD2,AGTPBP1,ZER1,RPS7,SSR4,ACSL1,GLRX5,RPS5,TESC,RPS3A,RAB3IL1,NEAT1,GPCPD1,COMMD6,FGR,TMEM256,JAML,NINJ2,IFIT1B,LUC7L3,SLX1A,RPL26,HAGH,RPL29,UBA52,SRSF7,OPTN,OSBP2,SCARNA13,USP15,NFIX,CEBPD,EPB41,ODC1,FURIN,SNORD118,GSPT1,ADD1,DNAJB2,SELE…
599	LMX1A	617	ARCHS4 Coexpression,205;Enrichr Queries,747;GTEx Coexpression,899	RPL30,RPL41,MBD6,RPL31,RPL34,RPLP1,NPRL3,NR2F1,RPL35A,COMMD6,ANK1,RPS14,TMEM256,RPS27,SNRPD2,TAL1,HLX,RPS29,RPL36,ELOB,NLRP1
600	ZNF761	618	ARCHS4 Coexpression,740;Enrichr Queries,1101;GTEx Coexpression,13	RPL10,RPL31,RPL34,RPL12,RPL8,RPL10A,OAZ1,IFIT3,DNAJB2,RPS15A,LGALS1,BSG,RPL36,RACK1,RPL14,RPL13,AHSA2P,RPS11,SF3B1,RPL17,RPL41,TIA1,RPS7,RPL23,RPS5,RPL35A,RPS3A,CLK1,VCAN,RPS27,HNRNPH1,RPL27A,RPL26,CD46,SRSF7,ATP6V0C,RPS24,RNF187
601	ZNF34	618	ARCHS4 Coexpression,985;Enrichr Queries,198;GTEx Coexpression,671	LYN,BRD2,NFIX,CEBPD,HDLBP,DENND3,YBX1,RPL8,NEAT1,CLK4,KLF2,HNRNPL,SHARPIN,NPIPA1,CNPPD1,OPTN,TNS1
602	ZNF91	618.3	ARCHS4 Coexpression,820;Enrichr Queries,245;GTEx Coexpression,790	DDX17,BNIP3L,GPX1,CEBPD,ACSL1,RPL12,RPL8,CLK4,OAZ1,IFIT3,HNRNPL,VCAN,LGALS1,LUC7L3,RPL29,FTL
603	FOXI3	621	ARCHS4 Coexpression,952;GTEx Coexpression,290	RPS15,DNAJB2,RPS18,RPLP1,SH3BP2,KRT1,RPS6KB2,TRIM25,STAT6,ZBTB7B
604	TSC22D1	621	ARCHS4 Coexpression,338;Enrichr Queries,342;GTEx Coexpression,1183	BNIP3L,CD74,SMIM5,CEBPD,FAXDC2,RPL12,ITGA2B,ADD1,KLF2,HNRNPL,RPS17,LGALS1,RPS29,CAPZA2,RPL29,RPS11,MTA2,CTSD,UBA52,RPS24
605	ZNF197	622.5	ARCHS4 Coexpression,444;Enrichr Queries,561;ReMap ChIP-seq,106;GTEx Coexpression,1379	MT-ND4L,B4GALT3,MT-ND4,ALAS2,RPL32,SLC4A1,TCIRG1,AFF4,RPS15,MT-ATP6,LYL1,HBM,RPL18A,BSG,RPL36,TRIM25,DDX17,RAB2B,CD52,KRT1,RAD23A,RUNDC3A,PPM1A,CDC34,DOK3,JAML,TAL1,LUC7L3,MT-CO3,OPTN,NFIX,GYPC,EPB41,NPRL3,NATD1,FOXO4,OAZ1,LMF2,FAM117A,DNAJB2,PRDX2,STAT6,RPS2,ZBTB7B,SF3B1,NKTR,OST4,TIA1,HBG1,AZU1,PDZK1IP1,SLC25A37,RPS27,MT-RNR2,MT-RNR1,SHKBP1,RANBP10,FBXL5
606	ZBTB25	624.7	ARCHS4 Coexpression,1343;Enrichr Queries,352;GTEx Coexpression,179	DDX17,TIA1,CIITA,CEBPD,OGA,HDLBP,GPCPD1,TENT5C,KLF2,IFIT3,CLK1,SCARNA9,LGALS1,NAMPT,ZC3H12A,NABP1,AHSA2P,ARGLU1,NKTR,NPIPB5
607	TBX3	626.3	Literature ChIP-seq,57;ARCHS4 Coexpression,1069;Enrichr Queries,794;GTEx Coexpression,585	CIITA,NFIX,CEBPD,NPRL3,HDLBP,SNX10,AFF4,YBX3,GSPT1,HK1,C4B,BAG1,RPL14,PLEK2,ZBTB7B,TNS1,SNCA,RPL41,ANK1,KLF2,APBB1IP,FGR,PPM1A,VCAN,PINK1,RANBP10,SERPING1,NABP1,CD46,S100A8,RPS24
608	MECP2	626.3	ARCHS4 Coexpression,448;Enrichr Queries,660;GTEx Coexpression,771	DDX17,SRRM2,NFIX,ZER1,AFF4,ADD1,DNAJB2,MED25,LGALS1,SNRPD2,LUC7L3,NPIPA1,NLRP1,MXD4,TNS1
609	KLF10	626.7	ARCHS4 Coexpression,287;Enrichr Queries,1025;GTEx Coexpression,568	MAP2K3,TMOD1,SMIM24,CD74,CEBPD,SSR4,RPL35A,RAD23A,YBX3,KLF2,NXF1,LGALS1,RASA4,NAMPT,ZC3H12A,SERPING1,EIF3C,UBA52,RNF187
610	CTCFL	627.4	ARCHS4 Coexpression,609;ENCODE ChIP-seq,69;Enrichr Queries,734;ReMap ChIP-seq,187;GTEx Coexpression,1538	B4GALT3,RPL32,LRRK1,HDLBP,WASHC2C,SCARNA2,RPL10A,HK1,RPS15,LYL1,RPS14,RPS17,RPL18A,XPO6,BSG,RPL36,PIM1,RPLP2,ELOB,RPS11,FBXO7,TNS1,TMOD1,RAB2B,SSR4,ACSL1,RPS5,GLRX5,RPS3A,GPCPD1,ANK1,GCHFR,MYL6,ADAM17,CDC34,DOK3,TAL1,TRIM58,ADAM8,RPL26,UBA52,ATP6V0C,USP15,NFIX,RPL10,NDUFB11,RPL36A,PIK3R2,UQCR11,DENND3,ADIPOR1,OAZ1,GATA1,LMF2,TYMP,PRDX2,STIP1,NXF1,PRDX5,SHARPIN,SEC14L1,RAB24,PCBP2,E2F2,RPS2,HBQ1,Z…
611	ZBTB46	628	ARCHS4 Coexpression,747;Enrichr Queries,648;GTEx Coexpression,489	NFIX,FURIN,PIK3R2,CLK4,ANK1,LFNG,MT-ATP6,VCAN,LUC7L3,RPL13,NPIPA1,RPL37,IGF2BP2,RPS24,MXD4,TNS1
612	ZNF827	628.7	ARCHS4 Coexpression,245;Enrichr Queries,744;GTEx Coexpression,897	MPP1,TIA1,NFIX,GPX1,CEBPD,NCF2,TCIRG1,OAZ1,TYMP,FGR,VCAN,GUK1,SHKBP1,SH3BP2,EIF3G,TSPAN5,LUC7L3,ZBTB7B,NADK,TNS1,FTL
613	ZBTB12	630	ARCHS4 Coexpression,344;Enrichr Queries,464;GTEx Coexpression,1082	SRRM2,BRD2,TAF15,NR2F1,PIK3R2,YBX1,RPL8,ANK1,IFIT3,LFNG,HNRNPL,STIP1,VCAN,PCBP2,E2F2,IGF2BP2,EIF3C,MTA2,RPL23AP42
614	CREB3L1	630	ARCHS4 Coexpression,1025;Enrichr Queries,553;ReMap ChIP-seq,72;GTEx Coexpression,870	HDLBP,SCARNA2,RPL8,LYL1,LGALS1,RPS16,RPS18,GUK1,RACK1,RPLP2,RPS11,TNS1,SSR4,RPL23,RPS5,TANGO2,RAD23A,NEAT1,ANK1,DPM2,VCAN,CDC34,DOK3,FTL,NFIX,CEBPD,EPB41,RPL12,FURIN,SNORD118,OAZ1,LMF2,TYMP,PRDX2,NXF1,PRDX5,E2F2,RPS2,ZBTB7B,MTA2,OST4,RPL41,MBD6,MPIG6B,RPL23A,LILRB3,HNRNPL,RPS27,ATG16L2,SHKBP1,RPS6KB2,R3HDM4,FAU,RNF187
615	ALX3	630.3	ARCHS4 Coexpression,682;Enrichr Queries,530;GTEx Coexpression,679	NFIX,NPRL3,NR2F1,HDLBP,YBX1,RUNDC3A,ANK1,HNRNPL,GUCD1,PINK1,TAL1,HLX,PCBP2,NLRP1,MTA2,RPL23AP42
616	BARX1	631.3	ARCHS4 Coexpression,377;Enrichr Queries,684;GTEx Coexpression,833	RPL12,NPRL3,NR2F1,AZU1,YBX1,RPL8,ANK1,HNRNPL,MYL6,RPS16,TAL1,HLX,BSG,RPS2,RPL29,MTA2
617	ZBED2	634.7	ARCHS4 Coexpression,470;Enrichr Queries,434;GTEx Coexpression,1000	MBD6,CEBPD,NCF2,ACSL1,SIAH2,FURIN,NEAT1,CORO1A,CD3D,IFIT3,STIP1,VCAN,TNIP1,TNFSF10,STAT6,SMAP2,MTA2,S100A8
618	ZNF189	635	ARCHS4 Coexpression,181;Enrichr Queries,317;GTEx Coexpression,1407	DDX17,CEBPD,RPLP1,RPS5,NOSIP,UQCR11,RPL8,CLK4,TENT5C,AFF4,IFIT3,RPS15,RPS14,EVI2A,RPL18A,SNRPD2,NAMPT,RPL36,TSPAN5,LUC7L3,STAT6,ELOB,FAU,SERF2
619	NKX32	635	ARCHS4 Coexpression,559;GTEx Coexpression,711	HNRNPL,MYL6,HLX,RPL36,PIK3R2,RPS2,YBX1,COMMD6,RPL8,UBA52,RNF187
620	AR	635.2	Literature ChIP-seq,131;ARCHS4 Coexpression,515;Enrichr Queries,717;ReMap ChIP-seq,245;GTEx Coexpression,1568	MT-ND4L,MT-ND4,NFIX,CEBPD,RPLP1,ODC1,LRRK1,NPRL3,HDLBP,FURIN,SNORD118,TCIRG1,MT-ATP6,SELENBP1,PRDX2,STIP1,GUCD1,ZC3H12A,TNFSF10,RPLP2,ASCC2,ZBTB7B,MTA2,RPL23AP42,TNS1,TAF15,RPS7,PRKCD,NR2F1,RPL23A,NEAT1,TENT5C,HNRNPL,GCHFR,FAM210B,VCAN,MT-RNR2,MT-RNR1,MT-CO3,FAU,BCL2L1
621	NFIX	635.7	ARCHS4 Coexpression,319;Enrichr Queries,567;GTEx Coexpression,1021	ZER1,NR2F1,HDLBP,SHISA4,PIK3R2,ANK1,KLF2,ADD1,DNAJB2,VCAN,PINK1,LGALS1,TSPAN5,NPIPA1,TNS1,RNF187,MXD4
622	CAMTA2	635.7	ARCHS4 Coexpression,369;Enrichr Queries,232;GTEx Coexpression,1306	SRRM2,BRD2,NFIX,MBD6,ZER1,DMTN,PRKCD,FURIN,RUNDC3A,ANK1,ADD1,DNAJB2,MED25,PINK1,LGALS1,ZBTB7B,ATP6V0C,TNS1
623	HOXD3	635.7	ARCHS4 Coexpression,1077;Enrichr Queries,558;GTEx Coexpression,272	CD53,NFIX,RPL10,RPL23,NPRL3,NR2F1,RAB3IL1,RPL10A,COMMD6,ANK1,LGALS1,TAL1,HLX,PCBP2,RPS11
624	FOXM1	636.5	Literature ChIP-seq,117;ARCHS4 Coexpression,555;ENCODE ChIP-seq,65;Enrichr Queries,1389;ReMap ChIP-seq,207;GTEx Coexpression,1486	MT-ND4L,MT-ND4,RPL32,RPL31,RPLP1,HDLBP,WASHC2C,SCARNA2,YBX1,TCIRG1,RPL10A,RPL8,AFF4,MT-ATP6,RPS15,RPS14,RPS17,LGALS1,RPS16,RACK1,PIM1,RPL38,RPS11,RNU4ATAC,GPX1,RPS5,GLRX5,NOSIP,RAD23A,NEAT1,COMMD6,LUC7L3,MT-CO3,RPL26,HAGH,SRSF7,RPL28,UBA52,SCARNA13,USP15,RPL10,NCF1B,SNORD118,OAZ1,CDC42,PRDX2,NXF1,STIP1,GUCD1,RPS15A,SHARPIN,UBB,RPL14,E2F2,RPL13,RPS2,ZBTB7B,MTA2,SF3B1,CD74,RPL41,TAF15,OGA,RPL35A,FA…
625	ZBTB33	636.6	ARCHS4 Coexpression,732;ENCODE ChIP-seq,32;Enrichr Queries,1166;ReMap ChIP-seq,12;GTEx Coexpression,1241	WASHC4,MT-ND4L,B4GALT3,MT-ND4,NCF1,WASHC2C,RPL8,RPL10A,AFF4,RPS15,MT-ATP6,LYL1,RPS16,RPS18,SNORD13,BSG,RACK1,RPLP2,RPL38,ELOB,RPS11,RNU4ATAC,DDX17,RPS7,SSR4,SLX1B,RPL23,RPS5,KRT1,RAD23A,RPS3A,NEAT1,MYL6,TMEM256,RASA4,LUC7L3,BLVRB,SLX1A,RPL26,MT-CO3,HAGH,RPL28,ATP6V0C,FTL,TMPRSS9,RPL10,RPL12,NPRL3,NCF1B,NCF1C,PIK3R2,UQCR11,SNORD118,LMF2,TYMP,PRDX2,NXF1,RPS15A,SHARPIN,PCBP2,RPS2,HBQ1,SMN1,AHSA2P,ZB…
626	ZNF141	637.7	ARCHS4 Coexpression,895;Enrichr Queries,659;GTEx Coexpression,359	DDX17,CLK1,HNRNPL,TIA1,VCAN,BSG,HDLBP,LUC7L3,ARGLU1,NKTR,TNS1,RNF187
627	ZNF345	637.7	ARCHS4 Coexpression,1076;Enrichr Queries,617;GTEx Coexpression,220	TIA1,HDLBP,YBX1,RUNDC3A,HNRNPL,VCAN,TTLL3,HNRNPH1,AGO4,LUC7L3,AHSA2P,SF3B1,ARGLU1,ATP6V0C,NKTR,RNF187
628	IRX1	637.7	ARCHS4 Coexpression,998;Enrichr Queries,817;GTEx Coexpression,98	RPL30,NFIX,RPL32,RPLP1,RPL12,NPRL3,RPL36A,PIK3R2,RPL8,RPL10A,RPS14,RPL18A,RPS18,RPL36,RACK1,RPLP2,RPL13,IGF2BP2,RPL39,RPS12,RPL23,NR2F1,ANK1,KLF2,RPL29
629	ELF5	639.2	Literature ChIP-seq,110;ARCHS4 Coexpression,1347;Enrichr Queries,436;ReMap ChIP-seq,240;GTEx Coexpression,1063	CEBPD,RPL32,NPRL3,RPL36A,YBX1,AFF4,SELENBP1,LFNG,ZC3H12A,BAG1,RAB24,PCBP2,TNFSF10,RPL35,HBQ1,RPL37,PSMF1,MTA2,CTSD,TNS1,SRRM2,LYN,FIS1,RPL41,RPS7,ACSL1,HPS1,NR2F1,RPL23A,MYL6,VCAN,RPS27,FCGR2A,ATG16L2,TNIP1,FAU,CD46,RPL29,ST6GALNAC4,S100A8,RPS24
630	ZBTB42	640	ARCHS4 Coexpression,851;GTEx Coexpression,429	GUCD1,EIF3G,HDLBP,TRIM25,FURIN,PIK3R2,RPL8,ZBTB7B,EIF3C,GSPT1
631	FOXK1	640.5	ARCHS4 Coexpression,781;Enrichr Queries,855;ReMap ChIP-seq,157;GTEx Coexpression,769	TMPRSS9,NFIX,NATD1,SCARNA2,SNORD118,WDR45,OAZ1,SAT1,YBX3,AFF4,NXF1,RPS15A,UBB,SNORD13,PCBP2,EMC3,RPL38,NLRP1,RPS11,MTA2,CTSD,SERF2,TNS1,MAP2K3,SRRM2,FIS1,RPL41,TIA1,ZER1,RPS5,RPS3A,ANK1,RBX1,COX6B1,HNRNPL,TMEM256,MED25,FCGR2A,RPS27,CAPZA2,FKBP8,RPL26,FAU,RPL29,UBA52,GPR146,MXD4
632	SOX4	640.7	ARCHS4 Coexpression,926;Enrichr Queries,986;GTEx Coexpression,10	RPL30,RPL32,RPL10,CEBPD,RPL31,RPL34,RPL12,RPL36A,RPL8,RPL10A,OAZ1,RPS14,RPS15A,RPS16,LGALS1,RPL18A,RPS18,PCBP2,RPL36,RACK1,RPL14,RPL13,RPS11,RPL39,RPL17,CTSD,RPS12,RPL41,TIA1,RPS7,RPL23,RPS5,RPL35A,RPL23A,RPS3A,HNRNPL,PINK1,VCAN,RPS27,HNRNPH1,RPL27A,RPL26,HAGH,RPL29,CD46,RPS24
633	PLAGL2	640.7	ARCHS4 Coexpression,305;Enrichr Queries,300;GTEx Coexpression,1317	SRRM2,BRD2,TAF15,ACSL1,PRKCD,FURIN,YBX1,FAM104A,GSPT1,LFNG,HNRNPL,VCAN,TNIP1,XPO6,NAMPT,E2F2,TRIM25,EIF3C,MTA2,BCL2L1
634	ZBTB44	641	ARCHS4 Coexpression,741;Enrichr Queries,846;GTEx Coexpression,336	DDX17,OGA,GMPR,RAD23A,YBX3,AFF4,PPM1A,MYL6,RASA4,GUK1,LUC7L3,NAA15,ATP6V0C,OPTN
635	CIC	641.3	ARCHS4 Coexpression,189;Enrichr Queries,391;GTEx Coexpression,1344	SRRM2,BRD2,NFIX,MBD6,ZER1,FURIN,PIK3R2,LMF2,ADD1,HNRNPL,RAB43,DNAJB2,MED25,STAT6,ZBTB7B,CTSD,ATP6V0C,TNS1,MXD4
636	EEA1	642	ARCHS4 Coexpression,131;Enrichr Queries,1049;GTEx Coexpression,746	WASHC4,RPL30,RPL10,RPL8,RPL10A,AFF4,OAZ1,CORO1A,HNRNPL,VCAN,MED25,LGALS1,RPL18A,SHKBP1,NAMPT,BSG,EIF3G,R3HDM4,NAA15,FAU,RPL29,RPL28,ATP6V0C
637	YBX1	642	ARCHS4 Coexpression,363;Enrichr Queries,2;GTEx Coexpression,1561	RPL30,RPL32,RPL31,RPL34,RPLP1,HDLBP,RPL8,RPL10A,YBX3,RPS15,RPS14,RPS17,LGALS1,RPS16,RPL18A,SNRPD2,RPS18,BSG,RPL36,RACK1,RPL35,RPLP2,RPL38,RPS11,RPL23AP42,GPX1,RPL23,RPS5,RPS3A,COX6B1,MYL6,HNRNPH1,RPL26,RPL29,RPL28,UBA52,SRSF7,FTL,RPL12,OAZ1,STIP1,PRDX5,RPS15A,UBB,PCBP2,RPL14,RPS2,MTA2,RPL17,RPL41,TAF15,RPL35A,RPL23A,HNRNPL,RPS28,RPS27,RPS29,RPL27A,FAU,EIF3C,RPS24
638	ZKSCAN4	643.3	ARCHS4 Coexpression,472;Enrichr Queries,266;GTEx Coexpression,1192	CD74,NFIX,CEBPD,RPL8,RPL10A,FAM104A,ANK1,CLK4,CORO1A,IFIT3,FAM117A,VCAN,DOK3,RPL18A,HLX,SHKBP1,E2F2,RPL29,MXD4
639	LHX4	643.7	ARCHS4 Coexpression,1223;Enrichr Queries,596;GTEx Coexpression,112	CD53,DDX17,SRRM2,USP15,CSF3R,NCF2,NR2F1,LILRB3,ANK1,FGR,FAM157A,FCGR2A,DOK3,TAL1,HLX,SHKBP1,XPO6,CXCR2,TRIM25,TMCC2,PLXNC1,SMAP2,APOBEC3A
640	ZNF688	644	ARCHS4 Coexpression,1168;Enrichr Queries,306;GTEx Coexpression,458	FIS1,GPX1,NOSIP,RAB3IL1,FURIN,ALKBH7,FAM104A,USF1,LFNG,PRDX5,SHARPIN,RAB24,EIF3G,NABP1,PSMF1,CTSD
641	RORA	644	ARCHS4 Coexpression,607;Enrichr Queries,602;GTEx Coexpression,723	CD52,NFIX,PCGF5,KRT1,ANK1,CD3D,VCAN,RPS6KB2,NAMPT,PLXNC1,NLRP1,ZBTB7B,OPTN,TRIM22,TNS1
642	TCF12	645.2	ARCHS4 Coexpression,1082;ENCODE ChIP-seq,26;Enrichr Queries,1214;ReMap ChIP-seq,97;GTEx Coexpression,807	WASHC4,RPL30,RPL31,RPLP1,LRRK2,TCIRG1,RPL8,AFF4,LFNG,LYL1,LGALS1,RPS16,XPO6,BSG,ZC3H12A,RACK1,PIM1,RPLP2,RPL35,RPL37,RPS11,RPS12,RPS7,SLX1B,RPS5,RAD23A,NEAT1,DPM2,VCAN,CDC34,DOK3,HNRNPH1,LUC7L3,SLX1A,HAGH,ATP6V0C,RPL28,ST6GALNAC4,FTL,USP15,NFIX,RPL10,DENND3,FURIN,SNORD118,OAZ1,LMF2,TYMP,PRDX2,PRDX5,SHARPIN,SH3BP2,GTF2IP4,E2F2,RPL13,RPS2,ZBTB7B,MTA2,LYN,OST4,TIA1,PCGF5,NR2F1,RPL23A,HNRNPL,SLC25A39…
643	GATA5	645.3	ARCHS4 Coexpression,720;Enrichr Queries,401;GTEx Coexpression,815	SMIM24,HBG2,TESC,NR2F1,ANK1,KLF2,MYL4,VCAN,SLC6A8,RPS16,TAL1,HLX,BSG,SULT1A4
644	HIF3A	646	ARCHS4 Coexpression,877;Enrichr Queries,432;GTEx Coexpression,629	NFIX,CEBPD,HDLBP,UQCR11,YBX1,ANK1,ADD1,KLF2,LFNG,HNRNPL,MYL6,VCAN,PLEK2,TNS1
645	TBX19	646.3	ARCHS4 Coexpression,938;Enrichr Queries,349;GTEx Coexpression,652	CD74,MBD6,SSR4,CEBPD,NCF2,TANGO2,HDLBP,KLF2,IFIT3,HNRNPL,HLX,E2F2,NABP1,NLRP1,TNS1
646	ZNF449	647	ARCHS4 Coexpression,782;Enrichr Queries,647;GTEx Coexpression,512	WASHC4,TIA1,AFF4,CLK4,TENT5C,OAZ1,IFIT3,AGO4,LUC7L3,CD46,ATP6V0C,ARGLU1,NKTR
647	IKZF4	647	ARCHS4 Coexpression,777;Enrichr Queries,623;GTEx Coexpression,541	TMOD1,RAB2B,TIA1,NFIX,GPX1,NR2F1,TENT5C,OAZ1,LFNG,CDC42,LGALS1,SH3BP2,E2F2,LUC7L3,PLXNC1,TNS1
648	SNAPC4	647	ARCHS4 Coexpression,579;Enrichr Queries,435;ReMap ChIP-seq,262;GTEx Coexpression,1312	MT-ND4L,MT-ND4,RPL12,UQCR11,FURIN,SNORD118,YBX1,ALKBH7,AFF4,LMF2,MT-ATP6,STIP1,SNORD13,RPL35,RPS11,MTA2,RNU4ATAC,ARGLU1,NKTR,SRRM2,BRD2,TAF15,RPL35A,NOSIP,USF1,HNRNPL,MED25,RPS27,RPS29,MT-RNR2,MT-RNR1,FKBP8,EIF3G,BLVRB,R3HDM4,MT-CO3,CD46,EIF3C,RNF187
649	HESX1	648	ARCHS4 Coexpression,156;Enrichr Queries,387;GTEx Coexpression,1401	RPL31,RPL34,RPLP1,GMPR,IFIT3,RPS14,RPL18A,SNRPD2,NAMPT,TNFSF10,RPL36,ELOB,TRIM22,SERF2,GBP5,CD74,RPL41,RPL35A,RPL23A,COMMD6,RBX1,COX6B1,SCARNA9,TMEM256,RPS27,RPS29,SERPING1
650	HES6	648.7	ARCHS4 Coexpression,724;Enrichr Queries,554;GTEx Coexpression,668	CD74,TESC,RUNDC3A,CORO1A,DNAJB2,LFNG,PRDX2,LGALS1,SLC6A8,RPS15A,RACK1,E2F2,RPL13,STAT6,RPL17
651	SALL4	648.8	Literature ChIP-seq,43;ARCHS4 Coexpression,1102;Enrichr Queries,1124;GTEx Coexpression,326	GYPC,EPB42,NCF2,EPB41,LRRK1,RPL36A,SLC4A1,SAT1,RPS15A,RPS16,UBB,ZC3H12A,PIM1,PIP4K2A,ELOB,AHSA2P,MBNL3,RPS11,NADK,DDX17,MAP2K3,TMOD1,BRD2,CD52,RPL41,MBD6,TESC,RPL23,RPS5,SIAH2,NEAT1,ANK1,KLF2,SLC25A37,VCAN,HNRNPH1,TAL1,FKBP8,SERPING1,NABP1,BLVRB,NAA15,RPL26,FBXL5
652	SMYD3	649	ARCHS4 Coexpression,333;GTEx Coexpression,965	SRRM2,OST4,GATA1,PRDX6,RBX1,DNAJB2,SNRPD2,TNIP1,EMC3,TSPAN5,STAT6,ZBTB7B,RNF187
653	ATOH8	649.7	ARCHS4 Coexpression,913;Enrichr Queries,249;GTEx Coexpression,787	NFIX,CEBPD,NPRL3,NR2F1,HDLBP,PIK3R2,ANK1,KLF2,LFNG,VCAN,SERPING1,TNS1,MXD4
654	KDM2B	650	ARCHS4 Coexpression,765;GTEx Coexpression,535	HNRNPL,SRRM2,CIITA,KRT1,RPS6KB2,LRRK1,SH3BP2,MTA2
655	GTF2IRD2B	650.3	ARCHS4 Coexpression,1092;Enrichr Queries,449;GTEx Coexpression,410	BNIP3L,TIA1,NFIX,CEBPD,FOXO4,YBX1,WDR45,CLK1,LFNG,HNRNPL,STIP1,PINK1,EIF3G,ATP6V0C,MXD4
656	CBX2	651	ARCHS4 Coexpression,498;ENCODE ChIP-seq,117;Enrichr Queries,1382;ReMap ChIP-seq,294;GTEx Coexpression,964	RPL30,RPL31,LRRK1,DENND3,YBX1,ALKBH7,RPL8,RPL10A,HK1,STIP1,RPS17,SNORD13,E2F2,TSPAN5,RPL38,RPS2,CTSD,RPL17,TMOD1,BRD2,AGTPBP1,TESC,KRT1,NR2F1,ANK1,RUNDC3A,COX6B1,HNRNPL,VCAN,TAL1,CAPZA2,SERPING1,FSCN3,EIF3C,S100A8
657	TFAP2C	651	Literature ChIP-seq,155;ARCHS4 Coexpression,1262;ENCODE ChIP-seq,111;Enrichr Queries,1277;ReMap ChIP-seq,133;GTEx Coexpression,968	WASHC4,MT-ND4L,MT-ND4,CSF3R,TCIRG1,RPL10A,SAT1,HK1,LFNG,MT-ATP6,CA1,LGALS1,RPS16,SNRPD2,ZC3H12A,BSG,RPLP2,TRIM25,CTSD,DDX17,GPX1,SSR4,RPS5,RPL23,KRT1,PRKCD,NEAT1,TENT5C,GCHFR,DPM2,VCAN,CDC34,HNRNPH1,FKBP8,MT-CO3,HAGH,CD46,RPL28,ST6GALNAC4,ATP6V0C,SRSF7,S100A8,SMIM5,RPL10,CEBPD,RPL12,ODC1,RPL36A,GMPR,DENND3,PIK3R2,FURIN,LMF2,ADD1,TYMP,DNAJB2,SELENBP1,PRDX2,PRDX5,SHARPIN,SH3BP2,E2F2,TSPAN5,STAT6,PL…
658	ZNF616	651.7	ARCHS4 Coexpression,801;Enrichr Queries,911;GTEx Coexpression,243	WASHC4,ACSL1,RPL23,KLF2,LMF2,HNRNPL,DNAJB2,RPS17,VCAN,RPS15A,LGALS1,RPL36,RACK1,TRIM25,RPL29,ZBTB7B,RPL17
659	NRL	652	ARCHS4 Coexpression,923;Enrichr Queries,704;GTEx Coexpression,329	FIS1,NFIX,AGTPBP1,CEBPD,NDUFB11,NR2F1,SHISA4,ANK1,ADD1,RBX1,HK1,PINK1,TAL1,HAGH,OSBP2
660	GCM1	652.7	ARCHS4 Coexpression,839;Enrichr Queries,1095;GTEx Coexpression,24	CSF3R,NCF1,CEBPD,NCF2,NCF1B,HBB,NCF1C,SLC4A1,IFIT3,RAB43,FCGR3B,XPO6,CXCR2,PLXNC1,MBNL3,LYN,CD53,FIS1,HBA2,LILRB3,USF1,APBB1IP,FGR,VCAN,FAM157A,FCGR2A,DOK3,JAML,SHKBP1,R3HDM4,NABP1,ADAM8,SMAP2,APOBEC3A
661	TERF2	654.3	ARCHS4 Coexpression,1369;Enrichr Queries,611;ReMap ChIP-seq,195;GTEx Coexpression,442	MT-ND4L,B4GALT3,MT-ND4,NFIX,NCF2,LRRK2,HDLBP,SNX10,SNORD118,ADIPOR1,AFF4,RPS15,MT-ATP6,LYL1,SEC14L1,BAG1,PIP4K2A,STAT6,RPS11,MTA2,SF3B1,LYN,DDX17,SRRM2,BRD2,RPS7,NOSIP,RAD23A,SPTB,RUNDC3A,USF1,MYL4,APBB1IP,FGR,HNRNPL,PINK1,EVI2A,RPS27,PITHD1,RPS29,MT-RNR2,NINJ2,MT-RNR1,MT-CO3,SMAP2,UBA52,FTL
662	ZNF550	655	ARCHS4 Coexpression,721;Enrichr Queries,1170;GTEx Coexpression,74	RPL30,RPL12,RPL36A,RPL8,RPL10A,OAZ1,FAM117A,DNAJB2,RPS15A,RPS18,BSG,RACK1,RPL14,RPS2,RPL39,RPL17,TIA1,RPS7,RPL23,RPL23A,RPS3A,NEAT1,CLK4,HNRNPH1,RPL27A,RPL26,RPL29,ATP6V0C,RPS24
663	NR5A1	655.3	ARCHS4 Coexpression,719;Enrichr Queries,124;GTEx Coexpression,1123	NFIX,GPX1,CEBPD,NR2F1,YBX1,FOXO4,VWCE,RPL8,ANK1,YBX3,C4B,STIP1,C4A,LGALS1,SLC6A8,BSG,MBNL3,CTSD,BCL2L1
664	HOXD9	655.7	ARCHS4 Coexpression,954;Enrichr Queries,889;GTEx Coexpression,124	SRRM2,TIA1,NFIX,RPL10,RPL23,NR2F1,RPL35A,RAB3IL1,RPS3A,PIK3R2,RPL8,RPL10A,COMMD6,ANK1,HNRNPL,TTLL3,HLX,RPL13,RPS11,RPS24
665	RAX	656.7	ARCHS4 Coexpression,330;Enrichr Queries,687;GTEx Coexpression,953	RPL41,NFIX,ODC1,NR2F1,RPL36A,ANK1,SLC6A8,RPS15A,TTLL3,TAL1,HLX,RPL13,EIF3CL,NABP1,RPL26,IGF2BP2,SRSF7,RPL17
666	ZNF154	657.3	ARCHS4 Coexpression,940;Enrichr Queries,167;GTEx Coexpression,865	DDX17,GBP5,TIA1,CIITA,CEBPD,LRRK2,RPL12,NPRL3,NR2F1,HDLBP,RPL8,TENT5C,HNRNPL,VCAN,PLXNC1,TRIM22,TNS1
667	ZNF736	658	ARCHS4 Coexpression,1166;GTEx Coexpression,150	DDX17,SRRM2,BRD2,CIITA,USP15,OGA,UQCR11,HNRNPL,TTLL3,HNRNPH1,PCBP2,SF3B1,ARGLU1,NKTR
668	RLF	658.7	ARCHS4 Coexpression,139;Enrichr Queries,1069;GTEx Coexpression,768	BNIP3L,OST4,USP15,AGTPBP1,OGA,DENND3,UQCR11,GPCPD1,AFF4,OAZ1,COX6B1,RPS15,MT-ATP6,CLK1,PRDX5,ADAM17,NAMPT,ELOB,MT-CO3,SF3B1,SERF2,NKTR
669	CREBL2	659	ARCHS4 Coexpression,439;Enrichr Queries,376;GTEx Coexpression,1162	BNIP3L,ACSL1,PCGF5,NCF2,PRKCD,SNX10,NEAT1,ANK1,IFIT3,C4B,DNAJB2,PINK1,TNIP1,CTSD,TNS1
670	ZFY	661	ARCHS4 Coexpression,571;Enrichr Queries,182;GTEx Coexpression,1230	MT-ND4,CEBPD,NPRL3,HBB,RPL8,GPCPD1,TENT5C,IFIT3,SELENBP1,STIP1,VCAN,HBM,NAMPT,BSG,NABP1,NAA15,RPS2,SMN1,S100A8
671	AHCTF1	661.7	ARCHS4 Coexpression,825;Enrichr Queries,294;GTEx Coexpression,866	DDX17,SRRM2,HDLBP,YBX1,FAM104A,AFF4,GSPT1,HNRNPL,HNRNPH1,NAMPT,LUC7L3,NAA15,SF3B1,SRSF7
672	DACH1	663.3	Literature ChIP-seq,55;ARCHS4 Coexpression,1010;Enrichr Queries,925	WASHC4,B4GALT3,USP15,RPL12,NPRL3,DENND3,TCIRG1,RPL10A,OAZ1,ADD1,PRDX2,STIP1,RPS14,NXF1,SEC14L1,SHARPIN,PCBP2,PIM1,TRIM25,PIP4K2A,RPL38,ELOB,PLXNC1,IGF2BP2,AHSA2P,SRRM2,TIA1,ZER1,RPS7,RPS5,NR2F1,RAD23A,VCAN,MYL6,ADAM17,CDC34,ATG16L2,SRRD,EIF3G,RPL28,FTL,BCL2L1,MXD4
673	HOXD13	664	Literature ChIP-seq,121;ARCHS4 Coexpression,272;Enrichr Queries,1246;GTEx Coexpression,1017	BRD2,RPL30,NR2F1,RPL36A,YBX1,COMMD6,RPL8,ANK1,TENT5C,HNRNPL,RPS15,STIP1,MYL6,RPS17,TAL1,RPS2,RPL29,MTA2,RPL39,RNF187
674	TWIST1	664.3	ARCHS4 Coexpression,1050;Enrichr Queries,607;ReMap ChIP-seq,182;GTEx Coexpression,818	SCARNA13,MT-ND4L,MT-ND4,RPL10,CEBPD,AK1,NPRL3,HDLBP,PIK3R2,TCIRG1,LFNG,RPS15,MT-ATP6,PRDX2,LYL1,LGALS1,GUK1,SH3BP2,BSG,RPLP2,E2F2,IGF2BP2,ZBTB7B,TNS1,MAP2K3,OST4,TANGO2,GLRX5,NR2F1,RAD23A,RPL23A,NEAT1,KLF2,HNRNPL,DPM2,MED25,VCAN,MT-RNR2,MT-RNR1,R3HDM4,MT-CO3,RPL29,ST6GALNAC4
675	MSX1	664.7	ARCHS4 Coexpression,129;Enrichr Queries,776;GTEx Coexpression,1089	RPL30,RPL41,CEBPD,RPL31,RPL34,RPLP1,NR2F1,RPL36A,RPL35A,RPL23A,COMMD6,KLF2,USF1,COX6B1,RPS14,VCAN,TMEM256,LGALS1,RPS27,RPS29,RPL36,NABP1,ELOB,RPL37
676	FOXP1	666.2	Literature ChIP-seq,76;ARCHS4 Coexpression,1220;Enrichr Queries,1016;ReMap ChIP-seq,45;GTEx Coexpression,974	MT-ND4L,MT-ND4,CSF3R,SCARNA2,RPL8,SAT1,RPS15,RPS14,RPS16,LGALS1,SNRPD2,RPL18A,BSG,PIM1,RPL36,RPS11,TRIM22,TNS1,RPS12,SRRM2,MAP2K3,RAB2B,AGTPBP1,RPS7,SLX1B,NEAT1,ANK1,RUNDC3A,MYL6,ADAM17,DOK3,SLX1A,MT-CO3,RPL26,RPL29,UBA52,SRSF7,FTL,SNORD118,OAZ1,CORO1A,GSPT1,PRDX2,STIP1,PRDX5,SHARPIN,UBB,ZBTB7B,ARGLU1,SULT1A4,SERF2,NADK,OST4,RPL41,OGA,DEFA3,DEFA1,HNRNPL,RPS27,ATG16L2,RPS29,RPL27A,MKRN1,RANBP10,NA…
677	THAP2	666.3	ARCHS4 Coexpression,517;Enrichr Queries,615;GTEx Coexpression,867	SRRM2,TIA1,CEBPD,RPL12,HDLBP,YBX1,IFIT3,DNAJB2,HNRNPL,STIP1,NAMPT,NABP1,LUC7L3,ZBTB7B,EIF3C,MTA2
678	TP63	666.4	Literature ChIP-seq,93;ARCHS4 Coexpression,1314;Enrichr Queries,972;ReMap ChIP-seq,231;GTEx Coexpression,722	MT-ND4L,MT-ND4,NCF1,ITGA2B,HDLBP,RPL10A,RPL8,IFIT3,RPS15,C4B,RPS14,C4A,BSG,TNFSF10,RPL36,PLXNC1,RPL39,TNS1,MAP2K3,RPS7,ACSL1,KRT1,NEAT1,ADAM8,MT-CO3,S100A8,OPTN,OSBP2,EPB42,EPB41,GMPR,NCF1C,PIK3R2,GSPT1,PRDX2,PRDX5,PCBP2,TSPAN5,PLEK2,NLRP1,ZBTB7B,LYN,SLC14A1,FIS1,OST4,RPL41,HPS1,OGA,ATG16L2,AGO4,RANBP10,RPLP1,LRRK1,TCIRG1,HK1,LFNG,MT-ATP6,CA1,XPO6,RPLP2,NPIPA1,RNU4ATAC,CD52,SSR4,RAB3IL1,SPTB,VCAN…
679	TBPL2	666.5	ARCHS4 Coexpression,603;GTEx Coexpression,730	CA1,RPLP0P6,SMIM5,GPX1,RPS18,FAXDC2,KRT1,ITGA2B,GMPR,TRIM58
680	ZNF430	668.7	ARCHS4 Coexpression,934;Enrichr Queries,309;GTEx Coexpression,763	SRRM2,RPLP1,HDLBP,RPS3A,YBX1,LILRB3,CDC42,HNRNPL,VCAN,RPS27,RPS29,BSG,RPS2,MTA2,FTL
681	HBP1	669.3	ARCHS4 Coexpression,474;Enrichr Queries,601;ReMap ChIP-seq,110;GTEx Coexpression,1492	B4GALT3,SNX10,YBX1,RPL8,RPS15,RPS17,LGALS1,RPS16,RPS18,BSG,NAMPT,RACK1,PIM1,RPLP2,RPS11,TRIM22,CD53,BRD2,BNIP3L,RPL23,RPS5,RAD23A,NEAT1,COX6B1,CDC34,ATP6V0C,OPTN,FTL,USP15,CEBPD,SMIM1,ODC1,PIK3R2,SNORD118,OAZ1,LMF2,TYMP,PRDX2,GUCD1,SHARPIN,STAT6,RPS2,ZBTB7B,MTA2,OST4,RPL41,MPIG6B,NR2F1,RPL23A,KLF2,HNRNPL,EVI2A,ATG16L2,PITHD1,R3HDM4,FAU,EIF3C,BCL2L1,MXD4
682	ZNF362	671	ARCHS4 Coexpression,511;Enrichr Queries,335;GTEx Coexpression,1167	NFIX,CEBPD,NR2F1,PIK3R2,TENT5C,KLF2,LMF2,ADD1,LFNG,MED25,PIP4K2A,E2F2,ATP6V0C,TNS1,MXD4
683	HOXB2	671.3	ARCHS4 Coexpression,240;Enrichr Queries,755;GTEx Coexpression,1019	CD52,CEBPD,NR2F1,RAD23A,COMMD6,CD3D,KLF2,FAM117A,RPS15,LYL1,MYL6,VCAN,LGALS1,PIM1,EIF3G,SLX1A,RPS2,MTA2,ATP6V0C,RPL23AP42
684	ZNF322	671.5	ARCHS4 Coexpression,516;GTEx Coexpression,827	WASHC4,MAP2K3,CD53,TIA1,SHKBP1,WASHC2C,STAT6,TCIRG1,OAZ1,ATP6V0C
685	FOXA1	671.5	Literature ChIP-seq,137;ARCHS4 Coexpression,1148;ENCODE ChIP-seq,107;Enrichr Queries,1131;ReMap ChIP-seq,266;GTEx Coexpression,1240	RPL31,RPLP1,HDLBP,SCARNA2,GUK1,ZC3H12A,TNFSF10,TRIM25,PLXNC1,RNU4ATAC,MAP2K3,DDX17,RPS7,ACSL1,GLRX5,RPL23,KRT1,NEAT1,TENT5C,RBX1,GCHFR,PPM1A,MYL6,LUC7L3,CD46,ATP6V0C,S100A8,SCARNA13,USP15,CEBPD,EPB42,FAXDC2,ODC1,FURIN,SNORD118,ADD1,SELENBP1,PRDX2,UBB,TSPAN5,STAT6,ZBTB7B,RPL17,ARGLU1,NADK,LYN,TAF15,SIAH2,NR2F1,OGA,RPL23A,KLF1,HNRNPL,SLC25A39,FCGR2A,ATG16L2,CAPZA2,MKRN1,TMCC2,FAU,NAA15,FBXL5,BCL2L1
686	KLF5	671.6	Literature ChIP-seq,79;ARCHS4 Coexpression,1420;Enrichr Queries,994;ReMap ChIP-seq,117;GTEx Coexpression,748	MT-ND4L,MT-ND4,NCF1,LRRK1,RPL8,LFNG,MT-ATP6,RPS14,LGALS1,RPS16,SNRPD2,GUK1,RACK1,RPL35,RPLP2,RPS11,FBXO7,TNS1,BRD2,AGTPBP1,RPS5,KRT1,NOSIP,RAD23A,NEAT1,GPCPD1,TENT5C,GCHFR,DPM2,VCAN,BLVRB,MT-CO3,CD46,OPTN,FTL,RPL10,CEBPD,GYPC,ODC1,NPRL3,SNORD118,LMF2,TYMP,CDC42,PRDX2,STIP1,PRDX5,SEC14L1,SH3BP2,E2F2,RPS2,PSMF1,ZBTB7B,MTA2,NADK,RPL41,MBD6,SIAH2,RPL23A,KLF2,HNRNPL,CLK1,SCARNA9,ATG16L2,TNIP1,MT-RNR2,…
687	THAP1	671.8	ARCHS4 Coexpression,1161;ENCODE ChIP-seq,96;Enrichr Queries,1149;ReMap ChIP-seq,183;GTEx Coexpression,770	B4GALT3,RPL32,WASHC2C,TCIRG1,RPL8,AFF4,LFNG,RPS15,LYL1,RPS17,RPL18A,RPS18,GUK1,BSG,RPL36,RPLP2,RPL35,ELOB,RPL37,RPS11,RPS12,SRRM2,DDX17,RPS7,TANGO2,RPS5,STRADB,RAD23A,NEAT1,TENT5C,COX6B1,RBX1,CDC34,HNRNPH1,LUC7L3,HAGH,CD46,ATP6V0C,SRSF7,UBA52,FTL,SMIM24,CEBPD,SMIM1,RPL12,NPRL3,UQCR11,SNORD118,OAZ1,PRDX2,STIP1,PRDX5,SHARPIN,RPS15A,EMC3,RPL13,RPS2,RILP,FIS1,HPS1,RPL23A,AZU1,PRDX6,USF1,KLF1,HNRNPL,S…
688	TSHZ3	672.3	ARCHS4 Coexpression,625;Enrichr Queries,539;GTEx Coexpression,853	MYL6,VCAN,PINK1,NFIX,LGALS1,NCF2,RPS18,NR2F1,COMMD6,LILRB3,ANK1,TNS1
689	ZNF418	673	ARCHS4 Coexpression,436;Enrichr Queries,910;GTEx Coexpression,673	DDX17,TIA1,NFIX,FURIN,CLK4,OAZ1,LFNG,HNRNPL,VCAN,TNIP1,LUC7L3,TRIM25,ZBTB7B,MTA2,ATP6V0C,TNS1
690	ZNF664	673.7	ARCHS4 Coexpression,342;Enrichr Queries,526;GTEx Coexpression,1153	DDX17,SRRM2,TAF15,HDLBP,PIK3R2,YBX1,AFF4,HNRNPL,VCAN,HNRNPH1,GTF2IP4,PCBP2,PIP4K2A,LUC7L3,EIF3C,MTA2,RPS24,FTL,RNF187
691	TCF7L1	674	ARCHS4 Coexpression,670;Enrichr Queries,766;GTEx Coexpression,586	RPL41,NFIX,LRRK1,NR2F1,OAZ1,MYL6,VCAN,LGALS1,RPS27,SERPING1,TRIM25,STAT6,IGF2BP2,TNS1
692	NANOG	675.7	Literature ChIP-seq,36;ARCHS4 Coexpression,1408;ENCODE ChIP-seq,118;Enrichr Queries,1373;ReMap ChIP-seq,265;GTEx Coexpression,854	RPL30,LRRK1,SNX10,WDR45,RPS15,MT-ATP6,LYL1,RPS17,PIM1,RPLP2,PIP4K2A,PLXNC1,FBXO7,UBXN6,GBP5,RAD23A,MYL4,VCAN,MYL6,MED25,JAML,BLVRB,MT-CO3,ATP6V0C,RPL10,FECH,SNORD118,OAZ1,PRDX2,SHARPIN,UBB,PLEK2,RPS2,IGF2BP2,ZBTB7B,MTA2,SF3B1,DMTN,NR2F1,RPL23A,KLF2,USF1,HNRNPL,SHKBP1,RPL27A,MKRN1,RANBP10,R3HDM4,BCL2L1
693	HOXD4	676	ARCHS4 Coexpression,1230;Enrichr Queries,408;GTEx Coexpression,390	WASHC4,NFIX,RPL10,CEBPD,RPL23,NPRL3,NR2F1,COMMD6,HNRNPL,VCAN,LGALS1,TAL1,HLX
694	GLYR1	677.3	ARCHS4 Coexpression,454;ReMap ChIP-seq,226;GTEx Coexpression,1352	RNF10,FAXDC2,RPLP1,HDLBP,WASHC2C,VWCE,YBX1,YBX3,GSPT1,ADD1,RPS15A,BAG1,PCBP2,RPL36,SNORA12,HBQ1,AHSA2P,ZBTB7B,MTA2,SF3B1,SERF2,DDX17,SRRM2,CD74,MBD6,TAF15,OGA,SHISA4,HBA2,HBA1,GPCPD1,CLK1,HNRNPL,SCARNA9,EIF3G,LUC7L3,EIF3C,RPS24
695	ZNF425	677.3	ARCHS4 Coexpression,1058;Enrichr Queries,217;GTEx Coexpression,757	BNIP3L,NFIX,NATD1,SAT1,TENT5C,IFIT3,LFNG,HNRNPL,PINK1,SRRD,TNFSF10,NABP1,ZBTB7B,OPTN,RPL23AP42,MXD4
696	NKRF	678	ARCHS4 Coexpression,674;Enrichr Queries,810;GTEx Coexpression,550	SNX10,YBX1,RUNDC3A,YBX3,HNRNPL,STIP1,RPS17,SNRPD2,PITHD1,NAA15,EIF3C,MTA2,SRSF7,SERF2,RNF187
697	HOXB8	679	ARCHS4 Coexpression,427;Enrichr Queries,772;GTEx Coexpression,838	SRRM2,NFIX,TAF15,CEBPD,NR2F1,PIK3R2,YBX1,HNRNPL,STIP1,VCAN,EVI2A,HLX,PIP4K2A,IGF2BP2,MTA2,RPL23AP42
698	NFATC4	679.3	ARCHS4 Coexpression,1074;Enrichr Queries,627;GTEx Coexpression,337	NFIX,CEBPD,NR2F1,HDLBP,RAB3IL1,COMMD6,MYL6,VCAN,LGALS1,TTLL3,SERPING1,AHSA2P,TNS1,MXD4
699	ZNF444	679.3	ARCHS4 Coexpression,591;Enrichr Queries,65;GTEx Coexpression,1382	SRRM2,BRD2,CEBPD,PIK3R2,KLF2,LMF2,RAB43,RPS15,DPM2,ADAM17,MED25,SHARPIN,BSG,RPS6KB2,FKBP8,R3HDM4,NPIPA1,ZBTB7B,ATP6V0C,FTL,BCL2L1,MXD4
700	TSHZ1	679.7	ARCHS4 Coexpression,331;Enrichr Queries,456;GTEx Coexpression,1252	DDX17,SRRM2,NFIX,ZER1,NR2F1,PIK3R2,ANK1,RUNDC3A,ADD1,KLF2,DNAJB2,VCAN,RASA4,GTF2IP4,TSPAN5,NPIPA1,TNS1
701	ESRRG	679.7	ARCHS4 Coexpression,406;Enrichr Queries,1032;GTEx Coexpression,601	NFIX,NDUFB11,RPL12,RPL8,RPL10A,ANK1,COX6B1,HNRNPL,PRDX5,VCAN,RPS17,TRIM25,PLXNC1,RPL29,MTA2,RPL28,UBA52
702	ZNF559	679.7	ARCHS4 Coexpression,869;Enrichr Queries,977;GTEx Coexpression,193	DDX17,SRRM2,TIA1,HDLBP,YBX1,COMMD6,CLK1,HNRNPL,NXF1,TTLL3,BSG,AHSA2P,MTA2,SF3B1,ARGLU1,NKTR,SNCA
703	ZNF71	682.3	ARCHS4 Coexpression,572;Enrichr Queries,841;GTEx Coexpression,634	TMOD1,MAP2K3,MT-ND4,NFIX,RPL12,NPRL3,NR2F1,HDLBP,HNRNPL,VCAN,CAPZA2,TRIM25,ZBTB7B,RPL23AP42,TNS1
704	ZNF627	682.3	ARCHS4 Coexpression,802;Enrichr Queries,592;GTEx Coexpression,653	WASHC4,SRRM2,TIA1,CEBPD,OGA,RPL35A,RPS3A,FURIN,YBX1,CLK4,IFIT3,HNRNPL,LGALS1,ZBTB7B
705	NHLH1	683.3	ARCHS4 Coexpression,1424;Enrichr Queries,570;GTEx Coexpression,56	CSF3R,NFIX,NCF1,NCF2,NCF1B,NCF1C,CORO1A,XPO6,GTF2IP4,CXCR2,E2F2,PLXNC1,IGF2BP2,CD53,NR2F1,LILRB3,RUNDC3A,APBB1IP,FGR,VCAN,FCGR2A,DOK3,JAML,SHKBP1,NINJ2,ADAM8,TMCC2,SMAP2,APOBEC3A
706	CREB3L4	684.7	ARCHS4 Coexpression,643;Enrichr Queries,1175;GTEx Coexpression,236	RPL41,RPL10,RPS7,RPS5,RPL12,RPL8,RPL10A,TENT5C,SELENBP1,RACK1,E2F2,RPL35,RPL38,RPL37,CD46,RPS24
707	ZNF496	686.3	ARCHS4 Coexpression,778;Enrichr Queries,1030;GTEx Coexpression,251	SRRM2,BRD2,TIA1,LRRK1,YBX1,LMF2,LFNG,HNRNPL,LGALS1,TTLL3,EIF3G,E2F2,AHSA2P,IGF2BP2,EIF3C,SF3B1,TNS1
708	RHOXF2	687.7	ARCHS4 Coexpression,244;Enrichr Queries,262;GTEx Coexpression,1557	MPP1,MT-ND4L,HBG2,GYPB,HBG1,SIAH2,FOXO4,YBX1,GATA1,KLF2,IFIT3,HK1,RPL3P4,SLC6A8,TNFSF10,PIM1,BLVRB,NAA15,RPL23AP42,BCL2L1,SNCA
709	ZNF48	687.7	ARCHS4 Coexpression,123;Enrichr Queries,803;GTEx Coexpression,1137	RPL32,RPL36A,FURIN,RPL10A,LFNG,RPS15,RPS17,RPS15A,RPS18,RPL36,RACK1,RPL13,RPL38,RPS2,IGF2BP2,RPS11,CTSD,RPL17,ZER1,RPL35A,HNRNPL,FCGR2A,RPS29,EIF3G,RPL26,RPS24,RNF187
710	HOXB5	688.7	ARCHS4 Coexpression,725;Enrichr Queries,338;GTEx Coexpression,1003	NFIX,CEBPD,NPRL3,NR2F1,HDLBP,KLF2,SELENBP1,CA1,VCAN,MYL6,LGALS1,HLX,ELOB,IGF2BP2
711	ZNF443	689.3	ARCHS4 Coexpression,1182;Enrichr Queries,584;GTEx Coexpression,302	CD53,CSF3R,CEBPD,TENT5C,KLF2,IFIT3,FGR,HNRNPL,FCGR2A,LGALS1,CXCR2,TRIM25,PLXNC1,ATP6V0C
712	ZNF780B	689.3	ARCHS4 Coexpression,924;Enrichr Queries,672;GTEx Coexpression,472	DDX17,TIA1,BSG,LUC7L3,AHSA2P,GPCPD1,RPL8,RPL29,IFIT3,NKTR
713	ZNF281	689.7	ARCHS4 Coexpression,1415;Enrichr Queries,452;GTEx Coexpression,202	LYN,DDX17,AGTPBP1,CEBPD,ACSL1,APBB1IP,RAB43,ADAM17,MIR4435-2HG,VCAN,LGALS1,NAMPT,TRIM25,NABP1,PLXNC1,IGF2BP2,NAA15,SRSF7
714	NCOA2	689.8	ARCHS4 Coexpression,144;Enrichr Queries,1317;ReMap ChIP-seq,276;GTEx Coexpression,1022	MT-ND4L,USP15,MT-ND4,SMIM5,NCF2,EPB41,NDUFB11,LRRK2,SCARNA2,DENND3,UQCR11,AFF4,MT-ATP6,PRDX2,PRDX5,SNRPD2,XPO6,SH3BP2,NAMPT,RPLP2,TRIM25,ELOB,PLXNC1,MBNL3,ZBTB7B,CTSD,DCAF12,TNS1,DDX17,LYN,SRRM2,NEAT1,TENT5C,HNRNPL,DPM2,PPM1A,MT-RNR2,MT-RNR1,MKRN1,MT-CO3,FAU
715	ZNF23	690	ARCHS4 Coexpression,744;Enrichr Queries,257;GTEx Coexpression,1069	DDX17,RAB2B,ACSL1,GPCPD1,ANK1,TENT5C,IFIT3,HNRNPL,VCAN,NABP1,LUC7L3,TRIM25,ZBTB7B,MTA2,UBA52,TNS1
716	KLF15	690	ARCHS4 Coexpression,1106;Enrichr Queries,595;GTEx Coexpression,369	TMOD1,CEBPD,FECH,ACSL1,RPL23A,PRDX6,ANK1,KLF2,CDC42,SELENBP1,IFIT1B,SERPING1,TNS1
717	MYCN	690.2	Literature ChIP-seq,28;ARCHS4 Coexpression,1021;Enrichr Queries,1122;ReMap ChIP-seq,43;GTEx Coexpression,1237	MT-ND4L,MT-ND4,HDLBP,TCIRG1,YBX1,SAT1,LFNG,RPS15,MT-ATP6,LGALS1,RPS16,GUK1,XPO6,BSG,RACK1,PIM1,RPL35,RPLP2,TRIM25,RPL38,RPS11,UBXN6,MAP2K3,SRRM2,RPS7,SSR4,ACSL1,SLX1B,RPS5,TANGO2,GLRX5,RAD23A,RAB3IL1,NEAT1,ANK1,MYL4,DPM2,VCAN,ADAM17,CDC34,MT-CO3,HAGH,RPL29,UBA52,ST6GALNAC4,ATP6V0C,FTL,USP15,NFIX,RPL10,NDUFB11,AK1,ODC1,PIK3R2,SNORD118,ADIPOR1,OAZ1,ADD1,DNAJB2,PRDX2,STIP1,NXF1,PRDX5,SHARPIN,UBB,SH3…
718	E2F3	691.3	ARCHS4 Coexpression,844;Enrichr Queries,1139;GTEx Coexpression,91	USP15,CSF3R,NCF2,YBX1,NAMPT,CXCR2,E2F2,TRIM25,PLXNC1,MTA2,LYN,CD53,TAF15,TANGO2,LILRB3,APBB1IP,FGR,HNRNPL,VCAN,FAM157A,FCGR2A,DOK3,ADAM8,SMAP2,APOBEC3A,BCL2L1
719	ZNF860	691.5	ARCHS4 Coexpression,395;GTEx Coexpression,988	SRRM2,NFIX,SSR4,NAA15,MTA2,CD46,ATP6V0C,S100A8,LMF2,ADD1,RNF187,MXD4
720	HOXD8	691.7	ARCHS4 Coexpression,1187;Enrichr Queries,410;GTEx Coexpression,478	CEBPD,RPL23,NPRL3,NR2F1,HDLBP,RAB3IL1,COMMD6,YBX3,KLF2,IFIT3,VCAN,LGALS1,HLX
721	HIVEP1	692	ARCHS4 Coexpression,336;Enrichr Queries,790;GTEx Coexpression,950	SRRM2,FIS1,CIITA,ACSL1,NDUFB11,LRRK1,RPL8,AFF4,PRDX6,COX6B1,VCAN,PRDX5,SNRPD2,NAMPT,SERF2,TNS1,NKTR
722	ZBTB4	692.7	ARCHS4 Coexpression,519;Enrichr Queries,265;GTEx Coexpression,1294	SRRM2,BNIP3L,NFIX,ZER1,ANK1,ADD1,KLF2,DNAJB2,PINK1,LGALS1,OPTN,TNS1,MXD4
723	ZHX3	693.7	ARCHS4 Coexpression,610;Enrichr Queries,824;GTEx Coexpression,647	DNAJB2,B4GALT3,VCAN,PINK1,NFIX,ACSL1,HDLBP,SHISA4,ADD1,TNS1,MXD4
724	NKX25	694	ARCHS4 Coexpression,918;GTEx Coexpression,470	MYL4,CDC34,AK1,UQCR11,RPL38,RPS2,COX6B1
725	ZSCAN2	694.3	ARCHS4 Coexpression,1202;Enrichr Queries,475;GTEx Coexpression,406	VCAN,NFIX,EIF3G,HDLBP,NOSIP,E2F2,ZBTB7B,TENT5C,ANK1,LMF2,KLF2,MXD4
726	ZNF697	694.7	ARCHS4 Coexpression,988;Enrichr Queries,610;GTEx Coexpression,486	ADAM17,MIR4435-2HG,VCAN,NAMPT,ZC3H12A,HDLBP,NABP1,IGF2BP2,YBX1,TENT5C,AFF4,IFIT3
727	MNX1	694.8	Literature ChIP-seq,73;ARCHS4 Coexpression,635;Enrichr Queries,1086;GTEx Coexpression,985	B4GALT3,RPL31,GMPR,PIK3R2,RPL8,RPL10A,ADIPOR1,OAZ1,CORO1A,LMF2,FAM117A,HK1,DNAJB2,RPS15,C4A,NXF1,UBB,HLX,BAG1,BSG,CXCR2,RACK1,PIP4K2A,TSPAN5,ASCC2,RPS2,PLXNC1,ZBTB7B,SF3B1,UBXN6,TNS1,BRD2,SLC14A1,RPL41,TIA1,SSR4,ACSL1,TESC,NR2F1,ANK1,PRDX6,HNRNPL,CLK1,PPM1A,DOK3,HNRNPH1,ST6GALNAC4,RNF187
728	ZSCAN21	695.3	ARCHS4 Coexpression,930;Enrichr Queries,632;GTEx Coexpression,524	BNIP3L,RAD23A,IFIT3,PRDX2,LGALS1,SRRD,LUC7L3,TRIM25,STAT6,EIF3C,ZBTB7B,SRSF7,OPTN,MXD4
729	BHLHE41	695.5	ARCHS4 Coexpression,771;GTEx Coexpression,620	DNAJB2,PINK1,NFIX,GPX1,PIP4K2A,SHISA4,STAT6,DENND3
730	REPIN1	697.7	ARCHS4 Coexpression,457;Enrichr Queries,762;GTEx Coexpression,874	SRRM2,BNIP3L,BRD2,TAF15,NDUFB11,PIK3R2,YBX1,RPL8,HNRNPL,LGALS1,ZBTB7B,EIF3C,MTA2,BCL2L1,RNF187
731	ZNF843	697.7	ARCHS4 Coexpression,1359;Enrichr Queries,111;GTEx Coexpression,623	CIITA,DMTN,NPRL3,NR2F1,HDLBP,VWCE,NEAT1,SPTB,TENT5C,KLF2,IFIT3,SRRD,ZC3H12A,TNFSF10,NLRP1,OPTN,TNS1
732	FOXL2	698.3	ARCHS4 Coexpression,1108;Enrichr Queries,869;GTEx Coexpression,118	TIA1,RPL10,RPS7,RPL31,RPL23,NPRL3,NR2F1,RPL35A,RPL23A,RPS3A,RPL8,ANK1,VCAN,RPS27,TTLL3,RACK1,RPL13,RPL35,RPL38,RPS11,RPL17,RPS24
733	ZNF558	698.3	ARCHS4 Coexpression,1594;Enrichr Queries,460;GTEx Coexpression,41	CEBPD,RPL10A,IFIT3,NXF1,RPS15A,RPS16,RPL14,STAT6,AHSA2P,SF3B1,RPL17,ARGLU1,SRRM2,BNIP3L,TIA1,RPL23,RPL35A,RPS3A,NEAT1,COMMD6,TENT5C,RBX1,CLK1,PINK1,VCAN,RPS27,HNRNPH1,LUC7L3,SRSF7,ATP6V0C
734	MSANTD3	698.5	ARCHS4 Coexpression,252;GTEx Coexpression,1145	OST4,SMIM5,PCGF5,FAXDC2,ITGA2B,GMPR,PDZK1IP1,RBX1,OR2W3,CAPZA2,EMC3,TRIM58,NAA15,IGF2BP2
735	KAT7	699	ARCHS4 Coexpression,728;GTEx Coexpression,670	RPS23P8,RPL41P2,MTND1P23,NABP1,FSCN3,PSMF1,YBX1,FAM104A,UBXN6
736	CEBPG	699.3	ARCHS4 Coexpression,891;Enrichr Queries,1108;ReMap ChIP-seq,254;GTEx Coexpression,544	USP15,CSF3R,CEBPD,NCF2,ODC1,SNX10,FURIN,SNORD118,YBX1,YBX3,SAT1,TYMP,STIP1,PRDX5,RPS17,RPS16,NAMPT,RACK1,TNFSF10,TSPAN5,IGF2BP2,LYN,CD52,MBD6,SIAH2,RAD23A,NEAT1,KLF2,GCHFR,HNRNPL,DPM2,SRRD,CAPZA2,NAA15,SMAP2,FBXL5,OPTN,RNF187
737	ZFP91	700	ARCHS4 Coexpression,642;Enrichr Queries,303;GTEx Coexpression,1155	DDX17,SRRM2,BRD2,TAF15,HDLBP,YBX1,AFF4,HNRNPL,STIP1,LGALS1,HNRNPH1,PCBP2,MTA2,SF3B1
738	HDX	700.3	ARCHS4 Coexpression,323;Enrichr Queries,646;GTEx Coexpression,1132	SRRM2,TIA1,PCGF5,RPL12,GMPR,IFIT3,HNRNPL,VCAN,TNFSF10,SERPING1,STAT6,RPS2,RPL29,ZBTB7B,MTA2,RPL28,RPL23AP42,TNS1
739	TET1	701	Literature ChIP-seq,119;ARCHS4 Coexpression,738;GTEx Coexpression,1246	TMPRSS9,RPL32,RPL12,LRRK1,SLC4A1,UQCR11,RPL8,ADIPOR1,LFNG,LGALS1,SHARPIN,RPL18A,TRIM25,RPL13,STAT6,ASCC2,IGF2BP2,ZBTB7B,DCAF12,LYN,TIA1,RPL41,GLRX5,RPL23A,NEAT1,FGR,MYL6,SLC25A39,RASA4,SHKBP1,MKRN1,OSBP2,BCL2L1
740	SOX8	701	ARCHS4 Coexpression,783;Enrichr Queries,498;GTEx Coexpression,822	DNAJB2,LFNG,VCAN,NFIX,TESC,NR2F1,PIP4K2A,SHISA4,ANK1,RUNDC3A,KLF2
741	HNF4A	701.5	Literature ChIP-seq,74;ARCHS4 Coexpression,1461;ENCODE ChIP-seq,99;Enrichr Queries,973;ReMap ChIP-seq,153;GTEx Coexpression,1449	MT-ND4L,MT-ND4,RPL31,RPL34,TCIRG1,ALKBH7,WDR45,RAB43,MT-ATP6,RPS15,LYL1,C4A,LGALS1,PIM1,RPLP2,TRIM25,RPL35,PLXNC1,RPS11,CNPPD1,RNU4ATAC,TNS1,LINC00570,BRD2,RAB2B,RPS7,STRADB,PRKCD,RPS3A,NEAT1,GPCPD1,RBX1,GCHFR,ADAM17,CDC34,HNRNPH1,FKBP8,LUC7L3,MT-CO3,HAGH,RPL29,CD46,ATP6V0C,FTL,CEBPD,ODC1,PIK3R2,UQCR11,SNORD118,VWCE,GATA1,GSPT1,TYMP,SELENBP1,PRDX2,PRDX5,GUCD1,SHARPIN,SNHG22,SH3BP2,PCBP2,STAT6,RPS…
742	NKX62	701.5	ARCHS4 Coexpression,800;GTEx Coexpression,603	DNAJB2,PINK1,RPS28,EVI2A,PIP4K2A,ELOB,RUNDC3A
743	DR1	702.7	ARCHS4 Coexpression,688;Enrichr Queries,675;GTEx Coexpression,745	YBX1,FAM104A,USF1,CDC42,DNAJB2,ADAM17,HNRNPH1,NAMPT,CAPZA2,NABP1,NAA15,SRSF7,ATP6V0C
744	IRX6	702.7	ARCHS4 Coexpression,1032;Enrichr Queries,402;GTEx Coexpression,674	VCAN,ACSL1,RPLP1,KRT1,NPRL3,BSG,NR2F1,RPLP2,GMPR,PLXNC1,ANK1,TNS1
745	GLI2	703.7	ARCHS4 Coexpression,969;Enrichr Queries,542;GTEx Coexpression,600	CD53,MYL6,VCAN,LGALS1,NFIX,CEBPD,LRRK1,NR2F1,IGF2BP2,COMMD6,ANK1,TNS1
746	THRA	704.5	Literature ChIP-seq,136;ARCHS4 Coexpression,686;Enrichr Queries,431;GTEx Coexpression,1565	NFIX,ZER1,NR2F1,ANK1,RUNDC3A,ADD1,DNAJB2,PINK1,LGALS1,SH3BP2,UBA52,TNS1,MXD4
747	ZNF662	705	ARCHS4 Coexpression,1036;Enrichr Queries,881;GTEx Coexpression,198	DDX17,SRRM2,TIA1,NPRL3,HDLBP,YBX1,RPL10A,IFIT3,HNRNPL,VCAN,HNRNPH1,LUC7L3,AHSA2P,SF3B1,ARGLU1,NKTR,TNS1
748	ZNF280B	705	ARCHS4 Coexpression,896;Enrichr Queries,514	VCAN,HNRNPH1,BSG,E2F2,NABP1,SNX10,PLXNC1,NAA15,ZBTB7B,TENT5C,KLF2
749	ZNF747	709	ARCHS4 Coexpression,1395;Enrichr Queries,237;GTEx Coexpression,495	TMOD1,GPX1,PRKCD,HDLBP,FURIN,USF1,LFNG,STIP1,GUCD1,DOK3,SRRD,CAPZA2,EIF3G,CTSD
750	CHAMP1	709.5	ARCHS4 Coexpression,494;GTEx Coexpression,925	HNRNPL,SRRM2,BRD2,RPS17,TAF15,PCBP2,NAA15,IGF2BP2,YBX1,EIF3C,MTA2
751	ZNF121	709.7	ARCHS4 Coexpression,787;Enrichr Queries,1267;GTEx Coexpression,75	RPLP1,RPL8,RPL10A,LMF2,RPS15,DNAJB2,RPS15A,RPL18A,ZC3H12A,SH3BP2,BSG,RPL36,RACK1,RPL35,RPS2,ZBTB7B,MTA2,RPS7,RPS5,RPS28,RPL27A,RPS6KB2,NAA15,RPL28,SRSF7,ATP6V0C
752	WT1	709.8	Literature ChIP-seq,67;ARCHS4 Coexpression,1086;Enrichr Queries,455;GTEx Coexpression,1231	RAB2B,CEBPD,RPS7,NPRL3,NR2F1,RAB3IL1,HBA2,PRDX6,FAM104A,KLF2,FAM210B,VCAN,LGALS1,TAL1,NABP1,HBQ1
753	RFX2	710.3	ARCHS4 Coexpression,1115;Enrichr Queries,363;ReMap ChIP-seq,260;GTEx Coexpression,1103	MT-ND4L,MT-ND4,NFIX,CEBPD,FAXDC2,RPL12,PIK3R2,SNORD118,ALKBH7,MT-ATP6,PRDX5,SHARPIN,UBB,RPL36,RPLP2,E2F2,MTA2,UBXN6,TNS1,LINC00570,CD52,RPS5,RPL35A,ANK1,TENT5C,KLF2,HNRNPL,MED25,VCAN,MT-RNR2,MT-RNR1,EIF3G,UBE2O,MT-CO3,FAU,RPL29,SRSF7
754	HOXB9	710.7	ARCHS4 Coexpression,239;Enrichr Queries,934;GTEx Coexpression,959	SRRM2,MT-ND4,TAF15,NPRL3,NR2F1,YBX1,GATA1,IFIT3,HK1,SELENBP1,HNRNPL,STIP1,CA1,VCAN,SLC6A8,PIM1,RPS2,EIF3C,MTA2,RPL23AP42
755	KLF12	711	ARCHS4 Coexpression,263;Enrichr Queries,1011;GTEx Coexpression,859	DDX17,TIA1,AGTPBP1,EPB41,OGA,RPL8,ANK1,PRDX6,VCAN,CAPZA2,PLXNC1,NLRP1,SF3B1,SERF2,TNS1,NKTR,FTL
756	ZBED3	711	ARCHS4 Coexpression,247;Enrichr Queries,764;GTEx Coexpression,1122	SRRM2,CD53,MT-ND4L,MT-ND4,NFIX,TAF15,CEBPD,NR2F1,PIK3R2,PRDX6,IFIT3,MT-ATP6,VCAN,PCBP2,RPL37,RPS2,RNF187,MXD4
757	HOXC5	711	ARCHS4 Coexpression,490;Enrichr Queries,555;GTEx Coexpression,1088	NFIX,CEBPD,RPL12,NPRL3,NR2F1,HDLBP,PIK3R2,YBX1,RPL8,LFNG,RPS17,LGALS1,HLX,RPL37,RPS2,RNF187
758	TCF4	712	Literature ChIP-seq,127;ARCHS4 Coexpression,928;Enrichr Queries,779;ReMap ChIP-seq,181;GTEx Coexpression,1545	MT-ND4L,MT-ND4,SMIM5,NFIX,RPL12,SCARNA2,SNORD118,YBX1,RPL8,SELENBP1,MT-ATP6,PRDX2,PRDX5,GUCD1,LGALS1,GUK1,BAG1,RAB24,RPL36,PIM1,RPLP2,E2F2,ZBTB7B,TNS1,LINC00570,CD74,TIA1,MBD6,RPS5,PRKCD,NEAT1,PRDX6,USF1,FGR,VCAN,RPS27,MT-RNR2,RPL27A,MT-RNR1,CAPZA2,MT-CO3,CD46,RPL29,SRSF7,FTL,BCL2L1
759	TLX3	712.3	ARCHS4 Coexpression,639;Enrichr Queries,694;GTEx Coexpression,804	NFIX,EPB41,NR2F1,PIK3R2,YBX1,CLK4,ANK1,CDC34,TAL1,HLX,LUC7L3,UBE2O,RPS2,ATP6V0C,RNF187
760	ZBTB26	713	ARCHS4 Coexpression,622;Enrichr Queries,1046;GTEx Coexpression,471	DDX17,TIA1,GUK1,OGA,NABP1,LUC7L3,ELOB,UQCR11,SF3B1,ATP6V0C,AFF4,SERF2
761	HOXC11	713.3	ARCHS4 Coexpression,671;Enrichr Queries,1099;ReMap ChIP-seq,114;GTEx Coexpression,969	MT-ND4L,MT-ND4,NFIX,RPL12,KRT1,NPRL3,HDLBP,RPL8,MT-ATP6,HNRNPL,VCAN,MT-RNR2,MT-RNR1,IGF2BP2,MT-CO3,RPS2,MTA2,RNF187
762	FIZ1	714	ARCHS4 Coexpression,262;Enrichr Queries,1067;GTEx Coexpression,813	BRD2,ZER1,NFIX,MBD6,TAF15,PIK3R2,RUNDC3A,KLF2,RAB43,HNRNPL,DNAJB2,MED25,ZBTB7B,MTA2,RPL28,ATP6V0C,RPL23AP42,RNF187
763	ZNF574	714.7	ARCHS4 Coexpression,768;Enrichr Queries,587;GTEx Coexpression,789	HNRNPL,RPS15,MED25,SHARPIN,RPS5,XPO6,FKBP8,EIF3G,ALKBH7,RPL8,FAM104A
764	GLI3	715.3	ARCHS4 Coexpression,860;Enrichr Queries,885;GTEx Coexpression,401	CD53,RPL23,RPL12,NR2F1,RPL10A,OAZ1,MYL6,VCAN,LGALS1,TSPAN5,HAGH,IGF2BP2,TNS1
765	ZNF57	715.3	ARCHS4 Coexpression,1098;Enrichr Queries,307;GTEx Coexpression,741	MAP2K3,NFIX,CEBPD,KRT1,GMPR,IFIT3,ADD1,DNAJB2,VCAN,LGALS1,RPS6KB2,NAMPT,NAA15,ZBTB7B
766	HOXB6	716	ARCHS4 Coexpression,766;Enrichr Queries,328;GTEx Coexpression,1054	NFIX,TAF15,CEBPD,NPRL3,NR2F1,HDLBP,YBX1,IFIT3,SELENBP1,HNRNPL,CA1,VCAN,LGALS1,HLX,RPS2
767	POU5F1	716.2	Literature ChIP-seq,17;ARCHS4 Coexpression,1141;Enrichr Queries,1365;ReMap ChIP-seq,180;GTEx Coexpression,878	MT-ND4L,B4GALT3,MT-ND4,LRRK1,RPL8,RPS15,MT-ATP6,LYL1,RPS16,RPL18A,RPL36,RPLP2,RPS11,UBXN6,GPX1,SLX1B,RPS5,RAD23A,NEAT1,DPM2,PPM1A,TMEM256,VCAN,MT-CO3,HAGH,UBA52,SMIM24,FURIN,SNORD118,OAZ1,PRDX2,PRDX5,SHARPIN,RPS2,ZBTB7B,MTA2,RPL41,NR2F1,OGA,RPL23A,KLF2,USF1,KLF1,HNRNPL,RPS28,RPS27,SLC25A39,MT-RNR2,SHKBP1,MT-RNR1,MKRN1,R3HDM4,FAU,EIF3C,BCL2L1,MXD4
768	LHX3	716.7	ARCHS4 Coexpression,652;Enrichr Queries,879;GTEx Coexpression,619	MBD6,SSR4,TESC,NR2F1,PIK3R2,YBX1,ANK1,LFNG,FAM210B,HLX,RPL35,E2F2,NLRP1,BCL2L1
769	IKZF2	716.7	ARCHS4 Coexpression,553;Enrichr Queries,301;GTEx Coexpression,1296	DDX17,CD74,CIITA,ANK1,TENT5C,IFIT3,SCARNA9,VCAN,IGHG1,TNIP1,TNFSF10,NABP1,TRIM25,PLXNC1,MTA2,SF3B1,TRIM22,TNS1
770	PAX6	716.8	Literature ChIP-seq,142;ARCHS4 Coexpression,1112;Enrichr Queries,916;ReMap ChIP-seq,9;GTEx Coexpression,1405	MT-ND4L,MT-ND4,RPL31,RPL34,RPLP1,SCARNA2,RPL8,RPL10A,RPS15,MT-ATP6,RPS14,LGALS1,BSG,RACK1,RPLP2,RPL38,RPL37,RPS11,CTSD,RPL39,RPS12,TMOD1,MAP2K3,SSR4,RPL23,RPS5,RPS3A,NEAT1,GPCPD1,ANK1,DPM2,MYL6,TMEM256,VCAN,TAL1,FKBP8,RPL26,MT-CO3,RPL29,RPL28,FTL,NFIX,RPL10,RPL12,RPL36A,NXF1,UBB,PCBP2,RPL14,RPL13,E2F2,RPS2,MBNL3,RPL17,SNCA,OST4,RPL41,NR2F1,RPL35A,RPL23A,CLK4,CLK1,SCARNA9,RPS28,RPS27,RPS29,MT-RNR2…
771	SRY	717	Literature ChIP-seq,51;ARCHS4 Coexpression,649;Enrichr Queries,896;GTEx Coexpression,1272	CD74,RPL41,CEBPD,FECH,KRT1,NR2F1,PDZK1IP1,GATA1,ADD1,RPS15A,TAL1,IFIT1B,RACK1,RPL13,UBE2O,BLVRB,RPL17,RPS24
772	THAP9	717.3	ARCHS4 Coexpression,372;Enrichr Queries,941;GTEx Coexpression,839	TIA1,EPB41,FURIN,YBX1,ALKBH7,OAZ1,LMF2,HNRNPL,HNRNPH1,TRIM25,STAT6,NAA15,ZBTB7B,ATP6V0C,RPS24,MXD4
773	ETV1	718	ARCHS4 Coexpression,907;Enrichr Queries,805;ReMap ChIP-seq,209;GTEx Coexpression,951	NFIX,CEBPD,EPB41,ODC1,SCARNA2,PIK3R2,SNORD118,RPL8,PRDX2,NXF1,LGALS1,RPS16,SHARPIN,GTF2IP4,RACK1,RPLP2,E2F2,STAT6,RPS2,ZBTB7B,MTA2,SF3B1,SNCA,CD53,FIS1,OST4,RPL41,RPS7,RPL23,NR2F1,RPL23A,NEAT1,CLK4,ANK1,HNRNPL,VCAN,CDC34,PITHD1,RPS6KB2,R3HDM4,FAU,RPL29,UBA52,FTL,BCL2L1
774	ESR2	718	Literature ChIP-seq,60;ARCHS4 Coexpression,1334;Enrichr Queries,1160;ReMap ChIP-seq,210;GTEx Coexpression,826	RNF10,TCIRG1,HK1,PRDX2,PCBP2,BSG,BAG1,PIM1,RPLP2,RPL13,PIP4K2A,RPS2,ZBTB7B,CTSD,RPL23AP42,TNS1,SNCA,DDX17,TMOD1,TIA1,MBD6,RPS5,SIAH2,PRKCD,NR2F1,RPL23A,PRDX6,KLF2,GCHFR,DPM2,MED25,MYL6,RPS28,VCAN,DOK3,CDC34,ATG16L2,TNIP1,AGO4,RPL27A,CAPZA2,IFIT1B,BLVRB,HAGH,ST6GALNAC4,ATP6V0C
775	SOX9	718.4	Literature ChIP-seq,41;ARCHS4 Coexpression,827;Enrichr Queries,991;ReMap ChIP-seq,150;GTEx Coexpression,1583	NFIX,RPL10,CEBPD,DENND3,PIK3R2,SNORD118,RPL10A,OAZ1,TYMP,LFNG,PRDX2,NXF1,LGALS1,RPS16,SHARPIN,SNRPD2,RAB24,RACK1,RPLP2,RPS2,ZBTB7B,MTA2,NADK,MAP2K3,CD53,RAB2B,OST4,RPL41,RPL23,TESC,RPS5,NR2F1,RAD23A,RPL23A,NEAT1,KLF1,HNRNPL,MYL6,MED25,VCAN,RPS27,BLVRB,R3HDM4,FAU,RPL28,UBA52,BCL2L1
776	SOX10	718.8	ARCHS4 Coexpression,917;Enrichr Queries,565;ReMap ChIP-seq,275;GTEx Coexpression,1118	NFIX,CEBPD,FAXDC2,RPLP1,GMPR,SCARNA2,PIK3R2,IFIT3,DNAJB2,LGALS1,UBB,PLEK2,ASCC2,FBXO7,CNPPD1,RNU4ATAC,SNCA,RPL41,NR2F1,SHISA4,FAM104A,FGR,DPM2,VCAN,FCGR2A,SLC6A8,SRRD,MKRN1,TMCC2,CPVL,RPS24
777	ZNF286B	720	ARCHS4 Coexpression,922;GTEx Coexpression,518	HNRNPL,BSG,HDLBP,TSPAN5,LUC7L3,NPIPA1,ZBTB7B,CLK4
778	HNF4G	720.4	ARCHS4 Coexpression,1133;ENCODE ChIP-seq,90;Enrichr Queries,983;ReMap ChIP-seq,169;GTEx Coexpression,1227	HDLBP,TCIRG1,ALKBH7,RPS15,RPS16,PIM1,TNFSF10,RPL35,RPLP2,PLXNC1,BRD2,GLRX5,PRKCD,NEAT1,TENT5C,GCHFR,CDC34,HAGH,RPL29,ATP6V0C,FTL,SCARNA13,SMIM24,CEBPD,SMIM1,PIK3R2,SNORD118,OAZ1,TYMP,PRDX2,GUCD1,SHARPIN,SNHG22,SH3BP2,STAT6,RPS2,IGF2BP2,ZBTB7B,MBNL3,MTA2,SULT1A4,DMTN,MPIG6B,PCGF5,SIAH2,NR2F1,OGA,RPL23A,PRDX6,PINK1,CAPZA2,R3HDM4,BCL2L1
779	PBX1	720.5	Literature ChIP-seq,140;ARCHS4 Coexpression,1289;Enrichr Queries,568;GTEx Coexpression,885	NFIX,GYPC,YBX1,OAZ1,LMF2,STIP1,CA1,SEC14L1,TSPAN5,PIP4K2A,TRIM25,ASCC2,SMN1,ZBTB7B,SULT1A4,TNS1,CD53,DDX17,MPP1,RPL41,SLX1B,KRT1,NR2F1,DEFA3,DEFA1,ANK1,COX6B1,HNRNPL,PPM1A,MYL6,VCAN,FCGR2A,NINJ2,FKBP8,RANBP10,SERPING1,TMCC2,HAGH,CD46,S100A8,BCL2L1
780	ZNF202	722	ARCHS4 Coexpression,840;Enrichr Queries,926;GTEx Coexpression,400	BRD2,RPS5,LRRK1,YBX1,HNRNPL,STIP1,HNRNPH1,NAMPT,EIF3G,E2F2,NABP1,EIF3C,SRSF7
781	TEF	722.7	ARCHS4 Coexpression,589;Enrichr Queries,251;GTEx Coexpression,1328	NFIX,ZER1,CEBPD,ACSL1,SHISA4,RUNDC3A,ANK1,KLF2,ADD1,DNAJB2,PINK1,LGALS1,TNS1,MXD4
782	ZNF66	723.5	ARCHS4 Coexpression,1316;GTEx Coexpression,131	RAB2B,RPL30,RPL10,RPS7,RPL23,RPL12,RPL36A,RPL23A,RPS3A,USF1,SCARNA9,RPS15A,RPS18,RACK1,RPL26,RPS2
783	HIVEP3	724	ARCHS4 Coexpression,267;Enrichr Queries,1022;GTEx Coexpression,883	MAP2K3,CD53,CD74,CIITA,NFIX,GPX1,KRT1,PRKCD,ANK1,PRDX6,APBB1IP,VCAN,TNIP1,HLX,ZC3H12A,SH3BP2,STAT6,MTA2,TNS1
784	SOX3	724.7	ARCHS4 Coexpression,312;Enrichr Queries,757;GTEx Coexpression,1105	TESC,NR2F1,RPL36A,DNAJB2,LFNG,VCAN,LGALS1,RPS15A,RPS18,RPS29,RACK1,RPL13,RPL38,RPL26,IGF2BP2,RPL17,RPS24
785	GBX1	725.3	ARCHS4 Coexpression,855;Enrichr Queries,697;GTEx Coexpression,624	NFIX,TAL1,HLX,RASA4,AK1,NR2F1,GMPR,SHISA4,RAD23A,ANK1,YBX3,OPTN
786	NFE2L3	725.7	ARCHS4 Coexpression,1296;Enrichr Queries,626;GTEx Coexpression,255	CD74,LRRK1,SNX10,IFIT3,LFNG,HNRNPL,VCAN,RPL18A,SH3BP2,RPS6KB2,NAMPT,RACK1,TNFSF10,TRIM25,RPS2,ZBTB7B
787	ZNF628	726.3	ARCHS4 Coexpression,1008;Enrichr Queries,854;GTEx Coexpression,317	NFIX,MBD6,FURIN,YBX1,ALKBH7,FAM104A,KLF2,HNRNPL,MED25,SHARPIN,FSCN3,PSMF1,ZBTB7B,ATP6V0C
788	RAX2	728	ARCHS4 Coexpression,1327;Enrichr Queries,241;GTEx Coexpression,616	DDX17,SRRM2,BRD2,MBD6,SSR4,CEBPD,HDLBP,FOXO4,LILRB3,KLF2,HNRNPL,STIP1,TNFSF10,NLRP1
789	NANOGP8	729	ARCHS4 Coexpression,1297;GTEx Coexpression,161	LYN,CD53,AGTPBP1,NCF1,LRRK1,NCF1C,SNX10,DENND3,CORO1A,APBB1IP,FGR,DOK3,ADAM8,NAA15
790	ZNF391	729.3	ARCHS4 Coexpression,396;Enrichr Queries,1278;GTEx Coexpression,514	MAP2K3,PRKCD,FURIN,TCIRG1,OAZ1,LMF2,GUCD1,VCAN,TNIP1,RPS6KB2,RANBP10,TSPAN5,TRIM25,STAT6,ZBTB7B
791	MBNL2	729.7	ARCHS4 Coexpression,767;Enrichr Queries,948;GTEx Coexpression,474	TMOD1,BNIP3L,PRKCD,AFF4,RPS15,LGALS1,NAMPT,E2F2,ZBTB7B,MTA2,RPL29,OPTN,TNS1
792	THYN1	730	ARCHS4 Coexpression,155;GTEx Coexpression,1305	SRRM2,RPL41,RPL31,RPL34,RPLP1,HDLBP,COMMD6,RUNDC3A,RBX1,COX6B1,HNRNPL,PRDX2,RPS14,TMEM256,RPS27,SNRPD2,RPL36,ELOB,SERF2
793	CC2D1A	730.5	ARCHS4 Coexpression,374;GTEx Coexpression,1087	DNAJB2,SRRM2,MED25,CAPZA2,NPIPA1,PIK3R2,ZBTB7B,MTA2,ATP6V0C,LMF2,RNF187
794	TFAP4	732	ARCHS4 Coexpression,1565;Enrichr Queries,1223;ReMap ChIP-seq,56;GTEx Coexpression,84	MT-ND4L,MT-ND4,RPL8,RPS15,LFNG,MT-ATP6,LGALS1,RPL18A,RPS18,RPL36,RACK1,RPL35,RPLP2,RPL39,MAP2K3,RPS5,GLRX5,RAD23A,NEAT1,RUNDC3A,GCHFR,DPM2,CDC34,DOK3,BLVRB,RPL26,MT-CO3,RPL29,ST6GALNAC4,SCARNA13,SMIM5,NFIX,RPL10,EPB41,RPL12,ODC1,AK1,RPL36A,FURIN,SNORD118,PRDX2,STIP1,PRDX5,SH3BP2,RAB24,RPL14,E2F2,RPS2,ZBTB7B,MTA2,OST4,RPL41,DMTN,RPL23A,USF1,RPS28,SLC25A39,ATG16L2,RPS29,MT-RNR2,MT-RNR1,RPS6KB2,RANB…
795	IRX2	732.3	ARCHS4 Coexpression,865;Enrichr Queries,901;GTEx Coexpression,431	CD53,RPL41,NFIX,SSR4,RPLP1,TESC,KRT1,NR2F1,VCAN,RPS27,RPS18,RPS6KB2,IGF2BP2,RPS12
796	ZNF750	732.5	ARCHS4 Coexpression,1450;Enrichr Queries,637;ReMap ChIP-seq,147;GTEx Coexpression,696	MT-ND4L,B4GALT3,MT-ND4,CEBPD,NPRL3,PIK3R2,YBX1,ALKBH7,RPL10A,RPS15,MT-ATP6,NXF1,PRDX5,LGALS1,GUK1,ZC3H12A,TNFSF10,PLEK2,RPS2,ZBTB7B,RPS11,MTA2,SERF2,OST4,RPL41,RPL23,SIAH2,KRT1,RPL23A,NEAT1,PDZK1IP1,USF1,HNRNPL,GCHFR,TMEM256,ATG16L2,TNIP1,MT-RNR2,MT-RNR1,RPS6KB2,FKBP8,RPL26,MT-CO3,FAU,UBA52,S100A8,BCL2L1
797	ZNF148	732.7	ARCHS4 Coexpression,447;Enrichr Queries,652;GTEx Coexpression,1099	WASHC4,DDX17,SRRM2,BNIP3L,OGA,RPL8,AFF4,RPS15,PPM1A,BSG,EIF3G,FAU,RPL29,SF3B1,ATP6V0C,NKTR
798	NFIA	733	ARCHS4 Coexpression,947;Enrichr Queries,585;GTEx Coexpression,667	HNRNPL,VCAN,TIA1,NFIX,CEBPD,RPL12,NR2F1,TRIM25,ANK1,OAZ1,ADD1,TNS1
799	HSF2	734.7	ARCHS4 Coexpression,946;Enrichr Queries,1014;GTEx Coexpression,244	TMOD1,TIA1,AK1,NR2F1,GMPR,RAD23A,SPTB,YBX3,PPM1A,VCAN,NAMPT,NABP1,TRIM25,STAT6,ZBTB7B,OPTN
800	MEOX2	735	ARCHS4 Coexpression,1024;Enrichr Queries,543;GTEx Coexpression,638	VCAN,NFIX,NPRL3,NR2F1,SERPING1,RAB3IL1,KLF2,TNS1
801	MGA	736	ARCHS4 Coexpression,600;Enrichr Queries,470;GTEx Coexpression,1138	DDX17,SRRM2,BRD2,AFF4,OAZ1,LMF2,PRDX5,HNRNPH1,GUK1,LUC7L3,NABP1,SF3B1,ATP6V0C,SERF2,NKTR
802	CDX2	736	Literature ChIP-seq,111;ARCHS4 Coexpression,1145;Enrichr Queries,1253;ReMap ChIP-seq,208;GTEx Coexpression,963	SCARNA13,MT-ND4L,MT-ND4,CEBPD,RPLP1,SCARNA2,SNORD118,HK1,SELENBP1,MT-ATP6,CA1,PRDX5,GUCD1,RPS16,UBB,PCBP2,PIM1,E2F2,PLEK2,STAT6,SMN1,ZBTB7B,IGHA1,LINC00570,BRD2,RPL41,RPS5,GLRX5,PRKCD,NR2F1,RPL23A,NEAT1,PRDX6,ANK1,USF1,HNRNPL,MYL6,JAML,RPS29,MT-RNR2,MT-RNR1,CAPZA2,LUC7L3,MT-CO3,FAU,BCL2L1
803	ZNF683	736.3	ARCHS4 Coexpression,995;Enrichr Queries,63;GTEx Coexpression,1151	CD53,GBP5,CD52,CD74,CIITA,CSF3R,CORO1A,CD3D,TENT5C,IFIT3,FGR,FCGR2A,JAML,E2F2,FSCN3,ADAM8,S100A8
804	HAND2	736.7	ARCHS4 Coexpression,557;Enrichr Queries,727;GTEx Coexpression,926	TMOD1,NPRL3,NR2F1,PIK3R2,YBX1,COMMD6,MYL4,MYL6,VCAN,HLX,GTF2IP4,PCBP2,UBE2O,EIF3C,TNS1
805	ZNF26	737.3	ARCHS4 Coexpression,1558;Enrichr Queries,127;GTEx Coexpression,527	WASHC4,DDX17,SRRM2,TIA1,OGA,CLK4,AFF4,RPS17,VCAN,HNRNPH1,NABP1,LUC7L3,RPS2,SMN1,SRSF7,NKTR
806	ZNF195	738.3	ARCHS4 Coexpression,326;Enrichr Queries,421;GTEx Coexpression,1468	TIA1,HDLBP,FURIN,OAZ1,HNRNPL,DNAJB2,VCAN,TNIP1,HNRNPH1,LUC7L3,TRIM25,STAT6,NAA15,ZBTB7B,SF3B1,SRSF7,MXD4
807	ZNF423	738.7	ARCHS4 Coexpression,1245;Enrichr Queries,710;GTEx Coexpression,261	NFIX,CEBPD,AK1,NR2F1,SHISA4,RAD23A,SPTB,PINK1,VCAN,RASA4,GTF2IP4,OPTN,TNS1
808	ZNF169	740	ARCHS4 Coexpression,1486;Enrichr Queries,186;GTEx Coexpression,548	DDX17,SLC14A1,TIA1,TESC,OGA,HDLBP,CLK4,KLF2,IFIT3,LUC7L3,E2F2,ADAM8,AHSA2P,ARGLU1
809	PRDM16	740.3	Literature ChIP-seq,120;ARCHS4 Coexpression,885;Enrichr Queries,1112;GTEx Coexpression,844	VCAN,TIA1,NFIX,BAG1,RACK1,RPL13,TRIM25,ZBTB7B,ANK1,OAZ1,TNS1
810	SCMH1	741	ARCHS4 Coexpression,645;GTEx Coexpression,837	SRRM2,CD53,MYL6,NFIX,HDLBP,NPIPA1,PIK3R2,YBX1,TNS1
811	XPA	741.3	ARCHS4 Coexpression,562;Enrichr Queries,987;GTEx Coexpression,675	SRRM2,HDLBP,UQCR11,COMMD6,KLF2,RBX1,HNRNPL,MYL6,LGALS1,LUC7L3,TRIM25,ZBTB7B,TNS1,BCL2L1
812	PRDM4	741.7	ARCHS4 Coexpression,510;Enrichr Queries,1013;GTEx Coexpression,702	SRRM2,BRD2,CEBPD,HDLBP,WASHC2C,UQCR11,AFF4,HNRNPL,ADAM17,PCBP2,NABP1,TRIM25,IGF2BP2
813	HLF	742	ARCHS4 Coexpression,932;Enrichr Queries,422;GTEx Coexpression,872	CD74,ZER1,NFIX,CEBPD,NPRL3,VWCE,ANK1,RUNDC3A,ADD1,C4A,VCAN,MBNL3,TNS1
814	ZNF177	743.3	ARCHS4 Coexpression,631;Enrichr Queries,414;GTEx Coexpression,1185	TIA1,NFIX,NPRL3,NR2F1,HDLBP,FURIN,KLF2,IFIT3,LFNG,HNRNPL,LUC7L3,TRIM25,ZBTB7B,MTA2,SNCA
815	GATA6	743.6	Literature ChIP-seq,126;ARCHS4 Coexpression,1519;Enrichr Queries,773;ReMap ChIP-seq,229;GTEx Coexpression,1071	MT-ND4L,B4GALT3,MT-ND4,LRRK1,HK1,MT-ATP6,RAB43,BSG,PIM1,RPLP2,TNS1,AGTPBP1,RPL23,PRKCD,SHISA4,HBA1,NEAT1,VCAN,JAML,HNRNPH1,ADAM8,MT-CO3,CD46,ST6GALNAC4,FTL,SCARNA13,SMIM5,CEBPD,EPB41,NPRL3,SNORD118,VWCE,ADIPOR1,ADD1,PRDX2,PRDX5,UBB,PCBP2,E2F2,TSPAN5,PLEK2,STAT6,ZBTB7B,MBNL3,ARGLU1,OST4,MBD6,RPL23A,PDZK1IP1,PRDX6,KLF2,USF1,HNRNPL,RPS27,PITHD1,MT-RNR2,MT-RNR1,CAPZA2,R3HDM4,RPS24,BCL2L1,RNF187
816	ZC3H8	744	ARCHS4 Coexpression,1240;Enrichr Queries,1142;ReMap ChIP-seq,149;GTEx Coexpression,445	MT-ND4L,B4GALT3,MT-ND4,EPB41,HDLBP,DENND3,FURIN,SNORD118,MT-ATP6,RPS15A,LGALS1,RPS16,GUK1,ZC3H12A,BSG,RACK1,E2F2,STAT6,RPL38,PLEK2,SNORA12,RPS11,SERF2,RPL41,HBG2,RPL23,SHISA4,RAD23A,NEAT1,GPCPD1,SPTB,HNRNPL,CLK1,SLC25A37,MYL6,MED25,RPS27,MT-RNR2,MT-RNR1,SERPING1,UBE2O,LUC7L3,MT-CO3,RPL28,UBA52,SRSF7,BCL2L1
817	ZNF618	745.7	ARCHS4 Coexpression,841;Enrichr Queries,560;GTEx Coexpression,836	CD53,TIA1,NFIX,NR2F1,GMPR,TENT5C,IFIT3,VCAN,BAG1,RACK1,RPL13,IGF2BP2,TNS1
818	NR0B1	746.3	Literature ChIP-seq,47;ARCHS4 Coexpression,968;Enrichr Queries,893;GTEx Coexpression,1077	SMIM24,RNF10,CEBPD,NPRL3,AK1,SNX10,ALKBH7,PRDX2,RPS14,RPL36,PIM1,PIP4K2A,E2F2,TRIM25,RPL17,SERF2,NADK,TMOD1,MAP2K3,GBP5,BRD2,SSR4,RAB3IL1,RAD23A,RPL23A,PRDX6,RUNDC3A,KLF2,FGR,MED25,VCAN,SLC6A8,SLC25A39,CDC34,TNIP1,TAL1,HNRNPH1,RASA4,MKRN1,HAGH,CD46,SMAP2,ATP6V0C
819	ZSCAN32	746.5	ARCHS4 Coexpression,1414;GTEx Coexpression,79	CD53,CSF3R,NCF1,NCF2,NCF1B,NCF1C,WDR45,CORO1A,EVI2A,FCGR2A,DOK3,JAML,SHKBP1,XPO6,GTF2IP4,CXCR2,PIP4K2A,PLXNC1,SMAP2,APOBEC3A
820	ZNF114	747	ARCHS4 Coexpression,465;Enrichr Queries,478;GTEx Coexpression,1298	SRRM2,MBD6,CEBPD,NCF2,HDLBP,SNX10,IFIT3,ADD1,HNRNPL,DNAJB2,VCAN,E2F2,TRIM25,STAT6,CPVL,ZBTB7B,MTA2
821	ZNF532	748.7	ARCHS4 Coexpression,760;Enrichr Queries,958;GTEx Coexpression,528	CD53,NFIX,CEBPD,LRRK1,NR2F1,CLK4,OAZ1,CORO1A,ADD1,VCAN,LGALS1,LUC7L3,TRIM25
822	ZNF469	749	ARCHS4 Coexpression,916;GTEx Coexpression,582	MIR4435-2HG,LGALS1,NFIX,HDLBP,IGF2BP2,LMF2
823	RORC	749	ARCHS4 Coexpression,1540;Enrichr Queries,134;GTEx Coexpression,573	CD74,CEBPD,ACSL1,RAD23A,SPTB,YBX3,ANK1,TENT5C,IFIT3,LFNG,SELENBP1,NAMPT,TNFSF10,OPTN,S100A8,TNS1
824	ZNF814	749	ARCHS4 Coexpression,893;GTEx Coexpression,605	HNRNPL,EPB41,BSG,HDLBP,NPIPA1,YBX1,SULT1A4
825	HOXA6	750.3	ARCHS4 Coexpression,384;Enrichr Queries,409;GTEx Coexpression,1458	BRD2,SMIM24,CD74,NFIX,NPRL3,NR2F1,ANK1,FAM117A,LFNG,HNRNPL,RPS15,HLX,PCBP2,RPS2,RPL29,TNS1,GPR146
826	ZNF275	750.3	ARCHS4 Coexpression,540;Enrichr Queries,564;GTEx Coexpression,1147	DDX17,SRRM2,BRD2,MT-ND4,TENT5C,AFF4,KLF2,IFIT3,ADD1,C4B,LGALS1,PCBP2,TSPAN5,TNS1,RNF187
827	HINFP	751	ARCHS4 Coexpression,1600;ReMap ChIP-seq,155;GTEx Coexpression,498	RPL32,CEBPD,EPB41,GMPR,HBB,TCIRG1,HBD,RPL8,RAB43,DNAJB2,RPS15,LYL1,GUCD1,RPS17,RPS16,SEC14L1,SNRPD2,EMC3,E2F2,NPIPA1,ASCC2,SF3B1,CNPPD1,MAP2K3,BRD2,RPS7,HBG1,RPL23,TANGO2,SIAH2,HPS1,RAB3IL1,RPL23A,CLK4,TENT5C,KLF1,RPS29,SRRD,LUC7L3,CD46,RNF187,BCL2L1
828	ZNF165	751.3	ARCHS4 Coexpression,751;Enrichr Queries,495;ReMap ChIP-seq,189;GTEx Coexpression,1570	CD74,CEBPD,SSR4,NCF2,NOSIP,RPL8,TENT5C,SAT1,ADD1,IFIT3,RPS14,NXF1,PINK1,SHARPIN,SH3BP2,NAMPT,ZC3H12A,FKBP8,NABP1,NAA15,MBNL3,CD46,MTA2,UBA52
829	AKAP8	752.3	ARCHS4 Coexpression,868;Enrichr Queries,74;GTEx Coexpression,1315	DDX17,SRRM2,BRD2,TIA1,CIITA,RPS5,YBX1,RUNDC3A,HNRNPL,STIP1,NXF1,HNRNPH1,PCBP2,LUC7L3,SF3B1,SRSF7,ARGLU1,RPL28
830	OLIG1	752.3	ARCHS4 Coexpression,1174;Enrichr Queries,243;GTEx Coexpression,840	VCAN,LGALS1,CEBPD,TESC,NR2F1,PIP4K2A,SHISA4,FOXO4,PLXNC1,S100A8,KLF2,IFIT3
831	ZFP28	753.3	ARCHS4 Coexpression,884;Enrichr Queries,811;GTEx Coexpression,565	MAP2K3,RPL12,RPL8,ANK1,ADD1,KLF2,IFIT3,VCAN,TNIP1,TSPAN5,ZBTB7B,RPL29,SERF2,TNS1
832	ZNF441	754	ARCHS4 Coexpression,660;Enrichr Queries,820;GTEx Coexpression,782	TIA1,RPL12,OGA,NEAT1,GPCPD1,RPL8,CLK4,TENT5C,HNRNPL,VCAN,LUC7L3,PLXNC1,RPL29,EIF3C,MTA2
833	ZNF791	754.7	ARCHS4 Coexpression,1380;Enrichr Queries,428;GTEx Coexpression,456	WASHC4,DDX17,HNRNPL,PINK1,BSG,NAMPT,NABP1,LUC7L3,ELOB,AFF4,SF3B1,CLK4
834	ZNF718	755	ARCHS4 Coexpression,318;Enrichr Queries,1336;GTEx Coexpression,611	WASHC4,SRRM2,ZER1,HDLBP,ANK1,LMF2,ADD1,HNRNPL,DNAJB2,PINK1,VCAN,TNIP1,ZBTB7B,ATP6V0C,RNF187,MXD4
835	MTERF1	755.5	ARCHS4 Coexpression,317;GTEx Coexpression,1194	HNRNPL,DNAJB2,SRRM2,HDLBP,NAA15,ZBTB7B,ATP6V0C,LMF2,ADD1,RNF187,MXD4
836	RARB	756	Literature ChIP-seq,66;ARCHS4 Coexpression,927;Enrichr Queries,890;GTEx Coexpression,1141	CEBPD,NPRL3,AK1,SLC4A1,VWCE,RPL10A,CORO1A,ADD1,LMF2,GSPT1,DNAJB2,NXF1,PRDX5,ZC3H12A,RAB24,RPL36,TRIM25,STAT6,HBQ1,PLXNC1,ZBTB7B,SF3B1,CD53,BRD2,NR2F1,NEAT1,ANK1,RUNDC3A,RBX1,FGR,DPM2,VCAN,RPS28,ADAM17,TTLL3,JAML,AGO4,NINJ2,FAU,NAA15,EIF3C,UBA52,S100A8,BCL2L1,MXD4
837	HOXC10	756	ARCHS4 Coexpression,883;Enrichr Queries,946;GTEx Coexpression,439	VCAN,LGALS1,NFIX,RASA4,NPRL3,AK1,NR2F1,SHISA4,RAD23A,EIF3C,YBX3,OPTN
838	AIRE	756.3	ARCHS4 Coexpression,1104;Enrichr Queries,322;GTEx Coexpression,843	CD74,CEBPD,SNX10,LILRB3,ANK1,KLF2,LFNG,LGALS1,PITHD1,HLX,IFIT1B,UBE2O,S100A8
839	ETV5	757.3	ARCHS4 Coexpression,306;Enrichr Queries,1167;GTEx Coexpression,799	CD53,CD52,RUNDC3A,CORO1A,KLF2,APBB1IP,FGR,VCAN,LGALS1,JAML,ATG16L2,R3HDM4,STAT6,ZBTB7B,TRIM22,RNF187
840	ZNF678	757.3	ARCHS4 Coexpression,706;Enrichr Queries,1220;GTEx Coexpression,346	TIA1,EPB41,TCIRG1,LMF2,CLK1,VCAN,TNIP1,STAT6,AHSA2P,CD46,ARGLU1,ATP6V0C,NKTR
841	ZNF133	757.3	ARCHS4 Coexpression,966;Enrichr Queries,996;GTEx Coexpression,310	DDX17,TIA1,YBX1,CLK4,OAZ1,HNRNPL,VCAN,NAMPT,LUC7L3,NPIPA1,AHSA2P,MTA2,MXD4
842	FOXH1	760.3	ARCHS4 Coexpression,561;Enrichr Queries,832;GTEx Coexpression,888	CEBPD,LRRK1,RPL35A,ANK1,KLF2,SELENBP1,LFNG,CA1,RPS29,RPL36,LUC7L3,IGF2BP2,ZBTB7B,RNF187,RPS12
843	ZNF614	760.5	ARCHS4 Coexpression,321;GTEx Coexpression,1200	DNAJB2,STAT6,FURIN,NAA15,ZBTB7B,OAZ1,SRSF7,ATP6V0C,LMF2,ADD1,MXD4
844	OLIG3	760.7	ARCHS4 Coexpression,993;Enrichr Queries,1085;GTEx Coexpression,204	RPL41,RPL31,RPS5,NR2F1,LFNG,RPS28,VCAN,RPL18A,RPS6KB2,RPL36,RPL35,PLXNC1,IGF2BP2,RPL29,ZBTB7B
845	SIM1	760.7	ARCHS4 Coexpression,1146;Enrichr Queries,319;GTEx Coexpression,817	TMOD1,SMIM24,NFIX,SSR4,NPRL3,NR2F1,ANK1,TENT5C,VCAN,NABP1,IGF2BP2,PLXNC1,TNS1
846	ZNF324	761.3	ARCHS4 Coexpression,1080;Enrichr Queries,177;GTEx Coexpression,1027	TMPRSS9,BRD2,NFIX,CEBPD,TCIRG1,CORO1A,TENT5C,KLF2,NXF1,SHARPIN,RPS6KB2,ZC3H12A,ZBTB7B,CTSD,MXD4
847	SALL1	761.5	Literature ChIP-seq,134;ARCHS4 Coexpression,867;Enrichr Queries,750;GTEx Coexpression,1295	DDX17,VCAN,NFIX,LRRK1,GTF2IP4,NR2F1,PIP4K2A,STAT6,IGF2BP2,ANK1,OAZ1,TNS1
848	ZNF846	764.3	ARCHS4 Coexpression,746;Enrichr Queries,269;GTEx Coexpression,1278	LRRK2,HDLBP,YBX1,TENT5C,KLF2,IFIT3,LFNG,HNRNPL,VCAN,BSG,PLXNC1,EIF3C,MTA2,TNS1,MXD4
849	ZNF146	767.3	ARCHS4 Coexpression,1266;Enrichr Queries,152;GTEx Coexpression,884	DDX17,RPS3A,YBX1,STIP1,HNRNPH1,RPL14,RPL35,LUC7L3,SMN1,NAA15,SF3B1,SRSF7,RPS24
850	ZNF766	768.3	ARCHS4 Coexpression,1377;Enrichr Queries,674;ReMap ChIP-seq,271;GTEx Coexpression,751	SCARNA13,RNF10,RPL32,HDLBP,YBX1,FOXO4,IFIT3,FAM117A,RPS15,PRDX2,SHARPIN,NAMPT,RPL36,PSMF1,GLRX5,OGA,PDZK1IP1,LILRB3,FAM104A,SLC25A37,VCAN,FKBP8,LUC7L3,UBA52,RPL28
851	ELF2	769.3	ARCHS4 Coexpression,742;Enrichr Queries,1044;GTEx Coexpression,522	DDX17,USP15,NFIX,LRRK2,PIK3R2,RPL8,AFF4,STIP1,PRDX5,AGO4,BSG,SF3B1,RNF187,NKTR
852	FOXD4	770.3	ARCHS4 Coexpression,487;Enrichr Queries,399;GTEx Coexpression,1425	CEBPD,NR2F1,RPL36A,PIK3R2,YBX1,TENT5C,KLF2,IFIT3,HNRNPL,RPS17,TAL1,HLX,RPL13,RPL37,RPS24,RNF187
853	ZFHX4	770.3	ARCHS4 Coexpression,977;Enrichr Queries,745;GTEx Coexpression,589	B4GALT3,VCAN,TIA1,NFIX,RPS6KB2,NPRL3,NR2F1,LUC7L3,ZBTB7B,OAZ1,TNS1
854	NAIF1	771	ARCHS4 Coexpression,1483;GTEx Coexpression,59	LYN,CD53,CSF3R,NCF1,NCF2,NCF1B,NCF1C,LILRB3,CORO1A,APBB1IP,RAB43,FGR,FCGR2A,DOK3,JAML,SHKBP1,XPO6,CXCR2,TRIM25,ADAM8,NADK,APOBEC3A
855	ZNF587	771.7	ARCHS4 Coexpression,1575;Enrichr Queries,454;GTEx Coexpression,286	DDX17,SRRM2,BRD2,TIA1,VCAN,SSR4,HNRNPH1,HDLBP,LUC7L3,SF3B1,NKTR
856	MTERF4	772	ARCHS4 Coexpression,1155;GTEx Coexpression,389	DDX17,SRRM2,CD53,OST4,TIA1,SMIM5,LUC7L3,CLK4
857	ZSCAN25	773	ARCHS4 Coexpression,861;GTEx Coexpression,685	MYL6,RPL18A,RACK1,E2F2,RPL10A,PRDX6,SERF2,COX6B1
858	ESRRB	773.8	Literature ChIP-seq,145;ARCHS4 Coexpression,1311;Enrichr Queries,922;GTEx Coexpression,717	GYPC,NDUFB11,AK1,ODC1,GMPR,DENND3,UQCR11,GATA1,RPS15,PIM1,EMC3,E2F2,TRIM25,RPL38,TNS1,SRRM2,BRD2,DMTN,TESC,GLRX5,NR2F1,OGA,ANK1,PRDX6,KLF2,RASA4
859	SNAI1	774	ARCHS4 Coexpression,1119;Enrichr Queries,575;GTEx Coexpression,628	LFNG,NXF1,VCAN,LGALS1,CEBPD,TAL1,ZC3H12A,SERPING1,SAT1,CTSD,KLF2
860	FBXL19	774.5	ARCHS4 Coexpression,526;GTEx Coexpression,1023	HNRNPL,SRRM2,TAF15,PIK3R2,YBX1,EIF3C,MTA2,RUNDC3A,RNF187
861	ZNF318	774.5	ARCHS4 Coexpression,835;Enrichr Queries,1068;ReMap ChIP-seq,30;GTEx Coexpression,1165	RNF10,CIITA,SLC4A1,SCARNA2,AFF4,LGALS1,SNRPD2,RPS18,GUK1,SNORD13,NAMPT,PIM1,TNFSF10,RPL37,CTSD,RNU4ATAC,CD53,DDX17,SRRM2,BRD2,BNIP3L,ACSL1,NEAT1,DPM2,MYL6,ST6GALNAC4,FTL,NFIX,GYPC,EPB41,RPL36A,SNORD118,GATA1,DNAJB2,PRDX5,E2F2,RPL17,MPP1,RPL41,MBD6,MPIG6B,HBG1,HPS1,RPL23A,PDZK1IP1,LILRB3,KLF2,USF1,KLF1,HNRNPL,CLK1,SCARNA9,SLC25A37,PITHD1,NABP1,UBE2O,R3HDM4,SMAP2,RPS24
862	TOPORS	776.5	ARCHS4 Coexpression,442;GTEx Coexpression,1111	DNAJB2,ZER1,NAA15,FAM104A,SRSF7,ATP6V0C,LMF2,RPL23AP42,RNF187,MXD4
863	ZFPM2	777	ARCHS4 Coexpression,874;Enrichr Queries,722;GTEx Coexpression,735	VCAN,RPS17,NFIX,RPL12,NPRL3,NR2F1,RPL8,RPL29,RPL10A,ANK1,CLK4,TNS1
864	ZNF436	777.3	ARCHS4 Coexpression,888;Enrichr Queries,933;GTEx Coexpression,511	NFIX,CEBPD,GTF2IP4,RPL29,RPL10A,MTA2,AFF4,RPS24,KLF2,IFIT3,SERF2,ADD1
865	ZNF223	777.7	ARCHS4 Coexpression,700;Enrichr Queries,199;GTEx Coexpression,1434	DDX17,SRRM2,CEBPD,ACSL1,YBX1,LILRB3,CLK4,KLF2,IFIT3,HNRNPL,VCAN,TNFSF10,ZBTB7B,MTA2,RPL23AP42
866	TBX4	778	ARCHS4 Coexpression,1517;Enrichr Queries,406;GTEx Coexpression,411	NFIX,TAL1,HLX,LRRK2,NPRL3,TNFSF10,NR2F1,SAT1,ARGLU1,ANK1,TNS1
867	PITX2	779	ARCHS4 Coexpression,1162;Enrichr Queries,808;GTEx Coexpression,367	CD53,CEBPD,NPRL3,AK1,NR2F1,GMPR,SHISA4,RAD23A,SPTB,YBX3,ANK1,VCAN,RASA4,OPTN
868	ZNF396	779.3	ARCHS4 Coexpression,1234;Enrichr Queries,1009;GTEx Coexpression,95	CSF3R,CEBPD,NCF2,PRKCD,HDLBP,LILRB3,NEAT1,IFIT3,RAB43,FGR,HNRNPL,FAM157A,FCGR3B,FCGR2A,DOK3,SHKBP1,XPO6,CXCR2,TNFSF10,PLXNC1,SMAP2,FBXL5,NADK,APOBEC3A
869	BHLHA15	780	ARCHS4 Coexpression,836;GTEx Coexpression,724	LFNG,HNRNPL,FCGR2A,SSR4,HDLBP,ZBTB7B,MTA2,LMF2
870	POU2F1	780	ARCHS4 Coexpression,1164;Enrichr Queries,1385;ReMap ChIP-seq,222;GTEx Coexpression,349	MT-ND4L,MT-ND4,NFIX,SNX10,SCARNA2,UQCR11,SNORD118,WDR45,AFF4,OAZ1,IFIT3,GSPT1,CDC42,MT-ATP6,PRDX5,LGALS1,GUK1,XPO6,SNORD13,TNFSF10,MTA2,ARGLU1,RNU4ATAC,SERF2,UBXN6,NKTR,LYN,OGA,NEAT1,CLK4,KLF1,RPS28,MT-RNR2,MT-RNR1,FKBP8,RANBP10,LUC7L3,RPL26,MT-CO3,UBA52,ATP6V0C,FTL
871	HOXD11	781	ARCHS4 Coexpression,667;Enrichr Queries,875;GTEx Coexpression,801	BRD2,TIA1,NPRL3,NR2F1,RPL36A,COMMD6,HNRNPL,RPS15,MYL6,VCAN,RPS17,HLX,RPS2,RNF187
872	GTF2IRD2	781.7	ARCHS4 Coexpression,1555;Enrichr Queries,299;GTEx Coexpression,491	BRD2,TIA1,NFIX,NCF1,WDR45,NEAT1,ANK1,KLF2,EIF3G,NABP1,ATP6V0C,TNS1,MXD4
873	TP73	782	ARCHS4 Coexpression,972;Enrichr Queries,749;GTEx Coexpression,625	LFNG,HNRNPL,PRDX5,NFIX,CEBPD,KRT1,RPS6KB2,E2F2,NPIPA1,PIK3R2,MTA2,ANK1
874	ZNF521	782.7	ARCHS4 Coexpression,651;Enrichr Queries,719;GTEx Coexpression,978	TIA1,NPRL3,PRKCD,NR2F1,CLK4,OAZ1,VCAN,LUC7L3,SERPING1,TRIM25,STAT6,ZBTB7B,TNS1
875	ZBTB2	783	ARCHS4 Coexpression,533;Enrichr Queries,1303;GTEx Coexpression,513	MAP2K3,CD53,BRD2,WASHC2C,RUNDC3A,GSPT1,HNRNPL,STIP1,ADAM17,MIR4435-2HG,PIM1,EIF3C,MTA2,SRSF7
876	RBPJL	783.3	ARCHS4 Coexpression,1096;Enrichr Queries,541;GTEx Coexpression,713	LFNG,VCAN,NFIX,SSR4,HLX,TESC,ZC3H12A,NR2F1,ANK1,LMF2,TNS1
877	SMAD9	784	ARCHS4 Coexpression,295;Enrichr Queries,712;GTEx Coexpression,1345	TIA1,NFIX,RPL12,NPRL3,NR2F1,TCIRG1,OAZ1,HNRNPL,VCAN,TNIP1,EIF3G,TRIM25,STAT6,ZBTB7B,MTA2,TNS1
878	ZNF705E	784.5	ARCHS4 Coexpression,1476;GTEx Coexpression,93	RPL30,RPL32,RPL23,RPLP1,RPL12,RPL36A,RPL35A,RPS3A,RPL10A,RPS14,PINK1,RPS15A,RPL18A,RPS18,PCBP2,RACK1,RPL14,HAGH,RPL29
879	ZKSCAN3	785.7	ARCHS4 Coexpression,1619;Enrichr Queries,305;GTEx Coexpression,433	WASHC4,DDX17,TIA1,RPL10A,RUNDC3A,AFF4,KLF2,HNRNPH1,NABP1,STAT6,ATP6V0C,SF3B1,NKTR,TNS1
880	GMEB1	786.7	ARCHS4 Coexpression,1238;Enrichr Queries,1020;GTEx Coexpression,102	LYN,MAP2K3,CD53,BRD2,USP15,NCF1,NCF2,EPB41,NCF1B,HDLBP,HBB,NCF1C,HBA2,LILRB3,APBB1IP,DOK3,SHKBP1,BSG,TRIM25,R3HDM4,E2F2,ADAM8,BCL2L1
881	ZNF331	787.7	ARCHS4 Coexpression,971;Enrichr Queries,529;GTEx Coexpression,863	CD74,SMIM24,VCAN,CEBPD,SSR4,NAMPT,MTA2,AFF4,TENT5C,SAT1,KLF2
882	PAX8	787.8	ARCHS4 Coexpression,1367;Enrichr Queries,839;ReMap ChIP-seq,184;GTEx Coexpression,761	CEBPD,SCARNA2,PIK3R2,RPL8,PRDX2,NXF1,PRDX5,RPS16,SNRPD2,GUK1,RPLP2,E2F2,ELOB,AHSA2P,TNS1,DDX17,LINC00570,SRRM2,RAB2B,CD74,RPL41,MBD6,GPX1,RPL35A,RAD23A,NEAT1,GPCPD1,PDZK1IP1,ANK1,KLF1,CLK1,DPM2,MYL6,VCAN,RPS27,DOK3,TNIP1,IFIT1B,ADAM8,SMAP2,RPL28,ST6GALNAC4,OPTN,RPS24,RNF187
883	ZNF334	789	ARCHS4 Coexpression,521;Enrichr Queries,1182;GTEx Coexpression,664	DDX17,SLC14A1,CD74,TIA1,OAZ1,HNRNPL,VCAN,LUC7L3,TRIM25,STAT6,ZBTB7B,MTA2,RPL23AP42
884	ZNF671	790.3	ARCHS4 Coexpression,1001;Enrichr Queries,372;GTEx Coexpression,998	CD53,EPB41,HDLBP,CLK4,TENT5C,CORO1A,KLF2,IFIT3,APBB1IP,VCAN,TNFSF10,TRIM22,MXD4
885	PLAG1	791.3	ARCHS4 Coexpression,1094;Enrichr Queries,915;GTEx Coexpression,365	DDX17,WASHC4,VCAN,FCGR2A,NABP1,SLC4A1,IGF2BP2,SF3B1,ARGLU1,TENT5C,NKTR,TNS1
886	ZNF81	792.7	ARCHS4 Coexpression,140;Enrichr Queries,1189;GTEx Coexpression,1049	WASHC4,TIA1,USP15,EPB41,RPLP1,LRRK2,WASHC2C,RPL8,AFF4,COX6B1,RPS15,ADAM17,RPL36,ELOB,MT-CO3,FAU,MBNL3,RPL29,SF3B1,ATP6V0C,SERF2,RNF187
887	ST18	793	ARCHS4 Coexpression,672;Enrichr Queries,1018;GTEx Coexpression,689	TMOD1,SSR4,RPL12,YBX1,ANK1,PRDX6,DNAJB2,HNRNPL,VCAN,EVI2A,PIP4K2A,PLXNC1,RPL29,TNS1
888	UNCX	794	ARCHS4 Coexpression,811;Enrichr Queries,876;GTEx Coexpression,695	NFIX,EPB41,TAL1,ARMCX7P,NDUFB11,NR2F1,LUC7L3,MTCO2P2,IGF2BP2,ALKBH7,CLK4,ANK1
889	GRHL2	794.2	Literature ChIP-seq,116;ARCHS4 Coexpression,1507;Enrichr Queries,1398;ReMap ChIP-seq,250;GTEx Coexpression,700	SMIM5,RPL10,CEBPD,EPB42,RPLP1,NCF1C,DENND3,TCIRG1,RPL10A,YBX3,DNAJB2,PRDX2,PRDX5,RPS16,ZC3H12A,EMC3,TSPAN5,AHSA2P,NLRP1,ZBTB7B,RPL41,AGTPBP1,RPS5,SIAH2,KRT1,PRKCD,NR2F1,RPL23A,NEAT1,FAM104A,SPTB,RUNDC3A,KLF2,HNRNPL,GCHFR,DPM2,RPS6KB2,FKBP8,BLVRB,ADAM8,RPL26,NAA15,FBXL5,SMAP2,CPVL,S100A8,BCL2L1
890	ZBTB9	794.3	ARCHS4 Coexpression,464;Enrichr Queries,775;GTEx Coexpression,1144	BRD2,RPL12,RPS5,RPL8,RPL10A,LFNG,HNRNPL,STIP1,NABP1,NLRP1,NAA15,RPS2,RPL29,EIF3C,SRSF7
891	FOXD4L1	795.7	ARCHS4 Coexpression,808;Enrichr Queries,244;GTEx Coexpression,1335	NFIX,CEBPD,TANGO2,VWCE,ANK1,TENT5C,KLF2,IFIT3,TAL1,HLX,NAMPT,ZC3H12A,NPIPA1,SMN1,RPS11
892	ZNF79	796.7	ARCHS4 Coexpression,1260;Enrichr Queries,218;GTEx Coexpression,912	TMPRSS9,BRD2,NFIX,VWCE,NXF1,SRRD,ZC3H12A,NABP1,EIF3C,ZBTB7B,OPTN,TRIM22,BCL2L1,MXD4
893	ZBTB20	797.3	ARCHS4 Coexpression,736;Enrichr Queries,577;GTEx Coexpression,1079	NFIX,CEBPD,RPL12,RPL8,ANK1,OAZ1,STIP1,VCAN,LGALS1,BSG,FSCN3,RPL29,TNS1
894	SETBP1	798.3	ARCHS4 Coexpression,1139;Enrichr Queries,644;GTEx Coexpression,612	MYL6,PRDX5,VCAN,TIA1,NFIX,NR2F1,PLXNC1,ANK1,TENT5C,SERF2,TNS1
895	ZNF250	798.3	ARCHS4 Coexpression,1095;Enrichr Queries,469;GTEx Coexpression,831	HNRNPL,TIA1,NFIX,CEBPD,AGO4,HDLBP,LUC7L3,E2F2,YBX1,CLK4,KLF2,IFIT3
896	TIGD5	799.3	ARCHS4 Coexpression,1210;Enrichr Queries,287;GTEx Coexpression,901	LFNG,TMPRSS9,NFIX,LGALS1,SHARPIN,CEBPD,SRRD,E2F2,EIF3C,RPL8,KLF2,MXD4
897	ATF5	799.7	ARCHS4 Coexpression,887;Enrichr Queries,203;GTEx Coexpression,1309	CD74,GPX1,TAF15,CEBPD,ACSL1,FURIN,KLF2,IFIT3,GCHFR,LGALS1,TNIP1,SERPING1,E2F2,TRIM25,CTSD,RPL28
898	CREB3L2	801.3	ARCHS4 Coexpression,1056;Enrichr Queries,760;GTEx Coexpression,588	SRRM2,PINK1,VCAN,NFIX,LGALS1,CEBPD,PITHD1,HDLBP,AFF4,TNS1
899	ARID2	802.5	ARCHS4 Coexpression,583;Enrichr Queries,836;ReMap ChIP-seq,233;GTEx Coexpression,1558	B4GALT3,SNORD118,OAZ1,AFF4,LMF2,PRDX2,GUCD1,LGALS1,RPS16,BSG,RACK1,RPLP2,RPL13,RPS2,IGF2BP2,ZBTB7B,RPS11,MTA2,SF3B1,LINC00570,DDX17,OST4,BRD2,RPL41,TIA1,SIAH2,OGA,RPL23A,NEAT1,CLK1,RPS27,RPS29,HNRNPH1,LUC7L3,FAU,NAA15,CPVL,ATP6V0C,FTL,BCL2L1
900	GLIS1	804.3	ARCHS4 Coexpression,1054;Enrichr Queries,884;GTEx Coexpression,475	NFIX,LGALS1,NPRL3,NR2F1,HDLBP,TSPAN5,ANK1,TNS1
901	ZNF280D	805.3	ARCHS4 Coexpression,1205;Enrichr Queries,603;GTEx Coexpression,608	CLK1,DDX17,TIA1,VCAN,E2F2,LUC7L3,RPL8,RPL29,CLK4,NKTR
902	ZNF630	805.5	ARCHS4 Coexpression,1005;GTEx Coexpression,606	CLK1,HNRNPL,TIA1,HDLBP,YBX1,COMMD6,MTA2
903	TBX2	806.3	ARCHS4 Coexpression,1144;Enrichr Queries,357;GTEx Coexpression,918	NFIX,CEBPD,NPRL3,NR2F1,KLF2,APBB1IP,LGALS1,HLX,SERPING1,IGF2BP2,ARGLU1,ST6GALNAC4,TNS1
904	MEOX1	806.7	ARCHS4 Coexpression,892;Enrichr Queries,311;GTEx Coexpression,1217	CD74,VCAN,CEBPD,ACSL1,NPRL3,NR2F1,SERPING1,IFIT3,GPR146,TNS1
905	ZXDB	808	ARCHS4 Coexpression,368;Enrichr Queries,1187;GTEx Coexpression,869	OST4,CEBPD,UQCR11,AFF4,TENT5C,OAZ1,RBX1,COX6B1,SNRPD2,BSG,ELOB,SMN1,CD46,SERF2
906	ZNF552	808	ARCHS4 Coexpression,1178;Enrichr Queries,1217;GTEx Coexpression,29	USP15,CSF3R,NCF1,NCF2,NCF1B,HBB,NCF1C,YBX1,IFIT3,RAB43,XPO6,CXCR2,TRIM25,NADK,LYN,CD53,PRKCD,LILRB3,TENT5C,APBB1IP,FGR,FAM157A,FCGR2A,DOK3,JAML,SHKBP1,NABP1,ADAM8,SMAP2,APOBEC3A,RNF187
907	ZSCAN26	808.5	ARCHS4 Coexpression,1251;GTEx Coexpression,366	HNRNPL,TIA1,LUC7L3,NPIPA1,ZBTB7B,ADD1,MXD4
908	SIX4	809.7	ARCHS4 Coexpression,1134;Enrichr Queries,961;GTEx Coexpression,334	CD53,NR2F1,GMPR,RAD23A,SPTB,YBX3,ANK1,CORO1A,KLF2,VCAN,RASA4,SMAP2,OPTN
909	ZNF565	810.3	ARCHS4 Coexpression,535;Enrichr Queries,599;GTEx Coexpression,1297	SRRM2,BRD2,NFIX,RPL12,NR2F1,HDLBP,YBX1,CORO1A,IFIT3,HNRNPL,VCAN,NAA15,ZBTB7B,MTA2,RPL23AP42
910	ZNF513	810.7	ARCHS4 Coexpression,1506;Enrichr Queries,446;GTEx Coexpression,480	LFNG,BRD2,MBD6,SHARPIN,GPX1,PRKCD,RAB24,FURIN,AHSA2P,ALKBH7,USF1
911	POU1F1	811	ARCHS4 Coexpression,1037;Enrichr Queries,754;GTEx Coexpression,642	RPS17,MBD6,SSR4,CEBPD,NR2F1,NLRP1,RPL26,GATA1,RPL37P2,S100A8,IFIT3
912	PROX2	811.3	ARCHS4 Coexpression,1246;Enrichr Queries,511;GTEx Coexpression,677	SCARNA9,CIITA,RACK1,TNFSF10,HDLBP,RPL23A,PLXNC1,ANK1,KLF2,IFIT3,TNS1,NKTR
913	ZNF780A	812.7	ARCHS4 Coexpression,1564;Enrichr Queries,721;GTEx Coexpression,153	LYN,CD53,WASHC4,TIA1,NCF1B,NCF1C,CORO1A,CLK4,FGR,VCAN,FCGR2A,DOK3,TRIM25,LUC7L3,PLXNC1,NADK,TRIM22
914	TWIST2	813	ARCHS4 Coexpression,1035;GTEx Coexpression,591	MIR4435-2HG,LGALS1,NFIX,HDLBP,IGF2BP2
915	ZNF696	813.7	ARCHS4 Coexpression,879;Enrichr Queries,394;GTEx Coexpression,1168	NFIX,CEBPD,RPL36A,DENND3,RPL8,SAT1,LFNG,RPS29,RPL27A,RPL36,E2F2,ZBTB7B,BCL2L1,MXD4
916	EGR2	814	ARCHS4 Coexpression,662;Enrichr Queries,365;GTEx Coexpression,1415	MAP2K3,CD53,MPP1,CD74,GPX1,CEBPD,TENT5C,KLF2,IFIT3,APBB1IP,VCAN,LGALS1,EVI2A,S100A8
917	POGK	814.7	ARCHS4 Coexpression,619;Enrichr Queries,976;GTEx Coexpression,849	DDX17,SRRM2,YBX1,AFF4,HNRNPL,VCAN,EVI2A,LGALS1,NAMPT,PIP4K2A,NABP1,MTA2,SERF2
918	E2F7	815.2	Literature ChIP-seq,75;ARCHS4 Coexpression,1075;Enrichr Queries,1361;ReMap ChIP-seq,143;GTEx Coexpression,1422	RPL10,HDLBP,SNORD118,YBX1,IFIT3,TYMP,DNAJB2,PRDX2,RPS14,STIP1,LGALS1,RPS16,RACK1,PIM1,RPLP2,E2F2,ELOB,STAT6,ZBTB7B,RPS11,CTSD,DDX17,MAP2K3,SRRM2,OST4,RPL41,MBD6,SCARNA21,RPL23,NR2F1,OGA,RPL23A,NEAT1,HNRNPL,MYL6,SLC25A39,DOK3,NABP1,RPL26,ST6GALNAC4,FTL,BCL2L1
919	ZNF771	817	ARCHS4 Coexpression,847;Enrichr Queries,400;GTEx Coexpression,1204	GPX1,PRKCD,UQCR11,RUNDC3A,LFNG,RPS15,STIP1,PRDX5,FCGR2A,RAB24,RPL36,ELOB,ZBTB7B
920	SNAPC2	817.5	ARCHS4 Coexpression,416;GTEx Coexpression,1219	MYL6,MED25,CDC34,RPS5,BSG,EIF3G,RPL8,RPL28,OAZ1,ATP6V0C,LMF2
921	ZNF43	818	ARCHS4 Coexpression,790;Enrichr Queries,1255;GTEx Coexpression,409	HNRNPL,BRD2,TIA1,VCAN,HNRNPH1,PCBP2,HDLBP,TRIM25,ZBTB7B,SF3B1,OAZ1,IFIT3
922	HES5	819	ARCHS4 Coexpression,121;Enrichr Queries,1176;GTEx Coexpression,1160	CEBPD,RPL32,NR2F1,RPL36A,RPS15AP1,MTCO2P2,RUNDC3A,LFNG,RPS15,RPL3P4,RPS15A,ARMCX7P,RPS18,RPS29,RACK1,RPL13,RPL38,RPL26,IGF2BP2,RPS2P48,RPS11,RPL37P2,RPL17,RPS24
923	TBX20	819.3	ARCHS4 Coexpression,1026;Enrichr Queries,872;GTEx Coexpression,560	MYL4,TMOD1,VCAN,NPRL3,NR2F1,UQCR11,ANK1,COX6B1
924	ZNF471	819.7	ARCHS4 Coexpression,1561;Enrichr Queries,604;GTEx Coexpression,294	DDX17,MAP2K3,TIA1,NFIX,NPRL3,CLK4,ADD1,CDC42,VCAN,TNIP1,LUC7L3,NKTR,TNS1
925	FOXD2	820	ARCHS4 Coexpression,773;Enrichr Queries,275;GTEx Coexpression,1412	FIS1,NFIX,NR2F1,SLC4A1,UQCR11,ANK1,TENT5C,KLF2,SELENBP1,VCAN,TAL1,HLX,E2F2,NABP1,ELOB,MTA2
926	TAL2	820	ARCHS4 Coexpression,1219;Enrichr Queries,487;GTEx Coexpression,754	HNRNPL,VCAN,TAL1,AK1,NPRL3,NR2F1,SHISA4,PLXNC1,MTA2,ANK1,TENT5C
927	ZNF442	820.3	ARCHS4 Coexpression,1038;Enrichr Queries,947;GTEx Coexpression,476	WASHC4,HNRNPL,VCAN,TNFSF10,SERPING1,NABP1,SMN1,YBX1,COMMD6,MTA2,IFIT3
928	FAM200B	820.5	ARCHS4 Coexpression,413;GTEx Coexpression,1228	HNRNPL,SRRM2,TAF15,ELOB,UQCR11,RPL37,EIF3C,COMMD6,MTA2,RUNDC3A,RBX1
929	SGSM2	821	ARCHS4 Coexpression,592;GTEx Coexpression,1050	DNAJB2,SRRM2,ZER1,NPIPA1,NLRP1,RUNDC3A,ADD1,MXD4
930	PRRX2	822	ARCHS4 Coexpression,1053;Enrichr Queries,589;GTEx Coexpression,824	VCAN,LGALS1,NFIX,CEBPD,NR2F1,HDLBP,SERPING1,KLF2
931	HOXA13	822.3	ARCHS4 Coexpression,854;Enrichr Queries,711;GTEx Coexpression,902	SELENBP1,HNRNPL,BRD2,MYL6,VCAN,NFIX,TAF15,HLX,NPRL3,NR2F1,HDLBP,YBX1
932	DPRX	822.3	ARCHS4 Coexpression,903;Enrichr Queries,1260;GTEx Coexpression,304	SLC6A8,RASA4,RPS5,AK1,NPRL3,ODC1,RAD23A,STAT6,WDR45,SPTB,YBX3,OPTN
933	ETV3L	822.7	ARCHS4 Coexpression,980;Enrichr Queries,202;GTEx Coexpression,1286	GBP5,NCF2,SNX10,SPTB,IFIT3,SCARNA9,VCAN,TNIP1,HLX,NAMPT,ZC3H12A,TMCC2,TNS1
934	ZNF608	822.7	ARCHS4 Coexpression,979;Enrichr Queries,918;GTEx Coexpression,571	VCAN,TIA1,CEBPD,RPLP1,RPS6KB2,NR2F1,PLXNC1,IGF2BP2,ZBTB7B,OAZ1,TNS1
935	ARGFX	822.7	ARCHS4 Coexpression,1222;Enrichr Queries,838;GTEx Coexpression,408	DDX17,PINK1,VCAN,AK1,IFIT1B,GMPR,E2F2,UBE2O,UQCR11,RPL28,KLF2,COX6B1
936	ZNF468	824.7	ARCHS4 Coexpression,282;Enrichr Queries,917;GTEx Coexpression,1275	SRRM2,NFIX,PIK3R2,YBX1,IFIT3,LMF2,ADD1,CDC42,HNRNPL,DNAJB2,VCAN,BSG,TNFSF10,NABP1,ATP6V0C,RNF187,MXD4
937	ZNF805	825	ARCHS4 Coexpression,481;Enrichr Queries,978;GTEx Coexpression,1016	MT-ND4,EPB41,GLRX5,GPCPD1,AFF4,MT-ATP6,NAMPT,NAA15,MT-CO3,EIF3C,SF3B1,ARGLU1,ATP6V0C,TNS1
938	DOT1L	826	ARCHS4 Coexpression,567;Enrichr Queries,525;GTEx Coexpression,1386	MAP2K3,SRRM2,BRD2,NFIX,TAF15,FURIN,YBX1,ALKBH7,HNRNPL,MED25,TNIP1,ZC3H12A,MTA2,TNS1
939	PRDM5	826.5	Literature ChIP-seq,138;ARCHS4 Coexpression,1195;Enrichr Queries,1096;GTEx Coexpression,877	TMOD1,BRD2,DMTN,AGTPBP1,SSR4,NDUFB11,NR2F1,SNX10,ANK1,HNRNPL,VCAN,TTLL3,PITHD1,NAMPT,CAPZA2,MKRN1,PIM1,MTA2,MBNL3,CPVL,DCAF12,TNS1
940	ZNF517	828	ARCHS4 Coexpression,1356;Enrichr Queries,479;GTEx Coexpression,649	LFNG,ZER1,CEBPD,ATG16L2,NATD1,NPIPA1,DENND3,VWCE,RPL8,RNF187,MXD4
941	GPBP1	830	ARCHS4 Coexpression,394;GTEx Coexpression,1266	CLK1,STIP1,TIA1,HNRNPH1,HDLBP,NAA15,ZBTB7B,ATP6V0C,LMF2,RNF187,MXD4
942	ALX1	831.3	ARCHS4 Coexpression,402;Enrichr Queries,899;GTEx Coexpression,1193	RPL32,NDUFB11,RPL23,RPLP1,RPS5,NPRL3,NR2F1,RPL36A,GCHFR,RPS15,VCAN,TMEM256,SNRPD2,HLX,IGF2BP2
943	ZNF77	832	ARCHS4 Coexpression,908;Enrichr Queries,828;GTEx Coexpression,760	LFNG,MAP2K3,TMPRSS9,RPS17,NFIX,E2F2,STAT6,SMN1,NAA15,ZBTB7B,TENT5C,LMF2
944	ZNF549	832.3	ARCHS4 Coexpression,1330;Enrichr Queries,183;GTEx Coexpression,984	SRRM2,BRD2,RPLP1,HDLBP,LILRB3,CLK4,HNRNPL,VCAN,LGALS1,RPS18,LUC7L3,RPS11,RPL39,FTL
945	PGR	833	ARCHS4 Coexpression,1061;Enrichr Queries,936;ReMap ChIP-seq,177;GTEx Coexpression,1158	MT-ND4L,MT-ND4,SMIM5,RPLP1,ODC1,NPRL3,DENND3,TCIRG1,SNORD118,RPL10A,SAT1,AFF4,MT-ATP6,PRDX2,PRDX5,SHARPIN,ZC3H12A,RACK1,RPLP2,RPL13,PLEK2,RPS2,ZBTB7B,MTA2,CTSD,TNS1,TIA1,RPL41,TAF15,SSR4,ACSL1,SIAH2,PRKCD,NR2F1,NEAT1,DPM2,VCAN,RPS27,MT-RNR2,MT-RNR1,MT-CO3,FAU,CD46,ST6GALNAC4,BCL2L1
946	ZSCAN31	834	ARCHS4 Coexpression,341;GTEx Coexpression,1327	HNRNPL,SMIM24,XPO6,SH3BP2,TCIRG1,ZBTB7B,MTA2,UBA52,CORO1A,ATP6V0C,NADK,ADD1
947	ZNF875	834	ARCHS4 Coexpression,1477;Enrichr Queries,856;GTEx Coexpression,169	DDX17,SRRM2,BRD2,TIA1,MBD6,NFIX,OGA,YBX1,TTLL3,HNRNPH1,LUC7L3,AHSA2P,IGF2BP2,NKTR,NPIPB5
948	ZNF232	834.3	ARCHS4 Coexpression,358;Enrichr Queries,1345;GTEx Coexpression,800	RPL41,RPL34,RPL35A,RAD23A,YBX3,ADD1,RBX1,COX6B1,RPS14,SNRPD2,EIF3G,RPL36,ELOB,RPL37,SRSF7
949	ZFP41	834.7	ARCHS4 Coexpression,615;Enrichr Queries,1337;GTEx Coexpression,552	SRRM2,ZER1,NFIX,TAF15,HDLBP,PIK3R2,RUNDC3A,ANK1,DNAJB2,HNRNPL,PITHD1,EIF3C,RNF187
950	LBX2	835.7	ARCHS4 Coexpression,770;Enrichr Queries,369;GTEx Coexpression,1368	CEBPD,NR2F1,ANK1,KLF2,GCHFR,LYL1,TAL1,HLX,GTF2IP4,PCBP2,RPS6KB2,E2F2,SULT1A4,FTL
951	IRX3	836	ARCHS4 Coexpression,1140;Enrichr Queries,813;GTEx Coexpression,555	VCAN,LGALS1,CEBPD,RPLP1,KRT1,RPS6KB2,NR2F1,HDLBP,PIK3R2,ZBTB7B,KLF2,RNF187
952	ZNF16	838.3	ARCHS4 Coexpression,1326;Enrichr Queries,748;GTEx Coexpression,441	HNRNPL,STIP1,LGALS1,RPLP1,TESC,RPS6KB2,EIF3G,HDLBP,RPL29,EIF3C,RPL8,FTL
953	RBAK	839	ARCHS4 Coexpression,584;Enrichr Queries,645;GTEx Coexpression,1288	DDX17,SRRM2,TIA1,UQCR11,YBX1,CLK4,AFF4,GUK1,LUC7L3,ELOB,SF3B1,SERF2,NKTR
954	ZNF487	839	ARCHS4 Coexpression,826;Enrichr Queries,608;GTEx Coexpression,1083	HNRNPL,ZC3H12A,NPRL3,TNFSF10,HDLBP,FSCN3,PLXNC1,YBX1,NEAT1,MTA2,TENT5C,CLK4
955	ZNF432	839.7	ARCHS4 Coexpression,830;Enrichr Queries,981;GTEx Coexpression,708	HNRNPL,BNIP3L,SSR4,CEBPD,NAMPT,BSG,HDLBP,YBX1,GPCPD1,RPL8,OAZ1,LMF2
956	ARHGAP35	840	ARCHS4 Coexpression,530;GTEx Coexpression,1150	HNRNPL,DNAJB2,SRRM2,NFIX,HDLBP,FSCN3,PIK3R2,AFF4,ADD1
957	ZNF429	840	ARCHS4 Coexpression,1093;Enrichr Queries,1379;GTEx Coexpression,48	CSF3R,NCF2,NCF1B,HDLBP,NCF1C,YBX1,FCGR3B,XPO6,GTF2IP4,CXCR2,PLXNC1,LYN,CD53,AGTPBP1,LILRB3,APBB1IP,FGR,HNRNPL,VCAN,FAM157A,FCGR2A,DOK3,NINJ2,ADAM8,SMAP2,FBXL5,APOBEC3A
958	CASZ1	840.7	ARCHS4 Coexpression,1137;Enrichr Queries,852;GTEx Coexpression,533	LFNG,SRRM2,VCAN,NFIX,RPLP1,KRT1,RPS6KB2,ZBTB7B,ANK1,TNS1
959	IRX5	841	ARCHS4 Coexpression,1292;Enrichr Queries,476;GTEx Coexpression,755	LFNG,VCAN,NFIX,CEBPD,RPLP1,KRT1,RPS6KB2,NPRL3,NR2F1,PIK3R2,ANK1,RNF187
960	ZNF486	841.3	ARCHS4 Coexpression,1252;Enrichr Queries,532;GTEx Coexpression,740	HNRNPL,VCAN,MBD6,LGALS1,RPL23,TNFSF10,HDLBP,NEAT1,CPVL,LILRB3,KLF2
961	NFXL1	841.7	ARCHS4 Coexpression,542;Enrichr Queries,1052;GTEx Coexpression,931	NFIX,SNX10,FAM104A,ADD1,DNAJB2,VCAN,NAMPT,NABP1,TSPAN5,IGF2BP2,SF3B1,SRSF7,ATP6V0C,MXD4
962	OTX2	841.8	ARCHS4 Coexpression,948;Enrichr Queries,1341;ReMap ChIP-seq,284;GTEx Coexpression,794	MT-ND4L,MT-ND4,EPB41,RPL31,RPL34,MT-ATP6,NAMPT,PLEK2,RPL17,LYN,RPL41,SIAH2,STRADB,NR2F1,GPCPD1,CLK4,PRDX6,RPS27,ATG16L2,RPS29,MT-RNR2,RPL27A,MT-RNR1,CAPZA2,LUC7L3,MT-CO3,FBXL5
963	ZNF300	842	ARCHS4 Coexpression,1229;Enrichr Queries,1146;GTEx Coexpression,151	DDX17,SRRM2,TIA1,NEAT1,OAZ1,IFIT3,LFNG,PINK1,VCAN,HNRNPH1,AHSA2P,HAGH,SF3B1,RPL17,ARGLU1,NKTR
964	ZNF404	843	ARCHS4 Coexpression,722;Enrichr Queries,411;GTEx Coexpression,1396	TIA1,CEBPD,NEAT1,TENT5C,IFIT3,DNAJB2,HNRNPL,VCAN,TRIM25,STAT6,ZBTB7B,MTA2,TRIM22,TNS1
965	TCFL5	843.3	ARCHS4 Coexpression,435;Enrichr Queries,600;GTEx Coexpression,1495	TESC,RPL12,HDLBP,PIK3R2,YBX1,KLF2,HNRNPL,VCAN,RPS17,LGALS1,E2F2,IGF2BP2,RPS2,MTA2,RNF187
966	ZNF727	843.5	ARCHS4 Coexpression,1033;GTEx Coexpression,654	TMOD1,VCAN,PRKCD,TRIM25,SHISA4,ADD1
967	ZNF90	844.7	ARCHS4 Coexpression,956;Enrichr Queries,1352;GTEx Coexpression,226	RPL23,RPL34,HDLBP,RPS3A,COMMD6,ADD1,RPS15A,HNRNPH1,RPL27A,RACK1,RPL26,RPS2,CPVL,RPL17
968	NEUROD1	846	ARCHS4 Coexpression,1016;Enrichr Queries,1354;ReMap ChIP-seq,47;GTEx Coexpression,967	MT-ND4L,MT-ND4,RPS15,MT-ATP6,LYL1,RPS16,BSG,RACK1,PIM1,RPLP2,TMOD1,SSR4,TANGO2,RAB3IL1,RAD23A,NEAT1,FGR,DPM2,MYL6,CDC34,DOK3,MT-CO3,RPL29,ST6GALNAC4,ATP6V0C,FTL,SMIM24,NFIX,RPL10,EPB41,SMIM1,AK1,FURIN,PIK3R2,UQCR11,SNORD118,OAZ1,PRDX2,PRDX5,SHARPIN,E2F2,ZBTB7B,MTA2,OST4,RPL41,MPIG6B,NR2F1,RPL23A,AZU1,CLK4,KLF1,SLC25A39,MT-RNR2,SHKBP1,MT-RNR1,RPS6KB2,R3HDM4
969	BCL6B	847.7	ARCHS4 Coexpression,1179;Enrichr Queries,426;GTEx Coexpression,938	VCAN,LGALS1,SEC14L1,CEBPD,TAL1,HLX,TNFSF10,KLF2,TNS1
970	SOX11	848	Literature ChIP-seq,22;ARCHS4 Coexpression,1209;Enrichr Queries,1137;ReMap ChIP-seq,274;GTEx Coexpression,1598	MT-ND4L,MT-ND4,NCF1,HDLBP,IFIT3,HK1,MT-ATP6,CA1,RPL18A,BSG,PIM1,RPL36,RACK1,RPLP2,RPL35,CNPPD1,BRD2,RAB3IL1,RPS3A,ANK1,RUNDC3A,APBB1IP,VCAN,MYL6,DOK3,TAL1,HNRNPH1,RASA4,LUC7L3,MT-CO3,RPL26,CD46,ST6GALNAC4,RPL10,AK1,NPRL3,FURIN,UQCR11,STIP1,PLEK2,NLRP1,SF3B1,RILP,ARGLU1,TIA1,HBG2,NR2F1,RPL23A,HNRNPL,EVI2A,MT-RNR2,MT-RNR1,UBE2O,TMCC2
971	ZFP14	848	ARCHS4 Coexpression,1088;Enrichr Queries,1007;GTEx Coexpression,449	DDX17,HNRNPL,TIA1,VCAN,BSG,OGA,EMC3,HDLBP,LUC7L3,TENT5C,IFIT3,MXD4
972	SP8	848.7	ARCHS4 Coexpression,684;Enrichr Queries,905;GTEx Coexpression,957	TIA1,NFIX,KRT1,NR2F1,LFNG,VCAN,RPS6KB2,RACK1,RPL13,STAT6,IGF2BP2,RPL17,RNF187
973	ARX	849.3	ARCHS4 Coexpression,997;Enrichr Queries,944;GTEx Coexpression,607	HNRNPL,VCAN,TIA1,RPL10,SSR4,RPL12,NR2F1,RPL13,RPL38,PLXNC1,ANK1
974	NKX26	849.5	ARCHS4 Coexpression,1193;GTEx Coexpression,506	MYL4,TMOD1,HDLBP,UQCR11,COX6B1
975	ZNF554	850	ARCHS4 Coexpression,1550;Enrichr Queries,649;GTEx Coexpression,351	NFIX,ZER1,NEAT1,SPTB,ANK1,KLF2,IFIT3,SH3BP2,UBE2O,OPTN,RNF187,MXD4
976	MYF5	850.3	ARCHS4 Coexpression,1290;Enrichr Queries,929;GTEx Coexpression,332	MYL6,LGALS1,RASA4,NR2F1,GMPR,RAD23A,SPTB,YBX3,ANK1,OPTN,S100A8,IFIT3
977	ZNF583	851	ARCHS4 Coexpression,1284;Enrichr Queries,737;GTEx Coexpression,532	HNRNPL,VCAN,SH3BP2,RPS6KB2,NR2F1,HDLBP,STAT6,ZBTB7B,TENT5C,KLF2,IFIT3
978	ASCL1	851.5	ARCHS4 Coexpression,1294;Enrichr Queries,1088;ReMap ChIP-seq,134;GTEx Coexpression,890	MT-ND4L,MT-ND4,SMIM5,NFIX,EPB41,SMIM1,RPL12,ODC1,TCIRG1,LFNG,MT-ATP6,PRDX2,STIP1,PRDX5,SEC14L1,SHARPIN,BSG,RPLP2,E2F2,RPL38,NLRP1,RPS2,PLXNC1,RPL41,TESC,NR2F1,RAD23A,RPL23A,RUNDC3A,USF1,HNRNPL,GCHFR,DPM2,MED25,VCAN,SLC25A39,ATG16L2,MT-RNR2,MT-RNR1,IFIT1B,R3HDM4,ADAM8,MT-CO3,FAU,RPL29,GPR146,BCL2L1
979	HIC2	851.7	ARCHS4 Coexpression,429;Enrichr Queries,633;GTEx Coexpression,1493	BRD2,NFIX,ODC1,RPL36A,YBX1,AFF4,GATA1,KLF2,HK1,LFNG,HNRNPL,SLC6A8,PIM1,IGF2BP2,RPS11
980	CCDC17	852.5	ARCHS4 Coexpression,1470;GTEx Coexpression,235	RAB43,FGR,PRDX5,DOK3,NCF2,SHKBP1,DENND3,LILRB3,USF1,TYMP
981	ZNF845	853.3	ARCHS4 Coexpression,433;Enrichr Queries,1349;GTEx Coexpression,778	WASHC4,NFIX,ZER1,WASHC2C,IFIT3,LMF2,CDC42,DNAJB2,NAA15,SF3B1,ATP6V0C,RNF187,MXD4
982	ZNF131	854	ARCHS4 Coexpression,698;Enrichr Queries,521;GTEx Coexpression,1343	BRD2,CEBPD,RPS5,HDLBP,FAM104A,ADD1,DNAJB2,HNRNPH1,BSG,LUC7L3,NAA15,ZBTB7B,SRSF7,MXD4
983	ZNF749	854.7	ARCHS4 Coexpression,288;Enrichr Queries,1400;GTEx Coexpression,876	ZER1,RPS5,ADD1,DNAJB2,RPS17,SNRPD2,STAT6,NAA15,SMN1,NLRP1,ZBTB7B,SRSF7,ATP6V0C,MXD4
984	ZNF705A	855.3	ARCHS4 Coexpression,1315;Enrichr Queries,144;GTEx Coexpression,1107	CD53,CD74,CIITA,FAM104A,CORO1A,KLF2,IFIT3,PINK1,EVI2A,FCGR2A,PCBP2,SERPING1,ADAM8,S100A8
985	ZNF35	858.3	ARCHS4 Coexpression,715;Enrichr Queries,814;GTEx Coexpression,1046	DNAJB2,VCAN,CEBPD,NR2F1,STAT6,YBX1,NAA15,NLRP1,ZBTB7B,ATP6V0C,KLF2,IFIT3
986	ZNF407	859	ARCHS4 Coexpression,499;Enrichr Queries,1396;GTEx Coexpression,682	USP15,EPB41,NDUFB11,LRRK2,SRRD,WASHC2C,DENND3,EIF3C,AFF4,TENT5C,COX6B1
987	HOXC12	860	ARCHS4 Coexpression,549;Enrichr Queries,1238;GTEx Coexpression,793	NFIX,RPLP1,TESC,KRT1,NPRL3,HDLBP,RPL8,HNRNPL,SELENBP1,RPS16,RPS6KB2,RPL37,RNF187
988	FEZF2	860	ARCHS4 Coexpression,228;Enrichr Queries,1256;GTEx Coexpression,1096	NR2F1,RPL36A,RUNDC3A,ANK1,RPL3P4,RPS15A,ARMCX7P,RPS18,RPS29,RACK1,RPL13,LUC7L3,RPL26,IGF2BP2,RPL37P2,RPL17,RPS24
989	NR5A2	861	ARCHS4 Coexpression,1253;Enrichr Queries,928;ReMap ChIP-seq,268;GTEx Coexpression,995	MT-ND4L,MT-ND4,RPLP1,RPL12,ODC1,PIK3R2,YBX1,RPL10A,LMF2,SELENBP1,MT-ATP6,RPS14,RAB24,PIP4K2A,RPL13,ZBTB7B,MTA2,CTSD,TNS1,SSR4,SIAH2,NR2F1,ANK1,KLF2,HNRNPL,RPS28,DOK3,MT-RNR2,MT-RNR1,MT-CO3,S100A8
990	LHX9	862	ARCHS4 Coexpression,1269;Enrichr Queries,453;GTEx Coexpression,864	VCAN,TIA1,NFIX,RPL10,HLX,NPRL3,NR2F1,RPL13,PLXNC1,ANK1
991	SOX18	862.3	ARCHS4 Coexpression,1028;Enrichr Queries,371;GTEx Coexpression,1188	CD74,LGALS1,SEC14L1,CEBPD,HLX,SERPING1,KLF2,S100A8,TNS1,MXD4
992	ZNF525	863	ARCHS4 Coexpression,1071;GTEx Coexpression,655	HNRNPL,DNAJB2,BRD2,HNRNPH1,BSG,RNF187
993	FOXC2	863.3	ARCHS4 Coexpression,1185;Enrichr Queries,586;GTEx Coexpression,819	VCAN,LGALS1,CEBPD,NPRL3,NR2F1,HDLBP,KLF2,TNS1
994	SKIL	863.3	ARCHS4 Coexpression,1188;Enrichr Queries,1019;GTEx Coexpression,383	VCAN,PITHD1,HNRNPH1,NAMPT,TSPAN5,NABP1,NAA15,AFF4,KLF2,RNF187
995	HMX3	863.7	ARCHS4 Coexpression,473;Enrichr Queries,868;GTEx Coexpression,1250	SRRM2,BRD2,TAF15,RPL12,NR2F1,YBX1,ANK1,HNRNPL,SCARNA9,RPS17,TAL1,HLX,MTA2,RPL23AP42
996	ZIC3	866.8	Literature ChIP-seq,133;ARCHS4 Coexpression,1429;Enrichr Queries,1152;GTEx Coexpression,753	VCAN,DMTN,EPB41,HNRNPH1,TESC,LRRK1,LUC7L3,TRIM25,CLK4,ANK1,KLF2
997	BBX	868	ARCHS4 Coexpression,109;Enrichr Queries,935;GTEx Coexpression,1560	TCIRG1,AFF4,OAZ1,CORO1A,LMF2,TYMP,GUK1,STAT6,ZBTB7B,NADK,NKTR,TNS1,MAP2K3,GPX1,PRKCD,FGR,VCAN,MED25,CDC34,DOK3,SHKBP1,EIF3G,BLVRB,SMAP2,ATP6V0C,FTL
998	ZNF573	869.3	ARCHS4 Coexpression,713;Enrichr Queries,713;GTEx Coexpression,1182	DDX17,HNRNPL,SRRM2,VCAN,CEBPD,BSG,HDLBP,NAA15,YBX1,ZBTB7B,KLF2,TNS1
999	ZNF699	870.7	ARCHS4 Coexpression,864;Enrichr Queries,1134;GTEx Coexpression,614	WASHC4,SLC25A37,ADAM17,CEBPD,BSG,WASHC2C,PLXNC1,MT-CO3,RPL8,RPL29,PRDX6
1000	HSFX1	871	ARCHS4 Coexpression,1453;GTEx Coexpression,289	TMOD1,DNAJB2,AK1,SHISA4,UQCR11,ANK1,RPS12,COX6B1
1001	PRDM14	871.4	Literature ChIP-seq,84;ARCHS4 Coexpression,1236;Enrichr Queries,1250;ReMap ChIP-seq,236;GTEx Coexpression,1551	NCF2,LRRK1,SNX10,TCIRG1,YBX1,YBX3,RPS15,RPS14,RPL18A,ZC3H12A,PIM1,RPLP2,TRIM25,RPL38,RPL39,CTSD,MAP2K3,BRD2,SSR4,TESC,GLRX5,RAB3IL1,RPS3A,NEAT1,ANK1,RUNDC3A,FGR,PPM1A,TMEM256,VCAN,DOK3,TAL1,NINJ2,FKBP8,UBA52,SMIM5,RPL10,SMIM1,NATD1,FURIN,PIK3R2,OAZ1,GATA1,FAM117A,PRDX5,SEC14L1,RPL14,STAT6,PSMF1,IGF2BP2,ZBTB7B,MTA2,DCAF12,NADK,OST4,FIS1,DMTN,SCARNA21,PDZK1IP1,KLF2,TTLL3,RPS6KB2,MKRN1,R3HDM4,UBE2O,…
1002	ELF3	871.8	ARCHS4 Coexpression,1135;Enrichr Queries,809;ReMap ChIP-seq,221;GTEx Coexpression,1322	CIITA,CEBPD,NCF2,RPLP1,DENND3,TCIRG1,SAT1,SELENBP1,PRDX5,RPS16,LGALS1,SNRPD2,SH3BP2,ZC3H12A,RACK1,TNFSF10,PIP4K2A,TSPAN5,ZBTB7B,MTA2,SLC14A1,RPL41,RPL23,NR2F1,RPL23A,NEAT1,PDZK1IP1,HNRNPL,SLC25A37,VCAN,RPS27,JAML,TNIP1,CAPZA2,NABP1,FAU,CD46,FBXL5,BCL2L1
1003	DZIP1	874	ARCHS4 Coexpression,346;Enrichr Queries,796;GTEx Coexpression,1480	LYN,CD53,NPRL3,PRKCD,NR2F1,TCIRG1,ANK1,OAZ1,CORO1A,APBB1IP,VCAN,SHKBP1,STAT6,PLXNC1,ZBTB7B,TNS1
1004	DMBX1	874.3	ARCHS4 Coexpression,1091;Enrichr Queries,703;GTEx Coexpression,829	VCAN,TMEM256,TAL1,HLX,RPL31,ODC1,NR2F1,HDLBP,E2F2,NLRP1
1005	ZNF639	875	ARCHS4 Coexpression,1572;Enrichr Queries,1031;ReMap ChIP-seq,87;GTEx Coexpression,810	HDLBP,YBX1,RPL8,RPL10A,LYL1,RPS18,GUK1,BSG,NAMPT,PIM1,RPLP2,RPS11,CNPPD1,TNS1,DDX17,ZER1,RPS5,NOSIP,RAD23A,NEAT1,CDC34,RPL29,UBA52,ATP6V0C,SRSF7,NFIX,RPL10,EPB41,NPRL3,GMPR,FURIN,GATA1,OAZ1,LMF2,CDC42,PRDX5,SHARPIN,RPS2,MTA2,NKTR,OST4,RPL41,MBD6,MPIG6B,RPL23A,AZU1,HNRNPL,SLC25A37,CAPZA2,RPS6KB2,FAU
1006	ZNF680	875.3	ARCHS4 Coexpression,249;Enrichr Queries,1190;GTEx Coexpression,1187	TIA1,PRKCD,SHISA4,FURIN,TCIRG1,OAZ1,LMF2,VCAN,MED25,TNIP1,SHKBP1,LUC7L3,STAT6,ZBTB7B,ATP6V0C,NADK,MXD4
1007	ZNF142	875.3	ARCHS4 Coexpression,731;Enrichr Queries,825;GTEx Coexpression,1070	SRRM2,HNRNPL,BRD2,STIP1,NXF1,MED25,ZER1,SRRD,PIK3R2,EIF3C,MTA2
1008	POU4F1	875.7	ARCHS4 Coexpression,1267;Enrichr Queries,720;GTEx Coexpression,640	VCAN,NPRL3,NR2F1,RAD23A,PLXNC1,YBX1,YBX3,ANK1,OPTN
1009	HIVEP2	876.7	ARCHS4 Coexpression,814;Enrichr Queries,758;GTEx Coexpression,1058	DNAJB2,SRRM2,VCAN,NFIX,TNIP1,NAMPT,ANK1,AFF4,SERF2,OPTN,TNS1
1010	ZNF28	876.7	ARCHS4 Coexpression,594;Enrichr Queries,1222;GTEx Coexpression,814	WASHC4,HNRNPL,DNAJB2,SRRM2,FIS1,VCAN,IGF2BP2,RPL28,IFIT3,LMF2,RNF187,MXD4
1011	MSANTD4	877	ARCHS4 Coexpression,668;GTEx Coexpression,1086	TMOD1,PRKCD,STAT6,TCIRG1,ZBTB7B,RPL28,OAZ1
1012	ZNF493	877.7	ARCHS4 Coexpression,1228;Enrichr Queries,424;GTEx Coexpression,981	DDX17,TIA1,VCAN,OGA,LUC7L3,NABP1,SLC4A1,CLK4,NKTR
1013	MECOM	878	Literature ChIP-seq,7;ARCHS4 Coexpression,1466;GTEx Coexpression,1161	B4GALT3,CSF3R,NCF1,NCF2,ITGA2B,SNX10,SCARNA2,YBX3,HK1,LFNG,RAB43,LYL1,TNFSF10,PIP4K2A,RPLP2,RPL39,FBXO7,TNS1,CD53,TMOD1,BNIP3L,CD52,TESC,PRKCD,NEAT1,TENT5C,APBB1IP,MYL6,ADAM17,VCAN,DOK3,TRIM58,CD46,SCARNA13,CEBPD,FURIN,OAZ1,CORO1A,ADD1,STIP1,SHARPIN,CXCR2,RPL14,STAT6,DCAF12,NADK,NKTR,SNCA,SLC14A1,TIA1,SIAH2,PRDX6,KLF1,HNRNPL,SLC25A37,RANBP10,TMCC2,EIF3C,BCL2L1
1014	ZNF529	878.3	ARCHS4 Coexpression,1068;Enrichr Queries,671;GTEx Coexpression,896	VCAN,BSG,OGA,HDLBP,LUC7L3,ZBTB7B,SRSF7,CLK4,NKTR
1015	ZNF229	878.5	ARCHS4 Coexpression,438;Enrichr Queries,1319	APBB1IP,CD53,CLK1,VCAN,PRKCD,STAT6,TCIRG1,SMAP2,OAZ1,CORO1A,TNS1
1016	EHF	878.5	ARCHS4 Coexpression,1313;Enrichr Queries,500;ReMap ChIP-seq,204;GTEx Coexpression,1497	MT-ND4L,CD74,MT-ND4,CEBPD,PDZK1IP1,IFIT3,MT-ATP6,SELENBP1,VCAN,MT-RNR2,MT-RNR1,TNFSF10,ASCC2,MT-CO3,CD46,S100A8,BCL2L1
1017	ZNF774	878.7	ARCHS4 Coexpression,1621;Enrichr Queries,505;GTEx Coexpression,510	TMOD1,NFIX,AGO4,NPRL3,TNFSF10,GMPR,RAD23A,SPTB,TENT5C,OPTN,TNS1
1018	ZNF445	878.7	ARCHS4 Coexpression,1563;Enrichr Queries,520;GTEx Coexpression,553	DDX17,TIA1,NFIX,AGO4,EPB41,LUC7L3,CLK4,AFF4,NKTR,TNS1
1019	SNAI2	878.8	ARCHS4 Coexpression,1180;Enrichr Queries,1109;ReMap ChIP-seq,98;GTEx Coexpression,1128	HDLBP,TCIRG1,RPL10A,LFNG,RPS15,LGALS1,RPS16,RPL18A,GUK1,ZC3H12A,BSG,RPL36,RPLP2,RPS11,CTSD,MAP2K3,NEAT1,DPM2,VCAN,CDC34,ADAM8,RPL29,RPL28,ST6GALNAC4,ATP6V0C,RPL10,CEBPD,ODC1,SNORD118,OAZ1,LMF2,TYMP,PRDX2,STIP1,PRDX5,SHARPIN,RPL13,IGF2BP2,RPS2,ZBTB7B,HNRNPL,SLC25A39,ATG16L2,SHKBP1,RPS6KB2,R3HDM4,FAU,GPR146,BCL2L1
1020	PRDM12	879	ARCHS4 Coexpression,1004;Enrichr Queries,940;GTEx Coexpression,693	PITHD1,TAL1,RPS23P8,NR2F1,PLXNC1,RPL37,RUNDC3A,ANK1,RNF187,RPS2P55
1021	ZNF611	879	ARCHS4 Coexpression,1224;Enrichr Queries,1207;GTEx Coexpression,206	LYN,CD53,WASHC4,SRRM2,NCF2,HDLBP,WASHC2C,FGR,HNRNPL,VCAN,FCGR2A,DOK3,LUC7L3,PLXNC1,TRIM22
1022	NFIB	879.3	Literature ChIP-seq,153;ARCHS4 Coexpression,1398;Enrichr Queries,753;GTEx Coexpression,1213	APBB1IP,VCAN,TIA1,NFIX,LGALS1,ATG16L2,NR2F1,RANBP10,SERPING1,TNS1
1023	SHOX2	880.3	ARCHS4 Coexpression,1254;Enrichr Queries,537;GTEx Coexpression,850	WASHC4,VCAN,LGALS1,NFIX,HLX,NPRL3,NR2F1,HDLBP,YBX1,ANK1
1024	MEIS2	880.5	ARCHS4 Coexpression,832;Enrichr Queries,970;ReMap ChIP-seq,141;GTEx Coexpression,1579	USP15,EPB41,GMPR,HBB,SNORD118,HBD,OAZ1,DNAJB2,LGALS1,NAMPT,RPL14,PIM1,TNFSF10,MTA2,RPL17,RNU4ATAC,NKTR,TNS1,LYN,CD53,MPP1,TMOD1,FIS1,MBD6,ACSL1,HBG1,TANGO2,SIAH2,NR2F1,NEAT1,USF1,MYL4,GCHFR,SLC25A37,DPM2,PINK1,ADAM17,VCAN,ATG16L2,RPS29,TRIM58,R3HDM4,FBXL5,RPL29,ST6GALNAC4,RNF187,BCL2L1
1025	ZSCAN4	882	ARCHS4 Coexpression,1396;Enrichr Queries,546;GTEx Coexpression,704	NXF1,TAL1,RPLP1,KRT1,RPS6KB2,NPRL3,NR2F1,YBX1,USF1,KLF1
1026	HEYL	883	ARCHS4 Coexpression,1291;Enrichr Queries,501;GTEx Coexpression,857	LFNG,MYL4,VCAN,LGALS1,NR2F1,SERPING1,KLF2,TNS1
1027	FOXN3	883	ARCHS4 Coexpression,650;Enrichr Queries,1201;GTEx Coexpression,798	DDX17,SRRM2,PRDX5,CIITA,NFIX,SEC14L1,SH3BP2,STAT6,ANK1,TNS1
1028	DUX4	883.5	ARCHS4 Coexpression,1495;ReMap ChIP-seq,272	BNIP3L,SLC14A1,OST4,STRADB,HDLBP,SNX10,ALKBH7,SPTB,CLK1,STIP1,NXF1,AGO4,RN7SL4P,TSPAN5,ASCC2,RPL37,FAU,HAGH,FBXL5,SRSF7,ARGLU1,NADK
1029	ZNF594	884.3	ARCHS4 Coexpression,693;Enrichr Queries,1233;GTEx Coexpression,727	DDX17,TIA1,BSG,LUC7L3,NABP1,FURIN,ZBTB7B,OAZ1,ATP6V0C,IFIT3,LMF2
1030	ZNF551	886	ARCHS4 Coexpression,734;Enrichr Queries,1274;GTEx Coexpression,650	DDX17,DNAJB2,BSG,LUC7L3,ZBTB7B,CLK4,ATP6V0C,KLF2,IFIT3,LMF2,MXD4
1031	ZNF366	887	ARCHS4 Coexpression,1464;Enrichr Queries,318;GTEx Coexpression,879	GBP5,VCAN,TAL1,HLX,LRRK2,TNFSF10,PLXNC1,CPVL,IFIT3,GPR146,TNS1
1032	TIGD2	887	ARCHS4 Coexpression,933;Enrichr Queries,461;GTEx Coexpression,1267	GCHFR,RPS17,CEBPD,ACSL1,RPL12,NAMPT,ODC1,NABP1,SNX10,RPL10A,KLF2,IFIT3
1033	ZNF813	887	ARCHS4 Coexpression,1346;GTEx Coexpression,428	CDC42,WASHC4,RPS17,LRRK1,HDLBP,RPS2
1034	MYRF	887	ARCHS4 Coexpression,944;GTEx Coexpression,830	DNAJB2,EVI2A,SLC6A8,PIP4K2A,RUNDC3A,ADD1
1035	RFX7	887.3	ARCHS4 Coexpression,432;Enrichr Queries,826;GTEx Coexpression,1404	SRRM2,DDX17,SSR4,UQCR11,AFF4,OAZ1,VCAN,MYL6,GUK1,LUC7L3,NAA15,SERF2,NKTR,FTL
1036	HOXD1	887.7	ARCHS4 Coexpression,1012;Enrichr Queries,709;GTEx Coexpression,942	LFNG,EVI2A,CEBPD,RPS7,UBB,HLX,RPS5,NR2F1,PIP4K2A,RPL38,KLF2
1037	ZNF93	888	ARCHS4 Coexpression,803;Enrichr Queries,1310;GTEx Coexpression,551	LYN,CD53,HNRNPL,DNAJB2,SCARNA9,VCAN,NCF1C,NAA15,ZBTB7B,MTA2,IFIT3
1038	ZNF112	888	ARCHS4 Coexpression,711;GTEx Coexpression,1065	CD53,TIA1,LUC7L3,STAT6,CLK4,UBA52,OAZ1,CORO1A
1039	ZIC5	889.3	ARCHS4 Coexpression,753;Enrichr Queries,1138;GTEx Coexpression,777	LFNG,VCAN,RPL41,RPS27,EPB41,LRRK1,NR2F1,RPL36A,LUC7L3,RPL35A,IGF2BP2,CLK4
1040	ZNF674	889.3	ARCHS4 Coexpression,1183;Enrichr Queries,31;GTEx Coexpression,1454	RPL41,RPL31,RPLP1,RPS5,OGA,HDLBP,RPS3A,YBX1,LILRB3,OAZ1,HNRNPL,MYL6,RPS17,VCAN,LGALS1,UBB,RPS18,RPL27A,RPL39,RPS24,FTL
1041	AEBP1	889.5	ARCHS4 Coexpression,630;GTEx Coexpression,1149	VCAN,NFIX,HDLBP,SERPING1,RAB3IL1,LMF2,ADD1,TNS1
1042	FOXL1	889.7	ARCHS4 Coexpression,1042;Enrichr Queries,497;GTEx Coexpression,1130	VCAN,MYL6,NFIX,LGALS1,CEBPD,HLX,NPRL3,NR2F1,HDLBP,ANK1
1043	PROX1	890.8	ARCHS4 Coexpression,1258;Enrichr Queries,579;ReMap ChIP-seq,270;GTEx Coexpression,1456	SCARNA13,MT-ND4L,MT-ND4,SMIM5,NFIX,ODC1,SNORD118,YBX3,LFNG,MT-ATP6,C4A,STAT6,PLXNC1,ZBTB7B,TNS1,LINC00570,RPL41,GLRX5,NR2F1,OGA,NEAT1,ANK1,GCHFR,VCAN,JAML,TNIP1,MT-RNR2,MT-RNR1,MT-CO3,FTL,BCL2L1
1044	NACC2	892	ARCHS4 Coexpression,708;GTEx Coexpression,1076	DNAJB2,PINK1,NFIX,ZER1,PIP4K2A,ADD1,MXD4
1045	NKX22	892.5	ARCHS4 Coexpression,1159;GTEx Coexpression,626	DNAJB2,TMOD1,SMIM24,EVI2A,SSR4,PIP4K2A
1046	ZNF74	892.7	ARCHS4 Coexpression,964;Enrichr Queries,798;GTEx Coexpression,916	DDX17,VCAN,NFIX,TNIP1,E2F2,TRIM25,STAT6,IGF2BP2,ZBTB7B,RUNDC3A,RNF187
1047	DMRTA1	893	ARCHS4 Coexpression,294;Enrichr Queries,1174;GTEx Coexpression,1211	CD53,NDUFB11,NPRL3,NR2F1,RPL36A,RPL35A,OAZ1,GCHFR,PRDX2,VCAN,RPS15A,RACK1,RPL13,STAT6,IGF2BP2,RPL17
1048	DMRT3	893.3	ARCHS4 Coexpression,1239;Enrichr Queries,528;GTEx Coexpression,913	BRD2,NFIX,TAL1,HLX,ARMCX7P,NPRL3,NR2F1,IGF2BP2,ALKBH7,ANK1
1049	ZNF518B	894.3	ARCHS4 Coexpression,523;Enrichr Queries,1021;GTEx Coexpression,1139	RPS15,VCAN,TIA1,LGALS1,GYPC,ACSL1,HNRNPH1,OGA,NAA15,OAZ1,ATP6V0C,LMF2
1050	ZNF816	894.5	ARCHS4 Coexpression,581;GTEx Coexpression,1208	HNRNPL,DNAJB2,SRRM2,PINK1,BSG,HDLBP,ADD1,RNF187
1051	PITX1	894.7	ARCHS4 Coexpression,564;Enrichr Queries,804;GTEx Coexpression,1316	NFIX,CEBPD,NPRL3,NR2F1,RPL8,USF1,HNRNPL,VCAN,RPL36,NABP1,RPS2,MTA2,S100A8,RNF187
1052	BHLHE22	895	ARCHS4 Coexpression,1243;ReMap ChIP-seq,140;GTEx Coexpression,1302	CIITA,AK1,DENND3,TCIRG1,OAZ1,ADD1,LFNG,DNAJB2,STIP1,PRDX5,LGALS1,SH3BP2,RAB24,BSG,RPL13,E2F2,RPS2,PLXNC1,ZBTB7B,NADK,LYN,MAP2K3,LINC00570,CD52,OST4,TESC,PRKCD,RPL23A,RUNDC3A,GCHFR,FGR,DPM2,DOK3,TNIP1,RPS6KB2,R3HDM4,ADAM8,FAU,RPL29,ST6GALNAC4,ATP6V0C,GPR146
1053	ZNF136	896.7	ARCHS4 Coexpression,852;Enrichr Queries,726;GTEx Coexpression,1112	WASHC4,HNRNPL,PPM1A,TIA1,RPL12,BSG,HDLBP,YBX1,SF3B1,CLK4,IFIT3
1054	TCF24	897.7	ARCHS4 Coexpression,717;Enrichr Queries,1290;GTEx Coexpression,686	CD74,TNIP1,AK1,TRIM25,UQCR11,STAT6,ZBTB7B,MTA2,ANK1,ADD1,COX6B1
1055	LMX1B	898	ARCHS4 Coexpression,1426;Enrichr Queries,912;GTEx Coexpression,356	LFNG,RPS14,NFIX,RPL32,RPS18,RPLP1,KRT1,NR2F1,RPL8,ANK1,OAZ1
1056	ZNF280A	900	ARCHS4 Coexpression,1357;Enrichr Queries,739;GTEx Coexpression,604	C4B,VCAN,PLXNC1,CD46,CTSD,CORO1A,TENT5C,IFIT3,USF1
1057	ZNF45	900.3	ARCHS4 Coexpression,959;Enrichr Queries,735;GTEx Coexpression,1007	WASHC4,DNAJB2,TIA1,VCAN,NAMPT,WASHC2C,ELOB,CLK4,ATP6V0C,IFIT3,SERF2
1058	ZNF398	900.3	ARCHS4 Coexpression,1147;Enrichr Queries,840;GTEx Coexpression,714	LFNG,HNRNPL,BRD2,EPB41,RPS6KB2,LRRK1,YBX1,ZBTB7B,FAM104A,FAM117A,BCL2L1
1059	FOXF1	900.7	ARCHS4 Coexpression,1031;Enrichr Queries,345;GTEx Coexpression,1326	MYL6,VCAN,LGALS1,CEBPD,HLX,NPRL3,NR2F1,HDLBP,SERPING1,KLF2,TNS1
1060	ZNF20	902	ARCHS4 Coexpression,1275;Enrichr Queries,509;GTEx Coexpression,922	LFNG,HNRNPL,VCAN,LGALS1,CEBPD,HDLBP,FSCN3,PLXNC1,FAM104A,TENT5C,OPTN
1061	NPAS2	903.3	ARCHS4 Coexpression,681;Enrichr Queries,547;GTEx Coexpression,1482	LYN,CD53,NFIX,CEBPD,AK1,ANK1,CORO1A,IFIT3,VCAN,DOK3,PCBP2,UBA52,TNS1
1062	TBX10	903.3	ARCHS4 Coexpression,769;Enrichr Queries,746;GTEx Coexpression,1195	LFNG,SELENBP1,SMIM24,VCAN,SLC6A8,E2F2,TCIRG1,ZBTB7B,IGHA1,SULT1A4,KLF2
1063	HELT	904	ARCHS4 Coexpression,1451;Enrichr Queries,689;GTEx Coexpression,572	NFIX,TAL1,HLX,RPLP1,KRT1,RPS6KB2,NPRL3,WASHC2C,ZBTB7B,ANK1
1064	CRX	904.5	Literature ChIP-seq,105;ARCHS4 Coexpression,1618;Enrichr Queries,549;GTEx Coexpression,1346	MPP1,B4GALT3,NFIX,CEBPD,SSR4,NR2F1,GATA1,ANK1,AFF4,GCHFR,RPS14,VCAN,RPS15A,TAL1,TRIM25,ASCC2,ZBTB7B,NKTR,OSBP2
1065	MLXIPL	905	ARCHS4 Coexpression,1171;Enrichr Queries,196;GTEx Coexpression,1348	CD74,NFIX,ACSL1,TESC,GMPR,ANK1,GCHFR,SELENBP1,C4B,C4A,LGALS1,SERPING1,TNS1
1066	PRRX1	905.7	ARCHS4 Coexpression,902;Enrichr Queries,724;GTEx Coexpression,1091	WASHC4,VCAN,LGALS1,NFIX,NPRL3,HDLBP,SERPING1,TNS1
1067	ZNF284	906	ARCHS4 Coexpression,905;Enrichr Queries,793;GTEx Coexpression,1020	LFNG,HNRNPL,VCAN,BSG,RACK1,TNFSF10,HDLBP,TRIM25,YBX1,IFIT3,TNS1
1068	NKX63	906	ARCHS4 Coexpression,1029;GTEx Coexpression,783	MED25,EPB41,RASA4,GTF2IP4,LUC7L3,CLK4
1069	ZNF248	906.7	ARCHS4 Coexpression,1421;Enrichr Queries,581;GTEx Coexpression,718	VCAN,ACSL1,LUC7L3,NPIPA1,CLK4,OAZ1,OPTN,IFIT3,MXD4
1070	ZNF324B	907	ARCHS4 Coexpression,842;GTEx Coexpression,972	HNRNPL,BRD2,TAF15,NAA15,RPS2,EIF3C,MTA2
1071	LCOR	907.7	ARCHS4 Coexpression,451;Enrichr Queries,1378;GTEx Coexpression,894	TIA1,HNRNPH1,BSG,EIF3G,RPL8,RPL29,SF3B1,AFF4,ATP6V0C,LMF2,NKTR
1072	ZNF623	909.7	ARCHS4 Coexpression,658;Enrichr Queries,1225;GTEx Coexpression,846	LGALS1,WASHC2C,UQCR11,NAA15,OAZ1,PRDX6,KLF2,IFIT3,SERF2,RBX1,FTL,COX6B1
1073	GSC	910.3	ARCHS4 Coexpression,957;Enrichr Queries,870;GTEx Coexpression,904	CDC34,RPS7,HLX,NR2F1,SERPING1,RPL35,RPL38,ANK1,KLF2,GPR146
1074	ZNF660	911	ARCHS4 Coexpression,1325;Enrichr Queries,786;GTEx Coexpression,622	HNRNPL,TIA1,VCAN,NFIX,HDLBP,LUC7L3,PLXNC1,IGF2BP2,ZBTB7B,TNS1
1075	ISL1	912	ARCHS4 Coexpression,984;Enrichr Queries,1269;GTEx Coexpression,483	TMOD1,SMIM24,TIA1,ADAM17,VCAN,SSR4,NR2F1,CD46,SRSF7
1076	FOXE3	912	ARCHS4 Coexpression,426;Enrichr Queries,1072;GTEx Coexpression,1238	BRD2,TAF15,RPL36A,YBX1,RPL8,ANK1,ADD1,HNRNPL,STIP1,RPS17,TAL1,HLX,EIF3C,RPL23AP42
1077	ZNF69	913	ARCHS4 Coexpression,520;Enrichr Queries,690;GTEx Coexpression,1529	SRRM2,CD74,CEBPD,HDLBP,YBX1,KLF2,HNRNPL,VCAN,TRIM25,ZBTB7B,MTA2,RPL23AP42,MXD4
1078	ZNF852	914.5	ARCHS4 Coexpression,784;GTEx Coexpression,1045	WASHC4,GCHFR,DNAJB2,WASHC2C,ATP6V0C,LMF2,RNF187
1079	PRDM9	915	ARCHS4 Coexpression,545;Enrichr Queries,663;GTEx Coexpression,1537	DDX17,BRD2,GYPC,NPRL3,ANK1,TENT5C,ZC3H12A,EIF3CL,RPS2P46,RPS2,RPL29,MTA2,RPL39,TNS1
1080	BARHL2	915.3	ARCHS4 Coexpression,1366;Enrichr Queries,688;GTEx Coexpression,692	NFIX,EPB41,TAL1,HLX,NR2F1,LUC7L3,CLK4,ANK1,RUNDC3A
1081	SHOX	916.3	ARCHS4 Coexpression,1394;Enrichr Queries,943;GTEx Coexpression,412	NFIX,RASA4,NPRL3,NR2F1,NABP1,RAD23A,EIF3C,OPTN,KLF2,GPR146
1082	CXXC4	916.3	ARCHS4 Coexpression,1017;ReMap ChIP-seq,193;GTEx Coexpression,1539	RPL10,RPL12,SCARNA2,SNORD118,ALKBH7,LMF2,TYMP,RPS15,PRDX2,NXF1,PRDX5,LGALS1,SNRPD2,RACK1,RPLP2,E2F2,RPS2,ZBTB7B,MTA2,CNPPD1,RPL41,TIA1,SSR4,RPS5,NR2F1,RAD23A,RPL23A,HNRNPL,GCHFR,DOK3,SHKBP1,RPS6KB2,R3HDM4,FAU,UBA52,ST6GALNAC4,ATP6V0C,GPR146
1083	ZBTB18	916.5	ARCHS4 Coexpression,797;GTEx Coexpression,1036	DNAJB2,NFIX,DMTN,EPB41,CLK4,RUNDC3A,ADD1
1084	DMRTA2	917	ARCHS4 Coexpression,236;Enrichr Queries,1106;GTEx Coexpression,1409	RPL41,RPL31,RPL34,NR2F1,RPL36A,RPL35A,COMMD6,ANK1,COX6B1,RPS27,HLX,RPS29,RPL36,LUC7L3,ELOB,S100A8,RPS24
1085	ONECUT1	918	ARCHS4 Coexpression,1458;Enrichr Queries,906;ReMap ChIP-seq,278;GTEx Coexpression,1030	MT-ND4L,MT-ND4,CEBPD,HDLBP,FURIN,LMF2,GSPT1,MT-ATP6,SNRPD2,SNHG22,TSPAN5,PLXNC1,SIAH2,NR2F1,NEAT1,ANK1,APBB1IP,RPS29,MT-RNR2,MT-RNR1,CAPZA2,SERPING1,MT-CO3,NAA15,CPVL,SRSF7
1086	PAX3	919	ARCHS4 Coexpression,1498;Enrichr Queries,960;GTEx Coexpression,299	NFIX,TAL1,NR2F1,RAD23A,PLXNC1,EIF3C,SPTB,ANK1,YBX3,OPTN
1087	SOX7	921.3	ARCHS4 Coexpression,1560;Enrichr Queries,252;GTEx Coexpression,952	VCAN,CEBPD,HLX,ZC3H12A,NPRL3,PIM1,TNFSF10,S100A8,KLF2,IFIT3,TNS1
1088	ZNF506	921.7	ARCHS4 Coexpression,1595;Enrichr Queries,1000;GTEx Coexpression,170	DDX17,RAB2B,CD74,TIA1,OGA,GPCPD1,USF1,CLK1,VCAN,LUC7L3,ARGLU1,NKTR,NPIPB5
1089	GRHL1	921.7	ARCHS4 Coexpression,524;Enrichr Queries,979;GTEx Coexpression,1262	OST4,SMIM5,CEBPD,ACSL1,FAXDC2,ITGA2B,KRT1,GMPR,PDZK1IP1,TENT5C,RPS6KB2,TRIM58,S100A8
1090	IRX4	921.7	ARCHS4 Coexpression,1299;Enrichr Queries,759;GTEx Coexpression,707	MYL4,NFIX,TESC,KRT1,RPS6KB2,NPRL3,NR2F1,PIK3R2,ZBTB7B,ANK1
1091	GBX2	922	Literature ChIP-seq,147;ARCHS4 Coexpression,683;Enrichr Queries,1257;GTEx Coexpression,1601	ACSL1,ODC1,NR2F1,RACK1,RPL13,WASHC2C,IGF2BP2,YBX1,RPL17,KLF2
1092	ZNF781	922.3	ARCHS4 Coexpression,1401;Enrichr Queries,835;GTEx Coexpression,531	VCAN,NPRL3,LUC7L3,TRIM58,NPIPA1,RPL37,CLK4,TENT5C,MXD4,TNS1
1093	PRDM13	923	ARCHS4 Coexpression,274;Enrichr Queries,1111;GTEx Coexpression,1384	RPL32,RPS7,RPL23,NR2F1,RPL36A,RPS28P7,ANK1,RPS15,SCARNA9,RPS17,RPL36,RACK1,RPL38,PLXNC1,RPS2,FAU,RPS12
1094	EN1	923.3	ARCHS4 Coexpression,1310;Enrichr Queries,698;GTEx Coexpression,762	VCAN,NFIX,HLX,KRT1,NPRL3,IFIT1B,NR2F1,RAD23A,ANK1,OPTN
1095	VSX2	923.7	ARCHS4 Coexpression,850;Enrichr Queries,1076;GTEx Coexpression,845	DDX17,TIA1,NFIX,PITHD1,TAL1,RASA4,GTF2IP4,PIP4K2A,ANK1,ADD1
1096	SOX21	924	ARCHS4 Coexpression,314;Enrichr Queries,1135;GTEx Coexpression,1323	RPL41,RPL31,RPL34,RPLP1,KRT1,NR2F1,RPL36A,LFNG,VCAN,TMEM256,RPS27,RPS29,IGF2BP2,RPL17,RPS24
1097	ZNF732	925.5	ARCHS4 Coexpression,1317;GTEx Coexpression,534	LRRK1,LUC7L3,NPIPA1,NAA15,CLK4,MXD4
1098	CDX1	926.3	ARCHS4 Coexpression,999;Enrichr Queries,784;GTEx Coexpression,996	SELENBP1,CD74,CA1,HLX,ZBTB7B,IGHA1,ANK1,SULT1A4,KLF2
1099	RREB1	926.7	ARCHS4 Coexpression,762;Enrichr Queries,643;GTEx Coexpression,1375	SRRM2,VCAN,CIITA,NFIX,SH3BP2,ELOB,DENND3,ZBTB7B,ANK1,AFF4,USF1,TNS1
1100	HMGA2	927.7	ARCHS4 Coexpression,942;Enrichr Queries,990;GTEx Coexpression,851	CD53,VCAN,LGALS1,CEBPD,IGF2BP2,OAZ1,CORO1A
1101	HMX1	928.3	ARCHS4 Coexpression,626;Enrichr Queries,1074;GTEx Coexpression,1085	DNAJB2,RPS15,NFIX,CDC34,NR2F1,MTND1P23,RPS2P46,PIK3R2,RPS2,ANK1,RNF187
1102	CENPA	928.5	ARCHS4 Coexpression,566;GTEx Coexpression,1291	HNRNPL,STIP1,RPS17,RPS7,RPL12,ODC1,YBX1,RPL8
1103	THAP6	929	ARCHS4 Coexpression,936;Enrichr Queries,474;GTEx Coexpression,1377	HNRNPL,VCAN,USP15,BSG,HDLBP,NABP1,LUC7L3,YBX1,ATP6V0C,ARGLU1,CLK4,NKTR
1104	ZNF605	930	ARCHS4 Coexpression,1405;Enrichr Queries,1003;GTEx Coexpression,382	DDX17,HNRNPL,TIA1,VCAN,LUC7L3,NPIPA1,IFIT3,MXD4
1105	ZNF490	930.3	ARCHS4 Coexpression,1617;Enrichr Queries,1029;GTEx Coexpression,145	LYN,CD53,SRRM2,NFIX,NCF1,NCF2,NCF1B,NCF1C,PIK3R2,CORO1A,APBB1IP,FGR,DOK3,SHKBP1,XPO6,TRIM25,MXD4
1106	THRB	931.3	ARCHS4 Coexpression,949;Enrichr Queries,904;GTEx Coexpression,941	HNRNPL,VCAN,SMIM5,FAXDC2,NPRL3,RPL29,ANK1,RUNDC3A,TNS1
1107	MEIS3	932.3	ARCHS4 Coexpression,1203;Enrichr Queries,493;GTEx Coexpression,1101	LFNG,VCAN,NFIX,LGALS1,NR2F1,PIK3R2,RUNDC3A,ANK1,TNS1
1108	TCF20	932.7	ARCHS4 Coexpression,665;Enrichr Queries,833;GTEx Coexpression,1300	DDX17,SRRM2,HNRNPL,NFIX,TAF15,HDLBP,YBX1,MTA2,AFF4,TNS1
1109	ZNF677	933.3	ARCHS4 Coexpression,837;Enrichr Queries,850;GTEx Coexpression,1113	HNRNPL,VCAN,NPRL3,HDLBP,TRIM58,TRIM25,FSCN3,ZBTB7B,MTA2,KLF2,TNS1
1110	TIGD6	933.7	ARCHS4 Coexpression,580;Enrichr Queries,1380;GTEx Coexpression,841	DDX17,HNRNPL,SRRM2,RPS17,ZER1,NABP1,UQCR11,IGF2BP2,RPL37,RBX1
1111	ZNF17	934.3	ARCHS4 Coexpression,602;Enrichr Queries,1287;GTEx Coexpression,914	DDX17,HNRNPL,DNAJB2,SRRM2,HDLBP,SMN1,NAA15,ZBTB7B,ATP6V0C,LMF2
1112	ZNF138	935.7	ARCHS4 Coexpression,707;Enrichr Queries,1357;GTEx Coexpression,743	HNRNPL,MYL6,TIA1,TNIP1,PITHD1,STAT6,FURIN,RPL37,ZBTB7B
1113	KLF14	936	ARCHS4 Coexpression,1281;Enrichr Queries,591	NFIX,FCGR2A,NPRL3,NR2F1,RACK1,IGF2BP2,ANK1,KLF2
1114	ZNF385B	936	ARCHS4 Coexpression,1018;Enrichr Queries,1195;GTEx Coexpression,595	MYL4,DNAJB2,VCAN,NFIX,IGHV4-34,PLXNC1,SPTB,ANK1,RUNDC3A
1115	ZFP42	936.5	Literature ChIP-seq,39;ARCHS4 Coexpression,1242;Enrichr Queries,1372;GTEx Coexpression,1093	B4GALT3,RPL12,LRRK1,HDLBP,TCIRG1,YBX1,RPS14,RPS17,UBB,RPS18,NAMPT,RAB24,RPL36,RPLP2,RPS11,RPL39,DDX17,SRRM2,BRD2,RPL35A,RAD23A,RPL23A,CLK4,KLF2,USF1,CLK1,MED25,HNRNPH1,MKRN1,FSCN3,NAA15,HAGH,RPL28,SRSF7,ATP6V0C
1116	ZNF200	937.3	ARCHS4 Coexpression,1392;Enrichr Queries,517;GTEx Coexpression,903	LYN,BRD2,VCAN,SHARPIN,NAMPT,HDLBP,NABP1,FAM104A,SRSF7,IFIT3
1117	ZSCAN5C	937.3	ARCHS4 Coexpression,1478;Enrichr Queries,818;GTEx Coexpression,516	RAB43,MAP2K3,OST4,NXF1,RPS17,NPRL3,ARGLU1,NKTR,OSBP2,TNS1
1118	ZBTB38	937.7	ARCHS4 Coexpression,748;Enrichr Queries,971;GTEx Coexpression,1094	RPS15,VCAN,LGALS1,NDUFB11,HDLBP,NAA15,ANK1,AFF4,OPTN,TNS1
1119	ZNF665	937.7	ARCHS4 Coexpression,1589;Enrichr Queries,756;GTEx Coexpression,468	WASHC4,VCAN,LGALS1,GYPC,RPL23,COMMD6,KLF2,IFIT3,TNS1
1120	ZNF320	939.3	ARCHS4 Coexpression,1551;Enrichr Queries,1017;GTEx Coexpression,250	DDX17,SRRM2,TIA1,TNFSF10,LUC7L3,AHSA2P,SF3B1,ARGLU1,IFIT3,NKTR,TNS1
1121	TFCP2	941.3	ARCHS4 Coexpression,774;Enrichr Queries,518;GTEx Coexpression,1532	DDX17,SRRM2,STIP1,LGALS1,TAF15,HNRNPH1,PCBP2,OGA,STAT6,YBX1,SRSF7
1122	PRDM6	941.7	ARCHS4 Coexpression,1337;Enrichr Queries,556;GTEx Coexpression,932	VCAN,HLX,NPRL3,NR2F1,ANK1,TNS1
1123	EN2	942	ARCHS4 Coexpression,1000;Enrichr Queries,1092;GTEx Coexpression,734	NFIX,EPB41,RPS29,NR2F1,RPL36A,LUC7L3,RPL38,CLK4,ANK1
1124	ZNF500	942	ARCHS4 Coexpression,1628;Enrichr Queries,204;GTEx Coexpression,994	DDX17,SRRM2,BRD2,TIA1,NFIX,CEBPD,TTLL3,RPL14,E2F2,UBE2O,RPL28,MXD4
1125	FOXS1	943.7	ARCHS4 Coexpression,1352;Enrichr Queries,405;GTEx Coexpression,1074	VCAN,LGALS1,CEBPD,SERPING1,KLF2,IFIT3,TNS1
1126	ZNF582	944.7	ARCHS4 Coexpression,1009;Enrichr Queries,651;GTEx Coexpression,1174	VCAN,NFIX,HDLBP,TRIM25,ZBTB7B,MTA2,KLF2,IFIT3,TRIM22,TNS1
1127	ZNF181	944.7	ARCHS4 Coexpression,898;Enrichr Queries,902;GTEx Coexpression,1034	TMOD1,HNRNPL,BNIP3L,TIA1,VCAN,LUC7L3,ZBTB7B,RPS11,SPTB,CLK4
1128	ZNF562	945.3	ARCHS4 Coexpression,1566;Enrichr Queries,295;GTEx Coexpression,975	DDX17,NFIX,HNRNPH1,NAMPT,OGA,NABP1,LUC7L3,NAA15,MTA2,AFF4,S100A8
1129	ZNF234	946	ARCHS4 Coexpression,1064;Enrichr Queries,1199;GTEx Coexpression,575	WASHC4,DDX17,HNRNPL,VCAN,ADAM17,PITHD1,BSG,ATP6V0C,RUNDC3A,IFIT3
1130	ZNF764	946	ARCHS4 Coexpression,1277;Enrichr Queries,588;GTEx Coexpression,973	LFNG,STIP1,GUCD1,PRKCD,HDLBP,FURIN,SF3B1,PRDX6,NADK,USF1
1131	ZSCAN29	946.7	ARCHS4 Coexpression,613;Enrichr Queries,858;GTEx Coexpression,1369	DDX17,VCAN,MYL6,PRDX5,GUK1,LUC7L3,YBX1,IGF2BP2,GPCPD1,SRSF7,RPL17,SERF2
1132	ZNF625	946.7	ARCHS4 Coexpression,382;Enrichr Queries,1282;GTEx Coexpression,1176	DDX17,SRRM2,RPL41,RPL31,HDLBP,OAZ1,HNRNPL,RPS17,TRIM25,STAT6,ZBTB7B,MTA2,TNS1
1133	ZNF836	948.3	ARCHS4 Coexpression,1170;Enrichr Queries,1291;GTEx Coexpression,384	SIAH2,BSG,TNFSF10,HDLBP,PLEK2,STAT6,FOXO4,YBX1,COMMD6,NADK
1134	ZNF572	948.3	ARCHS4 Coexpression,1173;Enrichr Queries,851;GTEx Coexpression,821	WASHC4,CEBPD,RPL12,UQCR11,FOXO4,CPVL,EIF3C,ATP6V0C,TENT5C,IFIT3
1135	ZNF433	949	ARCHS4 Coexpression,788;Enrichr Queries,930;GTEx Coexpression,1129	LFNG,HNRNPL,VCAN,RPL12,NABP1,FSCN3,YBX1,ZBTB7B,MTA2,IFIT3
1136	SP6	949	ARCHS4 Coexpression,1089;Enrichr Queries,993;GTEx Coexpression,765	LFNG,CEBPD,KRT1,RPS6KB2,NPRL3,RAB3IL1,FURIN,FOXO4,ZBTB7B,ANK1
1137	BNC2	950	ARCHS4 Coexpression,1215;Enrichr Queries,691;GTEx Coexpression,944	VCAN,LGALS1,NPRL3,SERPING1,RAB3IL1,TNS1
1138	ZFP90	950	ARCHS4 Coexpression,806;Enrichr Queries,822;GTEx Coexpression,1222	LFNG,GUCD1,VCAN,TIA1,LGALS1,PRKCD,LUC7L3,OAZ1,IFIT3,SERF2,NKTR
1139	ZNF597	950.7	ARCHS4 Coexpression,1590;Enrichr Queries,308;GTEx Coexpression,954	ADAM17,LGALS1,ACSL1,WASHC2C,GMPR,NABP1,TENT5C,OPTN,KLF2,IFIT3
1140	ZNF397	951	ARCHS4 Coexpression,1233;GTEx Coexpression,669	WASHC4,BSG,HDLBP,WASHC2C,ATP6V0C
1141	ZNF629	951	ARCHS4 Coexpression,657;Enrichr Queries,962;GTEx Coexpression,1234	TMOD1,MAP2K3,HNRNPL,SRRM2,BRD2,VCAN,NFIX,PCBP2,HDLBP,PIK3R2,YBX1,EIF3C
1142	ZNF528	951.3	ARCHS4 Coexpression,1167;Enrichr Queries,1178;GTEx Coexpression,509	DDX17,HNRNPL,VCAN,NPRL3,LUC7L3,YBX1,RPL8,CLK4,IFIT3,MXD4
1143	ZNF708	951.7	ARCHS4 Coexpression,912;Enrichr Queries,938;GTEx Coexpression,1005	DDX17,HNRNPL,TIA1,EVI2A,BSG,HDLBP,PIP4K2A,LUC7L3,ZBTB7B,NKTR
1144	CDX4	953.3	ARCHS4 Coexpression,958;Enrichr Queries,1117;GTEx Coexpression,785	MT-ND4L,RPL18A,SNRPD2,HLX,RPLP1,KRT1,RPS6KB2,LRRK1,FOXO4,ANK1
1145	ZNF609	953.7	ARCHS4 Coexpression,552;Enrichr Queries,1061;GTEx Coexpression,1248	DDX17,SRRM2,HNRNPL,BRD2,NFIX,TAF15,UQCR11,YBX1,MTA2,AFF4
1146	TBXT	956.3	ARCHS4 Coexpression,1149;Enrichr Queries,1244;ReMap ChIP-seq,235;GTEx Coexpression,1197	MT-ND4L,SMIM24,B4GALT3,MT-ND4,FAXDC2,ODC1,SCARNA2,SNORD118,TCIRG1,FAM117A,LFNG,MT-ATP6,HLX,PIM1,E2F2,NPIPA1,RPS11,RPL17,TNS1,DMTN,TAF15,SCARNA21,NR2F1,RPL23A,ANK1,FGR,SCARNA9,SLC25A37,MED25,VCAN,SLC25A39,MT-RNR2,MT-RNR1,SERPING1,MT-CO3,CPVL
1147	ZNF547	956.3	ARCHS4 Coexpression,192;Enrichr Queries,1324;GTEx Coexpression,1353	SRRM2,RPL41,ZER1,HDLBP,YBX1,COMMD6,CLK4,TENT5C,ADD1,HK1,HNRNPL,RPS14,SNRPD2,NPIPA1,SMN1,ZBTB7B,EIF3C,RPL23AP42
1148	TERF1	956.8	ARCHS4 Coexpression,1280;Enrichr Queries,1136;ReMap ChIP-seq,172;GTEx Coexpression,1239	MT-ND4L,B4GALT3,MT-ND4,CIITA,LRRK1,DENND3,SCARNA2,SNORD118,OAZ1,ADD1,CDC42,MT-ATP6,LYL1,PRDX5,RPS16,SNORD13,BAG1,PIM1,PIP4K2A,E2F2,RPS11,MTA2,SF3B1,NADK,LYN,ACSL1,RPS5,SIAH2,KLF2,USF1,MYL4,HNRNPL,APBB1IP,FGR,MT-RNR2,NINJ2,MT-RNR1,MT-CO3,NAA15,SRSF7,RPS24,BCL2L1
1149	ZNF585A	957.3	ARCHS4 Coexpression,812;Enrichr Queries,736;GTEx Coexpression,1324	HNRNPL,TIA1,VCAN,RPL12,HDLBP,LUC7L3,YBX1,MTA2,KLF2,IFIT3
1150	ZNF613	958.7	ARCHS4 Coexpression,595;Enrichr Queries,849;GTEx Coexpression,1432	HNRNPL,DNAJB2,SRRM2,VCAN,CEBPD,TNFSF10,HDLBP,GMPR,MTA2,IFIT3,LMF2,ADD1
1151	YY2	959	ARCHS4 Coexpression,1027;Enrichr Queries,605;GTEx Coexpression,1245	DNAJB2,VCAN,NPRL3,E2F2,STAT6,IGF2BP2,NAA15,MBNL3,KLF2
1152	FOXD1	959	ARCHS4 Coexpression,1062;GTEx Coexpression,856	LGALS1,HDLBP,IGF2BP2,YBX1
1153	ZNF98	961	ARCHS4 Coexpression,824;Enrichr Queries,1041;GTEx Coexpression,1018	HNRNPL,VCAN,SSR4,NPRL3,TRIM58,STAT6,ZBTB7B,MTA2,LMF2,TNS1,MXD4
1154	TEAD3	963.7	ARCHS4 Coexpression,1207;Enrichr Queries,751;GTEx Coexpression,933	MYL6,VCAN,NFIX,LGALS1,CEBPD,HDLBP,PIK3R2,TNS1
1155	POU4F3	964.3	ARCHS4 Coexpression,876;Enrichr Queries,861;GTEx Coexpression,1156	TAL1,HLX,TESC,NR2F1,E2F2,PIK3R2,YBX1,ANK1,TNS1,BCL2L1
1156	PPARA	965	ARCHS4 Coexpression,1232;Enrichr Queries,451;GTEx Coexpression,1212	SELENBP1,GUCD1,NFIX,CEBPD,ACSL1,NAMPT,NABP1,ANK1,USF1,TNS1
1157	ZNF823	965	ARCHS4 Coexpression,906;Enrichr Queries,519;GTEx Coexpression,1470	HNRNPL,SRRM2,LGALS1,CEBPD,NAMPT,E2F2,STAT6,ATP6V0C,KLF2,IFIT3,MXD4
1158	ZNF669	965	ARCHS4 Coexpression,1051;Enrichr Queries,1153;GTEx Coexpression,691	CDC42,HNRNPL,ADAM17,HDLBP,WASHC2C,ZBTB7B,KLF2,IFIT3
1159	SPDEF	965	ARCHS4 Coexpression,1116;Enrichr Queries,620;GTEx Coexpression,1159	LFNG,SELENBP1,CEBPD,PRKCD,HDLBP,E2F2,PIK3R2,CD46,ZBTB7B,CTSD
1160	HOXB13	965.8	ARCHS4 Coexpression,1100;Enrichr Queries,883;ReMap ChIP-seq,281;GTEx Coexpression,1599	MT-ND4L,RNF10,MT-ND4,NFIX,RPLP1,MT-ATP6,SELENBP1,RPS16,ZC3H12A,TNFSF10,RPS12,SNCA,GBP5,RPL41,SIAH2,PRKCD,NR2F1,USF1,KLF2,FCGR2A,MT-RNR2,MT-RNR1,CAPZA2,RPL26,MT-CO3,FAU
1161	HMX2	966.7	ARCHS4 Coexpression,431;Enrichr Queries,1077;GTEx Coexpression,1392	RPL12,RPL36A,RPL10A,ANK1,HNRNPL,SCARNA9,RPS28,RPS16,TAL1,HLX,RPL27A,RPL26,RPL29,MTA2
1162	TBX18	967	ARCHS4 Coexpression,1344;Enrichr Queries,723;GTEx Coexpression,834	VCAN,NFIX,NPRL3,NR2F1,HDLBP,TNS1
1163	PCGF6	967.3	ARCHS4 Coexpression,739;Enrichr Queries,1384;GTEx Coexpression,779	DNAJB2,SRRM2,ZER1,RAD23A,STAT6,SMN1,NAA15,ZBTB7B,SRSF7,ADD1
1164	ZNF14	968.3	ARCHS4 Coexpression,807;Enrichr Queries,534;GTEx Coexpression,1564	HNRNPL,CD74,VCAN,TIA1,LGALS1,BSG,HDLBP,YBX1,LILRB3,KLF2,IFIT3
1165	ZNF793	968.7	ARCHS4 Coexpression,1616;Enrichr Queries,654;GTEx Coexpression,636	DDX17,VCAN,NPRL3,LUC7L3,SNX10,CLK4,TENT5C,IFIT3,TNS1
1166	VAX2	970.3	ARCHS4 Coexpression,823;Enrichr Queries,700;GTEx Coexpression,1388	LFNG,CD53,NFIX,CDC34,NPRL3,NR2F1,FSCN3,PIK3R2,IGF2BP2,RPS2,CLK4
1167	FEV	973	ARCHS4 Coexpression,1172;Enrichr Queries,887;GTEx Coexpression,860	TMOD1,SMIM24,SSR4,TAL1,HLX,NR2F1,NLRP1,TNS1
1168	ZNF214	975.7	ARCHS4 Coexpression,901;Enrichr Queries,1121;GTEx Coexpression,905	VCAN,TIA1,CEBPD,SH3BP2,NR2F1,TRIM25,STAT6,ZBTB7B,OAZ1
1169	FOXD4L5	976.7	ARCHS4 Coexpression,1423;Enrichr Queries,695;GTEx Coexpression,812	APBB1IP,MAP2K3,FCGR2A,RASA4,SMN1,PRDX6,KLF2,GPR146
1170	HAND1	977.3	ARCHS4 Coexpression,1443;Enrichr Queries,540;GTEx Coexpression,949	MYL6,VCAN,LGALS1,RPS7,HLX,TESC,NPRL3,NR2F1
1171	HES2	977.7	ARCHS4 Coexpression,1535;Enrichr Queries,639;GTEx Coexpression,759	VCAN,CEBPD,RPS6KB2,TNFSF10,E2F2,ZBTB7B,MTA2,ANK1,KLF2
1172	GLIS3	978	ARCHS4 Coexpression,538;Enrichr Queries,1147;GTEx Coexpression,1249	CD53,VCAN,RPL10,RPL18A,NEAT1,RPL29,RPL10A,ANK1,OAZ1,CORO1A,AFF4,TNS1
1173	ZNF280C	978.3	ARCHS4 Coexpression,513;Enrichr Queries,1308;GTEx Coexpression,1114	DNAJB2,EPB41,STAT6,FURIN,NAA15,ZBTB7B,AFF4,OAZ1,LMF2,ADD1
1174	EVX1	978.3	ARCHS4 Coexpression,1491;Enrichr Queries,1073;GTEx Coexpression,371	LFNG,NFIX,TTLL3,TAL1,SIAH2,NR2F1,PLEK2,CD46
1175	THAP12	978.5	ARCHS4 Coexpression,547;GTEx Coexpression,1410	HNRNPL,RPL12,ODC1,RPL26,YBX1,MTA2,LMF2,GSPT1,RPL23AP42
1176	OVOL2	979	ARCHS4 Coexpression,1500;Enrichr Queries,1353;ReMap ChIP-seq,50;GTEx Coexpression,1013	MT-ATP6,MT-ND4L,MT-ND4,MT-RNR2,MT-RNR1,TESC,RPS6KB2,MT-CO3,ZBTB7B
1177	ZNF333	979.7	ARCHS4 Coexpression,1384;Enrichr Queries,512;GTEx Coexpression,1043	PRDX5,NFIX,LGALS1,HDLBP,PIK3R2,STAT6,NEAT1,NKTR,TNS1,MXD4
1178	ZFP82	979.7	ARCHS4 Coexpression,604;Enrichr Queries,932;GTEx Coexpression,1403	HNRNPL,VCAN,NR2F1,HDLBP,TRIM25,YBX1,ZBTB7B,MTA2,TENT5C,IFIT3,RPL23AP42
1179	ZNF236	980	ARCHS4 Coexpression,556;Enrichr Queries,1213;GTEx Coexpression,1171	DDX17,SRRM2,BRD2,PRDX5,AGTPBP1,EPB41,NDUFB11,AFF4,SERF2,COX6B1
1180	MKX	980.3	ARCHS4 Coexpression,1196;Enrichr Queries,939;GTEx Coexpression,806	VCAN,NFIX,NPRL3,NR2F1,HDLBP,COMMD6,IFIT3,TNS1
1181	ZNF311	980.3	ARCHS4 Coexpression,1333;Enrichr Queries,527;GTEx Coexpression,1081	CD74,VCAN,NR2F1,STAT6,ATP6V0C,ANK1,IFIT3,TNS1
1182	ZNF786	981	ARCHS4 Coexpression,1532;Enrichr Queries,692;GTEx Coexpression,719	LFNG,SRRM2,CEBPD,KRT1,RPS6KB2,ZBTB7B,KLF2,IFIT3
1183	TLX2	982	ARCHS4 Coexpression,882;Enrichr Queries,866;GTEx Coexpression,1198	HNRNPL,MYL6,TAL1,HLX,RPL27A,NR2F1,UBE2O,YBX1,MTA2,ANK1
1184	ZNF879	982	ARCHS4 Coexpression,588;GTEx Coexpression,1376	HNRNPL,SRRM2,TAF15,BSG,HDLBP,YBX1,MTA2,SPTB
1185	DMRT2	982.3	ARCHS4 Coexpression,1105;Enrichr Queries,609;GTEx Coexpression,1233	VCAN,PINK1,CEBPD,TESC,NPRL3,NR2F1,SHISA4,PDZK1IP1,ANK1,TNS1
1186	FIGLA	982.7	ARCHS4 Coexpression,1385;Enrichr Queries,1340;GTEx Coexpression,223	RPS16,RPL10,RPL34,RPS5,RPL14,EIF3G,RPL35A,RPS3A,PLEK2,LMF2,S100A8
1187	ZNF41	983.3	ARCHS4 Coexpression,981;Enrichr Queries,1034;GTEx Coexpression,935	WASHC4,APBB1IP,SHISA4,RAD23A,ELOB,MBNL3,SPTB,AFF4,TNS1,RBX1
1188	RFX8	984.5	ARCHS4 Coexpression,1111;GTEx Coexpression,858	LGALS1,HLX,IGF2BP2,AZU1
1189	ZNF571	984.7	ARCHS4 Coexpression,1214;Enrichr Queries,816;GTEx Coexpression,924	CLK1,HNRNPL,VCAN,NABP1,MTA2,AFF4,CLK4,IFIT3,TRIM22
1190	ZNF707	984.7	ARCHS4 Coexpression,1440;Enrichr Queries,667;GTEx Coexpression,847	LFNG,MAP2K3,SHARPIN,CEBPD,TTLL3,ZBTB7B,FAM104A,KLF2,MXD4
1191	ZSCAN12	985.7	ARCHS4 Coexpression,712;Enrichr Queries,664;GTEx Coexpression,1581	DNAJB2,BRD2,CD74,TIA1,BSG,SNX10,ZBTB7B,CLK4,OAZ1,ATP6V0C,IFIT3,LMF2
1192	CXXC5	987.5	ARCHS4 Coexpression,506;GTEx Coexpression,1469	DNAJB2,SHISA4,PIK3R2,CTSD,ATP6V0C,ADD1,RNF187,MXD4
1193	ZNF215	987.7	ARCHS4 Coexpression,1079;Enrichr Queries,823;GTEx Coexpression,1061	DNAJB2,RPS17,VCAN,SNX10,IGF2BP2,PLXNC1,ZBTB7B,TENT5C,IFIT3,ADD1
1194	OSR1	988	ARCHS4 Coexpression,1331;GTEx Coexpression,645	MYL6,VCAN,LGALS1,TNS1
1195	ZNF626	988.3	ARCHS4 Coexpression,845;Enrichr Queries,1259;GTEx Coexpression,861	HNRNPL,TIA1,VCAN,HDLBP,YBX1,COMMD6,ZBTB7B,MTA2,IFIT3
1196	NEUROG1	988.3	ARCHS4 Coexpression,1604;Enrichr Queries,1080;GTEx Coexpression,281	NFIX,NDUFB11,AK1,EMC3,NR2F1,EIF3CL,UQCR11,ANK1,RBX1,COX6B1
1197	ISX	989	ARCHS4 Coexpression,886;Enrichr Queries,1394;GTEx Coexpression,687	SELENBP1,SMIM24,CA1,ZBTB7B,IGHA1,SULT1A4
1198	DUXA	989.7	ARCHS4 Coexpression,1593;Enrichr Queries,797;GTEx Coexpression,579	VCAN,NFIX,PCGF5,NR2F1,TRIM58,YBX1,TNS1
1199	ZNF180	989.7	ARCHS4 Coexpression,434;Enrichr Queries,1150;GTEx Coexpression,1385	WASHC4,TIA1,HDLBP,FURIN,CLK4,LMF2,ADD1,DNAJB2,BSG,LUC7L3,NAA15,ZBTB7B,ATP6V0C
1200	ZNF800	990.3	ARCHS4 Coexpression,586;Enrichr Queries,843;GTEx Coexpression,1542	USP15,PCGF5,NAMPT,ZC3H12A,PIK3R2,NAA15,GPCPD1,SF3B1,AFF4,TRIM22
1201	ZNF8	990.5	ARCHS4 Coexpression,1601;Enrichr Queries,380	DDX17,VCAN,SLC6A8,NFIX,ANK1,AFF4,KLF2,TNS1
1202	ZNF367	990.7	ARCHS4 Coexpression,253;Enrichr Queries,1348;GTEx Coexpression,1371	OST4,SMIM5,PCGF5,FAXDC2,SIAH2,ITGA2B,GMPR,YBX1,HNRNPL,OR2W3,TAL1,E2F2,TRIM58,NAA15,OSBP2
1203	RFX4	991	ARCHS4 Coexpression,961;Enrichr Queries,559;GTEx Coexpression,1453	HNRNPL,VCAN,NFIX,RPL12,NR2F1,PLXNC1,ANK1,OAZ1,TNS1
1204	ZNF446	991.7	ARCHS4 Coexpression,983;Enrichr Queries,467;GTEx Coexpression,1525	TMPRSS9,NXF1,MBD6,SHARPIN,CEBPD,TTLL3,NPRL3,ALKBH7,ZBTB7B,MTA2,MXD4
1205	ZNF691	992	ARCHS4 Coexpression,873;Enrichr Queries,658;GTEx Coexpression,1445	RPS14,B4GALT3,EVI2A,SNRPD2,RPS5,ZC3H12A,E2F2,NABP1,YBX1,KLF2,IFIT3
1206	ZNF770	993.7	ARCHS4 Coexpression,1063;Enrichr Queries,551;GTEx Coexpression,1367	WASHC4,BNIP3L,TIA1,NAMPT,LRRK1,LUC7L3,NAA15,AFF4
1207	PHOX2B	994.7	ARCHS4 Coexpression,1132;Enrichr Queries,907;GTEx Coexpression,945	MYL6,NFIX,TAL1,HLX,RPL27A,NR2F1,UBE2O,YBX1,COMMD6
1208	HOXC8	994.7	ARCHS4 Coexpression,1471;Enrichr Queries,423;GTEx Coexpression,1090	SRRM2,VCAN,NFIX,LGALS1,CEBPD,NPRL3,NR2F1,IGF2BP2,IFIT3
1209	ZNF485	995	ARCHS4 Coexpression,828;Enrichr Queries,1266;GTEx Coexpression,891	DNAJB2,ZER1,NAA15,EIF3C,ATP6V0C,IFIT3,TRIM22,ADD1,RPL13P12
1210	ZNF880	995	ARCHS4 Coexpression,387;GTEx Coexpression,1603	HNRNPL,SRRM2,TAF15,HDLBP,TRIM25,YBX1,ZBTB7B,COMMD6,MTA2,RPL23AP42
1211	GLIS2	995.3	ARCHS4 Coexpression,1046;Enrichr Queries,771;GTEx Coexpression,1169	VCAN,NFIX,LGALS1,HDLBP,PIK3R2,KLF2,TNS1
1212	ZNF174	995.7	ARCHS4 Coexpression,970;Enrichr Queries,624;GTEx Coexpression,1393	BRD2,FCGR2A,RPS5,SRRD,ITGA2B,EIF3G,RPL8,RPL29,CORO1A,KLF2,ADD1
1213	ADNP2	995.7	ARCHS4 Coexpression,1285;Enrichr Queries,1037;GTEx Coexpression,665	HNRNPL,BRD2,SEC14L1,KRT1,NAMPT,SHISA4,YBX1,AFF4
1214	ZNF682	996	ARCHS4 Coexpression,440;Enrichr Queries,1339;GTEx Coexpression,1209	HNRNPL,HDLBP,LUC7L3,TRIM25,STAT6,FURIN,ZBTB7B,MTA2,OAZ1,IFIT3,RPL23AP42
1215	POU6F1	996.3	ARCHS4 Coexpression,1200;Enrichr Queries,496;GTEx Coexpression,1293	DNAJB2,NFIX,CEBPD,RUNDC3A,ANK1,KLF2,IFIT3,TNS1,MXD4
1216	ZNF765	996.3	ARCHS4 Coexpression,1212;Enrichr Queries,1320;GTEx Coexpression,457	WASHC4,HNRNPL,RPS15A,PCGF5,RPL23,RACK1,HDLBP,RPS2,MBNL3
1217	POU3F2	997	Literature ChIP-seq,159;ARCHS4 Coexpression,1323;Enrichr Queries,914;GTEx Coexpression,1592	TIA1,NFIX,TAF15,GYPC,RPL31,NR2F1,HBB,SNX10,HBD,YBX3,VCAN,CA1,EVI2A,OR2W3,PIM1,FBXL5,SNCA
1218	HOXC13	1001	ARCHS4 Coexpression,491;Enrichr Queries,1258;GTEx Coexpression,1253	HNRNPL,STIP1,RPS16,KRT1,NPRL3,NR2F1,HDLBP,RPS2,RPL8,EIF3C,MTA2,RNF187
1219	ZBTB24	1001	ARCHS4 Coexpression,504;Enrichr Queries,965;GTEx Coexpression,1534	DNAJB2,PRDX5,CIITA,BSG,OGA,NABP1,SNX10,NAA15,SF3B1,SRSF7,CD3D,TRIM22
1220	NR2F1	1001	ARCHS4 Coexpression,1567;Enrichr Queries,752;ReMap ChIP-seq,174;GTEx Coexpression,1511	SMIM5,NFIX,RPL10,CEBPD,AK1,NPRL3,FURIN,TCIRG1,OAZ1,LMF2,LFNG,RPS15,LYL1,PRDX5,SHARPIN,LGALS1,GUK1,SH3BP2,BSG,RPLP2,RPL13,ELOB,RPS2,ZBTB7B,CTSD,MAP2K3,SRRM2,SSR4,TANGO2,NEAT1,DPM2,VCAN,CDC34,DOK3,RPS6KB2,R3HDM4,ADAM8,RPL29,ST6GALNAC4,ATP6V0C,GPR146,MXD4
1221	ZNF576	1001	ARCHS4 Coexpression,310;Enrichr Queries,1168;GTEx Coexpression,1526	DDX17,SRRM2,NDUFB11,HDLBP,UQCR11,ADD1,COX6B1,HNRNPL,SNRPD2,BSG,RPS6KB2,ELOB,NAA15,ZBTB7B,MTA2
1222	EGR3	1002	ARCHS4 Coexpression,843;Enrichr Queries,799;GTEx Coexpression,1364	CD74,VCAN,GPX1,CEBPD,TTLL3,KRT1,NAMPT,SH3BP2,KLF2,IFIT3
1223	ZNF536	1003	ARCHS4 Coexpression,1306;Enrichr Queries,806;GTEx Coexpression,898	DNAJB2,VCAN,NFIX,RPL12,NR2F1,PIP4K2A,ANK1,TNS1
1224	CENPX	1006	GTEx Coexpression,1006	GCHFR,TMEM256
1225	KLF17	1006	ARCHS4 Coexpression,1545;Enrichr Queries,332;GTEx Coexpression,1142	CEBPD,TAL1,HLX,TNFSF10,E2F2,FSCN3,ANK1,TENT5C,TNS1
1226	TCF23	1007	ARCHS4 Coexpression,1620;Enrichr Queries,330;GTEx Coexpression,1072	SELENBP1,TIA1,CIITA,CEBPD,TESC,NPRL3,E2F2,ANK1,S100A8
1227	ZNF417	1008	ARCHS4 Coexpression,756;Enrichr Queries,1306;GTEx Coexpression,961	WASHC4,DDX17,RPL12,BSG,WASHC2C,RPL8,RPL29,PRDX6,TNS1,RNF187
1228	ZNF415	1008	ARCHS4 Coexpression,278;Enrichr Queries,1325;GTEx Coexpression,1420	SRRM2,RPL12,HDLBP,FURIN,YBX1,OAZ1,IFIT3,HNRNPL,VCAN,TNIP1,TRIM25,STAT6,ZBTB7B,MTA2,RPL23AP42
1229	ZFP64	1008	ARCHS4 Coexpression,910;Enrichr Queries,1221;GTEx Coexpression,892	DNAJB2,SEC14L1,RPLP1,KRT1,STAT6,ZBTB7B,ADD1,BCL2L1,TNS1
1230	ZNF888	1008	GTEx Coexpression,1008	LRRK1,RPS2
1231	OTP	1008	ARCHS4 Coexpression,1503;Enrichr Queries,871;GTEx Coexpression,651	NFIX,PITHD1,TAL1,NR2F1,SNX10,NLRP1,ANK1
1232	ZSCAN30	1009	ARCHS4 Coexpression,1591;GTEx Coexpression,426	DDX17,TIA1,LUC7L3,CLK4,MXD4
1233	TEAD1	1009	ARCHS4 Coexpression,1052;Enrichr Queries,1143;ReMap ChIP-seq,289;GTEx Coexpression,1552	SCARNA13,LINC00570,CD53,NFIX,GLRX5,HDLBP,RPL23A,SNORD118,NEAT1,PRDX6,AFF4,IFIT3,SLC25A37,VCAN,TNIP1,CAPZA2,NABP1,RPL26,IGF2BP2,FBXL5,BCL2L1,TNS1
1234	ZNF92	1009	ARCHS4 Coexpression,1072;Enrichr Queries,1399;ReMap ChIP-seq,120;GTEx Coexpression,1446	MT-ND4L,SMIM24,MT-ND4,CSF3R,EPB41,AK1,NATD1,PIK3R2,UQCR11,TCIRG1,OAZ1,LFNG,RPS15,MT-ATP6,RPS14,LGALS1,RPL18A,ZC3H12A,RPLP2,E2F2,STAT6,MTA2,CTSD,MAP2K3,CD74,TIA1,PRKCD,RAB3IL1,FGR,DPM2,SLC25A39,TTLL3,MT-RNR2,SHKBP1,MT-RNR1,FKBP8,R3HDM4,MT-CO3,NAA15,RPL29,UBA52,ST6GALNAC4,SRSF7,FTL,MXD4
1235	PAX1	1010	ARCHS4 Coexpression,1078;Enrichr Queries,686;GTEx Coexpression,1265	C4B,C4A,NFIX,TAL1,NPRL3,NR2F1,PIK3R2,CD46,ANK1
1236	ZNF385D	1010	ARCHS4 Coexpression,539;Enrichr Queries,1227;GTEx Coexpression,1263	HNRNPL,OST4,VCAN,SMIM5,FAXDC2,RPL12,ITGA2B,TRIM58,PLXNC1,RPL29,TNS1
1237	FOXI1	1010	ARCHS4 Coexpression,875;Enrichr Queries,1113;GTEx Coexpression,1042	SMIM24,CEBPD,RPS7,TESC,NPRL3,RPS6KB2,RPL35,RPL38,PDZK1IP1,S100A8
1238	ZNF808	1010	ARCHS4 Coexpression,951;Enrichr Queries,1144;GTEx Coexpression,936	VCAN,PITHD1,BSG,RPL8,RPL29,RUNDC3A,IFIT3,TNS1,RNF187
1239	LHX6	1010	ARCHS4 Coexpression,1509;Enrichr Queries,420;GTEx Coexpression,1102	VCAN,NFIX,HLX,NPRL3,NR2F1,ANK1,GPR146,TNS1
1240	ZNF788P	1012	ARCHS4 Coexpression,1581;Enrichr Queries,897;GTEx Coexpression,559	VCAN,LGALS1,TSPAN5,LUC7L3,NPIPA1,CPVL,CLK4,IFIT3
1241	ZNF235	1012	ARCHS4 Coexpression,692;Enrichr Queries,1038;GTEx Coexpression,1307	HNRNPL,CEBPD,BSG,HDLBP,YBX1,CLK4,ANK1,ATP6V0C,IFIT3,TNS1,RNF187
1242	ZNF776	1013	ARCHS4 Coexpression,1416;Enrichr Queries,1162;GTEx Coexpression,462	DDX17,PPM1A,TIA1,EPB41,OGA,LUC7L3,RPL8,CLK4
1243	ZFP37	1014	ARCHS4 Coexpression,690;Enrichr Queries,921;GTEx Coexpression,1431	HNRNPL,VCAN,RPL12,NR2F1,HDLBP,TRIM25,ZBTB7B,MTA2,IFIT3,TNS1
1244	ZFP30	1014	ARCHS4 Coexpression,1419;Enrichr Queries,622;GTEx Coexpression,1001	VCAN,BSG,NR2F1,LUC7L3,NABP1,CLK4,ANK1,KLF2,IFIT3
1245	RHOXF2B	1015	ARCHS4 Coexpression,1006;Enrichr Queries,523;GTEx Coexpression,1517	RAB43,RPL3P4,RPS17,SLC6A8,NFIX,HBG2,RPS28P7,NABP1,FOXO4,GATA1,KLF2
1246	ZNF557	1016	ARCHS4 Coexpression,1361;Enrichr Queries,1056;GTEx Coexpression,630	CD53,VCAN,NFIX,HDLBP,TRIM25,NCF1C,NABP1,KLF2
1247	FOXN1	1017	ARCHS4 Coexpression,1298;Enrichr Queries,956;GTEx Coexpression,796	CD74,IGHG1,KRT1,RPS6KB2,ZBTB7B,ANK1,S100A8
1248	YBX2	1017	ARCHS4 Coexpression,1373;Enrichr Queries,492;GTEx Coexpression,1186	SELENBP1,HNRNPL,VCAN,LGALS1,TESC,E2F2,ALKBH7,ANK1,TNS1
1249	MESP2	1017	ARCHS4 Coexpression,1547;Enrichr Queries,821;GTEx Coexpression,683	LFNG,PITHD1,TESC,E2F2,PIK3R2,ADAM8,ANK1,RNF187
1250	AHDC1	1017	ARCHS4 Coexpression,914;Enrichr Queries,802;GTEx Coexpression,1336	LFNG,SRRM2,DNAJB2,NFIX,RASA4,PIK3R2,ANK1,TNS1
1251	NKX21	1018	ARCHS4 Coexpression,1247;GTEx Coexpression,788	DDX17,TIA1,MBD6,LRRK2,NEAT1
1252	RHOXF1	1019	ARCHS4 Coexpression,1011;Enrichr Queries,1058;GTEx Coexpression,987	VCAN,TESC,NPRL3,IFIT1B,LUC7L3,UBE2O,NPIPA1,MTCO2P2,HBD,AHSA2P
1253	GCM2	1019	ARCHS4 Coexpression,1490;Enrichr Queries,699;GTEx Coexpression,868	NFIX,TAL1,FAXDC2,NR2F1,CD46,GATA1,ANK1
1254	FOXF2	1020	ARCHS4 Coexpression,1125;Enrichr Queries,578;GTEx Coexpression,1356	BRD2,MYL6,VCAN,CEBPD,HLX,NPRL3,NR2F1,PIK3R2,KLF2,RNF187
1255	KIN	1021	ARCHS4 Coexpression,1201;Enrichr Queries,1065;GTEx Coexpression,797	HNRNPL,USP15,HNRNPH1,HDLBP,LUC7L3,PLXNC1,SULT1A4,SF3B1,SRSF7
1256	PKNOX2	1021	ARCHS4 Coexpression,1523;Enrichr Queries,716;GTEx Coexpression,825	VCAN,NFIX,NR2F1,UBE2O,RUNDC3A,ANK1,TNS1
1257	DLX1	1023	ARCHS4 Coexpression,1370;Enrichr Queries,583;GTEx Coexpression,1116	VCAN,TIA1,NFIX,CEBPD,PITHD1,NPRL3,NR2F1,ANK1
1258	NEUROD4	1023	ARCHS4 Coexpression,1055;Enrichr Queries,1367;GTEx Coexpression,648	DDX17,TIA1,MBD6,SSR4,GTF2IP4,NR2F1,NLRP1
1259	TBR1	1024	ARCHS4 Coexpression,937;Enrichr Queries,1002;GTEx Coexpression,1133	SRRM2,NFIX,RASA4,NR2F1,LUC7L3,MTCO2P2,RUNDC3A,ANK1
1260	SCRT1	1024	ARCHS4 Coexpression,1191;Enrichr Queries,857	DNAJB2,NFIX,NR2F1,PLXNC1,ANK1,RUNDC3A
1261	NR3C2	1026	ARCHS4 Coexpression,1492;Enrichr Queries,898;GTEx Coexpression,688	SELENBP1,ADAM17,MTA2,ANK1,TENT5C,TNS1,SNCA
1262	DMRT1	1028	Literature ChIP-seq,80;ARCHS4 Coexpression,1444;Enrichr Queries,1087;GTEx Coexpression,1502	RN7SK,TAL1,GUK1,IFIT1B,OGA,ANK1,KLF2
1263	TIGD7	1029	ARCHS4 Coexpression,1034;Enrichr Queries,705;GTEx Coexpression,1349	TMOD1,VCAN,TIA1,LGALS1,FURIN,AHSA2P,TENT5C,ATP6V0C,TNS1
1264	HES3	1031	ARCHS4 Coexpression,967;Enrichr Queries,1155;GTEx Coexpression,970	HNRNPL,TAF15,PITHD1,TAL1,LRRK1,NR2F1,TSPAN5,IGF2BP2,ANK1
1265	TBPL1	1033	ARCHS4 Coexpression,489;GTEx Coexpression,1576	HNRNPL,SRRM2,OST4,SMIM5,FAXDC2,CAPZA2,HDLBP,STAT6,RBX1
1266	PAX2	1033	ARCHS4 Coexpression,1479;Enrichr Queries,892;GTEx Coexpression,728	SMIM24,NFIX,TAL1,NR2F1,PDZK1IP1,CTSD,ANK1
1267	TBX6	1034	ARCHS4 Coexpression,1516;Enrichr Queries,179;GTEx Coexpression,1408	LFNG,SELENBP1,LGALS1,E2F2,ADAM8,CORO1A,ANK1,TENT5C,S100A8,KLF2,TNS1
1268	ZNF454	1036	ARCHS4 Coexpression,881;Enrichr Queries,1328;GTEx Coexpression,900	HNRNPL,NFIX,RPL12,SH3BP2,TRIM25,YBX1,ZBTB7B,MTA2,IFIT3
1269	ZNF584	1038	ARCHS4 Coexpression,1448;Enrichr Queries,1229;ReMap ChIP-seq,203;GTEx Coexpression,1270	RNF10,CEBPD,EPB41,ITGA2B,GMPR,SAT1,GSPT1,RAB43,CDC42,DNAJB2,SEC14L1,XPO6,PIM1,E2F2,PLEK2,IGF2BP2,ZBTB7B,MAP2K3,BRD2,BNIP3L,CD52,OST4,GPX1,TANGO2,PRKCD,RAB3IL1,NEAT1,PDZK1IP1,TENT5C,KLF2,MYL4,CLK1,SCARNA9,HNRNPH1,SRRD,RANBP10,NAA15,HAGH,RNF187
1270	ASCL3	1038	ARCHS4 Coexpression,1418;Enrichr Queries,997;GTEx Coexpression,699	ALAS2,PRDX5,SSR4,NINJ2,TNFSF10,ADAM8,CD46,S100A8
1271	LCORL	1038	ARCHS4 Coexpression,503;Enrichr Queries,1331;GTEx Coexpression,1280	DNAJB2,TIA1,VCAN,STAT6,NAA15,RPL29,ZBTB7B,RPL28,ATP6V0C,LMF2
1272	PROP1	1038	ARCHS4 Coexpression,1541;Enrichr Queries,693;GTEx Coexpression,881	MBD6,CEBPD,TAL1,HLX,NR2F1,NLRP1,S100A8
1273	ZNF488	1039	ARCHS4 Coexpression,1199;Enrichr Queries,878	LFNG,DNAJB2,ANK1,RUNDC3A,IFIT3,TNS1
1274	ZIC1	1041	ARCHS4 Coexpression,1186;Enrichr Queries,908;GTEx Coexpression,1028	DNAJB2,VCAN,NFIX,EPB41,NPRL3,NR2F1,CLK4,RUNDC3A
1275	ZNF737	1042	ARCHS4 Coexpression,919;GTEx Coexpression,1164	HNRNPL,TIA1,RPL12,HDLBP,YBX1
1276	ZFP69	1042	ARCHS4 Coexpression,974;GTEx Coexpression,1109	STRADB,AZU1,YBX1,SMAP2,TRIM22
1277	HEY2	1044	ARCHS4 Coexpression,1286;Enrichr Queries,984;GTEx Coexpression,862	CD53,VCAN,CEBPD,PCGF5,NPRL3,NR2F1,RPL38,TNS1
1278	ZNF491	1045	ARCHS4 Coexpression,1156;Enrichr Queries,650;GTEx Coexpression,1330	HNRNPL,MAP2K3,TIA1,RPL12,NPRL3,NR2F1,PLXNC1,TENT5C,TNS1,MXD4
1279	ZNF419	1046	ARCHS4 Coexpression,1376;Enrichr Queries,1129;GTEx Coexpression,632	DDX17,VCAN,HDLBP,LUC7L3,NPIPA1,KLF2,IFIT3
1280	FEZF1	1046	ARCHS4 Coexpression,982;Enrichr Queries,1264;GTEx Coexpression,893	PRDX2,TIA1,RPS27,PITHD1,NR2F1,NLRP1,IGF2BP2,ANK1
1281	ZBTB8A	1047	ARCHS4 Coexpression,1624;GTEx Coexpression,469	SERPING1,ATP6V0C,AFF4,TNS1
1282	SOX1	1047	ARCHS4 Coexpression,664;Enrichr Queries,1240;GTEx Coexpression,1236	NFIX,RPS15A,NR2F1,RACK1,RPL13,LUC7L3,IGF2BP2,RUNDC3A,RPL17
1283	VSX1	1047	ARCHS4 Coexpression,996;Enrichr Queries,888;GTEx Coexpression,1257	HNRNPL,NFIX,TAL1,RPL12,NR2F1,HDLBP,YBX1,CLK4,ANK1
1284	NEUROG2	1048	ARCHS4 Coexpression,929;Enrichr Queries,874;GTEx Coexpression,1341	SCARNA9,HLX,NR2F1,HDLBP,TSPAN5,PLXNC1,ANK1,MXD4,HK1
1285	NEUROD2	1049	Literature ChIP-seq,99;ARCHS4 Coexpression,1485;Enrichr Queries,1156;GTEx Coexpression,1457	NFIX,CSF3R,ODC1,SLC4A1,UQCR11,VWCE,YBX1,LMF2,GSPT1,LFNG,CDC42,DNAJB2,RPS14,LGALS1,SEC14L1,HLX,ZC3H12A,RPL14,RPL13,PLEK2,PLXNC1,IGF2BP2,RILP,FBXO7,RPS7,NR2F1,RPL35A,NEAT1,ANK1,USF1,FGR,MYL6,SLC25A39,NABP1,NAA15
1286	ZIC2	1049	ARCHS4 Coexpression,1272;Enrichr Queries,1192;GTEx Coexpression,684	VCAN,LGALS1,EPB41,HNRNPH1,NR2F1,LUC7L3,NAA15,CLK4
1287	ZNF507	1049	ARCHS4 Coexpression,623;Enrichr Queries,1346;GTEx Coexpression,1179	DDX17,HNRNPL,SRRM2,BRD2,GPX1,ATP6V0C,AFF4,SERF2
1288	POU4F2	1050	ARCHS4 Coexpression,1265;Enrichr Queries,1343;ReMap ChIP-seq,108;GTEx Coexpression,1483	MT-ND4L,B4GALT3,MT-ND4,NFIX,EPB41,FAXDC2,RPL12,SCARNA2,UQCR11,SNORD118,ALKBH7,FAM117A,MT-ATP6,PRDX5,RPS16,SNRPD2,GUK1,RPL36,RPL35,MTA2,RPL17,ARGLU1,NKTR,RPL41,TIA1,ACSL1,RPS5,NR2F1,RAD23A,RPL23A,RBX1,MYL6,MED25,TMEM256,VCAN,RPS27,TTLL3,RPS29,MT-RNR2,MT-RNR1,LUC7L3,RPL26,MT-CO3,FAU,RNF187
1289	ZNF735	1050	ARCHS4 Coexpression,1554;GTEx Coexpression,546	ALAS2,UBB,AHSP,FAM104A
1290	ZBED4	1051	ARCHS4 Coexpression,780;Enrichr Queries,1392;GTEx Coexpression,982	HNRNPL,SRRM2,TAF15,FAXDC2,NAA15,YBX1,EIF3C,MTA2
1291	ZNF184	1051	ARCHS4 Coexpression,733;Enrichr Queries,1313;GTEx Coexpression,1108	CLK1,TIA1,E2F2,ZBTB7B,FAM104A,OAZ1,ATP6V0C,LMF2
1292	ASCL5	1052	ARCHS4 Coexpression,680;GTEx Coexpression,1424	B4GALT3,PINK1,PCBP2,RACK1,RPL23A,RPL17,USF1
1293	ZNF526	1053	ARCHS4 Coexpression,1609;Enrichr Queries,679;GTEx Coexpression,871	SRRM2,BRD2,NFIX,CEBPD,BSG,WASHC2C,UBE2O,EIF3C
1294	KLF8	1053	ARCHS4 Coexpression,1383;Enrichr Queries,445;GTEx Coexpression,1332	HNRNPL,VCAN,KRT1,TNFSF10,NABP1,MBNL3,ANK1,KLF2,TNS1
1295	ZNF85	1053	ARCHS4 Coexpression,375;Enrichr Queries,1235;GTEx Coexpression,1550	SRRM2,HDLBP,FURIN,IFIT3,ADD1,HNRNPL,DNAJB2,VCAN,HNRNPH1,E2F2,TRIM25,ZBTB7B,MTA2
1296	ZNF714	1055	ARCHS4 Coexpression,501;Enrichr Queries,1404;GTEx Coexpression,1259	DNAJB2,TNIP1,HDLBP,TSPAN5,TRIM25,STAT6,FURIN,ZBTB7B,LMF2
1297	HEY1	1056	ARCHS4 Coexpression,1342;Enrichr Queries,743;GTEx Coexpression,1084	VCAN,LGALS1,CEBPD,NR2F1,STAT6,KLF2
1298	NEUROG3	1058	ARCHS4 Coexpression,955;Enrichr Queries,1110;GTEx Coexpression,1110	PRDX2,SSR4,TAL1,NDUFB11,BSG,NR2F1,PIK3R2,ANK1
1299	L3MBTL4	1059	ARCHS4 Coexpression,1049;GTEx Coexpression,1068	HNRNPL,RPL12,KRT1,CAPZA2,RPL29
1300	ZNF667	1059	ARCHS4 Coexpression,1374;Enrichr Queries,880;GTEx Coexpression,923	HNRNPL,VCAN,NPRL3,TSPAN5,NLRP1,RUNDC3A,TNS1
1301	E2F8	1059	ARCHS4 Coexpression,994;Enrichr Queries,1194;GTEx Coexpression,990	VCAN,LGALS1,E2F2,RAD23A,AHSP,NAA15,SPTB,ANK1
1302	ZNF835	1060	ARCHS4 Coexpression,1198;Enrichr Queries,778;GTEx Coexpression,1203	HNRNPL,VCAN,NPRL3,HDLBP,TRIM58,ANK1,ADD1,TNS1
1303	FOXO6	1060	ARCHS4 Coexpression,1481;Enrichr Queries,812;GTEx Coexpression,886	LFNG,MBD6,NFIX,NR2F1,PIK3R2,NLRP1,ANK1,TNS1
1304	KCNIP3	1063	ARCHS4 Coexpression,1030;GTEx Coexpression,1095	DNAJB2,NFIX,RUNDC3A
1305	PRDM10	1064	ARCHS4 Coexpression,1576;Enrichr Queries,1316;GTEx Coexpression,300	BRD2,EPB41,SRRD,RANBP10,RAD23A,SPTB,ANK1,CLK4
1306	ZBTB39	1064	ARCHS4 Coexpression,1113;Enrichr Queries,1047;GTEx Coexpression,1032	DDX17,HNRNPL,LRRK1,YBX1,FAM104A,ANK1,AFF4,TNS1
1307	AHRR	1065	ARCHS4 Coexpression,669;GTEx Coexpression,1460	LGALS1,TNIP1,HLX,HDLBP,TRIM25,MTA2,CTSD
1308	ZNF778	1065	ARCHS4 Coexpression,1607;Enrichr Queries,642;GTEx Coexpression,947	MAP2K3,BRD2,NFIX,SEC14L1,EPB41,NAA15,EIF3C,ZBTB7B
1309	SIX3	1067	ARCHS4 Coexpression,789;Enrichr Queries,895;GTEx Coexpression,1518	MT-ATP6,VCAN,RPS17,NFIX,NR2F1,NABP1,RPL37,ANK1,USF1
1310	ZSCAN9	1068	ARCHS4 Coexpression,1190;GTEx Coexpression,946	BRD2,TIA1,TSPAN5,YBX1
1311	ZNF679	1069	ARCHS4 Coexpression,1381;Enrichr Queries,240;GTEx Coexpression,1585	DDX17,LYN,VCAN,CEBPD,ACSL1,E2F2,RPL41P5,YBX1,LILRB3,CPVL
1312	FOXB2	1070	ARCHS4 Coexpression,1263;Enrichr Queries,1338;GTEx Coexpression,610	PITHD1,TAL1,LRRK1,SNX10,NLRP1,RNF187
1313	ZNF343	1071	ARCHS4 Coexpression,1468;Enrichr Queries,678;GTEx Coexpression,1066	STIP1,PRDX5,VCAN,NFIX,TNIP1,ACSL1,E2F2,AFF4,OAZ1
1314	MTERF3	1072	ARCHS4 Coexpression,743;GTEx Coexpression,1400	DNAJB2,SRRM2,SNRPD2,NAA15,ZBTB7B,ADD1
1315	ZNF2	1072	ARCHS4 Coexpression,1101;Enrichr Queries,1043	HNRNPL,SRRM2,NABP1,TENT5C,KLF2,ADD1,TNS1
1316	PURA	1073	ARCHS4 Coexpression,1417;GTEx Coexpression,729	NFIX,CAPZA2,NAA15,EIF3C
1317	ZNF416	1074	ARCHS4 Coexpression,1577;Enrichr Queries,769;GTEx Coexpression,875	CEBPD,KRT1,RPS6KB2,NABP1,TENT5C,KLF2,IFIT3
1318	FOXQ1	1075	ARCHS4 Coexpression,1502;Enrichr Queries,815;GTEx Coexpression,907	VCAN,LGALS1,CEBPD,KRT1,RPS6KB2,S100A8,KLF2
1319	ZNF704	1075	ARCHS4 Coexpression,878;Enrichr Queries,920;GTEx Coexpression,1426	DDX17,VCAN,NFIX,CEBPD,NPIPA1,OAZ1,AFF4,TNS1
1320	CAMTA1	1076	ARCHS4 Coexpression,529;Enrichr Queries,1311;GTEx Coexpression,1387	HNRNPL,OST4,SMIM5,NFIX,TRIM25,STAT6,MTA2,RUNDC3A,ANK1,RBX1
1321	NFX1	1076	ARCHS4 Coexpression,1553;Enrichr Queries,393;GTEx Coexpression,1282	DDX17,SRRM2,HNRNPH1,OGA,YBX1,NAA15,EIF3C,SF3B1,AFF4
1322	ZNF286A	1076	ARCHS4 Coexpression,897;Enrichr Queries,1118;GTEx Coexpression,1214	TIA1,VCAN,HNRNPH1,TSPAN5,LUC7L3,NAA15,ZBTB7B
1323	PKNOX1	1077	ARCHS4 Coexpression,1484;Enrichr Queries,1307;ReMap ChIP-seq,25;GTEx Coexpression,1490	HBB,SLC4A1,HBD,RPS14,RPS16,PIM1,RPS11,CD52,RPS7,TANGO2,RAB3IL1,RAD23A,NEAT1,COX6B1,FGR,DPM2,MYL6,DOK3,TAL1,ST6GALNAC4,TMPRSS9,USP15,NFIX,GYPC,EPB41,FURIN,SNORD118,GATA1,CDC42,DNAJB2,PRDX2,PRDX5,E2F2,STAT6,IGF2BP2,ZBTB7B,MTA2,NKTR,LYN,MPP1,OST4,RPL41,MBD6,MPIG6B,HBG1,RPL23A,USF1,KLF1,HNRNPL,PINK1,SHKBP1,R3HDM4,TMCC2,NAA15,SMAP2,BCL2L1
1324	PHOX2A	1078	ARCHS4 Coexpression,960;Enrichr Queries,702;GTEx Coexpression,1571	TMOD1,LGALS1,CEBPD,TAL1,NR2F1,UBE2O,PIK3R2,YBX1,KLF2
1325	HSFY1	1078	ARCHS4 Coexpression,1497;GTEx Coexpression,659	PRDX5,PITHD1,SERPING1
1326	LHX1	1078	ARCHS4 Coexpression,1270;Enrichr Queries,886	VCAN,HLX,ARMCX7P,NR2F1,IGF2BP2,ANK1
1327	TIGD4	1078	ARCHS4 Coexpression,899;Enrichr Queries,729;GTEx Coexpression,1606	TMOD1,TIA1,TNFSF10,STAT6,ZBTB7B,ANK1,TENT5C,OAZ1,IFIT3
1328	NKX11	1079	ARCHS4 Coexpression,1237;GTEx Coexpression,920	FCGR2A,RPS23P8,NLRP1,ALKBH7
1329	ZNF772	1079	ARCHS4 Coexpression,799;Enrichr Queries,1386;GTEx Coexpression,1052	VCAN,BSG,STAT6,FURIN,ZBTB7B,SPTB,ANK1,OAZ1
1330	INSM1	1080	ARCHS4 Coexpression,1322;Enrichr Queries,989;GTEx Coexpression,929	VCAN,RASA4,NR2F1,NLRP1,PLXNC1,ANK1,RUNDC3A,MXD4
1331	FOXJ1	1083	ARCHS4 Coexpression,1454;Enrichr Queries,346;GTEx Coexpression,1448	LFNG,CD74,PRDX5,LGALS1,CEBPD,TESC,NR2F1,ANK1,TNS1
1332	ZNF684	1083	ARCHS4 Coexpression,1070;Enrichr Queries,635;GTEx Coexpression,1544	HNRNPL,SRRM2,TNFSF10,HDLBP,E2F2,NABP1,CLK4,IFIT3,TRIM22
1333	POU2AF1	1084	ARCHS4 Coexpression,1404;GTEx Coexpression,764	SCARNA9,CD52,CIITA
1334	EBF3	1084	ARCHS4 Coexpression,1442;Enrichr Queries,593;GTEx Coexpression,1218	VCAN,NFIX,NPRL3,NR2F1,ANK1,GPR146,TNS1
1335	TRPS1	1085	ARCHS4 Coexpression,1349;Enrichr Queries,1289;GTEx Coexpression,617	VCAN,RPL23,HAGH,RPL10A,AFF4,TNS1
1336	ZNF695	1086	ARCHS4 Coexpression,509;Enrichr Queries,1261;GTEx Coexpression,1487	DNAJB2,VCAN,TNIP1,E2F2,STAT6,FURIN,NAA15,ZBTB7B,ATP6V0C,ADD1
1337	NR1I2	1086	Literature ChIP-seq,148;ARCHS4 Coexpression,1537;Enrichr Queries,1302;GTEx Coexpression,1357	GCHFR,SLC25A37,AGTPBP1,CEBPD,GYPC,ACSL1,SLX1B,GLRX5,RANBP10,ALKBH7,ANK1,TNS1
1338	SIX6	1089	ARCHS4 Coexpression,1526;Enrichr Queries,1079;GTEx Coexpression,662	MBD6,SSR4,TAL1,HLX,NR2F1,NLRP1
1339	CREB3L3	1089	ARCHS4 Coexpression,1118;Enrichr Queries,1169;GTEx Coexpression,980	GCHFR,C4B,C4A,CD74,SMIM24,ACSL1,SERPING1
1340	ZNF615	1090	ARCHS4 Coexpression,616;Enrichr Queries,1172;GTEx Coexpression,1481	HNRNPL,VCAN,BSG,OGA,HDLBP,YBX1,RPL8,EIF3C,MTA2,IFIT3
1341	ZNF124	1091	ARCHS4 Coexpression,632;Enrichr Queries,1312;GTEx Coexpression,1329	HNRNPL,DNAJB2,TIA1,VCAN,TAF15,LRRK1,BSG,ATP6V0C,LMF2,RNF187
1342	BSX	1091	ARCHS4 Coexpression,1487;Enrichr Queries,865;GTEx Coexpression,921	NFIX,FCGR2A,PITHD1,TAL1,HLX,NR2F1,SNX10
1343	ZNF100	1091	ARCHS4 Coexpression,795;Enrichr Queries,1263;GTEx Coexpression,1216	DNAJB2,TIA1,BSG,HDLBP,E2F2,ZBTB7B,FAM104A,LMF2
1344	ZSCAN20	1095	ARCHS4 Coexpression,1508;Enrichr Queries,860;GTEx Coexpression,917	RPS17,NFIX,EPB41,E2F2,NAA15,ANK1,TNS1
1345	ZNF546	1095	ARCHS4 Coexpression,1580;Enrichr Queries,522;GTEx Coexpression,1184	E2F2,TSPAN5,PLXNC1,ALKBH7,MBNL3,TENT5C,KLF2,IFIT3
1346	ZNF556	1097	ARCHS4 Coexpression,1610;Enrichr Queries,1125;GTEx Coexpression,556	VCAN,NFIX,SHISA4,TRIM58,SPTB,ANK1,KLF2
1347	FOXD3	1098	ARCHS4 Coexpression,978;Enrichr Queries,1084;GTEx Coexpression,1232	RPS7,TAL1,LRRK1,NR2F1,RPL35,RAB3IL1,RPL38,ANK1
1348	ZBTB41	1099	ARCHS4 Coexpression,449;Enrichr Queries,1381;GTEx Coexpression,1467	RPS15,RPL18A,RPL36,EIF3G,FAU,RPL29,CD46,AFF4,UBA52,OAZ1
1349	ATOH1	1101	ARCHS4 Coexpression,1120;Enrichr Queries,1252;GTEx Coexpression,930	SELENBP1,SMIM24,NFIX,CEBPD,NR2F1,HDLBP,PIK3R2
1350	IRF6	1101	ARCHS4 Coexpression,1303;Enrichr Queries,1295;GTEx Coexpression,705	CD74,CEBPD,KRT1,RPS6KB2,RPL38,PLEK2,ZBTB7B
1351	ZSCAN10	1102	ARCHS4 Coexpression,1449;Enrichr Queries,1283;GTEx Coexpression,574	EPB41,TESC,SRRD,LRRK1,SPTB,ANK1,KLF2
1352	ZNF484	1102	ARCHS4 Coexpression,582;Enrichr Queries,1370;GTEx Coexpression,1354	AGTPBP1,RPL8,RPL29,FBXL5,CLK4,RPL28,OAZ1,ATP6V0C,IFIT3
1353	POU2F3	1102	ARCHS4 Coexpression,1623;Enrichr Queries,985;GTEx Coexpression,698	CEBPD,RPLP1,KRT1,RPS6KB2,PDZK1IP1,ANK1,TNS1
1354	ARNT2	1102	ARCHS4 Coexpression,1341;Enrichr Queries,563;GTEx Coexpression,1402	VCAN,NFIX,CEBPD,NPRL3,NR2F1,RUNDC3A,ANK1
1355	ZNF649	1103	ARCHS4 Coexpression,791;Enrichr Queries,1276;GTEx Coexpression,1243	DNAJB2,VCAN,LRRK1,NAA15,ATP6V0C,IFIT3,LMF2,TNS1
1356	ZNF253	1103	ARCHS4 Coexpression,702;Enrichr Queries,1197;GTEx Coexpression,1411	HNRNPL,TIA1,BSG,HDLBP,TRIM25,SNX10,FURIN,ZBTB7B,ANK1,TENT5C
1357	ZNF610	1104	ARCHS4 Coexpression,627;Enrichr Queries,1234;GTEx Coexpression,1450	HNRNPL,SRRM2,VCAN,NPRL3,HDLBP,TRIM25,YBX1,ZBTB7B,MTA2,IFIT3
1358	ZKSCAN2	1104	ARCHS4 Coexpression,846;Enrichr Queries,1332;GTEx Coexpression,1134	CD53,PPM1A,VCAN,GUK1,STAT6,ANK1,OAZ1,SERF2
1359	FOXG1	1104	ARCHS4 Coexpression,1208;Enrichr Queries,738;GTEx Coexpression,1366	VCAN,TIA1,NFIX,NPRL3,NR2F1,LUC7L3,RUNDC3A,ANK1
1360	EVX2	1105	ARCHS4 Coexpression,1552;Enrichr Queries,685;GTEx Coexpression,1078	NFIX,TAL1,HLX,NPRL3,NR2F1,FSCN3
1361	SEBOX	1107	ARCHS4 Coexpression,1559;Enrichr Queries,655	CEBPD,TESC,SERPING1,ADAM8,S100A8,IFIT3
1362	SATB2	1107	ARCHS4 Coexpression,1569;Enrichr Queries,718;GTEx Coexpression,1035	SELENBP1,CA1,VCAN,NFIX,NR2F1,IGF2BP2,ANK1
1363	ZFHX3	1108	ARCHS4 Coexpression,1151;Enrichr Queries,1001;GTEx Coexpression,1173	SRRM2,SLC14A1,VCAN,NFIX,ANK1,AFF4,TNS1
1364	PTF1A	1109	ARCHS4 Coexpression,1599;Enrichr Queries,701;GTEx Coexpression,1026	NFIX,SSR4,TAL1,HLX,NR2F1,ANK1,LMF2
1365	ZNF544	1110	ARCHS4 Coexpression,1087;Enrichr Queries,1023;GTEx Coexpression,1221	DNAJB2,BRD2,VCAN,LGALS1,FURIN,ZBTB7B,IFIT3,TRIM22
1366	ZSCAN23	1112	ARCHS4 Coexpression,796;Enrichr Queries,1024;GTEx Coexpression,1515	TIA1,LRRK2,NPRL3,NR2F1,STAT6,PLXNC1,ZBTB7B,OAZ1
1367	AEBP2	1112	ARCHS4 Coexpression,894;Enrichr Queries,1271;GTEx Coexpression,1170	HNRNPH1,BSG,NABP1,NAA15,AFF4,ATP6V0C
1368	ZFP92	1112	ARCHS4 Coexpression,1216;Enrichr Queries,1211;GTEx Coexpression,909	SCARNA9,SEC14L1,RASA4,TNFSF10,ANK1,RUNDC3A,IFIT3
1369	ZFAT	1113	ARCHS4 Coexpression,1128;Enrichr Queries,1321;GTEx Coexpression,889	SCARNA9,VCAN,CIITA,TNIP1,FOXO4,MBNL3,ANK1
1370	ONECUT2	1113	ARCHS4 Coexpression,1465;Enrichr Queries,429;GTEx Coexpression,1444	VCAN,NFIX,TESC,NPRL3,NR2F1,PLXNC1,ANK1
1371	ZXDA	1114	ARCHS4 Coexpression,750;Enrichr Queries,1164;GTEx Coexpression,1428	NFIX,CEBPD,SNRPD2,ELOB,STAT6,AFF4,SF3B1,COX6B1
1372	ZNF239	1114	ARCHS4 Coexpression,1300;Enrichr Queries,1188;GTEx Coexpression,855	VCAN,SH3BP2,HDLBP,SNX10,STAT6,NAA15,IFIT3
1373	BARHL1	1114	ARCHS4 Coexpression,1048;Enrichr Queries,1251;GTEx Coexpression,1044	DNAJB2,EPB41,NR2F1,CLK4,ANK1,RUNDC3A
1374	MSX2	1115	ARCHS4 Coexpression,659;Enrichr Queries,1184;GTEx Coexpression,1503	VCAN,RPS17,RPL12,BSG,NR2F1,HDLBP,RPS2,RPL8,EIF3C,ANK1
1375	GSX1	1116	ARCHS4 Coexpression,1073;Enrichr Queries,1075;GTEx Coexpression,1199	TIA1,VCAN,NFIX,PITHD1,TAL1,SHISA4,ANK1
1376	ZNF596	1116	ARCHS4 Coexpression,1136;Enrichr Queries,1209;GTEx Coexpression,1004	HNRNPL,VCAN,HDLBP,LUC7L3,YBX1,CLK4,TENT5C,IFIT3
1377	ZNF566	1117	ARCHS4 Coexpression,1090;Enrichr Queries,992;GTEx Coexpression,1268	HNRNPL,NFIX,HDLBP,NABP1,LUC7L3,ZBTB7B,CLK4,IFIT3
1378	NKX28	1119	ARCHS4 Coexpression,772;GTEx Coexpression,1465	RPS15,STIP1,RPS17,RPL12,RPS2,RPL8
1379	CPEB1	1119	ARCHS4 Coexpression,973;GTEx Coexpression,1264	DNAJB2,MTND1P23,NABP1,UBXN6,USF1
1380	ZNF420	1120	ARCHS4 Coexpression,695;Enrichr Queries,1344;GTEx Coexpression,1321	HNRNPL,SRRM2,TIA1,HDLBP,TRIM25,FURIN,ZBTB7B,CLK4
1381	ZNF570	1121	ARCHS4 Coexpression,1041;Enrichr Queries,1285;GTEx Coexpression,1038	HNRNPL,VCAN,BSG,HDLBP,YBX1,FAM104A,TNS1
1382	ZSCAN1	1122	ARCHS4 Coexpression,1107;Enrichr Queries,1322;GTEx Coexpression,937	SMIM24,SSR4,TRIM58,TRIM25,NLRP1,RUNDC3A,ANK1
1383	ZFP1	1122	ARCHS4 Coexpression,1060;Enrichr Queries,795;GTEx Coexpression,1512	TIA1,LGALS1,E2F2,NABP1,SNX10,STAT6,SERF2
1384	ZNF70	1123	ARCHS4 Coexpression,1622;Enrichr Queries,1045;GTEx Coexpression,703	VCAN,NFIX,RASA4,NR2F1,RAD23A,EIF3C,TNS1
1385	CENPBD1	1124	ARCHS4 Coexpression,716;GTEx Coexpression,1531	DDX17,HNRNPL,DNAJB2,SRRM2,HDLBP,ADD1
1386	ZNF227	1125	ARCHS4 Coexpression,900;Enrichr Queries,1249;GTEx Coexpression,1225	DNAJB2,PPM1A,LUC7L3,SMN1,ZBTB7B,ATP6V0C,SERF2
1387	ZNF689	1125	ARCHS4 Coexpression,1510;Enrichr Queries,657;GTEx Coexpression,1207	LFNG,BRD2,STIP1,EIF3G,E2F2,ASCC2,YBX1
1388	THAP10	1128	ARCHS4 Coexpression,678;Enrichr Queries,1280;GTEx Coexpression,1427	LYN,APBB1IP,CD53,DPM2,SH3BP2,E2F2,STAT6,CORO1A,IFIT3
1389	HOXA1	1129	ARCHS4 Coexpression,755;Enrichr Queries,1360;GTEx Coexpression,1271	STIP1,RPS17,RPL12,RPS5,NR2F1,YBX1,MTA2,RPL8
1390	NPAS3	1130	ARCHS4 Coexpression,1013;Enrichr Queries,792;GTEx Coexpression,1584	VCAN,NFIX,RPL12,NR2F1,PLXNC1,RPL29,ANK1,OAZ1
1391	ZNF540	1130	ARCHS4 Coexpression,890;Enrichr Queries,1218;GTEx Coexpression,1283	HNRNPL,NFIX,RPL12,HDLBP,LUC7L3,NLRP1,YBX1,RPL29,TNS1
1392	CENPS	1131	ARCHS4 Coexpression,962;GTEx Coexpression,1299	SNRPD2,UQCR11,ALKBH7,RBX1,COX6B1
1393	FOXR1	1131	ARCHS4 Coexpression,1397;Enrichr Queries,533;GTEx Coexpression,1462	LFNG,STIP1,RPS5,RAB24,EIF3G,FURIN,USF1
1394	VAX1	1131	ARCHS4 Coexpression,1138;Enrichr Queries,696;GTEx Coexpression,1559	NFIX,TAL1,HLX,NR2F1,RACK1,RPL13,IGF2BP2,ANK1
1395	ZNF257	1132	ARCHS4 Coexpression,1375;Enrichr Queries,844;GTEx Coexpression,1177	SCARNA9,VCAN,NPRL3,HDLBP,TRIM58,KLF2,IFIT3
1396	MIXL1	1132	ARCHS4 Coexpression,1482;Enrichr Queries,903;GTEx Coexpression,1011	SCARNA9,CD52,HLX,NR2F1,HDLBP,TENT5C,KLF2
1397	ZSCAN22	1133	ARCHS4 Coexpression,1388;Enrichr Queries,768;GTEx Coexpression,1242	HNRNPL,NFIX,RPS6KB2,E2F2,NABP1,ANK1,KLF2
1398	ZIC4	1133	ARCHS4 Coexpression,1276;Enrichr Queries,1082;GTEx Coexpression,1041	NFIX,EPB41,NPRL3,NR2F1,RPL13,CLK4,RUNDC3A
1399	ZNF383	1133	ARCHS4 Coexpression,1556;Enrichr Queries,1198;GTEx Coexpression,646	VCAN,CEBPD,SMN1,NAA15,EIF3C,IFIT3
1400	OVOL1	1134	ARCHS4 Coexpression,1505;Enrichr Queries,829;GTEx Coexpression,1067	LFNG,CEBPD,RPS6KB2,ZC3H12A,TNFSF10,ZBTB7B,S100A8
1401	ZNF287	1135	ARCHS4 Coexpression,818;Enrichr Queries,1363;GTEx Coexpression,1223	HNRNPL,SRRM2,VCAN,TRIM25,STAT6,NAA15,ZBTB7B
1402	EGR4	1135	ARCHS4 Coexpression,990;Enrichr Queries,974;GTEx Coexpression,1440	TMOD1,SMIM24,CEBPD,SSR4,TESC,ANK1,RUNDC3A,KLF2
1403	EMX1	1135	ARCHS4 Coexpression,1386;Enrichr Queries,900;GTEx Coexpression,1119	NFIX,TESC,NR2F1,RUNDC3A,ANK1
1404	TFAP2D	1136	ARCHS4 Coexpression,1160;Enrichr Queries,1102;GTEx Coexpression,1146	NPRL3,NR2F1,PLEK2,COMMD6,RUNDC3A,ANK1
1405	ZNF624	1136	ARCHS4 Coexpression,1043;Enrichr Queries,1262;GTEx Coexpression,1104	WASHC4,HNRNPL,VCAN,CEBPD,BSG,HDLBP
1406	ZNF480	1137	ARCHS4 Coexpression,1340;Enrichr Queries,1015;GTEx Coexpression,1055	HNRNPL,GUCD1,VCAN,TNFSF10,SNX10,NAA15
1407	RFX6	1138	ARCHS4 Coexpression,986;Enrichr Queries,1292;GTEx Coexpression,1136	TMOD1,SMIM24,VCAN,SSR4,NPRL3,CD46
1408	ZBTB7C	1138	ARCHS4 Coexpression,1469;Enrichr Queries,955;GTEx Coexpression,991	NFIX,NPRL3,KRT1,ZBTB7B,MTA2,ANK1,TNS1
1409	ZIK1	1142	ARCHS4 Coexpression,1039;Enrichr Queries,950;GTEx Coexpression,1438	LFNG,VCAN,TRIM25,STAT6,ZBTB7B,KLF2,IFIT3
1410	ZNF578	1143	ARCHS4 Coexpression,1197;Enrichr Queries,1383;GTEx Coexpression,848	VCAN,NABP1,IGF2BP2,YBX1,USF1
1411	DBX1	1143	ARCHS4 Coexpression,1165;Enrichr Queries,1090;GTEx Coexpression,1175	TIA1,TMEM256,MBD6,TAL1,NR2F1,ANK1
1412	EMX2	1144	ARCHS4 Coexpression,1103;Enrichr Queries,801;GTEx Coexpression,1527	VCAN,NFIX,CEBPD,NPRL3,NR2F1,RPL13,NABP1,USF1
1413	ZSCAN5A	1145	ARCHS4 Coexpression,1227;Enrichr Queries,963;GTEx Coexpression,1244	LFNG,HNRNPL,NFIX,NR2F1,HDLBP,E2F2,FSCN3
1414	ZNF713	1148	ARCHS4 Coexpression,1613;Enrichr Queries,800;GTEx Coexpression,1031	DNAJB2,VCAN,NFIX,CEBPD,NR2F1,STAT6,IFIT3
1415	HNF1A	1148	ARCHS4 Coexpression,1158;Enrichr Queries,975;GTEx Coexpression,1311	GCHFR,C4A,CEBPD,NR2F1,RPL38,GATA1,TNS1,HK1
1416	DLX2	1150	ARCHS4 Coexpression,1365;Enrichr Queries,621;GTEx Coexpression,1464	LFNG,VCAN,TIA1,NFIX,NPRL3,NR2F1,ANK1
1417	LHX5	1150	ARCHS4 Coexpression,776;Enrichr Queries,1254;GTEx Coexpression,1421	ARMCX7P,RPS29,NR2F1,RPL13,MTCO2P2,RPL26,IGF2BP2,ANK1
1418	JRK	1153	ARCHS4 Coexpression,759;GTEx Coexpression,1546	DDX17,HNRNPL,SRRM2,BRD2,PCBP2,MTA2
1419	FOXN4	1153	ARCHS4 Coexpression,1473;Enrichr Queries,807;GTEx Coexpression,1180	LFNG,TESC,NR2F1,E2F2,RPL13,ALKBH7,ANK1
1420	ZNF555	1155	ARCHS4 Coexpression,1169;Enrichr Queries,1060;GTEx Coexpression,1235	HNRNPL,BNIP3L,RPL12,YBX1,AFF4,KLF2,IFIT3
1421	ZNF883	1155	ARCHS4 Coexpression,710;GTEx Coexpression,1600	HNRNPL,TNIP1,TRIM25,STAT6,ZBTB7B,MTA2
1422	ZNF676	1155	ARCHS4 Coexpression,1044;Enrichr Queries,1301;GTEx Coexpression,1121	VCAN,NPRL3,LRRK1,STAT6,AHSA2P,MTA2
1423	SOX5	1156	ARCHS4 Coexpression,1250;Enrichr Queries,612;GTEx Coexpression,1607	VCAN,TIA1,NFIX,NR2F1,PLXNC1,ANK1,OAZ1,TNS1
1424	PRMT3	1158	ARCHS4 Coexpression,1217;Enrichr Queries,1055;GTEx Coexpression,1202	STIP1,SNRPD2,NAA15,SRSF7
1425	ZNF461	1161	ARCHS4 Coexpression,1271;Enrichr Queries,1154;GTEx Coexpression,1057	HNRNPL,BRD2,HDLBP,LUC7L3,NABP1,CLK4,IFIT3
1426	ZNF208	1161	ARCHS4 Coexpression,1256;Enrichr Queries,653;GTEx Coexpression,1574	HNRNPL,VCAN,LRRK2,NPRL3,HDLBP,TRIM58,TENT5C,KLF2
1427	ZKSCAN7	1162	ARCHS4 Coexpression,1127;GTEx Coexpression,1196	HNRNPL,RPL12,HDLBP,PLXNC1
1428	SOHLH2	1162	ARCHS4 Coexpression,1355;Enrichr Queries,1004;GTEx Coexpression,1127	TESC,NPRL3,FSCN3,PLEK2,ANK1,KLF2
1429	ZNF717	1163	ARCHS4 Coexpression,1348;Enrichr Queries,1078;GTEx Coexpression,1064	LFNG,MAP2K3,RPS17,VCAN,RPS2,ATP6V0C
1430	MSANTD1	1164	ARCHS4 Coexpression,786;GTEx Coexpression,1541	HNRNPL,TTLL3,AK1,HDLBP,CLK4
1431	ZNF502	1164	ARCHS4 Coexpression,1152;Enrichr Queries,1133;GTEx Coexpression,1206	HNRNPL,VCAN,SNX10,NAA15,MTA2,KLF2,IFIT3
1432	FOXD4L3	1164	ARCHS4 Coexpression,848;Enrichr Queries,1245;GTEx Coexpression,1398	HBG2,TAL1,HLX,HBG1,NPRL3,HBA1,RUNDC3A
1433	PAX9	1165	ARCHS4 Coexpression,1494;Enrichr Queries,725;GTEx Coexpression,1276	VCAN,NFIX,NPRL3,NR2F1,ANK1,S100A8
1434	SOX30	1165	ARCHS4 Coexpression,1522;Enrichr Queries,877;GTEx Coexpression,1097	CEBPD,FSCN3,ANK1,KLF2,IFIT3
1435	DPF1	1168	ARCHS4 Coexpression,1413;Enrichr Queries,761;GTEx Coexpression,1331	NFIX,TESC,E2F2,RUNDC3A,CORO1A,ANK1
1436	ZNF501	1169	ARCHS4 Coexpression,794;Enrichr Queries,1196;GTEx Coexpression,1516	HNRNPL,RAB2B,VCAN,MBD6,TRIM58,UBE2O,ZBTB7B,IFIT3
1437	ZKSCAN5	1170	ARCHS4 Coexpression,1047;Enrichr Queries,1272;GTEx Coexpression,1191	ACSL1,RPL35,STAT6,ZBTB7B,FAM104A,BCL2L1
1438	ASCL4	1170	ARCHS4 Coexpression,1372;Enrichr Queries,1091;GTEx Coexpression,1047	NFIX,RPLP1,KRT1,PLXNC1,RPL37,ANK1
1439	ZSCAN18	1173	ARCHS4 Coexpression,1194;Enrichr Queries,853;GTEx Coexpression,1473	DNAJB2,VCAN,LGALS1,RUNDC3A,OPTN,KLF2,TNS1
1440	ZNF620	1173	ARCHS4 Coexpression,1241;Enrichr Queries,842;GTEx Coexpression,1437	LFNG,HNRNPL,VCAN,EPB41,HDLBP,SNX10,IFIT3
1441	ZNF790	1174	ARCHS4 Coexpression,1020;Enrichr Queries,1224;GTEx Coexpression,1277	HNRNPL,VCAN,HDLBP,NAA15,YBX1,ZBTB7B,TENT5C,IFIT3
1442	ZNF891	1175	ARCHS4 Coexpression,1573;GTEx Coexpression,776	ODC1,YBX1,NAA15
1443	LHX8	1176	ARCHS4 Coexpression,1211;Enrichr Queries,730;GTEx Coexpression,1586	VCAN,TIA1,HLX,STRADB,NPRL3,NR2F1,ANK1
1444	ZNF479	1178	ARCHS4 Coexpression,1338;Enrichr Queries,1120;GTEx Coexpression,1075	VCAN,NAMPT,FSCN3,IFIT3
1445	ZNF510	1181	ARCHS4 Coexpression,866;Enrichr Queries,1247;GTEx Coexpression,1429	DDX17,GTF2IP4,UQCR11,NAA15,AFF4,SERF2
1446	ZNF568	1182	ARCHS4 Coexpression,1109;Enrichr Queries,1165;GTEx Coexpression,1273	HNRNPL,VCAN,HDLBP,PLXNC1,YBX1,ZBTB7B,TNS1
1447	TFAP2B	1183	ARCHS4 Coexpression,1459;Enrichr Queries,715;GTEx Coexpression,1374	VCAN,NFIX,ARMCX7P,RPS6KB2,NPRL3,NR2F1,ANK1
1448	ONECUT3	1183	ARCHS4 Coexpression,1605;Enrichr Queries,919;GTEx Coexpression,1025	SHARPIN,NFIX,NR2F1,PLXNC1,ALKBH7,ANK1
1449	ZNF804A	1184	ARCHS4 Coexpression,1288;Enrichr Queries,1208;GTEx Coexpression,1056	VCAN,TIA1,NPRL3,TSPAN5,PLXNC1,RUNDC3A
1450	ATMIN	1184	ARCHS4 Coexpression,822;Enrichr Queries,1177;GTEx Coexpression,1554	HNRNPL,BNIP3L,ACSL1,RPL12,GTF2IP4,HDLBP,AFF4
1451	ZNF474	1186	ARCHS4 Coexpression,1428;Enrichr Queries,536;GTEx Coexpression,1595	VCAN,PRDX5,CEBPD,NPRL3,NR2F1,IFIT3,TNS1
1452	TFCP2L1	1188	ARCHS4 Coexpression,1456;Enrichr Queries,1148;GTEx Coexpression,960	SELENBP1,MBD6,SLC6A8,CEBPD,HNRNPH1,TNS1
1453	DLX5	1188	ARCHS4 Coexpression,1412;Enrichr Queries,1115;GTEx Coexpression,1037	VCAN,TIA1,KRT1,RPS6KB2,NPRL3,NR2F1
1454	SALL3	1191	ARCHS4 Coexpression,1059;Enrichr Queries,924;GTEx Coexpression,1589	VCAN,LRRK1,NR2F1,STAT6,PLXNC1,ANK1,OAZ1
1455	ZNF497	1191	ARCHS4 Coexpression,1488;Enrichr Queries,557;GTEx Coexpression,1528	CIITA,NFIX,NR2F1,CORO1A,ANK1,MXD4
1456	ZNF385C	1193	ARCHS4 Coexpression,1548;Enrichr Queries,1054;GTEx Coexpression,976	SMIM24,CD74,ITGA2B,GMPR,FSCN3,ALKBH7
1457	PAX4	1193	ARCHS4 Coexpression,1557;Enrichr Queries,999;GTEx Coexpression,1024	SELENBP1,CA1,CEBPD,NR2F1,TSPAN5,TENT5C
1458	HOXD12	1194	ARCHS4 Coexpression,1336;Enrichr Queries,863;GTEx Coexpression,1383	MYL6,NFIX,TAL1,HLX,NR2F1
1459	ZNF569	1194	ARCHS4 Coexpression,904;Enrichr Queries,1123;GTEx Coexpression,1556	TIA1,VCAN,TRIM25,STAT6,FURIN,ZBTB7B,CLK4
1460	DLX3	1194	ARCHS4 Coexpression,1257;Enrichr Queries,1371;GTEx Coexpression,955	KRT1,RPS6KB2,NPRL3,RPL8
1461	RORB	1195	ARCHS4 Coexpression,1307;Enrichr Queries,1180;GTEx Coexpression,1098	DDX17,VCAN,NR2F1,RUNDC3A,ANK1
1462	ZNF483	1195	ARCHS4 Coexpression,1279;Enrichr Queries,1314;GTEx Coexpression,993	VCAN,TNIP1,LUC7L3,RPL8,RPL29,SNCA
1463	ZNF157	1196	ARCHS4 Coexpression,1422;Enrichr Queries,1205;GTEx Coexpression,962	VCAN,HDLBP,LUC7L3,GMPR,CLK4,TNS1
1464	ZNF563	1197	ARCHS4 Coexpression,1524;Enrichr Queries,463;GTEx Coexpression,1605	NFIX,CEBPD,TNFSF10,TENT5C,KLF2,IFIT3,TNS1
1465	ZNF599	1198	ARCHS4 Coexpression,1143;Enrichr Queries,1315;GTEx Coexpression,1135	HNRNPL,BRD2,VCAN,HDLBP,YBX1,ANK1
1466	ZNF621	1198	ARCHS4 Coexpression,1602;Enrichr Queries,1064;GTEx Coexpression,927	WASHC4,DDX17,VCAN,IGF2BP2,AFF4,NKTR
1467	ZNF19	1198	ARCHS4 Coexpression,1358;Enrichr Queries,954;GTEx Coexpression,1281	MAP2K3,HNRNPL,BRD2,VCAN,ADAM8,IFIT3
1468	NR1H4	1198	ARCHS4 Coexpression,1305;Enrichr Queries,952;GTEx Coexpression,1337	GCHFR,SELENBP1,CEBPD,TNFSF10,PDZK1IP1,FTL
1469	ZNF821	1198	ARCHS4 Coexpression,1435;Enrichr Queries,680;GTEx Coexpression,1479	LFNG,RPL12,CORO1A,TENT5C,OPTN,FAM117A,MXD4
1470	ZNF530	1199	ARCHS4 Coexpression,1176;Enrichr Queries,1358;GTEx Coexpression,1062	DNAJB2,SRRD,HDLBP,E2F2,ANK1
1471	ZNF134	1199	ARCHS4 Coexpression,1045;Enrichr Queries,1273;GTEx Coexpression,1279	TIA1,LRRK1,WASHC2C,ZBTB7B,KLF2,IFIT3
1472	MSGN1	1200	ARCHS4 Coexpression,915;Enrichr Queries,1304;GTEx Coexpression,1380	LFNG,MT-ND4L,RPL18A,HNRNPH1,VWCE,SMN1,S100A8
1473	ZNF567	1200	ARCHS4 Coexpression,1293;Enrichr Queries,728;GTEx Coexpression,1580	HNRNPL,PPM1A,VCAN,HDLBP,NABP1,LUC7L3,IFIT3
1474	POU3F3	1202	ARCHS4 Coexpression,1399;Enrichr Queries,1081;GTEx Coexpression,1125	VCAN,NFIX,NR2F1,RUNDC3A
1475	SOHLH1	1202	ARCHS4 Coexpression,1249;Enrichr Queries,1206;GTEx Coexpression,1152	DNAJB2,TESC,NR2F1,RUNDC3A,ANK1
1476	ZNF256	1203	ARCHS4 Coexpression,1335;Enrichr Queries,1296;GTEx Coexpression,977	VCAN,RPLP1,KRT1,SRSF7,IFIT3
1477	ZNF804B	1204	ARCHS4 Coexpression,1496;Enrichr Queries,1403;GTEx Coexpression,712	DDX17,MBD6,NEAT1
1478	POU6F2	1205	ARCHS4 Coexpression,647;Enrichr Queries,1390;GTEx Coexpression,1578	HNRNPL,RPL12,HDLBP,TRIM25,YBX1,ZBTB7B,MTA2,ANK1
1479	SOX14	1205	ARCHS4 Coexpression,1433;Enrichr Queries,1242;GTEx Coexpression,940	PITHD1,NR2F1,TRIM58,SNX10,ANK1
1480	LEUTX	1209	ARCHS4 Coexpression,1244;Enrichr Queries,1158;GTEx Coexpression,1224	MAP2K3,SCARNA9,RPS5,RPL36,PLXNC1,KLF2
1481	ZNF264	1209	ARCHS4 Coexpression,1066;Enrichr Queries,1042;GTEx Coexpression,1519	DDX17,VCAN,BSG,RPL8,RPL29,AFF4,IFIT3
1482	SKOR2	1210	ARCHS4 Coexpression,953;GTEx Coexpression,1466	BRD2,UBE2O,PIK3R2,RNF187
1483	ZNF711	1210	ARCHS4 Coexpression,1184;Enrichr Queries,931;GTEx Coexpression,1514	VCAN,TIA1,NPRL3,NR2F1,STAT6,TENT5C
1484	PURG	1210	ARCHS4 Coexpression,1057;GTEx Coexpression,1363	TIA1,NR2F1,LUC7L3,RUNDC3A
1485	NANOGNB	1211	ARCHS4 Coexpression,1512;GTEx Coexpression,910	SHARPIN,FAM104A
1486	ZNF541	1211	ARCHS4 Coexpression,1536;Enrichr Queries,789;GTEx Coexpression,1308	NPRL3,ALKBH7,TENT5C,KLF2,IFIT3,TNS1
1487	HMG20A	1214	ARCHS4 Coexpression,1019;Enrichr Queries,1366;GTEx Coexpression,1256	TIA1,ZBTB7B,ANK1,OAZ1,ATP6V0C
1488	NR2E1	1215	ARCHS4 Coexpression,1181;Enrichr Queries,891;GTEx Coexpression,1572	NFIX,RPL12,NR2F1,TSPAN5,PLXNC1,ANK1
1489	INSM2	1216	ARCHS4 Coexpression,1126;Enrichr Queries,1204;GTEx Coexpression,1318	PITHD1,NR2F1,LUC7L3,MTCO2P2,PLXNC1,ANK1,RUNDC3A
1490	ZNF668	1217	ARCHS4 Coexpression,1117;Enrichr Queries,1376;GTEx Coexpression,1157	NCF1,EIF3G,RPL8,CORO1A,LMF2
1491	ZNF440	1217	ARCHS4 Coexpression,1578;Enrichr Queries,1281;GTEx Coexpression,792	VCAN,KRT1,RPS6KB2,ZBTB7B,KLF2
1492	ZNF37A	1217	ARCHS4 Coexpression,1592;Enrichr Queries,1051;GTEx Coexpression,1009	TIA1,OGA,LUC7L3,AFF4,IFIT3,NKTR
1493	ZIM2	1218	ARCHS4 Coexpression,1515;Enrichr Queries,1066;GTEx Coexpression,1073	NFIX,FSCN3,PLXNC1,ANK1,TNS1
1494	ZNF354C	1218	ARCHS4 Coexpression,810;Enrichr Queries,1297;GTEx Coexpression,1547	DDX17,VCAN,NPRL3,GTF2IP4,OAZ1,AFF4,SERF2
1495	ZNF25	1219	ARCHS4 Coexpression,1460;Enrichr Queries,733;GTEx Coexpression,1463	VCAN,NFIX,LGALS1,RUNDC3A,IFIT3,TNS1
1496	DRGX	1219	ARCHS4 Coexpression,1475;Enrichr Queries,1359;GTEx Coexpression,823	PITHD1,ANK1,RNF187,BCL2L1
1497	EBF2	1225	ARCHS4 Coexpression,1531;GTEx Coexpression,919	SERPING1,RAB3IL1
1498	MYRFL	1226	ARCHS4 Coexpression,1261;GTEx Coexpression,1190	SMIM24,SULT1A4
1499	ZNF705D	1226	ARCHS4 Coexpression,1579;Enrichr Queries,1008;GTEx Coexpression,1092	VCAN,NAMPT,FSCN3,LILRB3,KLF2
1500	ZNF543	1227	ARCHS4 Coexpression,1023;Enrichr Queries,1397;GTEx Coexpression,1260	HNRNPL,DNAJB2,NAA15,ATP6V0C
1501	ZNF273	1230	ARCHS4 Coexpression,1402;Enrichr Queries,1329;GTEx Coexpression,958	KRT1,RPS6KB2,HDLBP,E2F2,SNX10
1502	HSF5	1231	ARCHS4 Coexpression,1513;Enrichr Queries,590;GTEx Coexpression,1591	LYL1,GMPR,PLXNC1,ANK1,TENT5C,KLF2
1503	PRDM15	1237	ARCHS4 Coexpression,1225;Enrichr Queries,1228;GTEx Coexpression,1258	CIITA,NFIX,RPS29,LRRK1,ANK1,TNS1
1504	LIN28A	1237	ARCHS4 Coexpression,1264;GTEx Coexpression,1210	LRRK1,IGF2BP2,ALKBH7
1505	ZNF329	1238	ARCHS4 Coexpression,1354;Enrichr Queries,1012;GTEx Coexpression,1347	CLK1,VCAN,LGALS1,TSPAN5,TENT5C,IFIT3
1506	ZNF681	1240	ARCHS4 Coexpression,1022;Enrichr Queries,1395;GTEx Coexpression,1304	HNRNPL,BSG,HDLBP,TSPAN5,ZBTB7B
1507	ZNF132	1243	ARCHS4 Coexpression,1570;Enrichr Queries,666;GTEx Coexpression,1494	VCAN,NPRL3,TRIM58,KLF2,IFIT3,TRIM22
1508	ZNF773	1244	ARCHS4 Coexpression,1248;Enrichr Queries,1053;GTEx Coexpression,1430	LFNG,HNRNPL,VCAN,TNFSF10,YBX1,IFIT3
1509	FOXE1	1245	ARCHS4 Coexpression,1321;Enrichr Queries,1130;GTEx Coexpression,1284	IGHG1,MBD6,NPRL3,NR2F1,RPL38,ANK1
1510	ZBED9	1248	ARCHS4 Coexpression,1007;GTEx Coexpression,1489	FCGR2A,RACK1,RPL23A,RPL17
1511	ZFP69B	1249	ARCHS4 Coexpression,1065;GTEx Coexpression,1433	TIA1,CEBPD,YBX1
1512	NKX24	1251	ARCHS4 Coexpression,992;GTEx Coexpression,1509	HNRNPL,BRD2,RPS2,YBX1
1513	SIM2	1253	ARCHS4 Coexpression,1585;Enrichr Queries,785;GTEx Coexpression,1390	VCAN,NFIX,NPRL3,NR2F1,ANK1,S100A8
1514	ZBTB8B	1257	ARCHS4 Coexpression,1586;GTEx Coexpression,928	DNAJB2,RUNDC3A
1515	BHLHA9	1262	ARCHS4 Coexpression,1403;GTEx Coexpression,1120	CDC34,RUNDC3A
1516	FOXI2	1262	ARCHS4 Coexpression,1407;Enrichr Queries,894;GTEx Coexpression,1484	VCAN,NFIX,HLX,TESC,LRRK1
1517	BNC1	1262	ARCHS4 Coexpression,1319;Enrichr Queries,1128;GTEx Coexpression,1340	VCAN,NPRL3,NR2F1,HDLBP,PLEK2,FAM104A
1518	ZNF585B	1264	ARCHS4 Coexpression,1528;Enrichr Queries,1368;GTEx Coexpression,895	DDX17,TIA1,VCAN
1519	CUX2	1266	ARCHS4 Coexpression,1445;Enrichr Queries,767;GTEx Coexpression,1587	VCAN,NFIX,NR2F1,PLXNC1,ANK1,RUNDC3A
1520	ZNF709	1267	ARCHS4 Coexpression,1067;Enrichr Queries,1230;GTEx Coexpression,1505	HNRNPL,TIA1,NFIX,HNRNPH1,OGA,TNS1
1521	ZNF155	1267	ARCHS4 Coexpression,1345;Enrichr Queries,1097;GTEx Coexpression,1360	VCAN,CEBPD,WASHC2C,PLEK2,IFIT3
1522	ARNTL2	1267	ARCHS4 Coexpression,1130;Enrichr Queries,1181;GTEx Coexpression,1491	VCAN,NABP1,PLEK2,NAA15,SAT1,IFIT3
1523	FERD3L	1268	ARCHS4 Coexpression,1436;Enrichr Queries,1243;GTEx Coexpression,1124	RPL41,NPRL3,IGF2BP2,ANK1
1524	SP7	1273	ARCHS4 Coexpression,1350;Enrichr Queries,945;GTEx Coexpression,1523	LFNG,VCAN,CEBPD,TCIRG1,ANK1
1525	JRKL	1273	ARCHS4 Coexpression,1514;Enrichr Queries,1226;GTEx Coexpression,1080	BNIP3L,NABP1,YBX1,OPTN
1526	SALL2	1274	ARCHS4 Coexpression,1259;Enrichr Queries,1141;GTEx Coexpression,1423	VCAN,LRRK1,NR2F1,IGF2BP2,TNS1
1527	ZFHX2	1276	ARCHS4 Coexpression,1287;Enrichr Queries,1027;GTEx Coexpression,1513	NFIX,LUC7L3,IGF2BP2,ANK1,KLF2,TNS1
1528	ZNF365	1276	ARCHS4 Coexpression,1446;Enrichr Queries,1193;GTEx Coexpression,1189	VCAN,TSPAN5,RUNDC3A,SNCA
1529	RBSN	1277	ARCHS4 Coexpression,991;GTEx Coexpression,1562	RPL29,RPL28,OAZ1,SERF2
1530	ZNF225	1278	ARCHS4 Coexpression,1309;GTEx Coexpression,1247	WASHC4,HNRNPL,HDLBP
1531	NOBOX	1280	ARCHS4 Coexpression,1462;Enrichr Queries,923;GTEx Coexpression,1455	CEBPD,NR2F1,PLEK2,GATA1,TENT5C
1532	GSX2	1282	ARCHS4 Coexpression,1393;Enrichr Queries,862;GTEx Coexpression,1590	TAL1,HLX,NR2F1,TSPAN5,ANK1
1533	DACH2	1284	ARCHS4 Coexpression,976;Enrichr Queries,1327;GTEx Coexpression,1548	HNRNPL,VCAN,RPL12,RPL29,ANK1,RUNDC3A
1534	CSRNP2	1284	ARCHS4 Coexpression,1255;GTEx Coexpression,1313	GTF2IP4,STAT6,SERF2
1535	ZNF705B	1287	ARCHS4 Coexpression,1425;GTEx Coexpression,1148	MTCO1P40,FSCN3
1536	NR6A1	1287	ARCHS4 Coexpression,1329;Enrichr Queries,1355;GTEx Coexpression,1178	HNRNPH1,IGF2BP2,NAA15,ALKBH7
1537	ZNF785	1289	ARCHS4 Coexpression,1612;GTEx Coexpression,966	TIA1,LUC7L3
1538	POU5F2	1290	ARCHS4 Coexpression,1378;GTEx Coexpression,1201	HNRNPL,ALKBH7
1539	NHLH2	1291	ARCHS4 Coexpression,1463;Enrichr Queries,1119;GTEx Coexpression,1290	TAL1,NR2F1,TSPAN5,ANK1
1540	ZNF304	1291	ARCHS4 Coexpression,1472;Enrichr Queries,1116;GTEx Coexpression,1285	VCAN,SNX10,CLK4,IFIT3,SERF2
1541	HOXB1	1291	ARCHS4 Coexpression,1124;Enrichr Queries,1265;GTEx Coexpression,1485	MT-ND4L,RPL18A,NR2F1,IGF2BP2,KLF2
1542	ZNF426	1291	ARCHS4 Coexpression,1206;Enrichr Queries,1191;GTEx Coexpression,1477	HNRNPL,VCAN,NABP1,ZBTB7B,IFIT3
1543	ZNF382	1293	ARCHS4 Coexpression,1597;Enrichr Queries,1268;GTEx Coexpression,1014	VCAN,LUC7L3,GMPR,CLK4
1544	ZNF607	1294	ARCHS4 Coexpression,1015;Enrichr Queries,1364;GTEx Coexpression,1504	MAP2K3,CD53,VCAN,TCIRG1,SERF2
1545	NEUROD6	1294	ARCHS4 Coexpression,1598;Enrichr Queries,1159;GTEx Coexpression,1126	NFIX,NR2F1,RUNDC3A,SNCA
1546	TBX22	1297	ARCHS4 Coexpression,1268;Enrichr Queries,1103;GTEx Coexpression,1521	VCAN,RPL18A,NR2F1,NAA15,ANK1
1547	ZNF619	1298	ARCHS4 Coexpression,1582;Enrichr Queries,1298;GTEx Coexpression,1015	LFNG,WASHC2C,EIF3C,IFIT3
1548	MYT1	1300	ARCHS4 Coexpression,1400;Enrichr Queries,1063;GTEx Coexpression,1436	VCAN,NR2F1,ANK1,RUNDC3A
1549	DBX2	1301	ARCHS4 Coexpression,1332;Enrichr Queries,988;GTEx Coexpression,1582	LFNG,SLC14A1,SHISA4,ANK1,TNS1
1550	LIN28B	1302	ARCHS4 Coexpression,1273;Enrichr Queries,1132;GTEx Coexpression,1500	VCAN,LRRK1,NR2F1,IGF2BP2
1551	TGIF2LY	1303	ARCHS4 Coexpression,1097;Enrichr Queries,1236;GTEx Coexpression,1577	IFIT1B,UBE2O,AHSA2P,S100A8,IFIT3
1552	SPZ1	1304	ARCHS4 Coexpression,1501;GTEx Coexpression,1106	FSCN3
1553	NPAS4	1305	ARCHS4 Coexpression,1318;Enrichr Queries,1284;GTEx Coexpression,1314	TMOD1,NPIPA1,ANK1,RUNDC3A,KLF2
1554	NKX61	1306	ARCHS4 Coexpression,1324;GTEx Coexpression,1287	TMOD1,MYL6,SSR4
1555	OVOL3	1307	ARCHS4 Coexpression,1218;GTEx Coexpression,1395	TIA1,VCAN,ALKBH7
1556	BHLHE23	1308	ARCHS4 Coexpression,1282;GTEx Coexpression,1333	SCARNA9,TAF15,RACK1
1557	RFX3	1311	ARCHS4 Coexpression,1302;Enrichr Queries,1212;GTEx Coexpression,1419	VCAN,TIA1,RPL12,PLXNC1,ANK1
1558	ZIM3	1312	ARCHS4 Coexpression,1438;Enrichr Queries,1179;GTEx Coexpression,1319	VCAN,HDLBP,TRIM58,ALKBH7,ANK1
1559	FOXD4L4	1312	ARCHS4 Coexpression,1114;GTEx Coexpression,1510	TMPRSS9,ZC3H12A,SMN1
1560	ZBTB6	1313	ARCHS4 Coexpression,1431;Enrichr Queries,1279;GTEx Coexpression,1229	NABP1,LUC7L3,TRIM25,NAA15
1561	ZNF519	1317	ARCHS4 Coexpression,1544;Enrichr Queries,1347;GTEx Coexpression,1060	LUC7L3,E2F2,CLK4
1562	ESX1	1318	ARCHS4 Coexpression,1175;Enrichr Queries,1248;GTEx Coexpression,1530	MTND1P23,MBNL3,ALKBH7,ANK1
1563	ZNF99	1319	ARCHS4 Coexpression,1192;Enrichr Queries,1330;GTEx Coexpression,1435	HNRNPL,VCAN,HDLBP,TRIM58
1564	POU3F4	1321	ARCHS4 Coexpression,1122;Enrichr Queries,1305;GTEx Coexpression,1535	VCAN,TIA1,RPL12,NR2F1
1565	SCRT2	1330	ARCHS4 Coexpression,1364;Enrichr Queries,1185;GTEx Coexpression,1442	NFIX,NR2F1,ANK1
1566	NKX12	1332	ARCHS4 Coexpression,1312;GTEx Coexpression,1351	LRRK1,PIK3R2,NAA15
1567	DLX6	1333	ARCHS4 Coexpression,1371;Enrichr Queries,1093;GTEx Coexpression,1536	RAB2B,NPRL3,NR2F1,ANK1
1568	FOXA3	1336	ARCHS4 Coexpression,1457;Enrichr Queries,1216;GTEx Coexpression,1334	C4A,LGALS1,SSR4,TESC,PDZK1IP1
1569	ZNF705G	1336	ARCHS4 Coexpression,1518;GTEx Coexpression,1154	FSCN3
1570	ATOH7	1337	ARCHS4 Coexpression,1504;Enrichr Queries,1107;GTEx Coexpression,1399	PLXNC1,RUNDC3A,ANK1,SNCA
1571	ZMAT4	1341	ARCHS4 Coexpression,1301;Enrichr Queries,1270;GTEx Coexpression,1451	TESC,TRIM25,STAT6,ANK1
1572	ZNF7	1341	ARCHS4 Coexpression,1543;Enrichr Queries,1171;GTEx Coexpression,1310	HNRNPH1,LUC7L3,CLK4,KLF2
1573	DNMT1	1342	ARCHS4 Coexpression,1295;GTEx Coexpression,1389	HNRNPL,PLEK2
1574	FOXR2	1346	ARCHS4 Coexpression,1406;Enrichr Queries,1083;GTEx Coexpression,1549	EIF3C,S100A8,KLF2,IFIT3
1575	ZNF648	1346	ARCHS4 Coexpression,1562;Enrichr Queries,1059;GTEx Coexpression,1418	VCAN,NPRL3,TENT5C,TNS1
1576	TPRX1	1349	ARCHS4 Coexpression,1391;Enrichr Queries,1157;GTEx Coexpression,1498	CD74,PLXNC1,WDR45,TNS1
1577	DMRTB1	1350	ARCHS4 Coexpression,1539;Enrichr Queries,1104;GTEx Coexpression,1406	TESC,ALKBH7,ANK1,TENT5C
1578	ZNF726	1350	ARCHS4 Coexpression,1339;GTEx Coexpression,1361	HDLBP,RPS2
1579	FOXD4L6	1351	ARCHS4 Coexpression,1360;Enrichr Queries,1342	NFIX,RUNDC3A
1580	ZNF560	1361	ARCHS4 Coexpression,1235;Enrichr Queries,1388;GTEx Coexpression,1459	RPS27,LRRK1,IFIT3
1581	ZNF30	1361	ARCHS4 Coexpression,1390;Enrichr Queries,1334;GTEx Coexpression,1359	VCAN,TIA1,TSPAN5,CLK4
1582	ZNF473	1366	ARCHS4 Coexpression,1474;Enrichr Queries,1100;GTEx Coexpression,1524	STIP1,E2F2,SRSF7
1583	GRHL3	1369	ARCHS4 Coexpression,1427;Enrichr Queries,1183;GTEx Coexpression,1496	VCAN,KRT1,ANK1,S100A8
1584	NR1I3	1372	ARCHS4 Coexpression,1525;Enrichr Queries,1299;GTEx Coexpression,1292	GCHFR,ACSL1,S100A8
1585	ZNF728	1374	ARCHS4 Coexpression,1226;GTEx Coexpression,1522	STAT6,MTA2
1586	ZNF283	1375	ARCHS4 Coexpression,1614;Enrichr Queries,1286;GTEx Coexpression,1226	VCAN,NABP1,NAA15
1587	SOX15	1377	ARCHS4 Coexpression,1480;Enrichr Queries,1163;GTEx Coexpression,1488	VCAN,LGALS1,PLEK2,KLF2
1588	TIGD1	1382	ARCHS4 Coexpression,1549;GTEx Coexpression,1215	UBE2O
1589	PEG3	1388	ARCHS4 Coexpression,1221;GTEx Coexpression,1555	MBNL3,RUNDC3A
1590	MYT1L	1388	ARCHS4 Coexpression,1434;Enrichr Queries,1318;GTEx Coexpression,1413	SRRM2,RUNDC3A,ANK1
1591	DMRTC2	1389	ARCHS4 Coexpression,1437;Enrichr Queries,1351;GTEx Coexpression,1378	ADAM17,ALKBH7,S100A8
1592	TFDP3	1393	ARCHS4 Coexpression,1452;Enrichr Queries,1219;GTEx Coexpression,1507	WASHC4,NR2F1,MBNL3,S100A8
1593	ARID3C	1395	ARCHS4 Coexpression,1521;GTEx Coexpression,1269	GCHFR
1594	GSC2	1396	ARCHS4 Coexpression,1441;Enrichr Queries,1239;GTEx Coexpression,1508	TAL1,ANK1,CD3D
1595	ZNF730	1400	ARCHS4 Coexpression,1353;GTEx Coexpression,1447	SEC14L1
1596	ZNF221	1405	ARCHS4 Coexpression,1351;Enrichr Queries,1362;GTEx Coexpression,1501	HNRNPL,VCAN
1597	ZNF675	1406	ARCHS4 Coexpression,1362;Enrichr Queries,1323;GTEx Coexpression,1533	VCAN,AGTPBP1,HDLBP
1598	ZNF470	1407	ARCHS4 Coexpression,1363;Enrichr Queries,1294;GTEx Coexpression,1563	HNRNPL,VCAN,IFIT3
1599	ZNF850	1410	ARCHS4 Coexpression,1546;GTEx Coexpression,1274	SCARNA9
1600	ZNF878	1412	ARCHS4 Coexpression,1430;GTEx Coexpression,1394	SCARNA9,NAA15
1601	ZNF431	1420	ARCHS4 Coexpression,1571;Enrichr Queries,1210;GTEx Coexpression,1478	DDX17,LUC7L3,NKTR
1602	CSRNP3	1427	ARCHS4 Coexpression,1529;GTEx Coexpression,1325	RUNDC3A
1603	ZNF268	1432	ARCHS4 Coexpression,1584;Enrichr Queries,1114;GTEx Coexpression,1597	WASHC4,TIA1,VCAN
1604	NKX31	1436	ARCHS4 Coexpression,1283;GTEx Coexpression,1588	NFIX,NABP1
1605	BARX2	1437	ARCHS4 Coexpression,1511;Enrichr Queries,1300;GTEx Coexpression,1499	NPRL3,ANK1
1606	TGIF2LX	1437	ARCHS4 Coexpression,1308;Enrichr Queries,1402;GTEx Coexpression,1602	NCF1B,NLRP1
1607	NR2E3	1443	ARCHS4 Coexpression,1611;Enrichr Queries,1275	CEBPD,NR2F1
1608	SKOR1	1446	ARCHS4 Coexpression,1533;GTEx Coexpression,1358	CLK4
1609	NOTO	1447	ARCHS4 Coexpression,1534;Enrichr Queries,1237;GTEx Coexpression,1569	NPRL3,ANK1
1610	ZNF347	1448	ARCHS4 Coexpression,1596;Enrichr Queries,1333;GTEx Coexpression,1416	VCAN,IFIT3
1611	L3MBTL1	1452	ARCHS4 Coexpression,1583;GTEx Coexpression,1320	LUC7L3
1612	ANHX	1455	ARCHS4 Coexpression,1493;GTEx Coexpression,1417
1613	ZNF233	1462	ARCHS4 Coexpression,1409;Enrichr Queries,1401;GTEx Coexpression,1575	HNRNPL
1614	ZNF724	1464	ARCHS4 Coexpression,1467;GTEx Coexpression,1461	ZBTB7B
1615	ZNF829	1466	ARCHS4 Coexpression,1542;Enrichr Queries,1288;GTEx Coexpression,1567	VCAN,NAA15
1616	HSFY2	1466	ARCHS4 Coexpression,1489;GTEx Coexpression,1443
1617	ZSCAN5B	1471	ARCHS4 Coexpression,1588;Enrichr Queries,1374;GTEx Coexpression,1452	KLF2
1618	CPXCR1	1475	ARCHS4 Coexpression,1439;Enrichr Queries,1393;GTEx Coexpression,1593	GPR146
1619	ZNF670	1477	ARCHS4 Coexpression,1603;Enrichr Queries,1350	IFIT3
1620	CBLL2	1481	ARCHS4 Coexpression,1530;Enrichr Queries,1309;GTEx Coexpression,1604	CEBPD,SIAH2
1621	ZNF527	1482	ARCHS4 Coexpression,1615;Enrichr Queries,1356;GTEx Coexpression,1475	PLXNC1
1622	ZNF534	1487	ARCHS4 Coexpression,1499;GTEx Coexpression,1474
1623	SP9	1513	ARCHS4 Coexpression,1520;GTEx Coexpression,1506
1624	ZNF716	1514	ARCHS4 Coexpression,1608;Enrichr Queries,1391;GTEx Coexpression,1543	CEBPD
1625	FAM170A	1516	ARCHS4 Coexpression,1606;Enrichr Queries,1369;GTEx Coexpression,1573	S100A8
1626	ZNF844	1523	ARCHS4 Coexpression,1574;GTEx Coexpression,1472
1627	HSFX2	1527	ARCHS4 Coexpression,1527
1628	ZNF285	1534	ARCHS4 Coexpression,1626;GTEx Coexpression,1441
1629	CCDC169SOHLH2	1538	ARCHS4 Coexpression,1538
1630	TERB1	1548	ARCHS4 Coexpression,1625;GTEx Coexpression,1471
1631	ZNF492	1552	ARCHS4 Coexpression,1627;GTEx Coexpression,1476
1632	ZNF729	1554	ARCHS4 Coexpression,1587;GTEx Coexpression,1520
