# Supplementary material for: Direct RNA sequencing of astronaut blood reveals spaceflight-associated m6A increases and hematopoietic transcriptional responses
Source: Nat Commun. 2024 Jun 11;15:4950. doi: 10.1038/s41467-024-48929-3 (PMC11166648; doi:10.1038/s41467-024-48929-3)
Supplement: Supplementary file 8 — Supplementary Data 5 [file 41467_2024_48929_MOESM8_ESM.xlsx]

## Sheet: Comparisons
Comparison	Conditions
FP1	L-92, L-44, L-3 vs. R+1
FP2	L-92, L-44, L-3 vs. R+1, R+45, R+82
FP3	L-92, L-44, L-3 vs. R+1, R+45, R+82, R+194
LP1	L-92, L-44, L-3 vs. R+45
LP2	L-92, L-44, L-3 vs. R+82
LP4	L-92, L-44, L-3 vs. R+194
LP5	L-92, L-44, L-3 vs. R+82, R+194
LP6	L-92, L-44, L-3 vs. R+45, R+82, R+194
RP1	R+1 vs. R+45
RP2	R+1 vs. R+82
RP4	R+1 vs. R+194
RP5	R+1 vs. R+82, R+194
RP6	R+1 vs. R+45, R+82, R+194

## Sheet: Supplemental-Table-S5
# Per-site methylation probabilities obtained with m6anet, and the results of the differential methylation analysis with methylKit in each assessed profile; only the sites where at least one profile yields a significant comparison (q-value < 0.01) are included
transcript	transcript	gene	gene	C001	C001	C001	C001	C001	C001	C001	C002	C002	C002	C002	C002	C002	C002	C003	C003	C003	C003	C003	C003	C003	C004	C004	C004	C004	C004	C004	C004	I4-FP1	I4-FP1	I4-FP1	I4-FP2	I4-FP2	I4-FP2	I4-FP3	I4-FP3	I4-FP3	I4-LP1	I4-LP1	I4-LP1	I4-LP2	I4-LP2	I4-LP2	I4-LP4	I4-LP4	I4-LP4
ENSEMBL ID	position	ENSEMBL ID	position	L-92	L-44	L-3	R+1	R+45	R+82	R+194	L-92	L-44	L-3	R+1	R+45	R+82	R+194	L-92	L-44	L-3	R+1	R+45	R+82	R+194	L-92	L-44	L-3	R+1	R+45	R+82	R+194	methylKit p-value	methylKit q-value	methylKit methylation difference, %	methylKit p-value	methylKit q-value	methylKit methylation difference, %	methylKit p-value	methylKit q-value	methylKit methylation difference, %	methylKit p-value	methylKit q-value	methylKit methylation difference, %	methylKit p-value	methylKit q-value	methylKit methylation difference, %	methylKit p-value	methylKit q-value	methylKit methylation difference, %
ENST00000037243.7	383	ENSG00000034713.8	387	0.455172	0.380615	0.12858	0.299995	0.0771142	0.144933	0.100859	0.37684	0.264216	0.181677	0.705168	0.137311			0.124298	0.178524	0.127685	0.189222		0.152805	0.108906	0.253425	0.402226	0.250953	0.428512	0.209045	0.288295	0.0911951	9.85861e-08	9.26957e-07	16.7909	1	1	0.84258	1	1	0.704184	1	1	0.406634	1	1	0.562733	1	1	0.288994
ENST00000037243.7	618	ENSG00000034713.8	622	0.0441654	0.143815	0.0383105	0.168235	0.0557568	0.0339424	0.010475	0.0785635	0.126634	0.0850994	0.216864	0.0863641		0.0564173	0.1565	0.0479909	0.106957	0.145515		0.0770666	0.0388678	0.144088	0.0228362	0.0575565	0.16361	0.0407059	0.0104506	0.0683635	8.28748e-05	0.000361903	8.60043	1	1	0.948689	1	1	0.835593	1	1	0.521114	1	1	0.346198	0.0197478	0.0475392	-4.76205
ENST00000037243.7	858	ENSG00000034713.8	862	0.390996	0.436497	0.232256	0.303493	0.392074	0.705792	0.18569	0.369881	0.337983	0.281002	0.307808	0.607342		0.0990547	0.250952	0.579845	0.312618	0.489605		0.186431	0.340316	0.284499	0.360921	0.31902	0.410189	0.742067	0.398704	0.242069	0.081427	0.120966	5.70109	1	1	1.09312	1	1	0.976304	1	1	1.25694	1	1	0.931748	0.0231052	0.0539335	-8.64895
ENST00000053867.8	1025	ENSG00000030582.18	1081	0.23714	0.228536		0.172043	0.166347	0.246924	0.291622	0.304453			0.0934308	0.234947		0.451541	0.385697		0.373171	0.132808			0.494177	0.275335	0.571766	0.4713	0.298082			0.395194	1	1	0.733684	1	1	0.472214	1	1	0.784167	1	1	0.4228	1	1	0.260158	1	1	1.72003
ENST00000053867.8	1809	ENSG00000030582.18	1865	0.0463734	0.207496	0.0686604	0.156413	0.0751377	0.132687	0.0608173	0.0286278		0.106041	0.337389	0.39459		0.0985602	0.208092		0.0942715	0.117276			0.17892	0.308557	0.105956	0.246428	0.190489	0.0752647		0.0718525	1	1	1.69285	1	1	1.04135	1	1	0.997567	1	1	1.15099	1	1	0.280225	1	1	0.866208
ENST00000053867.8	1825	ENSG00000030582.18	1881	0.729847	0.510169	0.77447	0.728892	0.704869	0.716976	0.637149	0.866058	0.725273	0.821595	0.685637	0.608308		0.587262	0.61294	0.795631	0.504464	0.865262			0.666627	0.612418	0.74405	0.844627	0.805699	0.842385	0.790984	0.657311	3.84974e-05	0.000183868	9.46051	1	1	0.79014	1	1	0.816365	1	1	0.757086	1	1	0.529633	0.183365	0.254455	-4.00992
ENST00000053867.8	1837	ENSG00000030582.18	1893	0.413615	0.167009	0.339532	0.322501	0.178476	0.282238	0.281054	0.175557	0.557615	0.0681552	0.276612	0.28327		0.112599	0.351297	0.476809	0.168312	0.217598			0.32611	0.238143	0.174487	0.221587	0.23271	0.195779	0.0602185	0.425526	0.170718	0.207364	2.99185	1	1	0.611375	1	1	0.714778	1	1	0.588457	1	1	0.306484	0.0025529	0.0084782	8.3115
ENST00000053867.8	625	ENSG00000030582.18	681	0.17723	0.45579		0.45012	0.231815	0.135408	0.172938	0.255413			0.223784	0.221415		0.246244	0.202219		0.173642	0.347283			0.216579	0.337249	0.131162	0.204131	0.280389			0.290496	1	1	2.01604	1	1	0.97593	1	1	1.09062	1	1	0.702017	1	1	0.209735	1	1	1.4347
ENST00000053867.8	845	ENSG00000030582.18	901		0.373853		0.215249	0.26401	0.319517	0.215083	0.318094			0.329869	0.193529		0.297666	0.234785		0.226164	0.308169			0.147965	0.339757	0.261888	0.285565	0.364022			0.188625	1	1	1.79007	1	1	0.977579	1	1	1.04543	1	1	0.672817	1	1	0.469854	1	1	1.24896
ENST00000202773.14	549	ENSG00000089009.16	549	0.0705115	0.0449768	0.106632	0.123292	0.0871588	0.0818082	0.0420944	0.0560866	0.0515137	0.0430875	0.137866	0.087025			0.0913764	0.0300627	0.11639	0.182499		0.0629116	0.111966	0.0460519	0.0501676	0.060843	0.0903197	0.0478873	0.0829779	0.0383735	0.000938458	0.00307605	4.95726	1	1	1.28142	1	1	1.14906	1	1	0.867803	1	1	0.88979	1	1	0.751987
ENST00000202773.14	696	ENSG00000089009.16	696	0.00808076	0.020655	0.0151708	0.0268859	0.030339	0.00741801	0.00944973	0.0158909	0.0170616	0.0270346	0.0543883	0.0249663			0.150095	0.0186938	0.0267067	0.0169227		0.0170107	0.0124685	0.00725074	0.0250901	0.0299055	0.0932705	0.016346	0.0229666	0.0180075	9.55439e-05	0.000409117	4.43373	1	1	0.858638	1	1	0.726781	1	1	0.594395	1	1	0.393175	1	1	0.33121
ENST00000202773.14	897	ENSG00000089009.16	897	0.216619	0.257512	0.151283	0.203553	0.453537	0.237839	0.147731	0.0842426	0.347073	0.26548	0.589197	0.185685			0.214615	0.101277	0.212422	0.201047		0.156248	0.109675	0.248438	0.193837	0.148588	0.326956		0.116726	0.210052	8.13807e-05	0.000357262	9.66792	1	1	1.01204	1	1	0.902637	1	1	0.785483	1	1	0.627693	1	1	0.574417
ENST00000215909.10	167	ENSG00000100097.12	167	0.415551	0.351913	0.387411	0.313325	0.442295	0.250587	0.462056	0.393874	0.386189	0.462293	0.421082	0.304609		0.562603	0.456257	0.372854	0.381709	0.378966		0.709167	0.394008	0.372509	0.466626	0.317556	0.286044	0.363924	0.308631	0.473495	0.00327581	0.00901164	-8.36539	1	1	0.79304	1	1	0.892618	1	1	0.699406	1	1	0.798607	0.0756513	0.134483	6.51988
ENST00000215909.10	470	ENSG00000100097.12	470	0.56352	0.698241	0.64284	0.38578	0.679479	0.514594	0.737973	0.503294	0.694992	0.684658	0.492726	0.64376		0.650996	0.469912	0.531919	0.585298	0.36542		0.457644	0.612577	0.520329	0.486193	0.793123	0.48794	0.460647	0.488833	0.675963	1.19693e-06	8.20097e-06	-14.1475	1	1	0.6937	1	1	0.80018	1	1	0.745947	1	1	0.610959	0.0310046	0.0687484	7.63221
ENST00000216146.9	1043	ENSG00000100316.16	1043	0.097486	0.149111	0.186107	0.106439	0.271679	0.217333	0.307797	0.109775	0.110656		0.118571	0.3128		0.135848	0.0812889	0.128748	0.255088	0.13429		0.279758	0.169089	0.137167	0.198727	0.176447	0.120525		0.113271	0.228922	1	1	0.882788	1	1	1.02702	1	1	1.15739	1	1	1.07533	1	1	1.12295	1	1	1.54849
ENST00000216146.9	755	ENSG00000100316.16	755	0.148091	0.218557	0.0459133	0.32622	0.147605	0.0784213	0.0738744	0.0884294	0.0502407		0.131185	0.110065		0.0632329	0.160716	0.106069	0.164703	0.0600455		0.0814296	0.0963175	0.065089	0.0802011	0.179491	0.146365		0.145043	0.0738637	1	1	1.52309	1	1	0.937957	1	1	0.879733	1	1	0.591211	1	1	0.699566	1	1	0.705059
ENST00000217652.8	115	ENSG00000101608.13	435	0.000510788	0.00139859	0.000910401	0.00280526	0.00073936	0.000703812	0.000262725	0.00138335	0.000609374	0.024971	0.00045495	0.00106848			0.00076623	0.000437987	0.000908804	0.000735211		0.000649405	0.00148895	0.00142163	0.000592566	0.000800455	0.0839066		0.000509059	0.00464619	2.70942e-06	1.71979e-05	4.34313	1	1	2.63812	1	1	2.11682	1	1	0.156247	1	1	0.160952	1	1	0.552952
ENST00000217652.8	635	ENSG00000101608.13	955	0.647659	0.669054	0.390305	0.749945	0.510192	0.645599	0.73377	0.367571	0.761357	0.462568	0.658573	0.59634			0.727676	0.634959	0.52222	0.720132		0.592495	0.714732	0.879341	0.704982	0.588969	0.814492		0.752799	0.651598	1.1705e-07	1.066e-06	17.8859	1	1	0.821102	1	1	0.829928	1	1	0.451237	1	1	0.811874	1	1	0.856408
ENST00000218388.9	470	ENSG00000102265.12	498	0.544041	0.319937	0.2519	0.167184	0.240159	0.345013	0.329677	0.257454		0.161592	0.287179	0.472658		0.472689	0.424299	0.527443	0.171681	0.39461			0.442804	0.210241	0.47545	0.329402	0.251911		0.28296	0.310298	1	1	0.899063	1	1	0.664683	1	1	0.81609	1	1	0.582139	1	1	0.512848	1	1	1.27031
ENST00000221930.6	1614	ENSG00000105329.11	30350	0.0978402	0.0623278	0.0505361	0.186606	0.203178	0.22404	0.0653491	0.136506	0.572184	0.12882	0.0751776	0.169465		0.0735141	0.215556	0.0729797	0.263488	0.396756		0.156349	0.175119	0.0767411	0.0921959	0.0991881	0.241649		0.0703786	0.115976	0.000203584	0.000804603	7.33012	1	1	0.922518	1	1	0.864483	1	1	0.598347	1	1	0.72379	0.0822278	0.141525	-4.24582
ENST00000221930.6	1875	ENSG00000105329.11	30611	0.330647	0.22848	0.109489	0.119861	0.134272	0.191567	0.322796	0.449256	0.270515	0.119692	0.15768	0.180873		0.17469	0.231908	0.268113	0.179457	0.212402		0.153963	0.249843	0.172138	0.235814	0.163368	0.192959	0.124251	0.414809	0.195882	0.0346536	0.0628076	-4.06098	1	1	0.682393	1	1	0.768207	1	1	0.477799	1	1	0.826793	0.093035	0.156081	4.70928
ENST00000221930.6	2139	ENSG00000105329.11	30875	0.407555	0.525472	0.534461	0.529503	0.450914	0.395676	0.153047	0.279676	0.611028	0.415769	0.276529	0.280229		0.445804	0.332712	0.442642	0.246894	0.492128		0.380668	0.610301	0.439421	0.623394	0.449212	0.600337	0.354616	0.451684	0.410153	4.66238e-07	3.65576e-06	11.9208	1	1	0.793538	1	1	0.823945	1	1	0.613627	1	1	0.694032	0.0799932	0.138824	-5.56423
ENST00000221978.10	264	ENSG00000105374.10	278	0.334548	0.118074	0.389435	0.240419	0.207698	0.0854673	0.146541	0.206097	0.211158	0.0791123	0.336753	0.0553656		0.0818675	0.061655	0.208458	0.0690583	0.255236		0.201361	0.153226	0.182107	0.166225	0.100395	0.231161	0.452993	0.104184	0.146436	9.40495e-07	6.56673e-06	7.96222	1	1	1.02084	1	1	0.951893	1	1	1.01028	1	1	0.551674	0.207781	0.280001	-2.28174
ENST00000221978.10	471	ENSG00000105374.10	485	0.514241	0.467865	0.478887	0.508293	0.434949	0.487756	0.299883	0.442738	0.554491	0.413298	0.635974	0.500044		0.414202	0.406339	0.656199	0.335245	0.615288		0.496578	0.626606	0.411691	0.245836	0.659785	0.545637	0.398444	0.618246	0.508782	3.72817e-05	0.000179229	8.67607	1	1	0.938173	1	1	0.95192	1	1	0.716053	1	1	0.860582	0.573516	0.522473	-1.45785
ENST00000221978.10	94	ENSG00000105374.10	108	0.23449	0.32934	0.28417	0.335599	0.151817	0.217086	0.273255	0.41283	0.617584	0.350862	0.16386	0.185239		0.373705	0.212935	0.286148	0.336298	0.391864		0.308894	0.223224	0.413205	0.410437	0.487844	0.387491	0.253507	0.616558	0.226257	0.580869	0.480933	1.16391	1	1	0.688258	1	1	0.704106	1	1	0.404852	1	1	0.78325	0.000480469	0.00196112	-8.66542
ENST00000222247.10	276	ENSG00000105640.13	276	0.133455	0.179236	0.204488	0.244398	0.232601	0.224329	0.214933	0.104021	0.171279	0.214582	0.189005	0.215962	0.1443	0.174051	0.150539	0.252519	0.201418	0.186814		0.108787	0.228232	0.140972	0.225171	0.179371	0.35478	0.307896	0.193608	0.301065	4.62438e-23	4.23785e-21	8.62994	1	1	1.11378	1	1	1.15462	1	1	1.05207	0.827507	0.574853	0.176722	3.38657e-12	6.87306e-11	5.98623
ENST00000222247.10	300	ENSG00000105640.13	300	0.248473	0.114174	0.185668	0.156023	0.265462	0.122442	0.174344	0.18078	0.175455	0.292789	0.247763	0.238451	0.175248	0.199327	0.243331	0.316997	0.247321	0.265946		0.151168	0.186615	0.159114	0.244304	0.279809	0.244502	0.240566	0.128881	0.0859323	0.708176	0.539635	0.343388	1	1	0.831947	1	1	0.804252	1	1	0.830825	4.02168e-24	6.98446e-22	-8.57648	6.82402e-14	2.03501e-12	-6.59559
ENST00000222247.10	347	ENSG00000105640.13	347	0.262876	0.212994	0.176713	0.183874	0.185262	0.244683	0.205034	0.249507	0.187405	0.199842	0.194814	0.168254	0.253388	0.243858	0.248396	0.099743	0.164524	0.133393		0.164411	0.217811	0.207941	0.176093	0.145556	0.182026	0.161226	0.170968	0.250676	0.00657395	0.016119	-2.28739	1	1	0.875926	1	1	0.952037	1	1	0.662307	0.837195	0.580036	0.174721	0.000304715	0.0013209	3.18293
ENST00000222247.10	381	ENSG00000105640.13	381	0.0025768	0.00218966	0.00211865	0.012678	0.0032838	0.0107821	0.0274631	0.0097085	0.00869913	0.00979363	0.00807306	0.065412	0.00192893	0.00969286	0.00503665	0.00440702	0.00312525	0.00368612		0.00408822	0.00323191	0.00579374	0.00180622	0.00522966	0.00790325	0.00950608	0.00558897	0.00705708	0.111895	0.154054	0.284431	1	1	2.19775	1	1	2.23662	1	1	3.87875	0.346511	0.328246	0.161963	2.15056e-05	0.000129855	0.887465
ENST00000222247.10	612	ENSG00000105640.13	612	0.108887	0.216858	0.127195	0.146402	0.162385	0.201006	0.287407	0.157762	0.124508	0.123362	0.069799	0.197423	0.221307	0.166281	0.175906	0.243167	0.145928	0.12578		0.0697013	0.305159	0.141677	0.420154	0.157166	0.0736532	0.189008	0.0635379	0.0783611	2.19894e-17	1.04007e-15	-7.48145	1	1	0.70943	1	1	0.825135	1	1	0.768445	7.03771e-12	1.59423e-10	-6.28509	0.0112689	0.0298849	2.74048
ENST00000225655.6	181	ENSG00000108518.8	181	0.297817	0.187319	0.129663	0.249555	0.165951	0.189349	0.200887	0.210515	0.236754	0.24822	0.32785	0.17984	0.173004	0.137328	0.213916	0.172912	0.177993	0.249748		0.167086	0.201672	0.193361	0.154153	0.261721	0.238943	0.286236	0.181481	0.246749	1.71743e-06	1.13433e-05	4.79157	1	1	0.96969	1	1	0.964746	1	1	0.763213	0.0455477	0.076551	-2.70342	0.761406	0.607313	-0.304806
ENST00000225655.6	215	ENSG00000108518.8	215	0.415632	0.324586	0.336247	0.33539	0.407482	0.228862	0.224314	0.451007	0.346601	0.341363	0.274202	0.445085	0.184865	0.338316	0.451656	0.388368	0.163937	0.414786		0.354854	0.279823	0.314857	0.55277	0.481971	0.442029	0.342449	0.357953	0.381157	0.661755	0.520592	0.484138	1	1	0.829057	1	1	0.822648	1	1	0.784647	3.21553e-08	4.08615e-07	-8.36869	5.78274e-13	1.32031e-11	-8.08171
ENST00000225655.6	299	ENSG00000108518.8	299	0.0100347	0.0317134	0.0148621	0.0133652	0.015936	0.0623225	0.0200073	0.0157292	0.0254015	0.0122882	0.0275066	0.0375057	0.0111171	0.0349559	0.0183216	0.0195105	0.00554193	0.0163003		0.0126644	0.0139331	0.0208655	0.0202377	0.0166926	0.0201713	0.0114843	0.0113019	0.0136781	0.568616	0.477209	0.169926	1	1	1.13483	1	1	1.14436	1	1	0.92225	9.55802e-05	0.000488218	1.8577	0.455481	0.456652	0.232488
ENST00000225655.6	362	ENSG00000108518.8	362	0.342781	0.462299	0.418527	0.241649	0.286693	0.352596	0.414318	0.391397	0.432698	0.368078	0.478563	0.473233	0.13165	0.382071	0.448597	0.277053	0.445902	0.451213		0.474595	0.294558	0.420993	0.402955	0.42615	0.39218	0.438128	0.480202	0.281694	8.00949e-07	5.90152e-06	-5.48751	1	1	0.868375	1	1	0.864097	1	1	0.742989	0.567895	0.459439	-0.888662	4.53368e-08	4.87118e-07	-6.26035
ENST00000225655.6	451	ENSG00000108518.8	451	0.0709596	0.168292	0.0850501	0.0961426	0.0582475	0.11555	0.0613074	0.101019	0.122254	0.111458	0.0748252	0.072949	0.0492775	0.0759779	0.12908	0.0582552	0.062162	0.0830805		0.162047	0.101642	0.258825	0.0395871	0.219989	0.0717681	0.178811	0.146872	0.0723377	1.94224e-08	2.17392e-07	-4.07141	1	1	0.777592	1	1	0.746796	1	1	0.651764	0.487787	0.413712	0.75059	5.00169e-11	9.13584e-10	-4.81697
ENST00000225655.6	558	ENSG00000108518.8	558	0.159959	0.235493	0.201374	0.257748	0.421369	0.216949	0.482871	0.197908	0.395955	0.293815	0.32933	0.454413	0.349446	0.350403	0.220622	0.250567	0.269537	0.1904		0.135778	0.23329	0.354876	0.254364	0.149691	0.227598	0.226101	0.215089	0.452537	0.681799	0.528392	0.409117	1	1	1.01342	1	1	1.14186	1	1	1.10773	0.00441764	0.011743	-3.84735	2.12886e-46	1.55539e-43	15.7217
ENST00000225655.6	708	ENSG00000108518.8	708	0.145754	0.122308	0.174086	0.436488	0.340801	0.443019	0.154311	0.37717	0.147595	0.158731	0.201601	0.428084	0.307923	0.172151	0.165353	0.0483278	0.132578	0.0735288	0.0169288	0.313317	0.193123	0.405356	0.248602	0.123248	0.124054	0.257243	0.347067	0.125468	3.25458e-09	4.43236e-08	5.60472	7.17475e-53	1.54221e-50	11.9323	1.11732e-27	2.15655e-25	7.53488	1.18644e-43	1.76552e-41	16.5141	3.69531e-44	1.92529e-41	19.531	0.00300888	0.00977045	-2.73702
ENST00000225655.6	712	ENSG00000108518.8	712	0.0331712	0.0231828	0.0154036	0.0206369	0.0140134	0.047096	0.150829	0.107168	0.0126917	0.0551901	0.0287251	0.0180208	0.0234022	0.0758684	0.0453424	0.0174024	0.0122086	0.00821685	0.00442605	0.00862959	0.0134314	0.0103132	0.049187	0.0220278	0.0332823	0.0348008	0.0166903	0.0167425	0.031756	0.0589637	-0.852667	0.00150617	0.00399692	-0.971253	0.0731791	0.0835758	0.557494	0.000451885	0.00138173	-1.57827	0.514213	0.429343	-0.371637	5.2072e-15	1.95102e-13	4.10466
ENST00000225655.6	754	ENSG00000108518.8	754	0.337296	0.375238	0.191224	0.232004	0.198531	0.187877	0.257782	0.207619	0.231205	0.316988	0.170577	0.214946	0.199355	0.174032	0.160241	0.206699	0.183976	0.185452	0.392472	0.16856	0.430371	0.261451	0.293908	0.323931	0.205135	0.192245	0.153447	0.358202	4.26368e-08	4.3718e-07	-5.50336	2.43936e-15	7.49056e-14	-6.2276	0.000105161	0.000298486	-2.84373	4.96159e-06	2.35636e-05	-5.55252	1.42008e-10	2.31211e-09	-8.85155	3.97433e-06	2.88929e-05	5.17069
ENST00000228251.9	1096	ENSG00000060138.13	1096	0.282858	0.645393		0.573624	0.605347		0.412995	0.270306	0.589678	0.505107	0.614634	0.378512		0.39979	0.451931	0.614412	0.563461	0.679223		0.576653	0.505826	0.588112	0.592643	0.577525	0.607959		0.354014	0.53552	1	1	1.30712	1	1	0.772687	1	1	0.824278	1	1	0.519513	1	1	0.491426	1	1	0.979049
ENST00000228251.9	1384	ENSG00000060138.13	1384	0.157731	0.0426254		0.0599284	0.100373		0.188717	0.136092	0.0863892	0.0752008	0.03851	0.140843		0.115619	0.0931899	0.113763	0.127513	0.0813047		0.102531	0.146331	0.107425	0.104114	0.137171	0.0688123		0.171983	0.119966	1	1	0.631271	1	1	0.647034	1	1	0.847594	1	1	0.612631	1	1	0.697201	1	1	1.44927
ENST00000228251.9	1477	ENSG00000060138.13	1477	0.949403	0.904308		0.921156	0.895111		0.85763	0.899569	0.873867	0.890409	0.913123	0.857561		0.826929	0.874245	0.921417	0.830078	0.951388		0.963031	0.898029	0.781737	0.722631	0.948713	0.948868			0.904792	1	1	1.16748	1	1	0.672153	1	1	0.77667	1	1	0.547917	1	1	0.301061	1	1	1.09022
ENST00000228251.9	1579	ENSG00000060138.13	1579	0.0679516	0.0646836		0.224222	0.0286749		0.0189961	0.0265611	0.0995072	0.0229842	0.0293164	0.0475495		0.0227875	0.044478	0.0384402	0.0268572	0.0455423		0.0154701	0.0420783	0.0420718	0.0382119	0.0696457	0.0537027		0.0217593	0.0231686	1	1	1.95487	1	1	0.861182	1	1	0.794157	1	1	0.42238	1	1	0.206298	1	1	0.593084
ENST00000228825.12	445	ENSG00000111229.16	445	0.0212659	0.0458703	0.0177321	0.0243568	0.0270527	0.0225158	0.0293055	0.0213581	0.071194	0.0390061	0.0224703	0.0664312		0.0256515	0.032073	0.0314262	0.0283608	0.0336111		0.0185421	0.0289075	0.0200284	0.0416191	0.0291319	0.0919213	0.0252514	0.0357954	0.0320666	5.88197e-05	0.000269516	3.5768	1	1	0.922023	1	1	0.909397	1	1	0.892599	1	1	0.577749	0.749817	0.601545	-0.329142
ENST00000228825.12	557	ENSG00000111229.16	557	0.0926759	0.0728587	0.0791751	0.1253	0.192895	0.193885	0.124231	0.233926	0.11142	0.0468099	0.193964	0.0853931		0.0883084	0.290957	0.0588946	0.102826	0.146923		0.108446	0.170491	0.125228	0.0656538	0.08564	0.175836	0.20616	0.142604	0.145159	1.8695e-06	1.2183e-05	6.60359	1	1	1.15032	1	1	1.15272	1	1	1.06389	1	1	0.977116	0.0210283	0.0501265	4.38857
ENST00000228825.12	574	ENSG00000111229.16	574	0.132574	0.0529978	0.125158	0.299851	0.0797379	0.0565278	0.0773455	0.0977551	0.0517194	0.10842	0.183317	0.150365		0.0724393	0.20366	0.103341	0.0832587	0.0706998		0.0905056	0.109129	0.118245	0.140836	0.145247	0.179953	0.114781	0.198983	0.198833	3.35095e-07	2.72965e-06	7.80688	1	1	1.04512	1	1	1.03568	1	1	0.758981	1	1	0.761472	0.710491	0.586675	0.727507
ENST00000228825.12	741	ENSG00000111229.16	741	0.652199	0.729328	0.380949	0.519842	0.654257	0.614872	0.2951	0.710529	0.354013	0.363163	0.54251	0.520913		0.7536	0.636039	0.706363	0.357378	0.626275		0.70132	0.467382	0.38759	0.550205	0.627431	0.687054	0.300288	0.544913	0.494591	5.48815e-12	1.23801e-10	14.1683	1	1	0.884908	1	1	0.897292	1	1	0.685708	1	1	0.864934	0.08046	0.139303	-5.14556
ENST00000228945.9	1019	ENSG00000111348.9	1019	0.117797	0.262971	0.222475	0.190837	0.341745	0.211532	0.245603	0.168452	0.295249	0.207017	0.155339	0.260697	0.128339	0.293401	0.336571	0.169118	0.121034	0.218665	0.190452	0.178859	0.145494	0.0792065	0.113762	0.122339	0.143753	0.108396	0.201514	0.0894787	0.827118	0.595346	-0.219425	5.12125e-08	3.49844e-07	4.6856	9.29774e-07	4.48639e-06	3.90257	1.4778e-24	7.33028e-23	13.4235	0.164149	0.195705	2.35815	0.207038	0.279605	1.5257
ENST00000228945.9	1129	ENSG00000111348.9	1129	0.244025	0.14312	0.167791	0.163693	0.24354	0.234607	0.245709	0.308378	0.0564535	0.212079	0.315295	0.220763	0.331798	0.333243	0.241044	0.237777	0.13296	0.271003	0.188997	0.232529	0.11267	0.308418	0.165759	0.164742	0.309285	0.381098	0.177492	0.295964	4.80265e-09	6.28745e-08	6.62802	9.39881e-10	8.41779e-09	5.64943	3.90502e-10	4.18727e-09	5.37894	7.81911e-05	0.000293331	5.25955	0.0845463	0.120026	3.11924	0.000632631	0.00251203	4.54348
ENST00000228945.9	1151	ENSG00000111348.9	1151	0.101148	0.248214	0.124363	0.147554	0.1531	0.144402	0.177268	0.0717829	0.319816	0.11667	0.129634	0.120033	0.137885	0.235791	0.0979533	0.112492	0.209904	0.0970493	0.0814625	0.066399	0.173052	0.185194	0.232421	0.193875	0.129782	0.0872163	0.203069	0.219102	3.76997e-05	0.000180646	-4.09508	3.49368e-06	1.63253e-05	-3.79281	0.0024013	0.00468157	-2.35756	0.00711459	0.0151968	-3.29879	0.0235177	0.0464128	-3.7507	0.079494	0.138121	2.2776
ENST00000228945.9	1162	ENSG00000111348.9	1162	0.00182074	0.00623642	0.0033958	0.00681965	0.0639823	0.00311984	0.0790442	0.00339713	0.00585246	0.00800756	0.00752894	0.00357918	0.00153874	0.00242187	0.00961394	0.00860292	0.00291507	0.00269222	0.00153265	0.00545678	0.0413532	0.00761104	0.0043443	0.00589247	0.00378817	0.0078681	0.0065544	0.00238152	0.791983	0.579469	-0.0534399	1.37651e-06	7.43003e-06	1.17693	3.22888e-11	3.89504e-10	1.68062	9.10232e-17	1.935e-15	3.93866	0.77437	0.555792	0.102072	1.05364e-13	3.01888e-12	3.36979
ENST00000228945.9	132	ENSG00000111348.9	132	0.178206	0.22525	0.143215	0.146017	0.0997891	0.253923	0.255793	0.124523	0.188729	0.221067	0.202412	0.230576	0.0968104	0.416858	0.160649	0.304999	0.138903	0.0716613		0.265917	0.119959	0.202745	0.158298	0.274371	0.216976		0.275607	0.115681	0.184065	0.219599	-1.4923	1	1	0.80126	1	1	0.894453	1	1	0.427021	0.0022147	0.00648246	6.24206	0.35065	0.392809	1.25598
ENST00000228945.9	192	ENSG00000111348.9	192	0.114798	0.13809	0.0687818	0.226915	0.080531	0.320817	0.0996416	0.141255	0.0603022	0.135825	0.185866	0.176064	0.1991	0.167105	0.100508	0.185638	0.106263	0.06476		0.0507843	0.131207	0.0477694	0.241014	0.253104	0.156284		0.217876	0.150239	0.00618721	0.0153764	2.97647	1	1	1.05375	1	1	1.04835	1	1	0.483124	0.000126893	0.000629646	7.33962	0.321127	0.371238	-1.19066
ENST00000228945.9	254	ENSG00000111348.9	254	0.0314498	0.0558435	0.0991743	0.0495983	0.0482434	0.0597618	0.0823545	0.0559675	0.0975254	0.0881245	0.10186	0.134528	0.0165327	0.166632	0.0740742	0.038579	0.0741061	0.100255		0.0287415	0.0669179	0.050503	0.16495	0.12441	0.0968379		0.0374718	0.0741688	0.964208	0.649418	-0.0347766	1	1	0.705799	1	1	0.835783	1	1	0.574328	0.00122294	0.00405838	-3.86703	0.665572	0.569749	0.402064
ENST00000228945.9	319	ENSG00000111348.9	319	0.113616	0.0807637	0.129346	0.171315	0.0716592	0.0937946	0.113436	0.205244	0.106908	0.0711804	0.102656	0.0973724	0.132937	0.144267	0.0944351	0.089474	0.0573974	0.149397		0.228197	0.129862	0.113527	0.149069	0.117364	0.141402		0.300628	0.142165	4.79734e-06	2.88285e-05	4.31627	1	1	1.12123	1	1	1.14002	1	1	0.381755	7.11009e-07	6.73532e-06	8.10974	0.0217767	0.0513244	2.46753
ENST00000228945.9	333	ENSG00000111348.9	333	0.329107	0.32634	0.251154	0.327423	0.254321	0.325329	0.138608	0.448991	0.299816	0.22304	0.351554	0.298848	0.106042	0.403936	0.289761	0.199622	0.214046	0.290457		0.367746	0.214611	0.364254	0.254727	0.28039	0.294435		0.284314	0.25348	0.0369857	0.0660546	2.62413	1	1	0.83317	1	1	0.842609	1	1	0.476699	0.101079	0.13608	3.49582	8.55733e-06	5.68379e-05	-6.30454
ENST00000228945.9	423	ENSG00000111348.9	423	0.393196	0.315231	0.496891	0.448328	0.522374	0.456843	0.495232	0.464674	0.447145	0.374521	0.391652	0.550764	0.500525	0.556933	0.319124	0.376768	0.5393	0.46447		0.608777	0.353803	0.509667	0.539896	0.434135	0.515957		0.510167	0.500428	0.0354763	0.0639037	2.87393	1	1	0.953807	1	1	0.989759	1	1	0.617865	0.00197713	0.00598898	7.11524	0.172522	0.244754	2.19554
ENST00000228945.9	470	ENSG00000111348.9	470	0.668697	0.559497	0.685418	0.661451	0.507224	0.684167	0.427054	0.617604	0.701457	0.475595	0.628383	0.655753	0.593959	0.6342	0.739504	0.728241	0.555433	0.733011		0.630853	0.395293	0.661829	0.543947	0.575213	0.646688		0.62627	0.445598	0.000144205	0.000593941	5.08431	1	1	0.847629	1	1	0.825622	1	1	0.464421	0.0725198	0.106536	4.05607	7.51671e-22	6.86484e-20	-15.7307
ENST00000228945.9	517	ENSG00000111348.9	517	0.218047	0.189201	0.171977	0.295636	0.199024	0.264523	0.196074	0.251035	0.189576	0.251608	0.299185	0.212234	0.155943	0.0929736	0.185	0.153142	0.242296	0.305721		0.180263	0.195128	0.157982	0.159098	0.275435	0.276824	0.311925	0.148191	0.118464	1.33917e-09	2.0454e-08	7.16054	1	1	1.08389	1	1	0.997826	1	1	0.88756	0.56404	0.457031	-1.08013	1.87354e-05	0.000115029	-5.42976
ENST00000228945.9	621	ENSG00000111348.9	621	0.0100812	0.0418756	0.011313	0.0176498	0.0123309	0.0333547	0.0217569	0.0398147	0.0484112	0.0201053	0.00845404	0.0629386	0.04929	0.0255927	0.0588732	0.0595219	0.0423289	0.0379849		0.0106069	0.0209432	0.0230463	0.0170708	0.0339539	0.0215969	0.0165846	0.0391927	0.0195969	0.00318769	0.0087857	-1.37306	1	1	0.762764	1	1	0.734273	1	1	0.678064	0.483842	0.412391	-0.578479	0.0184438	0.0452955	-1.31717
ENST00000228945.9	651	ENSG00000111348.9	651	0.297273	0.40144	0.519633	0.505022	0.521998	0.455192	0.365025	0.407737	0.560959	0.535107	0.33309	0.490685	0.240406	0.56735	0.436794	0.482414	0.763494	0.521386		0.291165	0.569883	0.444913	0.700334	0.462632	0.56191	0.56636	0.603076	0.518903	0.286792	0.306719	-1.43359	1	1	0.846586	1	1	0.887049	1	1	0.78785	2.25811e-05	0.000130722	-9.50693	0.00206803	0.00699511	-4.85193
ENST00000228945.9	674	ENSG00000111348.9	674	0.654315	0.59596	0.680396	0.733113	0.731361	0.594276	0.488839	0.528687	0.699334	0.215345	0.693002	0.512529	0.136903	0.53288	0.514283	0.589775	0.465495	0.671706		0.615077	0.51112	0.641608	0.640677	0.590948	0.40103	0.435228	0.498496	0.423567	0.264283	0.290704	1.55263	1	1	0.883508	1	1	0.877879	1	1	0.738959	0.883998	0.600281	0.338113	2.68514e-05	0.00015632	-6.91666
ENST00000229379.3	254	ENSG00000111775.3	277	0.319892	0.279062	0.322203	0.248335	0.287546	0.28014	0.24117	0.202732	0.190071	0.23338	0.313507	0.346471			0.294732	0.167894	0.303045	0.130985		0.357505	0.242515	0.303345	0.257975	0.401813	0.501494	0.328268	0.334409	0.193416	2.48259e-05	0.000124662	11.6499	1	1	0.954983	1	1	0.871244	1	1	0.881175	1	1	0.89012	1	1	0.620029
ENST00000229379.3	376	ENSG00000111775.3	399	0.0700989	0.169714	0.0613937	0.0823408	0.0691275	0.108066	0.0825143	0.129176	0.118666	0.128391	0.576653	0.1162			0.130631	0.0673761	0.0705397	0.108952		0.207063	0.0803418	0.15375	0.0858628	0.0886446	0.150414	0.0628627	0.0819445	0.174661	0.000863733	0.00285883	6.50117	1	1	1.2271	1	1	1.11898	1	1	0.584325	1	1	0.934846	1	1	0.79463
ENST00000229379.3	432	ENSG00000111775.3	455	0.807392	0.725834	0.511716	0.861527	0.607097	0.84663	0.871188	0.919083	0.855324	0.566207	0.783677	0.649346			0.77209	0.742065	0.840233	0.839657		0.67348	0.712562	0.752638	0.464331	0.76658	0.773442	0.747221	0.692563	0.736005	0.000652347	0.00224533	8.68024	1	1	0.85684	1	1	0.842071	1	1	0.689058	1	1	0.760936	1	1	0.797762
ENST00000229379.3	469	ENSG00000111775.3	492	0.579941	0.532604	0.898284	0.610648	0.664453	0.473468	0.502038	0.596072	0.674997	0.819658	0.467036	0.646223			0.509134	0.682888	0.822401	0.756841		0.814302	0.765971	0.71789	0.830706	0.554542	0.535161	0.591249	0.31972	0.708114	6.99527e-06	3.97554e-05	-12.6445	1	1	0.715296	1	1	0.716795	1	1	0.694208	1	1	0.586738	1	1	0.72129
ENST00000229379.3	526	ENSG00000111775.3	549	0.240003	0.271632	0.165536	0.131678	0.115103	0.208457	0.10764	0.0149813	0.117834	0.252214	0.0470556	0.273159			0.326386	0.0614835	0.0451285	0.0711244		0.311002		0.04651	0.0468604	0.0863068	0.0160174		0.00961961	0.316953	8.3572e-07	6.09644e-06	-9.87306	1	1	0.70645	1	1	0.719968	1	1	0.695447	1	1	0.947673	1	1	0.760522
ENST00000233143.6	157	ENSG00000034510.6	157	0.181441	0.286207	0.264196	0.21441	0.259728	0.237028	0.392795	0.197957	0.238908	0.243073	0.165059	0.373347	0.13096	0.321884	0.18898	0.222848	0.218775	0.159085	0.262896	0.236	0.340676	0.301201	0.258352	0.24443	0.204792	0.244428	0.209968	0.333683	2.07235e-05	0.000106074	-4.54861	0.498133	0.374382	-0.53719	0.00100829	0.00226291	2.44132	4.37946e-05	0.000168543	4.87784	0.220891	0.239265	-1.61268	2.76193e-19	1.88297e-17	10.9531
ENST00000233143.6	290	ENSG00000034510.6	290	0.1235	0.107943	0.0741901	0.198479	0.159204	0.121748	0.0959325	0.0626534	0.129915	0.0438718	0.319045	0.0838566	0.0225016	0.224975	0.209477	0.0918001	0.103636	0.112231	0.216957	0.061183	0.0962096	0.133184	0.144089	0.0455103	0.146924	0.118634	0.174664	0.0949542	5.66052e-13	1.48211e-11	6.55528	6.48591e-11	7.33759e-10	4.15109	1.17815e-08	9.09583e-08	3.30649	0.00017698	0.000607756	3.34225	0.0953358	0.13037	1.6808	0.384001	0.413195	0.772709
ENST00000233143.6	315	ENSG00000034510.6	315	0.832519	0.830372	0.707121	0.825628	0.786719	0.691242	0.79819	0.730554	0.69531	0.697809	0.805524	0.810664	0.773411	0.671608	0.763216	0.811086	0.726248	0.837132	0.776087	0.757677	0.767999	0.760692	0.734768	0.774821	0.686198	0.758769	0.821277	0.711284	0.489736	0.436524	0.747601	0.0364569	0.0544195	1.61567	0.140247	0.136712	1.05616	0.00119041	0.00323553	3.54932	0.892561	0.603221	0.175281	0.574061	0.522644	-0.65655
ENST00000233143.6	363	ENSG00000034510.6	363	0.352907	0.369084	0.424703	0.256152	0.443757	0.359421	0.501951	0.39482	0.363348	0.287116	0.383065	0.4313	0.247196	0.450407	0.263977	0.303812	0.426541	0.319219	0.36295	0.283093	0.341567	0.235862	0.379679	0.275467	0.26741	0.34629	0.248892	0.388478	7.90841e-07	5.85647e-06	-5.78698	0.482971	0.366401	-0.60276	0.0663457	0.0771409	1.46995	4.49522e-09	3.34463e-08	7.367	0.00515487	0.0133619	-3.9545	1.80756e-09	2.56435e-08	7.89735
ENST00000233143.6	379	ENSG00000034510.6	379	0.892432	0.907338	0.92436	0.93817	0.821568	0.892761	0.895497	0.958105	0.79288	0.892563	0.950145	0.935202		0.896802	0.937909	0.854644	0.851909	0.861865	0.907101	0.901806	0.86153	0.928245	0.809928	0.923136	0.877228	0.837581	0.876125	0.923535	0.175516	0.212337	1.1244	1	1	0.918124	1	1	0.939967	0.0176117	0.0330349	-2.13075	1	1	0.750655	0.200705	0.273071	1.15099
ENST00000233143.6	55	ENSG00000034510.6	55	0.400947	0.395256	0.296569	0.580073	0.31989	0.447268	0.341762	0.430054	0.403596	0.319287	0.488199	0.500673	0.178564	0.334846	0.410896	0.295009	0.275981	0.411114		0.631233	0.401894	0.464789	0.380229	0.377784	0.358396	0.449166	0.325212	0.394932	2.15082e-08	2.35348e-07	7.08514	1	1	1.05379	1	1	1.03865	1	1	0.855921	6.13297e-08	7.43102e-07	8.49426	0.56245	0.515387	0.781692
ENST00000233143.6	89	ENSG00000034510.6	89	0.00516945	0.0383506	0.00643814	0.00384601	0.0061828	0.00591102	0.00300608	0.00390148	0.00707089	0.00899955	0.0035802	0.00701787	0.00426581	0.00700361	0.0134274	0.00787251	0.00531275	0.00802116		0.00432823	0.00433841	0.00976065	0.00918514	0.00455834	0.00384407	0.00824991	0.00339299	0.00559344	0.00920339	0.0214882	-0.595296	1	1	0.488477	1	1	0.490944	1	1	0.536056	0.0213954	0.0428738	-0.639688	0.00830548	0.0232052	-0.636552
ENST00000233143.6	94	ENSG00000034510.6	94	0.0288745	0.166083	0.341382	0.21468	0.328268	0.283902	0.348888	0.25823	0.105451	0.253498	0.169718	0.299435	0.184706	0.276393	0.130441	0.203169	0.390805	0.0799297		0.229324	0.210545	0.240363	0.151489	0.262768	0.199607	0.332305	0.265651	0.32101	0.00178494	0.00528725	-3.37751	1	1	1.02171	1	1	1.10887	1	1	1.1372	0.00106615	0.00363054	4.53658	4.0074e-11	7.41239e-10	8.36029
ENST00000234875.9	205	ENSG00000116251.11	205	0.133465	0.173401	0.0833754	0.147239	0.107917	0.115854	0.0481465	0.215559	0.0803406	0.119442	0.186981	0.204452		0.105921	0.124564	0.0643678	0.0800652	0.0859159		0.170969	0.0742841	0.154427	0.148299	0.238864	0.0614114	0.0246207	0.0796091	0.104904	0.00291447	0.00818656	-4.64287	1	1	0.733195	1	1	0.704547	1	1	0.625533	1	1	0.680186	0.0046331	0.0139302	-5.31777
ENST00000234875.9	451	ENSG00000116251.11	451	0.0923245	0.217478	0.0351022	0.0777749	0.183596	0.0456539	0.337872	0.0239498	0.233088	0.207406	0.184337	0.119528		0.445383	0.0626902	0.0837626	0.0306801	0.051906		0.0504081	0.0969728	0.15878	0.167484	0.151327	0.162061	0.188776	0.161563	0.388958	0.731619	0.549334	-0.60109	1	1	0.83712	1	1	1.27801	1	1	1.00794	1	1	0.527894	4.11177e-13	1.00138e-11	18.8293
ENST00000234875.9	568	ENSG00000116251.11	568	0.108433	0.173062	0.407459	0.32468	0.450561	0.355848	0.46621	0.228082	0.256455	0.262708		0.468579		0.56653	0.238131	0.0847144	0.250796	0.279349		0.261136	0.418448	0.457805	0.307005	0.308695	0.236523		0.296528	0.41335	1	1	0.817831	1	1	0.866981	1	1	1.10377	1	1	0.894295	1	1	0.888819	1.16175e-06	9.64543e-06	19.2017
ENST00000234875.9	634	ENSG00000116251.11	634	0.184962	0.338592	0.20593	0.460644	0.214486	0.2373	0.240082	0.110909	0.247165	0.24243	0.30452	0.324372		0.226109	0.182243	0.25385	0.299984	0.175625	0.433058	0.230889	0.320852	0.426757	0.170185	0.376478	0.368293	0.314627	0.269937	0.205856	0.00247966	0.00710124	8.6657	1	1	1.09682	1	1	1.06761	0.882485	0.594786	0.497372	1	1	0.728538	0.299669	0.356587	-3.50711
ENST00000234875.9	833	ENSG00000116251.11	833	0.564504	0.506456	0.357265	0.318403	0.342896	0.545441	0.733143	0.601402	0.456496	0.34619	0.083487	0.705391		0.607925	0.611985	0.535593	0.403498	0.470462	0.626709	0.320216	0.795322	0.466921	0.599591	0.765258	0.454199		0.39773	0.258595	0.0029728	0.00830266	-9.56273	1	1	0.686215	1	1	0.80367	1	1	0.808505	1	1	0.609825	0.0162876	0.0411767	9.92935
ENST00000235382.7	1133	ENSG00000116741.8	1133	0.157102	0.192906	0.149115	0.103234	0.0898693	0.204262	0.174769	0.254945	0.332488	0.196408	0.22241	0.124616		0.138537	0.169442	0.137776	0.235113	0.0726431	0.197206	0.193774	0.279578	0.171044	0.113677	0.20711	0.210505	0.135651	0.158508	0.228452	0.233641	0.26454	-1.9798	1	1	0.739139	1	1	0.820202	0.000478465	0.00142399	-7.461	1	1	0.720562	0.354696	0.395043	2.2837
ENST00000235382.7	1173	ENSG00000116741.8	1173	0.452098	0.252448	0.156669	0.279958	0.377445	0.0956799	0.11378	0.09485	0.395839	0.245529	0.356659	0.230572		0.297485	0.328834	0.169476	0.211344	0.318554	0.216305	0.111305	0.277617	0.151112	0.292747	0.268996	0.430289	0.187198	0.382943	0.354838	1.10749e-13	3.22029e-12	14.5993	1	1	0.989061	1	1	1.001	0.012136	0.0240791	6.45022	1	1	0.586033	0.620549	0.544609	1.30938
ENST00000235382.7	1242	ENSG00000116741.8	1242	0.125923	0.0953453	0.0633538	0.0820253	0.0443415	0.0538994	0.0382778	0.114195	0.0865042	0.073125	0.0655195	0.0777287		0.139492	0.101839	0.0902184	0.0295738	0.0892139	0.0324366	0.0122854	0.247822	0.0890477	0.0279703	0.117716	0.148856	0.147632	0.0813882	0.0345039	0.000133345	0.000553876	4.80291	1	1	0.823134	1	1	0.957386	0.335947	0.329615	-1.422	1	1	0.436257	0.106685	0.174377	2.79293
ENST00000235382.7	697	ENSG00000116741.8	697		0.952351	0.735205	0.858544	0.895878	0.723711	0.550714	0.948413	0.83431	0.770991	0.913647	0.865045		0.732692	0.765452	0.959829	0.86222	0.789114		0.916659	0.904967	0.880181	0.815518	0.898069	0.912173	0.815879	0.740743	0.850231	1	1	1.1059	1	1	0.894811	1	1	0.91297	1	1	0.820416	1	1	0.758112	1	1	0.967448
ENST00000235382.7	726	ENSG00000116741.8	726		0.926193	0.912723	0.959959	0.965831	0.845109	0.899909	0.967438	0.989052	0.935569	0.974688	0.980447		0.919342	0.962481	0.967778	0.934944	0.950192		0.930569	0.939476	0.921562	0.936296	0.966601	0.967015	0.935104	0.966245	0.887813	1	1	1.10891	1	1	0.909269	1	1	0.944402	1	1	0.829522	1	1	0.789373	1	1	1.0498
ENST00000235382.7	831	ENSG00000116741.8	831		0.544517	0.253725	0.234913	0.346643	0.284171	0.204851	0.622852	0.498384	0.415167	0.407179	0.565563		0.427547	0.43891	0.616322	0.310442	0.57514		0.325821	0.28093	0.176908	0.333177	0.246043	0.503747	0.365357	0.444487	0.260995	1	1	1.15853	1	1	0.909473	1	1	0.879738	1	1	0.860032	1	1	0.709856	1	1	0.790533
ENST00000235382.7	954	ENSG00000116741.8	954		0.644211	0.525955	0.684195	0.438295	0.457203	0.401149	0.549078	0.65725	0.339776	0.60514	0.662016		0.6132	0.663948	0.744709	0.444424	0.535003	0.4333	0.694575	0.444244	0.248174	0.423443	0.579668	0.618024	0.610943	0.56406	0.46282	1	1	1.25881	1	1	1.08283	1	1	1.0597	1	1	1.10532	1	1	0.884356	1	1	0.990311
ENST00000237500.10	381	ENSG00000118680.14	1035	0.182318	0.255092	0.209575	0.283499	0.094783	0.169943	0.252915	0.194084	0.0651468	0.210457	0.275076	0.222143			0.324701	0.240851	0.19788	0.200593		0.081374	0.137152	0.162698	0.228133	0.300854	0.348438		0.153318	0.346528	0.00166361	0.0050088	9.02577	1	1	0.711243	1	1	0.748242	1	1	0.369695	1	1	0.472008	1	1	0.85924
ENST00000237654.9	1423	ENSG00000118816.11	1423	0.350438	0.234893	0.160223	0.350774	0.621728	0.583232	0.70801	0.728446	0.446917	0.571994	0.443624	0.425544		0.581878		0.0875932	0.463035	0.319502		0.526344	0.564116	0.411036	0.189463	0.264996	0.377093			0.44565	1	1	1.14427	1	1	0.933182	1	1	1.14111	1	1	0.803732	1	1	0.851547	1	1	1.76488
ENST00000237654.9	1435	ENSG00000118816.11	1435	0.176486	0.485556	0.620473	0.544329	0.336319	0.546654	0.552061	0.506552	0.642901	0.314792	0.366773	0.266754		0.479206	0.0847343	0.310185	0.566599	0.586782		0.606585	0.3538	0.216055	0.287566	0.405686	0.566542		0.385743	0.549927	0.00172798	0.00517077	8.67239	1	1	0.91097	1	1	0.997514	1	1	0.391811	1	1	0.999862	0.426538	0.437509	2.61316
ENST00000237654.9	1515	ENSG00000118816.11	1515	0.0121894	0.0568155	0.0163367	0.0389478	0.0374901	0.0275015	0.120829	0.0471519	0.0316839	0.231058	0.136252	0.136388		0.0182188	0.0155351	0.0257048	0.131504	0.0293984		0.130547	0.121738	0.449724	0.0221375	0.194556	0.0440293		0.34259	0.0737517	2.79894e-07	2.36912e-06	-7.80384	1	1	0.74785	1	1	0.764147	1	1	0.422582	1	1	1.21672	0.0735699	0.131744	-3.60704
ENST00000237654.9	1733	ENSG00000118816.11	1733	0.0151225	0.128238	0.028523	0.0509081	0.0638341	0.0939145	0.131991	0.235576	0.0320706	0.0355395	0.161497	0.0914055		0.0990497	0.188184	0.179406	0.11282	0.12533		0.151123	0.0880778	0.0345234	0.0242745	0.189792	0.233422	0.0292283	0.0495314	0.0507745	0.00100792	0.00326963	5.52923	1	1	0.872204	1	1	0.884555	1	1	0.459611	1	1	0.733932	0.482771	0.46779	-1.27077
ENST00000237654.9	1920	ENSG00000118816.11	1920	0.0511537	0.0599113	0.057761	0.172376	0.0419701	0.0227479	0.060425	0.0270539	0.107251	0.147831	0.0735915	0.357974		0.16751	0.0744443	0.0572336	0.0534553	0.214638		0.0267511	0.148607	0.0457831	0.034968	0.109377	0.0962871	0.225497	0.0413578	0.126542	0.00139456	0.0043322	4.4604	1	1	1.54097	1	1	1.6124	1	1	2.27096	1	1	0.329899	0.0172096	0.0428471	3.91503
ENST00000237654.9	1931	ENSG00000118816.11	1931	0.0824474	0.0479188	0.0291639	0.109828	0.030856	0.0282133	0.0894171	0.0338771	0.0510655	0.0320306	0.0108445	0.0922546		0.0669953	0.0279905	0.0295102	0.0374081	0.0199019		0.0111859	0.130179	0.0196869	0.0763198	0.0553668	0.079833	0.0445937	0.0646165	0.064296	0.00370347	0.0100374	3.12896	1	1	0.941357	1	1	1.20941	1	1	0.96237	1	1	0.596894	0.000167704	0.000768201	5.06908
ENST00000237654.9	2106	ENSG00000118816.11	2106	0.616137	0.456621	0.587337	0.613682	0.692352	0.493237	0.651118	0.512201	0.576209	0.633095	0.515738	0.676188	0.773784	0.80502	0.804282	0.395404	0.541355	0.540039		0.411173	0.644956	0.542476	0.606178	0.745404	0.566402	0.66513	0.572158	0.70057	0.161369	0.199369	-3.05123	1	1	0.929195	1	1	0.99636	1	1	0.869498	0.0312567	0.057954	-7.89819	0.000752831	0.00291023	8.72227
ENST00000237654.9	2152	ENSG00000118816.11	2152	0.147373	0.290414	0.221527	0.266129	0.233479	0.240167	0.201382	0.164857	0.200747	0.200161	0.136599	0.332295	0.190683	0.227027	0.165937	0.197983	0.103122	0.23449		0.359461	0.180511	0.261027	0.196519	0.23712	0.307027	0.215756	0.13443	0.26961	1.60589e-06	1.06545e-05	8.52169	1	1	1.1105	1	1	1.10893	1	1	0.98232	0.0697247	0.103496	5.18085	0.180662	0.252673	2.81043
ENST00000237654.9	2170	ENSG00000118816.11	2170	0.253716	0.356342	0.330269	0.437341	0.276214	0.314574	0.389598	0.364967	0.298267	0.366337	0.233839	0.431856	0.32049	0.344992	0.404232	0.259433	0.347335	0.232356		0.352743	0.469221	0.269844	0.271759	0.450451	0.561741	0.422772	0.382798	0.480347	9.29554e-07	6.52139e-06	10.5963	1	1	0.998432	1	1	1.06675	1	1	0.853905	0.58213	0.464068	-1.88502	0.00749874	0.0212354	7.02762
ENST00000237654.9	2363	ENSG00000118816.11	2363	0.410827	0.352996	0.347972	0.289316	0.313885	0.259593	0.225765	0.263594	0.267608	0.467079	0.304937	0.380524	0.443485	0.250295	0.267194	0.319454	0.240785	0.50724	0.415715	0.429352	0.331483	0.315852	0.289385	0.45493	0.280972	0.212451	0.276961	0.286792	0.0325497	0.0600332	-3.95235	0.0290495	0.0446013	-3.16468	0.00279696	0.0052637	-4.04641	0.150334	0.185908	-2.97922	0.630694	0.485374	-1.36232	0.00136073	0.00493388	-7.29933
ENST00000237654.9	2476	ENSG00000118816.11	2476	0.154279	0.119861	0.110288	0.103309	0.163101	0.0997501	0.194464	0.138813	0.225073	0.138697	0.0991294	0.181041	0.0896828	0.19103	0.184923	0.11301	0.162304	0.104231	0.191887	0.0561821	0.121823	0.220176	0.179502	0.162452	0.13942	0.204803	0.120157	0.1378	0.00491086	0.0125446	-3.64034	0.063809	0.084693	-1.85437	0.121915	0.123198	-1.46353	0.0992535	0.136222	2.38275	0.000179891	0.000859862	-6.83922	0.945144	0.671679	0.116857
ENST00000237654.9	2513	ENSG00000118816.11	2513	0.212729	0.484961	0.110441	0.325554	0.0421913	0.124122	0.156781	0.0900169	0.307892	0.112049	0.226497	0.0459661	0.0757406	0.303186	0.323215	0.340392	0.0521219	0.0660278	0.0369031	0.375576	0.362123	0.265099	0.198776	0.218535	0.324847	0.0816343	0.0670406	0.0865915	7.33772e-11	1.34488e-09	10.8212	0.588511	0.414178	0.657154	0.242616	0.212852	1.34722	1.50731e-18	4.80641e-17	-12.9286	0.900762	0.603221	-0.287291	0.0440413	0.08922	4.13224
ENST00000237654.9	2564	ENSG00000118816.11	2564	0.260335	0.217643	0.252512	0.269736	0.25539	0.256316	0.268151	0.172163	0.326983	0.375711	0.249028	0.250083	0.328209	0.427998	0.259752	0.314227	0.327771	0.212524	0.256707	0.190863	0.292591	0.246385	0.318517	0.336597	0.283768	0.316837	0.257069	0.451515	0.0672517	0.103581	-2.95116	0.00347401	0.00811669	-3.50645	0.076668	0.0851236	-2.02141	0.0600455	0.0918006	-3.05603	0.0100134	0.0232906	-5.91678	0.0388052	0.0815673	4.32518
ENST00000237654.9	2614	ENSG00000118816.11	2614	0.847301	0.909734	0.805189	0.958724	0.870968	0.844048	0.931371	0.816269	0.918033	0.863195	0.957863	0.912076	0.980475	0.961658	0.774685	0.917635	0.768362	0.966014	0.607082	0.860158	0.900334	0.829009	0.777952	0.963931	0.939124	0.795388	0.89404	0.854374	6.74029e-20	4.11793e-18	10.6715	0.00110736	0.00305161	3.17903	3.28755e-05	0.000109402	3.79175	0.00388919	0.00909021	-4.07913	0.111531	0.14674	3.02843	5.55758e-05	0.000296786	6.54594
ENST00000237654.9	2656	ENSG00000118816.11	2656	0.346332	0.415567	0.446446	0.447553	0.311658	0.383686	0.419843	0.132857	0.344446	0.355603	0.202879	0.326473	0.440776	0.428465	0.359995	0.207071	0.384348	0.230796	0.351454	0.383264	0.444429	0.232245	0.319634	0.25685	0.492197	0.391755	0.263784	0.40825	7.67876e-09	9.54159e-08	10.1925	1.13784e-05	4.99141e-05	5.74072	9.52469e-08	5.78783e-07	6.62876	0.222374	0.24943	2.12523	0.154009	0.186605	3.54674	2.97665e-06	2.25368e-05	10.5869
ENST00000237654.9	2708	ENSG00000118816.11	2708	0.53509	0.6106	0.622783	0.689593	0.704665	0.611353	0.74856	0.697097	0.755236	0.561438	0.686071	0.690218	0.761161	0.741009	0.689875	0.777856	0.586491	0.395471	0.436054	0.472547	0.727666	0.711725	0.612803	0.712395	0.670527	0.589014	0.693213	0.714308	0.466793	0.422494	1.2744	0.484105	0.366401	-0.937507	0.443781	0.324288	0.966381	0.23793	0.257185	-2.17201	0.149757	0.183587	-3.73848	2.23599e-05	0.000133907	9.49476
ENST00000239223.4	1949	ENSG00000120129.6	1949		0.0539012	0.0376894	0.164683	0.0152787	0.212945	0.0593522	0.00851521		0.0174892	0.325462	0.161791		0.135889	0.0979983	0.352567	0.251038	0.0236505	0.112522	0.0061987	0.0596903	0.239274	0.267086	0.128671	0.187456	0.0244016	0.170175	0.142194	1	1	1.44665	1	1	0.965847	1	1	0.929198	1	1	0.647752	1	1	0.803144	1	1	0.81925
ENST00000239223.4	1970	ENSG00000120129.6	1970		0.580378	0.50949	0.117136	0.179362	0.234052	0.339234			0.471141	0.284694	0.267292		0.628935	0.406193	0.217669	0.417859	0.228129	0.510687	0.346741	0.46146	0.447777	0.450696	0.548943	0.394959	0.309845	0.0927874	0.433532	1	1	0.759171	1	1	0.732241	1	1	0.894198	1	1	0.938622	1	1	0.49893	1	1	1.38007
ENST00000240617.10	1460	ENSG00000121316.11	1460		0.327045	0.0507931	0.101783	0.0451453	0.185978	0.0276769	0.223629		0.100653	0.112116	0.142813		0.0813974	0.332771	0.0989478	0.0615854	0.413824			0.159535	0.187008	0.067729	0.0805875	0.320645	0.171743	0.0677787	0.291456	1	1	1.85864	1	1	1.0203	1	1	1.03963	1	1	0.704951	1	1	0.497318	1	1	1.09763
ENST00000240617.10	1768	ENSG00000121316.11	1768	0.0541677	0.171755	0.0225355	0.0817418	0.0363274	0.0152842	0.0325907	0.207841		0.138813	0.0764983	0.0998972		0.026755	0.167619	0.058165	0.0639155	0.217464	0.0300971	0.0402511	0.0495425	0.0621013	0.240077	0.0719046	0.193547	0.0573976	0.0695624	0.0995618	1	1	1.35655	1	1	0.729266	1	1	0.671136	1	1	0.533132	1	1	0.298113	1	1	0.496745
ENST00000240617.10	1865	ENSG00000121316.11	1865	0.77232	0.68065	0.51554	0.611991	0.453747	0.521092	0.538015	0.671494		0.350854	0.516314	0.121182			0.654151	0.508638	0.288611	0.698222	0.178455	0.572895	0.18762	0.415825	0.302364	0.588002	0.697451	0.538688	0.629426	0.516494	1	1	1.31721	1	1	0.963645	1	1	0.884794	1	1	0.674306	1	1	0.899414	1	1	0.648242
ENST00000240617.10	1873	ENSG00000121316.11	1873	0.630172	0.653832	0.672579	0.723108	0.684055	0.670421	0.638459	0.802728		0.759398	0.795017	0.763961		0.467952	0.679236	0.736908	0.540334	0.595296	0.745962	0.934608	0.552661	0.703307	0.603485	0.809783	0.677897	0.88244	0.703046	0.368006	1	1	1.10303	1	1	1.07693	1	1	1.00796	1	1	1.21569	1	1	0.912071	1	1	0.801031
ENST00000242465.4	1088	ENSG00000122862.5	1088	0.0412698	0.0221923	0.0310941	0.0210551	0.0366473	0.0228699	0.0690295	0.0385559	0.0259112	0.0403193	0.0130754	0.0357247		0.0490066	0.0244687	0.0269623	0.0435017	0.0188	0.0496804	0.0199101	0.0730801	0.026971	0.0535025	0.0305212	0.031239	0.0439134	0.019442	0.0661175	0.0046442	0.0120099	-1.21256	1	1	0.770739	1	1	1.0541	0.497435	0.421379	0.419867	1	1	0.460597	6.20283e-06	4.29566e-05	3.09527
ENST00000242465.4	1101	ENSG00000122862.5	1101	0.0472708	0.119668	0.0853925	0.118318	0.0460545	0.110593	0.121102	0.0663468	0.0677708	0.0897022	0.0275977	0.169911		0.123133	0.050979	0.0880455	0.121047	0.056541	0.0883568	0.0530859	0.0900722	0.0362551	0.0896364	0.086806	0.106199	0.0308212	0.108386	0.168547	0.556563	0.471172	-0.412968	1	1	0.965165	1	1	1.12132	0.0167252	0.0316378	-2.13294	1	1	0.860131	0.000203452	0.000914745	3.66856
ENST00000242465.4	197	ENSG00000122862.5	197	0.166333	0.147307	0.11813	0.203517	0.125171	0.14742	0.0965185	0.163185	0.249585	0.146576	0.144369	0.198736		0.219061	0.181654	0.195894	0.103507	0.191343		0.143128	0.136693	0.15199	0.161012	0.290359	0.271039	0.125606	0.250366	0.209122	4.78167e-07	3.72935e-06	5.50847	1	1	0.867582	1	1	0.889683	1	1	0.649731	1	1	0.781843	0.199309	0.271678	-1.70266
ENST00000242465.4	216	ENSG00000122862.5	216	0.190683	0.187463	0.310184	0.193092	0.344748	0.222142	0.113117	0.215476	0.211445	0.266109	0.340402	0.123933		0.259977	0.14583	0.192545	0.181807	0.160537		0.226649	0.225575	0.102698	0.219451	0.208765	0.306195	0.136196	0.29409	0.127241	3.25434e-05	0.000158529	4.96007	1	1	0.965274	1	1	0.947776	1	1	0.746009	1	1	0.916212	0.00185068	0.00640828	-4.50263
ENST00000242465.4	228	ENSG00000122862.5	228	0.777637	0.580009	0.635731	0.64508	0.606117	0.672236	0.678734	0.575227	0.795677	0.585398	0.848993	0.740346		0.67782	0.585832	0.507565	0.508609	0.713207		0.71591	0.529904	0.71265	0.725064	0.663963	0.689256	0.716475	0.497964	0.61401	1.6323e-15	6.83825e-14	10.2948	1	1	0.894455	1	1	0.915877	1	1	0.80864	1	1	0.739326	0.248799	0.313952	1.99858
ENST00000242465.4	268	ENSG00000122862.5	268	0.141565	0.303478	0.212737	0.442719	0.320021	0.516959	0.385977	0.381722	0.43908	0.267821	0.472423	0.299403		0.262998	0.479254	0.405305	0.294522	0.315635		0.432946	0.194098	0.600798	0.346879	0.336212	0.457955	0.249678	0.431562	0.196131	2.93255e-14	9.77248e-13	10.1827	1	1	0.93584	1	1	0.887039	1	1	0.619405	1	1	0.984564	0.00084529	0.003225	-5.52316
ENST00000242465.4	299	ENSG00000122862.5	299	0.312811	0.38686	0.318901	0.500444	0.196436	0.316467	0.227517	0.551353	0.287513	0.320195	0.398008	0.339485		0.317054	0.420068	0.330845	0.257399	0.394278		0.443042	0.252446	0.309567	0.338515	0.292454	0.397216	0.538681	0.333226	0.256012	4.44273e-15	1.61643e-13	10.1687	1	1	0.934763	1	1	0.892463	1	1	0.781249	1	1	0.794431	7.66627e-05	0.000391688	-6.33377
ENST00000242465.4	405	ENSG00000122862.5	405	0.261387	0.112588	0.192826	0.193789	0.159116	0.207696	0.128797	0.118502	0.184436	0.22646	0.13809	0.198096		0.184606	0.303996	0.178239	0.18303	0.115482		0.12807	0.149285	0.123996	0.205838	0.226267	0.163581	0.166712	0.168388	0.163224	0.000287201	0.00108534	-3.84441	1	1	0.707217	1	1	0.732968	1	1	0.678201	1	1	0.652608	0.000687515	0.00268617	-4.62816
ENST00000242465.4	446	ENSG00000122862.5	446	0.0291382	0.0318571	0.0198458	0.048752	0.0517342	0.0258696	0.0236504	0.022438	0.0238332	0.0134872	0.0242167	0.0124479		0.0416303	0.0275178	0.0174222	0.0393908	0.0667803		0.0119791	0.0466774	0.0338372	0.0428063	0.0329579	0.0407242	0.0293576	0.0281555	0.00997649	0.00263172	0.00749281	1.57558	1	1	1.0164	1	1	1.03567	1	1	0.838842	1	1	0.59191	0.868561	0.651195	-0.100597
ENST00000242465.4	482	ENSG00000122862.5	482	0.42983	0.314851	0.352591	0.45834	0.315072	0.363218	0.329019	0.459114	0.337475	0.31859	0.394442	0.356938		0.406286	0.225074	0.353485	0.3812	0.345968		0.325922	0.435372	0.26918	0.370383	0.257259	0.388536	0.209137	0.401855	0.36962	8.99796e-07	6.40455e-06	6.38187	1	1	0.874761	1	1	0.939976	1	1	0.649649	1	1	0.804365	0.00999573	0.0268003	4.3525
ENST00000242465.4	491	ENSG00000122862.5	491	0.71279	0.867037	0.674302	0.847903	0.749817	0.823465	0.536667	0.795868	0.748737	0.67459	0.876055	0.808301		0.579358	0.67274	0.631164	0.563292	0.81324		0.885301	0.716479	0.77702	0.681458	0.731656	0.847227	0.738723	0.841904	0.636215	1.61383e-45	1.18315e-42	16.141	1	1	0.964983	1	1	0.940783	1	1	0.807737	1	1	0.897002	3.98346e-05	0.000225613	-6.89067
ENST00000242465.4	552	ENSG00000122862.5	552	0.274816	0.192378	0.0908988	0.0951318	0.226182	0.155939	0.255307	0.0866131	0.140356	0.164901	0.0536402	0.184142		0.205685	0.137937	0.192188	0.132704	0.0880233		0.0665776	0.15703	0.157067	0.234944	0.163883	0.220319	0.217402	0.140424	0.201991	0.15224	0.191608	-1.40389	1	1	0.735404	1	1	0.863949	1	1	0.956566	1	1	0.553069	0.000156486	0.000732896	5.11185
ENST00000242465.4	610	ENSG00000122862.5	610	0.670491	0.456424	0.432654	0.549947	0.592633	0.467628	0.597623	0.59332	0.524086	0.376867	0.75056	0.52637		0.576429	0.778915	0.540546	0.545074	0.36844		0.675803	0.669854	0.431039	0.492653	0.519678	0.606138	0.433366	0.680005	0.613239	3.31133e-07	2.71664e-06	7.40586	1	1	0.88826	1	1	0.955873	1	1	0.732048	1	1	0.859875	1.30087e-11	2.43703e-10	12.4939
ENST00000242465.4	887	ENSG00000122862.5	887	0.487602	0.324163	0.186482	0.25051	0.290798	0.181762	0.222702	0.185393	0.27375	0.267177	0.300116	0.310545		0.330747	0.181808	0.310299	0.126018	0.328319	0.0181958	0.251071	0.253645	0.166406	0.231152	0.328962	0.283869	0.185203	0.28622	0.233751	3.01575e-05	0.000148885	4.61813	1	1	0.875341	1	1	0.910849	0.348245	0.338008	1.3755	1	1	0.702838	0.865329	0.650106	0.239676
ENST00000242465.4	893	ENSG00000122862.5	893	0.381272	0.586364	0.530478	0.521482	0.616716	0.529987	0.546866	0.472315	0.668788	0.624065	0.353554	0.631911		0.66083	0.551696	0.620559	0.531121	0.35627	0.636628	0.494139	0.636186	0.685488	0.496199	0.562199	0.480841	0.514688	0.284442	0.63529	1.27823e-22	1.04123e-20	-12.3991	1	1	0.807782	1	1	0.88292	0.0627905	0.095239	3.12674	1	1	0.585005	0.0285448	0.0643687	3.60249
ENST00000242465.4	957	ENSG00000122862.5	957	0.0288693	0.0663883	0.129806	0.0317171	0.073285	0.0121328	0.0707461	0.0134451	0.127738	0.0497487	0.0310834	0.0971334		0.0482866	0.0482792	0.121926	0.0251022	0.0720222	0.0924925	0.030175	0.0233335	0.0718965	0.0139606	0.0863773	0.0371402	0.0515904	0.0480403	0.0440618	0.000812522	0.00271383	-1.92067	1	1	0.736165	1	1	0.730572	0.170001	0.207232	1.16639	1	1	0.345924	0.129223	0.199816	-1.16579
ENST00000246115.5	1294	ENSG00000125910.6	7717	0.903146	0.867348	0.906125	0.955133	0.922142	0.894711	0.964971	0.879883	0.9343	0.884184	0.973313	0.982628			0.982873	0.975608	0.931639	0.929776		0.704465	0.914688	0.984108	0.965533	0.916824	0.986102	0.99811		0.912789	0.00149664	0.00457181	4.57688	1	1	0.749794	1	1	0.750489	1	1	0.782337	1	1	0.430984	1	1	0.752575
ENST00000246551.9	370	ENSG00000126264.10	370	0.252814	0.494091	0.25319	0.141825	0.495643	0.272796	0.313088	0.44397	0.25393	0.185472	0.0962096	0.14557			0.399051	0.155151	0.496416	0.213785		0.354471	0.170463	0.233713	0.319306	0.275253	0.206544	0.188655	0.278182	0.375329	2.81141e-07	2.36912e-06	-14.6323	1	1	0.636218	1	1	0.648375	1	1	0.661714	1	1	0.72198	1	1	0.684847
ENST00000248071.6	1235	ENSG00000127528.6	1235	0.66504	0.738975	0.851871	0.806678	0.787499	0.696297	0.76635	0.74605	0.708314	0.664042	0.641775	0.749779		0.702569	0.741065	0.628488	0.691645	0.697861		0.715022	0.905283	0.803207	0.692825	0.797856	0.759361	0.652351	0.564557	0.875127	0.484541	0.434269	1.22537	1	1	0.810044	1	1	0.886705	1	1	0.752504	1	1	0.679044	0.000526759	0.0021322	7.94446
ENST00000248071.6	1256	ENSG00000127528.6	1256	0.914534	0.890227	0.778681	0.902808	0.879707	0.915742	0.868527	0.834958	0.904144	0.775104	0.917353	0.865474		0.842729	0.943325	0.926216	0.807892	0.981366		0.954562	0.900412	0.948147	0.921642	0.934004	0.938069	0.632363	0.760765	0.924832	8.01243e-09	9.87255e-08	7.62146	1	1	0.826951	1	1	0.870937	1	1	0.674234	1	1	0.746129	0.179242	0.251842	2.61186
ENST00000248071.6	1347	ENSG00000127528.6	1347	0.923327	0.960596	0.912779	0.964728	0.951233	0.936996	0.917941	0.941005	0.894554	0.889124	0.966014	0.950846		0.873082	0.937042	0.956962	0.863665	0.92497		0.858899	0.95242	0.958516	0.928573	0.965227	0.936981	0.905131	0.9556	0.951275	0.00187162	0.00552169	3.14718	1	1	0.840094	1	1	0.87901	1	1	0.756567	1	1	0.741552	0.369084	0.404289	1.30246
ENST00000248071.6	1539	ENSG00000127528.6	1539	0.838878	0.777259	0.814352	0.821354	0.849837	0.661568	0.78014	0.62322	0.801535	0.634351	0.744353	0.690335		0.796414	0.713493	0.910242	0.796476	0.790284	0.842	0.698828	0.850473	0.65787	0.710105	0.810632	0.801235	0.759936	0.770686	0.838455	0.000711523	0.00239834	5.47003	1	1	0.9276	1	1	0.965176	1.78854e-06	9.07327e-06	7.64189	1	1	0.70345	0.00126582	0.00462417	7.04131
ENST00000248071.6	1543	ENSG00000127528.6	1543	0.0619555	0.0869708	0.0400354	0.167151	0.142812	0.0778072	0.265682	0.0586955	0.160079	0.0640371	0.158141	0.13282		0.204211	0.0975837	0.149578	0.07293	0.115199	0.0984942	0.0417228	0.0821311	0.171155	0.0863628	0.134075	0.116594	0.148669	0.0984365	0.135759	8.87246e-05	0.000382628	4.78448	1	1	1.09666	1	1	1.25837	8.35662e-06	3.80673e-05	5.36794	1	1	0.552533	1.19993e-09	1.75339e-08	10.4366
ENST00000248071.6	234	ENSG00000127528.6	234	0.376196	0.603598		0.709056	0.413188	0.400717	0.499648	0.608586	0.462918		0.62102	0.419831		0.707058	0.534782	0.611111	0.468994	0.49424			0.48537	0.775811	0.453874	0.48851	0.672735			0.39897	1	1	1.39128	1	1	0.692891	1	1	0.810934	1	1	0.464131	1	1	0.223267	1	1	1.16506
ENST00000248071.6	526	ENSG00000127528.6	526	0.583403	0.501802	0.538422	0.669098	0.552681	0.546975	0.323543	0.624654	0.523869		0.518298	0.654952		0.756258	0.478852	0.307923	0.446453	0.55862		0.740908	0.551224	0.755621	0.701128	0.589686	0.637102			0.575738	1	1	1.18136	1	1	0.806144	1	1	0.878092	1	1	0.598647	1	1	0.638428	1	1	1.09394
ENST00000248342.9	703	ENSG00000178982.10	809	0.069572	0.0692176	0.031126	0.0397926	0.0763769	0.0449764	0.128183	0.0370902	0.0974672	0.0646856	0.0389029	0.0476501		0.0211361	0.0444647	0.12308	0.0750879	0.103193		0.0509028	0.0456434	0.0243871	0.0730134	0.0495071	0.0251748		0.0395495	0.143282	0.0853786	0.125943	-2.42271	1	1	0.614894	1	1	0.795537	1	1	0.49042	1	1	0.535504	0.0498339	0.0981954	4.18944
ENST00000249071.11	1041	ENSG00000128340.16	1041	0.561182	0.447375	0.575121	0.317899	0.601441	0.679871	0.512133	0.491701	0.548448	0.413884	0.556035	0.577043		0.614228	0.595271	0.587472	0.510118	0.554109		0.563339	0.508592	0.435089	0.521147	0.472357	0.487286	0.574839	0.494269	0.561648	0.0085962	0.0201992	-4.76224	1	1	0.877737	1	1	0.925783	1	1	0.854006	1	1	0.846289	0.121533	0.192033	3.61718
ENST00000249071.11	1055	ENSG00000128340.16	1055	0.352402	0.336471	0.157905	0.242452	0.433684	0.323115	0.232091	0.308886	0.324549	0.138679	0.338219	0.424594		0.297503	0.261202	0.484771	0.197735	0.510548		0.335258	0.48802	0.216155	0.257024	0.265952	0.514398	0.159792	0.37509	0.211544	5.47199e-25	5.73098e-23	16.8739	1	1	1.10765	1	1	1.10994	1	1	0.925034	1	1	0.939019	0.00548872	0.0161051	5.49671
ENST00000249071.11	1232	ENSG00000128340.16	1232	0.331653	0.240963	0.231499	0.211874	0.255017	0.197335	0.256518	0.122493	0.192413	0.207812	0.149092	0.205046		0.217374	0.155806	0.26108	0.0995906	0.149579	0.196694	0.130653	0.258569	0.181269	0.303243	0.236117	0.39778	0.165527	0.159852	0.240592	1.33613e-11	2.84286e-10	10.1892	1	1	0.86525	1	1	0.933574	0.0629842	0.095239	2.90806	1	1	0.570809	0.00558989	0.0163364	5.1107
ENST00000249071.11	1242	ENSG00000128340.16	1242	0.00464963	0.0126965	0.00779165	0.00796348	0.0246861	0.0118953	0.0343796	0.00306931	0.0200036	0.0182115	0.00471941	0.00512484		0.00678176	0.00509417	0.0313714	0.00385673	0.00277566	0.0108496	0.00860006	0.0152056	0.00410553	0.0488955	0.0650576	0.0110163	0.0095486	0.0189182	0.017068	0.00334067	0.00915571	-1.16386	1	1	0.516441	1	1	0.632329	0.677418	0.507365	-0.211927	1	1	0.525974	0.582388	0.525964	0.343138
ENST00000249071.11	1326	ENSG00000128340.16	1326	0.985611	0.951176	0.970981	0.988209	0.987988	0.962642	0.964447	0.953666	0.978106	0.902269	0.963113	0.974373		0.946298	0.978031	0.962895	0.925607	0.979056	0.856809	0.963371	0.975133	0.969217	0.953587	0.977769	0.972896	0.959335	0.976787	0.972796	1.67876e-05	8.72875e-05	2.6803	1	1	0.919685	1	1	0.941222	0.0383202	0.0643123	1.54048	1	1	0.756666	0.039383	0.0821829	1.79181
ENST00000249071.11	1381	ENSG00000128340.16	1381	0.476493	0.779253	0.526753	0.670249	0.519865	0.550953	0.575438	0.666907	0.673487	0.479121	0.448756	0.593495		0.588551	0.692398	0.603561	0.495345	0.551146	0.266021	0.568677	0.600578	0.483859	0.639554	0.58052	0.687637	0.375714	0.420033	0.74218	2.39147e-07	2.07487e-06	8.17638	1	1	0.796442	1	1	0.862231	1.59911e-06	8.20552e-06	-8.516	1	1	0.650814	0.00466491	0.013997	5.88339
ENST00000249071.11	1404	ENSG00000128340.16	1404	0.926837	0.95813	0.889006	0.954953	0.900753	0.949907	0.84001	0.959176	0.921316	0.78323	0.969289	0.924263		0.894497	0.964561	0.93017	0.91583	0.975915	0.629988	0.939442	0.871246	0.905582	0.886853	0.96711	0.952564	0.663914	0.919636	0.900444	1.02856e-09	1.6573e-08	5.33244	1	1	0.888518	1	1	0.905278	2.95663e-07	1.67077e-06	-6.23702	1	1	0.765544	0.0108674	0.0289779	-3.53172
ENST00000249071.11	275	ENSG00000128340.16	275	0.230703	0.351411	0.267538	0.387777	0.283677	0.244127	0.49129	0.262464	0.161686	0.18746	0.324618	0.172517		0.398316	0.255388	0.203127	0.373997	0.259157		0.204736	0.333093	0.353529	0.415588	0.254166	0.35413		0.178149	0.330937	0.00445606	0.0116257	5.40629	1	1	0.726212	1	1	0.895942	1	1	0.412589	1	1	0.56708	4.2183e-05	0.000237991	9.967
ENST00000249071.11	290	ENSG00000128340.16	290	0.103187	0.188159	0.068909	0.117305	0.135312	0.107645	0.132112	0.185206	0.121226		0.118305	0.0861276		0.190597	0.12542	0.228373	0.118163	0.290051		0.0858164	0.0805789	0.220236	0.0753724	0.247884	0.216802		0.070924	0.0834153	1	1	1.32414	1	1	0.730196	1	1	0.76465	1	1	0.394927	1	1	0.471518	1	1	0.868009
ENST00000249071.11	308	ENSG00000128340.16	308	0.334491	0.241317	0.519393	0.274143	0.269079	0.415451	0.256259	0.281353	0.336134	0.352653	0.235842	0.255866		0.380363	0.404529	0.206278	0.301413	0.121585		0.261954	0.131359	0.213866	0.304919	0.416471	0.296127		0.379068	0.406717	0.000681821	0.00232267	-6.30574	1	1	0.641256	1	1	0.706106	1	1	0.402482	1	1	0.810011	0.0371101	0.0785896	-4.94201
ENST00000249071.11	491	ENSG00000128340.16	491	0.0725473	0.172021	0.112363	0.124673	0.0699288	0.153662	0.228605	0.354495	0.220574	0.0844854	0.0942422	0.102834		0.188118	0.226813	0.167608	0.155758	0.114966		0.129118	0.0642006	0.187109	0.102615	0.266043	0.162115		0.247598	0.0585052	0.000299858	0.00112161	-5.36744	1	1	0.564982	1	1	0.614353	1	1	0.244195	1	1	0.749674	0.00283601	0.00929171	-5.65771
ENST00000249071.11	504	ENSG00000128340.16	504	0.0914081	0.100115	0.0564045	0.0961434	0.0949823	0.0713688	0.0646676	0.100046	0.137367	0.200501	0.0609242	0.071256		0.0848742	0.0865578	0.105223	0.0651199	0.0537335		0.155663	0.0950182	0.22992	0.0617926	0.139459	0.182429		0.0861807	0.0832113	0.0750813	0.113512	2.35538	1	1	0.635178	1	1	0.655309	1	1	0.362988	1	1	0.683912	0.0429766	0.0875862	-3.05816
ENST00000250498.9	308	ENSG00000129562.11	308	0.138394	0.275016	0.157718	0.118009	0.0961886	0.204292	0.184282	0.227301	0.321489	0.16542	0.0753391	0.140192			0.222527	0.332415	0.0874559	0.0903297		0.0511784	0.104983	0.132623	0.39063	0.276595	0.142214		0.111865	0.200235	0.00233888	0.00672433	-8.70199	1	1	0.37748	1	1	0.417707	1	1	0.259989	1	1	0.404023	1	1	0.538388
ENST00000250498.9	505	ENSG00000129562.11	505	0.453679	0.218066	0.379155	0.210537	0.282192	0.0462581	0.388746	0.320497	0.318771	0.182141	0.138268	0.378163			0.344919	0.401212	0.174092	0.230767		0.303339	0.327597	0.393987	0.345868	0.403599	0.162954		0.465981	0.493099	0.00030655	0.00114372	-12.1938	1	1	0.563635	1	1	0.653185	1	1	0.503321	1	1	0.621632	1	1	0.921834
ENST00000251595.11	160	ENSG00000188536.13	160	0.357639	0.333478	0.192316	0.385778	0.334466	0.316843	0.285421	0.304358	0.263131	0.188017	0.236978	0.273732	0.280105	0.442132	0.195998	0.296242	0.183845	0.179337	0.293145	0.204969	0.255362	0.275556	0.176997	0.401119	0.163936	0.30567	0.266508	0.358126	0.00368533	0.0100068	-2.58944	0.614366	0.424623	0.325743	0.00158249	0.00331996	1.93085	0.000117842	0.000427702	3.6156	0.897177	0.603221	0.119437	4.44782e-13	1.04056e-11	6.95426
ENST00000251595.11	19	ENSG00000188536.13	19	0.0332922	0.0673827	0.126371	0.145478	0.0273673	0.130184	0.0758366	0.130398	0.0243014	0.113111	0.0266066	0.127217	0.188627	0.0375405	0.035255	0.0696286	0.14374	0.0735946	0.267753	0.107634	0.106255	0.150258	0.116555	0.220618	0.122748	0.179273	0.0961674	0.135156	0.060273	0.0952329	-1.11999	1.38984e-06	7.43003e-06	2.1648	0.00250063	0.00477869	1.24753	3.25861e-13	4.546e-12	4.73794	9.10009e-06	6.15745e-05	2.81973	0.0123291	0.0323443	-1.46923
ENST00000251595.11	238	ENSG00000188536.13	238	0.0913513	0.0732193	0.112622	0.0866507	0.173697	0.092223	0.244157	0.168523	0.122473	0.0613127	0.109447	0.171557	0.140126	0.249561	0.147067	0.121134	0.180119	0.0940877	0.239929	0.0786879	0.234643	0.134898	0.285631	0.112099	0.089928	0.195496	0.114021	0.256531	2.98452e-10	5.02998e-09	-3.92782	0.635003	0.427879	-0.219953	4.95628e-09	3.98589e-08	2.64607	5.75114e-18	1.60465e-16	6.09092	6.11996e-06	4.42415e-05	-2.85879	4.5041e-52	6.58158e-49	11.1944
ENST00000251595.11	320	ENSG00000188536.13	320	0.147686	0.135196	0.0737197	0.187115	0.089974	0.164821	0.0920071	0.158332	0.166257	0.100753	0.116572	0.218824	0.146502	0.0986691	0.229901	0.18535	0.0444322	0.116796	0.127271	0.194047	0.122953	0.167492	0.0723323	0.083865	0.128143	0.135565	0.123416	0.0619518	0.277377	0.300375	0.704018	0.000819481	0.00241297	1.55578	0.553511	0.374854	0.252504	0.0507092	0.0808494	1.27003	4.90643e-05	0.000260847	2.70521	2.00621e-09	2.77127e-08	-3.63259
ENST00000251595.11	361	ENSG00000188536.13	361	0.188582	0.0971918	0.118593	0.11227	0.182751	0.134633	0.104016	0.167133	0.177848	0.0936042	0.109716	0.151703	0.106832	0.163619	0.184871	0.224111	0.0752582	0.11585	0.0642688	0.141652	0.219698	0.152942	0.117825	0.169461	0.153946	0.118405	0.0802506	0.0922343	0.000148823	0.000611243	-2.43685	4.3662e-08	3.12837e-07	-2.47256	6.15322e-06	2.47424e-05	-1.92405	0.00459842	0.0103679	-1.83899	8.3156e-07	7.52406e-06	-3.14136	0.683579	0.576052	-0.269957
ENST00000251595.11	416	ENSG00000188536.13	416	0.0989867	0.0355769	0.086362	0.163538	0.0946136	0.23094	0.0599058	0.140063	0.122519	0.166861	0.0722463	0.158613	0.141787	0.109153	0.0565443	0.0552279	0.139454	0.0522507	0.137134	0.0345364	0.118514	0.1737	0.0672587	0.147278	0.0941077	0.119967	0.0697665	0.106884	0.0483015	0.0816406	-1.22922	0.101077	0.118723	0.739433	0.443225	0.324288	0.320247	0.00200163	0.0051355	1.9798	0.0338034	0.0604532	1.36647	0.143502	0.214202	-0.893382
ENST00000251595.11	448	ENSG00000188536.13	448	0.255785	0.171216	0.107968	0.142889	0.225076	0.211183	0.236881	0.199429	0.201762	0.180044	0.199684	0.205956	0.162073	0.309953	0.166568	0.150192	0.107815	0.190223	0.296498	0.0872279	0.206278	0.116794	0.12272	0.169203	0.175652	0.184218	0.149584	0.118942	0.0456008	0.0779285	1.44948	1.22759e-05	5.17393e-05	2.28299	7.8105e-10	7.93424e-09	3.03681	2.9916e-17	7.02906e-16	6.45977	0.149136	0.183258	-1.02872	2.11762e-12	4.35824e-11	5.36318
ENST00000251595.11	61	ENSG00000188536.13	61	0.0943235	0.0649302	0.0997877	0.120067	0.108587	0.112973	0.117203	0.136828	0.104865	0.0801555	0.106666	0.085322	0.0766052	0.0855122	0.0927938	0.103731	0.068425	0.10137	0.104592	0.104211	0.103058	0.121876	0.0746119	0.104061	0.126677	0.0952079	0.119366	0.0827989	0.00302962	0.00841329	1.79884	0.0265336	0.0425626	0.942756	0.0568032	0.0685224	0.755016	0.645279	0.494862	0.270957	0.204245	0.227866	0.760356	0.745527	0.60088	0.19146
ENST00000252603.7	553	ENSG00000130313.7	566	0.1957	0.509244	0.201606	0.209402	0.460932	0.52921	0.412069	0.219889	0.500606	0.326861		0.264259		0.567243	0.310076	0.307633	0.270208	0.491961		0.539185	0.585728	0.317187	0.346794	0.542441	0.277922		0.498711	0.530333	1	1	0.725711	1	1	0.808148	1	1	0.994312	1	1	0.537411	1	1	1.16132	0.000150017	0.00070942	17.2323
ENST00000252603.7	728	ENSG00000130313.7	741	0.376287	0.174631	0.378375	0.0790542	0.29894	0.36096	0.33651	0.418183	0.519279	0.161321		0.529108		0.147633	0.402653	0.302118	0.0721958	0.381044		0.0869192	0.577038	0.214894	0.092565	0.344133	0.23977		0.126025	0.52423	1	1	0.607413	1	1	0.608054	1	1	0.800033	1	1	0.718659	1	1	0.498089	0.000154435	0.000727957	16.3423
ENST00000252818.5	1257	ENSG00000130522.6	1257	0.975524	0.962453	0.920536	0.979687	0.98289	0.953506	0.97031	0.96881	0.992714	0.928818	0.990852	0.989212		0.944596	0.961445	0.949047	0.955247	0.995351		0.979579	0.990179	0.971256	0.946376	0.994138	0.988251	0.968078	0.974866	0.971793	0.00283307	0.00798851	2.82492	1	1	0.850422	1	1	0.890078	1	1	0.765249	1	1	0.756861	0.187613	0.25863	1.80501
ENST00000252818.5	1309	ENSG00000130522.6	1309	0.833501	0.72649	0.692612	0.870078	0.793632	0.69238	0.645842	0.666623	0.820167	0.724878	0.945885	0.873698		0.689709	0.782277	0.829686	0.681912	0.895041		0.783309	0.888679	0.721036	0.708331	0.838	0.778543	0.740944	0.858091	0.736102	0.000159872	0.000649345	9.20791	1	1	0.912037	1	1	0.930025	1	1	0.800489	1	1	0.775728	0.770576	0.612258	-0.985325
ENST00000252818.5	1405	ENSG00000130522.6	1405	0.0845983	0.0312188	0.15843	0.126239	0.155318	0.162757	0.09076	0.113803	0.087265	0.0497685	0.0759882	0.410373		0.0295162	0.0663928	0.210519	0.0878344	0.194675		0.0225761	0.283104	0.0941463	0.140777	0.161183	0.228416	0.116712	0.105043	0.207733	4.39934e-05	0.000208757	8.36165	1	1	1.24275	1	1	1.28848	1	1	1.592	1	1	0.677428	0.0366919	0.0780434	5.33805
ENST00000253108.9	785	ENSG00000130811.12	785	0.260282	0.24562	0.470221	0.435296	0.215735	0.279233	0.379026	0.356854	0.109928	0.28111	0.610886	0.238854		0.241017	0.39783	0.153899	0.280283	0.325333		0.550685	0.151302	0.221729	0.321449	0.438884	0.388501	0.228922	0.244548	0.423441	0.000520219	0.00183802	10.445	1	1	0.99432	1	1	0.99901	1	1	0.57956	1	1	0.911056	0.391827	0.418534	3.11842
ENST00000253788.12	72	ENSG00000131469.15	218	0.0627998	0.0257923	0.0199745	0.00393101	0.00603704	0.0071352	0.0217185	0.0117756	0.0318436	0.0223584	0.00214348	0.0123239		0.0206481	0.05199	0.00768689	0.0308587	0.00756441		0.0228157	0.00860084	0.0146467	0.0944535	0.0248463	0.0106941	0.0260158	0.00266136	0.0067096	8.29316e-05	0.000361903	-2.38279	1	1	0.253923	1	1	0.298851	1	1	0.333638	1	1	0.245189	0.0175701	0.0435155	-2.4895
ENST00000254301.14	135	ENSG00000131981.16	5277	0.263405	0.333748	0.204953	0.22677	0.215313	0.299752	0.358508	0.23787	0.237299	0.722699	0.547451	0.31402		0.832421	0.548484	0.484093	0.362441	0.400912		0.267177	0.741531	0.341885	0.480573	0.491615	0.299094		0.276823	0.481743	0.0130668	0.0287248	-8.04082	1	1	0.604645	1	1	0.837987	1	1	0.337222	1	1	0.537528	3.94818e-06	2.88929e-05	18.7188
ENST00000254301.14	220	ENSG00000131981.16	5362	0.374102	0.0108965	0.691468	0.091379	0.0930783	0.0354965	0.323156	0.288673	0.212814	0.377605	0.431589	0.455095		0.0322297	0.0927158	0.396787	0.159967	0.0656979		0.0498683	0.027617	0.326285	0.0474596	0.183534	0.226547		0.0372522	0.12578	0.65577	0.518066	-1.21985	1	1	0.469911	1	1	0.4731	1	1	0.520038	1	1	0.116324	0.00228051	0.00764308	-9.55435
ENST00000254301.14	331	ENSG00000131981.16	5473	0.619739	0.491745	0.486629	0.338934	0.443976	0.317225	0.395199	0.463765	0.332314	0.574214	0.521343	0.353742		0.601954	0.446105	0.48647	0.458025	0.416844		0.503683	0.301442	0.493157	0.216543	0.385462	0.536039		0.385738	0.223559	0.152618	0.191859	5.03324	1	1	0.699928	1	1	0.734257	1	1	0.438775	1	1	0.663702	0.0162119	0.0410563	-9.86826
ENST00000254301.14	549	ENSG00000131981.16	5691	0.119241	0.268893	0.183746	0.189428	0.181395	0.241063	0.12876	0.132666	0.174727	0.12741	0.0766178	0.115329		0.317342	0.261642	0.32099	0.201319	0.0720841		0.0646885	0.211281	0.202949	0.12225	0.238914	0.088907	0.191301	0.185832	0.113059	7.19878e-05	0.000319858	-9.58626	1	1	0.597366	1	1	0.693414	1	1	0.621754	1	1	0.626288	0.600379	0.534287	-1.65289
ENST00000254301.14	733	ENSG00000131981.16	5875	0.234561	0.050347	0.157606	0.337913	0.0667008	0.0982266	0.436291	0.0470308	0.168662	0.121843	0.0851124	0.192759		0.2542	0.108588	0.0861466	0.141432	0.230783		0.120718	0.166432	0.199908	0.236736	0.104264	0.128658	0.0719539	0.284405	0.312085	0.165267	0.202782	3.31125	1	1	0.975925	1	1	1.26103	1	1	0.59998	1	1	0.911245	6.20071e-06	4.29566e-05	14.1333
ENST00000254810.8	1403	ENSG00000132475.10	1403	0.114251	0.162512	0.148369	0.104621	0.15592	0.0857951	0.168572	0.176957	0.135477	0.108765	0.111785	0.154407		0.160966	0.189332	0.102614	0.129215	0.166288	0.103563	0.0729736	0.171165	0.100541	0.144216	0.154188	0.307251	0.125179	0.143325	0.110278	1.38178e-07	1.21321e-06	9.82241	1	1	0.918792	1	1	0.964073	0.751433	0.539967	0.716905	1	1	0.543844	0.380241	0.411591	2.22758
ENST00000254810.8	1478	ENSG00000132475.10	1478	0.0331493	0.192167	0.105864	0.237815	0.347303	0.0939074	0.135064	0.169745	0.0709793	0.303603	0.0903863	0.309418			0.235809	0.174608	0.104348	0.145374	0.0677033	0.306375	0.0310863	0.254187	0.181538	0.191689	0.120437	0.197243	0.0747061	0.216525	0.0476089	0.0807019	-3.84625	1	1	0.98661	1	1	0.882203	0.00154292	0.00405176	9.28004	1	1	0.706237	1	1	0.568982
ENST00000254810.8	1503	ENSG00000132475.10	1503	0.0186524	0.0230983	0.0119672	0.0151572	0.0328829	0.0342273	0.0137089	0.0211187	0.0160033	0.0193292	0.0122246	0.0655717		0.00892647	0.0393435	0.0371172	0.0218408	0.0349103	0.08858	0.0331318	0.0227864	0.0140154	0.0152926	0.043777	0.118679	0.0404059	0.0208179	0.0352361	1.71958e-08	1.97652e-07	5.76344	1	1	1.76373	1	1	1.53765	0.0317032	0.0552854	2.41351	1	1	0.939534	0.558784	0.513211	-0.615917
ENST00000254810.8	1518	ENSG00000132475.10	1518	0.265332	0.282766	0.462361	0.338562	0.223506	0.359823	0.285421	0.285051	0.393465	0.391655	0.439648	0.524741		0.597323	0.624534	0.28988	0.509365	0.282377	0.412113	0.31088	0.426658	0.276121	0.357376	0.422302	0.494784	0.325828	0.314306	0.490433	0.429774	0.400603	1.9485	1	1	0.882979	1	1	0.958246	0.000541885	0.00160206	-10.6004	1	1	0.648003	0.515463	0.486573	-2.29555
ENST00000254810.8	151	ENSG00000132475.10	151	0.0234799	0.0838326	0.0204089	0.0909939	0.0511142	0.0555841	0.184467	0.0627236	0.0443541	0.0559276	0.0963332	0.101601		0.0232028	0.0866745	0.0869453	0.0593389	0.103151		0.0423785	0.153944	0.0269485	0.168875	0.126075	0.0419682		0.297112	0.128886	0.329683	0.332184	-1.30564	1	1	1.04098	1	1	1.21579	1	1	0.541811	1	1	1.40166	0.00162597	0.00576684	6.89473
ENST00000254810.8	1649	ENSG00000132475.10	1649	0.427785	0.545636	0.621446	0.459591	0.483368	0.402104	0.456004	0.552736	0.503382	0.691312	0.395537	0.550004			0.758865	0.507887	0.623089	0.530051	0.773255	0.675214	0.411901	0.46179	0.517244	0.529091	0.438314	0.583664	0.58035	0.710523	1.04271e-07	9.6765e-07	-14.4325	1	1	0.871101	1	1	0.82896	0.519602	0.431158	-2.31728	1	1	0.737806	1	1	0.702537
ENST00000254810.8	189	ENSG00000132475.10	189	0.00956565	0.0328861	0.0284608	0.0155518	0.0176961	0.0164495	0.0194094	0.0132769	0.0325362	0.0192887	0.00766898	0.0164245		0.0319488	0.0199202	0.022703	0.104942	0.0213153		0.0102474	0.0414276	0.020047	0.0251168	0.0197692	0.0251028		0.0178497	0.0264613	0.00126706	0.00398677	-3.00095	1	1	0.425539	1	1	0.575774	1	1	0.29371	1	1	0.383457	0.0563303	0.107595	-2.61022
ENST00000254810.8	606	ENSG00000132475.10	606	0.271633	0.244642	0.439225	0.448876	0.270484	0.208365	0.356668	0.447934	0.33725	0.32617	0.415256	0.377372		0.236132	0.207738	0.429189	0.276218	0.291674		0.495957	0.490803	0.389045	0.51729	0.359593	0.459554		0.271763	0.374606	6.72813e-06	3.86871e-05	10.4356	1	1	0.762919	1	1	0.829768	1	1	0.457749	1	1	0.689661	0.163152	0.235113	4.41336
ENST00000254810.8	883	ENSG00000132475.10	883	0.395563	0.27125	0.334872	0.511221	0.367376	0.22263	0.364697	0.347513	0.417321	0.331931	0.319149	0.464273		0.373358	0.351337	0.204406	0.464474	0.488163		0.416336	0.467192	0.417523	0.410147	0.488102	0.548963	0.381971	0.363245	0.408021	3.07875e-06	1.90475e-05	10.5534	1	1	0.920822	1	1	0.96347	1	1	0.821042	1	1	0.678019	0.884101	0.65678	-0.472015
ENST00000255945.4	1746	ENSG00000133574.10	1767	0.0344349	0.449673	0.275209	0.241415	0.236246	0.215992	0.0328125	0.158574	0.0591488	0.264578	0.452581	0.0852691		0.205436	0.655223	0.352983	0.218657	0.109318		0.0403712	0.355075	0.246016	0.216559	0.356413	0.163941	0.0133675	0.223613	0.302606	0.00122434	0.00388571	-7.83585	1	1	0.542093	1	1	0.610966	1	1	0.3056	1	1	0.438006	0.0257788	0.0591352	-7.41326
ENST00000256015.5	1452	ENSG00000133639.6	1452		0.327064	0.128296	0.0630149	0.0544454	0.125785	0.141847		0.418425	0.0429302	0.154676	0.193951		0.0999602	0.227099	0.571624	0.193823	0.238704		0.470497	0.0458554	0.0557914	0.175414	0.219392	0.265866		0.0494117	0.111436	1	1	0.918183	1	1	0.684936	1	1	0.640542	1	1	0.315778	1	1	0.820847	1	1	0.507359
ENST00000256015.5	146	ENSG00000133639.6	146		0.254993	0.268359	0.153093	0.167071	0.0784496	0.389265		0.0835964		0.273994	0.151478		0.448359		0.270604	0.262326	0.358364		0.079613	0.252734		0.29268	0.202532	0.214327		0.178039	0.231143	1	1	1.83435	1	1	1.01183	1	1	1.36503	1	1	0.584462	1	1	0.616667	1	1	2.42464
ENST00000256015.5	1521	ENSG00000133639.6	1521		0.557184	0.535327	0.289473	0.322081	0.230831	0.229632		0.404382	0.52007	0.736488	0.434502		0.678476	0.303901	0.53244	0.261004	0.549336		0.309102	0.682806	0.655464	0.304061	0.256853	0.559268		0.305937	0.248758	1	1	1.47868	1	1	0.862916	1	1	0.965786	1	1	0.524109	1	1	0.58596	1	1	1.2744
ENST00000256015.5	1566	ENSG00000133639.6	1566		0.331667	0.29618	0.29009	0.260688	0.385378	0.244886		0.432803	0.302375	0.0962175	0.529278		0.405841	0.570491	0.509446	0.284972	0.307033		0.212975	0.383745	0.32662	0.395952	0.307906	0.527463		0.112976	0.281192	1	1	0.974458	1	1	0.724269	1	1	0.805745	1	1	0.630558	1	1	0.567789	1	1	1.05018
ENST00000256015.5	1660	ENSG00000133639.6	1660		0.376815	0.425512	0.347089	0.327437	0.179954	0.372005		0.264414	0.381896	0.475153	0.52568		0.19053	0.58483	0.411851	0.216139	0.442467		0.441497	0.27921	0.367598	0.448132	0.411856	0.544181		0.346105	0.486232	1	1	1.39537	1	1	0.933279	1	1	0.95606	1	1	0.658092	1	1	0.746371	1	1	1.0244
ENST00000256015.5	425	ENSG00000133639.6	425		0.159402	0.0823683	0.178368	0.110354	0.0868408	0.105108		0.180441	0.0743469	0.189445	0.108447		0.130797	0.114496	0.069947	0.181311	0.0985321		0.134337	0.101968	0.248443	0.229963	0.126306	0.222248		0.0346106	0.077759	1	1	1.40814	1	1	0.792885	1	1	0.807151	1	1	0.447438	1	1	0.523075	1	1	0.849948
ENST00000256015.5	798	ENSG00000133639.6	798		0.207608	0.178151	0.0946143	0.177933	0.0396448	0.210344		0.272113	0.249474	0.139113	0.191556		0.106473	0.097279	0.190569	0.155744	0.217344		0.131214	0.104228	0.46396	0.123353	0.169836	0.349808		0.125775	0.115968	1	1	1.13972	1	1	0.695893	1	1	0.712974	1	1	0.525816	1	1	0.422137	1	1	0.764217
ENST00000256015.5	985	ENSG00000133639.6	985		0.438942	0.223606	0.35899	0.331453	0.562211	0.312092		0.362531	0.431136	0.309835	0.310437		0.196329	0.193749	0.196778	0.401597	0.518684		0.0932788	0.351426	0.604337	0.235722	0.338091	0.492829		0.184042	0.108347	1	1	1.47119	1	1	0.92274	1	1	0.903976	1	1	0.561995	1	1	0.735038	1	1	0.847684
ENST00000259254.9	665	ENSG00000136732.16	690	0.994573	0.986241	0.971114	0.978876	0.96126	0.97391	0.974251	0.975309	0.974655		0.987529	0.983546	0.949275	0.957779	0.980782	0.987405	0.980958	0.996468		0.970003	0.971754	0.993131	0.98083	0.981954	0.989758	0.946655	0.9916	0.930237	1	1	1.09725	1	1	0.992776	1	1	1.01066	1	1	0.802667	1	1	1.07841	1	1	1.06432
ENST00000259254.9	787	ENSG00000136732.16	812	0.87771	0.608253	0.744271	0.800702	0.884901	0.640243	0.410315	0.860736	0.717482		0.408283	0.817463	0.701295	0.687663	0.698544	0.560212	0.789913	0.614802		0.736436	0.76307	0.756067	0.708829	0.828758	0.684822	0.579884	0.857042	0.681989	1	1	0.923327	1	1	0.94787	1	1	0.944902	1	1	0.840011	1	1	1.08027	1	1	0.935998
ENST00000260641.10	3356	ENSG00000138071.15	3399	0.046319	0.134278	0.0802682	0.0752669	0.0434977	0.162242	0.0749892	0.051865	0.223871	0.212911	0.231901	0.131462		0.134193	0.0234048	0.127336	0.218146	0.0371276	0.135015	0.190087	0.125326	0.122005	0.0682936	0.126659	0.125673	0.0844071	0.085264	0.042504	0.0256714	0.0498556	-4.20107	1	1	0.907053	1	1	0.877285	0.00245691	0.0060265	-7.72177	1	1	0.914601	0.00374622	0.0117219	-7.24117
ENST00000260641.10	3401	ENSG00000138071.15	3444	0.275604	0.34665	0.187766	0.15062	0.24332	0.276562	0.244998	0.270439	0.314974	0.28687	0.29614	0.289402			0.166003	0.360435	0.286082	0.159305	0.185757	0.186498	0.39884	0.386303	0.325603	0.299725	0.232432	0.206599	0.19428	0.357458	0.000973553	0.00317219	-7.54957	1	1	0.690417	1	1	0.731981	0.127177	0.165525	-4.90879	1	1	0.562398	1	1	0.856675
ENST00000260641.10	3481	ENSG00000138071.15	3524	0.125134	0.047031	0.0633086	0.0462951	0.0870129	0.146276	0.0514746	0.0184107	0.12426	0.0475541	0.0415107	0.212419		0.0210333	0.244304	0.223336	0.0507521	0.103333	0.06006	0.0315757	0.0416641	0.0131386	0.0892599	0.0445946	0.131625	0.147101	0.0658948	0.117189	0.00200116	0.00584507	4.4293	1	1	0.983521	1	1	0.896676	0.0122702	0.0241308	4.75316	1	1	0.670196	0.887208	0.65725	-0.255749
ENST00000260641.10	3616	ENSG00000138071.15	3659	0.015258	0.0622267	0.0543594	0.015144	0.0657727	0.0290926	0.0220901	0.0489087	0.0167107	0.0606416	0.100981	0.0256781		0.20017	0.030217	0.065811	0.0156541	0.0180774	0.0925975	0.0731017	0.0585437	0.0380938	0.0590458	0.0289698	0.0201381	0.0683841	0.0313549	0.174009	0.041038	0.0712945	-1.79416	1	1	1.08959	1	1	1.50505	0.107118	0.143174	2.26076	1	1	0.807926	0.0084733	0.0236289	4.31501
ENST00000260641.10	3649	ENSG00000138071.15	3692	0.0341558	0.0494954	0.0563623	0.0246889	0.0530296	0.033309	0.03679	0.023229	0.0265069	0.05057	0.032668	0.124979		0.0528396	0.0974906	0.159351	0.0325381	0.00818504	0.0299241	0.00689561	0.0428996	0.0205133	0.0425648	0.0236567	0.0166908	0.0388185	0.0525446	0.0288574	0.00117033	0.00372237	-2.77015	1	1	0.684151	1	1	0.709468	0.309136	0.310824	1.43153	1	1	0.451383	0.698246	0.582367	-0.554722
ENST00000261267.7	1074	ENSG00000090382.7	1074	0.209831	0.145428	0.20227	0.306146	0.405386	0.206923	0.392654	0.225643	0.159754	0.221329	0.236598	0.283713	0.364333	0.40108	0.0904043	0.295587	0.277829	0.178349	0.177519	0.158991	0.268813	0.346492	0.278399	0.18959	0.223665	0.162645	0.203095	0.229392	0.0728327	0.11101	1.48278	0.00416443	0.00960776	1.79916	1.46235e-10	1.66028e-09	3.78781	1.2601e-11	1.33938e-10	6.71959	0.0089	0.0213494	-2.40044	1.52007e-24	1.70861e-22	9.4161
ENST00000261267.7	112	ENSG00000090382.7	112	0.410813	0.344886	0.42166	0.393173	0.439401	0.642641	0.396746	0.360144	0.453829	0.664084	0.381418	0.424571	0.445515	0.44217	0.463682	0.414248	0.556419	0.442087		0.461975	0.435292	0.477329	0.563622	0.439985	0.535112		0.417413	0.405841	0.0362638	0.0650823	-2.17698	1	1	0.822752	1	1	0.843254	1	1	0.465276	0.00499744	0.0130186	4.1012	7.5279e-06	5.11632e-05	-4.9536
ENST00000261267.7	1209	ENSG00000090382.7	1209	0.00895015	0.0328457	0.0312982	0.0157664	0.00787654	0.0221022	0.0122751	0.0120324	0.0309826	0.0168722	0.0255697	0.0673347	0.00726716	0.0291928	0.0194218	0.0153634	0.00655171	0.011874	0.0121819	0.00846225	0.0130585	0.0199012	0.0111975	0.0296872	0.0361657	0.0233704	0.00990654	0.0341189	0.362284	0.356273	0.249214	0.186366	0.191629	0.273418	0.191596	0.177789	0.249997	0.000455277	0.00138263	1.16181	0.0324759	0.0595784	-0.6067	0.512864	0.484963	0.185649
ENST00000261267.7	1283	ENSG00000090382.7	1283	0.184328	0.367645	0.267193	0.301575	0.328805	0.258825	0.284059	0.311204	0.238771	0.404751	0.312265	0.300752	0.22589	0.338343	0.158686	0.160086	0.210288	0.351741	0.152367	0.314299	0.19311	0.25845	0.237807	0.210288	0.230466	0.109881	0.24362	0.189624	4.70432e-08	4.75708e-07	4.97812	0.000893913	0.00259657	2.24352	0.0173199	0.0265311	1.48694	0.325968	0.323378	-0.968809	0.0791249	0.114514	1.79006	0.460687	0.459506	-0.692185
ENST00000261267.7	1462	ENSG00000090382.7	1462	0.0426347	0.0471027	0.029575	0.0843992	0.028911	0.0224185	0.0333551	0.0189004	0.0552385	0.0354544	0.0266975	0.0390253	0.0368256	0.0852393	0.0480139	0.033909	0.0231211	0.0219315	0.0367171	0.0178833	0.0345242	0.047048	0.0426718	0.035701	0.0388985	0.0332119	0.0336065	0.0355543	0.289537	0.307538	0.410589	0.205359	0.201561	-0.351807	0.607112	0.395734	-0.134931	0.238783	0.257484	-0.476988	0.00140945	0.00464769	-1.28245	0.218499	0.289202	0.511635
ENST00000261267.7	161	ENSG00000090382.7	161	0.141745	0.267228	0.267138	0.218632	0.16339	0.247642	0.23436	0.140458	0.265626	0.204283	0.150225	0.243547	0.0603897	0.274094	0.287507	0.311143	0.172734	0.290517		0.160033	0.167505	0.241118	0.363504	0.26569	0.384895		0.254251	0.209686	0.239201	0.269173	1.088	1	1	0.742278	1	1	0.783551	1	1	0.416919	0.0464727	0.077605	-2.50679	0.00011414	0.000563465	-3.70863
ENST00000261267.7	227	ENSG00000090382.7	227	0.0636715	0.0861168	0.0669288	0.0576124	0.100043	0.0811972	0.0506994	0.186007	0.0504146	0.0518228	0.0913798	0.0785216	0.100147	0.135753	0.16143	0.0867524	0.0507056	0.0954073		0.0947784	0.100997	0.075369	0.0618164	0.0875777	0.0513364		0.118873	0.0759927	0.463567	0.420808	-0.419399	1	1	0.845115	1	1	0.898835	1	1	0.520793	0.00293431	0.00808893	2.49095	0.544628	0.505291	0.380966
ENST00000261267.7	289	ENSG00000090382.7	289	0.0299617	0.0364108	0.00780911	0.0060496	0.00363992	0.011072	0.0326783	0.0533816	0.00865123	0.0061337	0.010992	0.0154772	0.0022235	0.0147116	0.0124878	0.00791817	0.0112379	0.0168483		0.00365032	0.00541886	0.0106363	0.0246182	0.0166009	0.00741537	0.0396773	0.00540457	0.0132074	0.000359531	0.00132122	-0.90033	1	1	0.54218	1	1	0.625863	1	1	0.780984	0.00024832	0.00109642	-1.21493	0.730105	0.596678	-0.104637
ENST00000261267.7	434	ENSG00000090382.7	434	0.0107692	0.011146	0.00841891	0.00702608	0.00939844	0.0153836	0.00960189	0.0103484	0.0164991	0.00561562	0.00501187	0.0117819	0.00402325	0.0124426	0.0128703	0.010127	0.00946344	0.012863		0.0133693	0.0122638	0.0164405	0.00786529	0.0112318	0.0177566	0.00458645	0.0349837	0.0106141	0.960043	0.647505	-0.0111423	1	1	1.0412	1	1	1.03849	1	1	0.591001	0.000208325	0.00096358	1.31031	0.945526	0.671679	-0.0165116
ENST00000261267.7	474	ENSG00000090382.7	474	0.211762	0.263234	0.104913	0.20988	0.166303	0.14681	0.222952	0.208415	0.202605	0.18732	0.232163	0.271068	0.120125	0.342706	0.313554	0.239029	0.153917	0.24649		0.188751	0.197645	0.133759	0.296182	0.281208	0.26451	0.207475	0.180421	0.164949	0.0108623	0.0246548	2.12798	1	1	0.860587	1	1	0.913628	1	1	0.745229	2.74673e-06	2.20165e-05	-4.88877	0.993381	0.685386	0.00738051
ENST00000261267.7	688	ENSG00000090382.7	688	0.631395	0.635518	0.490519	0.637839	0.640463	0.706963	0.680526	0.536871	0.756758	0.630793	0.633403	0.66653	0.849952	0.536043	0.624978	0.670894	0.62106	0.734919		0.613117	0.735429	0.643552	0.555109	0.74328	0.762587	0.672717	0.729409	0.67135	9.01148e-13	2.23953e-11	6.69487	1	1	1.01421	1	1	1.02158	1	1	0.787607	5.06335e-12	1.19912e-10	7.88282	3.76831e-05	0.000215095	4.12483
ENST00000261267.7	767	ENSG00000090382.7	767	0.337872	0.328299	0.361213	0.228395	0.345417	0.441646	0.223019	0.214439	0.499122	0.272055	0.368284	0.28118	0.387241	0.178649	0.320526	0.349195	0.339455	0.264173		0.432962	0.375676	0.378913	0.282124	0.27614	0.285409	0.188825	0.300173	0.322131	6.78988e-06	3.88896e-05	-4.31656	1	1	0.88997	1	1	0.875745	1	1	0.617844	3.60938e-06	2.77699e-05	5.37883	1.69031e-06	1.35712e-05	-4.77335
ENST00000261267.7	932	ENSG00000090382.7	932	0.0216883	0.0634647	0.0527476	0.0201932	0.0123673	0.0114091	0.0113181	0.0320115	0.0200178	0.0191818	0.0373284	0.0171917	0.0110016	0.0164507	0.0649462	0.0217317	0.0122355	0.0307148		0.0172242	0.0159551	0.0147936	0.0307331	0.0319415	0.0223759	0.0138724	0.0360236	0.0149756	0.220564	0.253254	-0.416837	1	1	0.595866	1	1	0.561103	1	1	0.337994	0.0118061	0.0264407	-0.949698	2.98842e-08	3.25881e-07	-1.74277
ENST00000261267.7	974	ENSG00000090382.7	974	0.20661	0.251317	0.191626	0.181517	0.20596	0.112179	0.203803	0.196479	0.300128	0.145867	0.112919	0.331711	0.155023	0.266738	0.221828	0.179243	0.25066	0.109889	0.145305	0.174243	0.274325	0.130527	0.205611	0.166596	0.224637	0.216537	0.143943	0.254488	5.79822e-10	9.44635e-09	-4.60864	2.81482e-05	0.000110008	-2.39029	0.427804	0.316362	-0.424431	1.1603e-07	6.99981e-07	4.92476	9.97611e-14	3.24854e-12	-6.19856	2.0022e-08	2.3037e-07	4.58748
ENST00000262030.8	1033	ENSG00000110955.9	1033	0.454137	0.312073	0.3286	0.225162	0.276447	0.436322	0.414261	0.35583	0.209807	0.280646	0.377217	0.370796		0.355746	0.408673	0.263105	0.520704	0.246538		0.385725	0.318144	0.312242	0.316199	0.232639	0.184988		0.291844	0.505419	1.00957e-07	9.42859e-07	-12.9212	1	1	0.699695	1	1	0.823965	1	1	0.486082	1	1	0.836536	0.102197	0.168169	5.60376
ENST00000262030.8	1117	ENSG00000110955.9	1117	0.173496	0.357417	0.276186	0.395031	0.539087	0.379486	0.246786	0.226006	0.408492	0.355961	0.357568	0.31858		0.657689	0.366084	0.507884	0.253651	0.349425		0.162256	0.535176	0.323222	0.325281	0.368777	0.42394		0.580417	0.31754	0.00158038	0.00480759	8.00212	1	1	0.88924	1	1	1.00121	1	1	0.65264	1	1	0.853903	0.026955	0.0614473	7.40226
ENST00000262030.8	1553	ENSG00000110955.9	1553	0.292587	0.422268	0.251214	0.249144	0.264841	0.19244	0.118031	0.286533	0.363461	0.187255	0.17207	0.202491		0.268262	0.393472	0.33347	0.216177	0.284511		0.409257	0.21872	0.318251	0.235217	0.402309	0.352453	0.200164	0.203467	0.22837	0.427267	0.399035	1.86828	1	1	0.683601	1	1	0.681529	1	1	0.540889	1	1	0.652445	0.00115394	0.00427966	-9.49868
ENST00000262030.8	348	ENSG00000110955.9	348		0.345531	0.218525	0.367304	0.2266	0.271139	0.163487	0.344747	0.208326		0.3697	0.217649		0.124651	0.49481		0.202848	0.232839		0.316488	0.150146	0.388584	0.214624	0.470407	0.286089			0.277761	1	1	1.30446	1	1	0.792067	1	1	0.779978	1	1	0.461413	1	1	0.610331	1	1	0.74371
ENST00000262030.8	738	ENSG00000110955.9	738	0.731813	0.276897	0.176077	0.26457	0.241338	0.2507	0.155675	0.326681	0.22488	0.472789	0.225009	0.262003		0.207976	0.366317	0.150842	0.135749	0.309715		0.226534	0.246463	0.194285	0.169428	0.232852	0.39254			0.381753	0.000549332	0.00192695	9.3189	1	1	0.628116	1	1	0.686173	1	1	0.436598	1	1	0.413954	0.981303	0.685386	-0.0764807
ENST00000262056.14	3282	ENSG00000063046.18	3456	0.115361	0.161316	0.0723246	0.231905	0.14474	0.098571	0.26093	0.144575	0.0692003	0.264705	0.2838	0.0667305			0.252238	0.0517956	0.12041	0.0646567		0.0542583	0.22165	0.10412	0.0334355	0.0573103	0.244859		0.196232	0.124077	8.53756e-05	0.000371463	9.13068	1	1	0.957809	1	1	1.03284	1	1	0.438495	1	1	0.723796	1	1	1.25793
ENST00000262056.14	3425	ENSG00000063046.18	3599	0.288344	0.356646	0.20174	0.411942	0.64849	0.406569	0.341491	0.481412	0.403573	0.346596		0.530408			0.340749	0.275194	0.400057	0.128456	0.0588736	0.593725	0.423498	0.339004	0.256364	0.292776	0.260176	0.110065	0.624271	0.212929	1	1	0.603076	1	1	0.947399	1	1	0.894717	2.36943e-05	9.61609e-05	15.371	1	1	1.22379	1	1	0.736671
ENST00000262056.14	3757	ENSG00000063046.18	3931	0.207278	0.103426	0.237554	0.113809	0.230456	0.151516	0.195516	0.135993	0.134952	0.257999	0.0171105	0.113452		0.259556	0.14002	0.0291188	0.0960016	0.106426	0.52736	0.242729	0.277495	0.152132	0.0619739	0.347602	0.0579486	0.416955	0.20471	0.15116	1.4454e-08	1.69547e-07	-10.8203	1	1	1.14623	1	1	1.20777	8.80234e-06	3.93411e-05	11.5636	1	1	0.943706	0.529858	0.495997	1.77291
ENST00000262428.5	1270	ENSG00000103187.8	1270	0.00741497	0.117095	0.134955	0.0111531	0.0840536	0.0502379	0.0274683	0.0241482	0.0326466		0.0668612	0.332712		0.0355325	0.153212	0.0260626	0.0131629	0.0176496		0.0102641	0.34274	0.125952	0.0216708	0.0423464	0.0289817		0.0753531	0.0335414	1	1	0.535215	1	1	0.96937	1	1	1.19858	1	1	1.78955	1	1	0.583347	1	1	1.88623
ENST00000262428.5	137	ENSG00000103187.8	137	0.139276	0.158745	0.302025	0.271513	0.110941	0.0672988	0.0239865	0.11799	0.106522		0.101081	0.120295		0.16826	0.0590312	0.0829682	0.13045	0.105161		0.318308	0.197426	0.332666	0.286494	0.10225	0.277405		0.128236	0.198303	1	1	1.24585	1	1	0.825024	1	1	0.861276	1	1	0.38149	1	1	0.847729	1	1	0.970033
ENST00000262428.5	245	ENSG00000103187.8	245	0.154548	0.161741	0.32918	0.20347	0.180517	0.269812	0.172488	0.0981191	0.0916385		0.208077	0.311152		0.103804	0.206938	0.124063	0.163465	0.304271		0.109744	0.200212	0.0835564	0.290561	0.283557	0.314419		0.138504	0.165912	1	1	1.55518	1	1	1.02647	1	1	1.01229	1	1	0.742192	1	1	0.782029	1	1	0.96975
ENST00000262584.7	223	ENSG00000161016.18	228	0.22997	0.344266	0.211889	0.194097	0.190193	0.277027	0.166079	0.463893	0.219839	0.265976	0.391794	0.270682		0.166533	0.21646	0.27918	0.308812	0.180301		0.283217	0.0675757	0.265918	0.194581	0.325629	0.222303		0.244668	0.190909	0.033127	0.0607922	-5.53139	1	1	0.677691	1	1	0.641542	1	1	0.41565	1	1	0.725928	4.41917e-05	0.000248365	-13.3586
ENST00000262584.7	372	ENSG00000161016.18	377	0.087435	0.0711184	0.0788109	0.105501	0.0726254	0.122245	0.0396099	0.132864	0.151354	0.131688	0.082701	0.0706307		0.0747555	0.197608	0.0941153	0.16759	0.128443		0.152622	0.0624527	0.0816821	0.154536	0.157468	0.114002		0.104388	0.0575153	0.391761	0.376919	-1.52841	1	1	0.632794	1	1	0.591275	1	1	0.285319	1	1	0.755354	0.000400817	0.00168493	-7.23566
ENST00000262584.7	959	ENSG00000161016.18	964	0.620787	0.69753	0.581087	0.472947	0.479702	0.538913	0.342584	0.44836	0.685285	0.509589	0.283761	0.407951		0.264699	0.434519	0.4224	0.440896	0.662212		0.623554	0.676244	0.35865	0.505245	0.638548	0.557224		0.503451	0.36818	0.368956	0.359938	-2.67917	1	1	0.71414	1	1	0.730907	1	1	0.419833	1	1	0.787929	3.31444e-05	0.000190136	-15.2799
ENST00000262584.7	983	ENSG00000161016.18	988	0.25042	0.315955	0.0399457	0.373573	0.185892	0.151986	0.272309	0.228257	0.293792	0.260482	0.425939	0.280351		0.472795	0.106146	0.299896	0.481102	0.197041		0.539934	0.231627	0.082638	0.0543955	0.266096	0.121846		0.347612	0.354907	0.0589983	0.094117	-4.59221	1	1	0.97949	1	1	1.1074	1	1	0.522084	1	1	1.16404	0.0260749	0.0597206	7.45411
ENST00000262629.9	226	ENSG00000011600.12	228	0.0526616	0.0765572	0.0736893	0.0329133	0.0851496	0.0870123	0.072704	0.0233179	0.0496723	0.0555632	0.0490547	0.0580234		0.0988024	0.0575725	0.0546524	0.0331722	0.0313571		0.0380851	0.100958	0.0438003	0.0285492	0.0260733	0.0502664	0.0394786	0.0518699	0.0846878	0.881501	0.616363	-0.118527	1	1	0.909486	1	1	1.14774	1	1	0.952498	1	1	0.922856	0.00124671	0.00457724	4.04747
ENST00000262629.9	501	ENSG00000011600.12	503	0.214478	0.254364	0.233678	0.154832	0.38723	0.133032	0.205481	0.321831	0.19527	0.212551	0.218448	0.183327		0.401304	0.350848	0.139363	0.322693	0.242941		0.279839	0.202948	0.234641	0.143588	0.262079	0.192547	0.183184	0.289684	0.104456	0.000381417	0.00139119	-6.25017	1	1	0.785014	1	1	0.826386	1	1	0.783682	1	1	0.730463	0.0347087	0.0748051	-5.22359
ENST00000262629.9	75	ENSG00000011600.12	77	0.378457	0.257753	0.191005	0.235743	0.338101	0.41102	0.231878	0.252479	0.214384	0.235774	0.290727	0.25781		0.1679	0.499606	0.224155	0.123787	0.179084		0.284922	0.234302	0.163821	0.277271	0.252713	0.363357	0.19715	0.181194	0.237643	0.000700048	0.0023651	5.83416	1	1	0.891868	1	1	0.881779	1	1	0.774675	1	1	0.856801	0.215934	0.286961	-2.8107
ENST00000263368.9	534	ENSG00000090013.11	537	0.327501	0.462977	0.559366	0.313247	0.276349	0.323208	0.539337	0.289321	0.419263	0.550344		0.27281		0.643752	0.367485	0.400808	0.398771	0.231203		0.32506	0.591273	0.36315	0.425166	0.504587	0.378583	0.350689	0.361258	0.715144	1	1	0.546309	1	1	0.558799	1	1	0.787461	1	1	0.532587	1	1	0.597501	6.94191e-07	6.03798e-06	17.9902
ENST00000263955.9	4816	ENSG00000081320.11	4816	0.773028	0.438673	0.515703	0.525282	0.426847	0.853486	0.511916	0.568633		0.542141	0.683953	0.295986			0.672262	0.510653	0.568105	0.725113	0.446562	0.249719	0.349501	0.825335	0.526235	0.490165	0.499782	0.499625	0.376311	0.425554	1	1	1.13551	1	1	0.868096	1	1	0.801163	1	1	0.77859	1	1	0.690187	1	1	0.600366
ENST00000263955.9	5062	ENSG00000081320.11	5062	0.27231	0.0209668	0.27821	0.117704	0.12101	0.0854076	0.346937	0.0374107		0.152757	0.0150597	0.375083			0.0776001	0.268161	0.301174	0.0393276	0.0212179	0.215489	0.340667	0.33011	0.0948018	0.398473	0.0566687	0.369067	0.0865184	0.0585061	1	1	0.307476	1	1	0.673195	1	1	0.755608	1	1	1.19138	1	1	0.520725	1	1	1.00285
ENST00000264192.8	1430	ENSG00000115165.10	1430		0.0258035	0.029484	0.0763022	0.0354869	0.0568126	0.0102052	0.019615	0.0519815	0.1418	0.244504	0.044343		0.00914409	0.139758	0.0467184	0.0525814	0.0371484	0.0226528	0.029261	0.0208658	0.0286107	0.0711149	0.0832915	0.122982	0.0480736		0.051165	1	1	2.08873	1	1	1.03881	1	1	0.878324	1	1	0.653873	1	1	0.373822	1	1	0.396868
ENST00000264824.5	1309	ENSG00000104903.5	1309	0.867597	0.815457	0.606957	0.868765	0.715072	0.75945	0.713901	0.590284	0.79386	0.495188	0.709345	0.684584	0.51814	0.539258	0.7987	0.78367	0.704384	0.573781		0.567228	0.616362	0.570451	0.85385	0.59602	0.681533	0.493471	0.626692	0.630158	0.131482	0.173059	4.64019	1	1	0.849187	1	1	0.858064	1	1	0.670021	0.259076	0.268551	-4.56014	0.041408	0.0852934	-7.05677
ENST00000265462.9	401	ENSG00000126432.14	401	0.240639	0.193139	0.227498	0.386599	0.381081	0.191619	0.15755	0.25205	0.212394	0.175789	0.159195	0.282127		0.226787	0.2519	0.178792	0.203265	0.161466		0.306417	0.203067	0.198227	0.25183	0.159879	0.324877	0.186907	0.255285	0.12871	0.00130627	0.00409258	9.8318	1	1	1.03543	1	1	0.987571	1	1	1.00194	1	1	0.887861	0.30657	0.361442	-3.65378
ENST00000269321.12	1298	ENSG00000141522.12	1298	0.85211	0.511118	0.572541	0.595528	0.677002	0.414534	0.546697	0.229397	0.339817	0.683834	0.35229	0.749044		0.446635	0.80509	0.953615	0.708467	0.569089			0.358308	0.467359	0.563184	0.705435	0.495741			0.424203	0.000478973	0.00172132	-11.4254	1	1	0.521272	1	1	0.571134	1	1	0.578755	1	1	0.168237	1.45561e-05	9.05108e-05	-18.596
ENST00000269321.12	1416	ENSG00000141522.12	1416	0.479178	0.09476	0.18776	0.113371	0.14116	0.131577	0.39523	0.345294	0.123664	0.103306	0.269301	0.31304		0.398889	0.208276	0.174311	0.319797	0.514668			0.660405	0.208186	0.103496	0.130987	0.210191	0.0888635		0.30354	0.800087	0.583042	0.69411	1	1	0.718903	1	1	1.07106	1	1	0.657193	1	1	0.159229	2.61761e-08	2.96508e-07	21.602
ENST00000269321.12	1697	ENSG00000141522.12	1697	0.79676	0.620762	0.671023	0.562347	0.501899	0.649377	0.567381	0.783262	0.38087	0.341002	0.816088	0.482447		0.431603	0.296181	0.189479	0.254089	0.605583			0.610815	0.296269	0.574586	0.606212	0.647538	0.505718		0.438363	2.52929e-08	2.70701e-07	17.5559	1	1	0.8211	1	1	0.880195	1	1	0.769331	1	1	0.335278	0.255513	0.319116	4.66586
ENST00000270776.13	1704	ENSG00000142657.21	2176	0.831015	0.781744	0.422576	0.72363	0.733677	0.533128	0.732306	0.549298	0.611477	0.548487	0.703621	0.617892			0.639227		0.580356	0.873742	0.746301	0.627133	0.821736	0.720598	0.735395	0.775192	0.830572	0.543438	0.679811	0.589481	1	1	1.30566	1	1	1.05803	1	1	1.01695	1	1	1.10125	1	1	0.767191	1	1	0.89371
ENST00000270776.13	1740	ENSG00000142657.21	2212	0.106418	0.27255	0.363659	0.160019	0.1637	0.374941	0.378199	0.215769	0.0610509	0.167614	0.0762728	0.228915		0.22701	0.269886	0.107233	0.260064	0.154373	0.282084	0.156673	0.159181	0.203432	0.477829	0.216752	0.0942364	0.114673	0.25451	0.28739	1.85357e-08	2.10684e-07	-12.1812	1	1	0.756871	1	1	0.857425	0.026216	0.0464422	-6.71605	1	1	0.86633	0.226979	0.296135	4.10334
ENST00000270776.13	1803	ENSG00000142657.21	2275	0.0137571	0.00451185	0.0043066	0.0668191	0.124697	0.00279975	0.115833	0.0131731		0.116574	0.0389832	0.0237945			0.208506		0.0765612	0.0664585	0.434357	0.0518898	0.0846206	0.0492261	0.128195	0.0176154	0.0139916	0.195252	0.0190669	0.0233544	1	1	0.883512	1	1	1.64147	1	1	1.49652	1	1	3.69102	1	1	0.349873	1	1	1.06166
ENST00000270776.13	1838	ENSG00000142657.21	2310	0.301819	0.428553	0.350604	0.572801	0.47493	0.116843	0.490116	0.557804	0.126871	0.535498	0.191159	0.451691			0.462533		0.435834	0.147915	0.800898	0.356387	0.482792	0.289434	0.533143	0.435673	0.22687	0.468813	0.233586	0.351036	1	1	0.766355	1	1	0.906708	1	1	0.902779	1	1	1.47809	1	1	0.475675	1	1	0.890992
ENST00000270792.10	185	ENSG00000142669.15	185	0.0291039	0.0211068	0.0336919	0.030971	0.0188052	0.0248534	0.0840107	0.0725331	0.124326	0.0701377	0.0333834	0.0744245	0.0549806	0.0265182	0.0875396	0.0960833	0.0605329	0.0441414		0.0636925	0.039515	0.0912807	0.115063	0.180245	0.0805417	0.0480113	0.082283	0.0324322	8.68463e-07	6.30393e-06	-3.30906	1	1	0.566487	1	1	0.564282	1	1	0.431647	0.000351703	0.00143157	-3.43063	7.60032e-06	5.14163e-05	-3.50371
ENST00000270792.10	272	ENSG00000142669.15	272	0.251856	0.246993	0.30974	0.295074	0.34406	0.215131	0.206402	0.204186	0.178866	0.338241	0.254435	0.282314	0.255446	0.224893	0.166169	0.134242	0.132487	0.239383		0.393099	0.257142	0.2417	0.205827	0.230524	0.312521	0.297111	0.286118	0.23341	1.17024e-11	2.56102e-10	7.64311	1	1	1.20216	1	1	1.16342	1	1	1.04909	4.13685e-05	0.000224514	6.44075	0.31132	0.364514	1.31716
ENST00000270792.10	287	ENSG00000142669.15	287	0.162365	0.300993	0.298665	0.235135	0.24023	0.344549	0.235987	0.319689	0.337081	0.271931	0.319834	0.193309	0.163411	0.203141	0.366363	0.279352	0.233414	0.282651		0.211559	0.291753	0.245357	0.433819	0.144958	0.383291	0.278585	0.22453	0.290966	6.96658e-05	0.00031238	4.36644	1	1	0.8477	1	1	0.861582	1	1	0.629458	0.959748	0.625885	0.0769131	0.46386	0.460096	-0.917755
ENST00000270792.10	315	ENSG00000142669.15	315	0.096185	0.224905	0.225743	0.0770418	0.166725	0.192981	0.143036	0.123314	0.207346	0.186649	0.0633659	0.142649	0.0797023	0.113829	0.150813	0.185505	0.110091	0.0446552		0.0671763	0.171322	0.114018	0.223263	0.109059	0.0897796	0.13722	0.1158	0.139476	1.66298e-20	1.10835e-18	-7.17798	1	1	0.601513	1	1	0.668698	1	1	0.684648	0.226377	0.242685	-1.44551	0.688476	0.577527	-0.403474
ENST00000270792.10	381	ENSG00000142669.15	381	0.531968	0.438062	0.450369	0.358024	0.492061	0.366101	0.452342	0.389085	0.44866	0.298212	0.514193	0.380413	0.330553	0.44064	0.51009	0.525304	0.489581	0.405867		0.379379	0.332426	0.517901	0.303571	0.402476	0.36681	0.437838	0.533068	0.392226	6.52291e-06	3.76547e-05	-5.3843	1	1	0.860333	1	1	0.873933	1	1	0.740948	0.0693396	0.103496	-3.07662	0.0170118	0.0425164	-3.37521
ENST00000270792.10	425	ENSG00000142669.15	425	0.567929	0.436931	0.44705	0.329166	0.21111	0.539494	0.485206	0.426186	0.435427	0.345677	0.404973	0.449638	0.596808	0.373305	0.432427	0.580112	0.347776	0.798774		0.389868	0.465797	0.457466	0.511528	0.589817	0.498125	0.329906	0.610845	0.365905	0.738319	0.552031	-0.394079	1	1	0.924777	1	1	0.92083	1	1	0.532769	2.10714e-05	0.000124694	7.07653	0.12385	0.19418	-2.13785
ENST00000270792.10	433	ENSG00000142669.15	433	0.131497	0.161361	0.116973	0.15588	0.110482	0.103826	0.13269	0.0893265	0.126884	0.140806	0.117215	0.186129	0.143222	0.189205	0.165936	0.197388	0.0746361	0.128099		0.118676	0.128713	0.107001	0.142904	0.129753	0.157526	0.153576	0.0895004	0.14059	0.00633826	0.0157251	2.32543	1	1	0.924054	1	1	0.972882	1	1	0.852376	0.0980747	0.133067	-1.85878	0.0903943	0.152175	1.66675
ENST00000270792.10	712	ENSG00000142669.15	712	0.175596	0.396538	0.206562	0.305752	0.130617	0.302571	0.233269	0.154612	0.123695	0.203857	0.172805	0.184494	0.183066	0.165109	0.283849	0.282316	0.156755	0.233685	0.125765	0.194126	0.180927	0.175949	0.135002	0.147039	0.254094	0.214081	0.118282	0.121721	1.47028e-10	2.5393e-09	6.378	0.00303913	0.00733999	2.24194	0.0377503	0.0495659	1.46326	0.000326067	0.00104722	-3.79235	0.0660644	0.100059	2.46849	0.246634	0.312841	-1.33377
ENST00000271638.3	116	ENSG00000163191.6	116	0.0354892	0.0414706	0.0342982	0.0386003	0.0223743	0.0145609	0.107195	0.0801707	0.033181	0.0214168	0.0196745	0.0292678	0.017288	0.0193548	0.0890441	0.0255683	0.0196549	0.0528458		0.0614056	0.0957042	0.0176707	0.0350455	0.0858596	0.0353322	0.0258221	0.0181513	0.0448643	0.0360777	0.0648277	-1.01081	1	1	0.646256	1	1	0.870798	1	1	0.447883	0.0115073	0.0261808	-1.89801	2.16262e-05	0.000130046	3.09418
ENST00000271638.3	180	ENSG00000163191.6	180	0.106765	0.0468426	0.0557777	0.108951	0.111972	0.0544343	0.164892	0.0658353	0.101541	0.078384	0.0517427	0.121245	0.0564833	0.134849	0.0921131	0.058026	0.118159	0.0792262		0.0445055	0.101839	0.044688	0.0705979	0.0517577	0.0909049	0.0810436	0.0360881	0.111084	0.0147915	0.0317078	1.53685	1	1	0.93948	1	1	1.13639	1	1	1.05872	0.00238807	0.00687408	-2.78333	6.19713e-11	1.11796e-09	5.75486
ENST00000271638.3	226	ENSG00000163191.6	226	0.169337	0.272715	0.251214	0.3738	0.461439	0.405249	0.135054	0.40998	0.229494	0.31755	0.396517	0.355562	0.3481	0.207608	0.516819	0.298874	0.523267	0.432446		0.369547	0.241275	0.313609	0.282818	0.352358	0.458943	0.424802	0.416582	0.421892	2.46294e-06	1.59089e-05	5.33436	1	1	1.12822	1	1	1.03773	1	1	0.946007	0.0561612	0.0884004	3.50692	2.83494e-19	1.88297e-17	-12.5214
ENST00000271638.3	246	ENSG00000163191.6	246	0.135285	0.143416	0.194542	0.15343	0.193449	0.167474	0.1427	0.130013	0.15214	0.211522	0.147769	0.205847	0.233391	0.0922219	0.249867	0.185695	0.130616	0.196268		0.148515	0.157381	0.224792	0.152009	0.276031	0.170343	0.200807	0.149928	0.174088	0.00105211	0.00339048	-2.98988	1	1	0.899947	1	1	0.869291	1	1	0.823589	0.0397989	0.0688892	-3.02866	4.5071e-05	0.00025199	-4.6949
ENST00000271638.3	255	ENSG00000163191.6	255	0.151115	0.208672	0.172399	0.155499	0.144874	0.102968	0.131782	0.127058	0.229697	0.131042	0.125813	0.112469	0.118631	0.0717159	0.14648	0.267799	0.150071	0.114881		0.152454	0.0869468	0.126856	0.0967519	0.108924	0.107262	0.113295	0.124849	0.0989123	0.0393623	0.0688728	-1.65881	1	1	0.716272	1	1	0.689545	1	1	0.580069	0.0739573	0.108027	-2.33263	4.53541e-05	0.00025199	-4.12833
ENST00000271638.3	270	ENSG00000163191.6	270	0.25751	0.045526	0.0408937	0.119404	0.215608	0.121946	0.110828	0.124034	0.0285841	0.0826591	0.075339	0.202124	0.203285	0.267598	0.0776863	0.118919	0.233518	0.0404548		0.167955	0.160105	0.0728912	0.0834073	0.166049	0.140411	0.133343	0.154774	0.229809	0.130583	0.172109	-1.16401	1	1	1.18245	1	1	1.31957	1	1	1.24146	0.0626389	0.0959868	2.43188	1.16129e-05	7.37796e-05	4.72137
ENST00000271638.3	286	ENSG00000163191.6	286	0.117952	0.0691029	0.0982764	0.236444	0.11348	0.0438003	0.182964	0.0445585	0.134668	0.141448	0.0615421	0.163549	0.0652517	0.181626	0.111621	0.129859	0.0695314	0.0616987		0.104166	0.217461	0.132025	0.0788114	0.272823	0.109848	0.0830428	0.135056	0.111968	0.0207024	0.0420432	1.8648	1	1	0.840936	1	1	1.00232	1	1	0.77121	0.000481069	0.00185661	-4.18333	5.43278e-06	3.87398e-05	4.91754
ENST00000271638.3	291	ENSG00000163191.6	291	0.114461	0.0778845	0.156893	0.283574	0.120727	0.164566	0.234436	0.264491	0.305354	0.0954727	0.180158	0.366366	0.211439	0.117357	0.137587	0.216441	0.145838	0.345664		0.261778	0.216643	0.180997	0.234562	0.169485	0.261347	0.0610029	0.253825	0.0969571	4.28972e-27	6.28986e-25	10.5098	1	1	1.19576	1	1	1.13452	1	1	0.783193	0.000240321	0.00107254	5.51184	0.0714288	0.128858	2.10851
ENST00000271638.3	366	ENSG00000163191.6	366	0.25508	0.429445	0.329305	0.377717	0.262798	0.297514	0.28811	0.332872	0.24718	0.288485	0.263508	0.407382	0.143528	0.337127	0.414868	0.258259	0.308262	0.276795		0.219779	0.332449	0.385993	0.334484	0.431933	0.302141	0.316245	0.284816	0.315304	0.0272403	0.0523479	-2.49255	1	1	0.784884	1	1	0.826388	1	1	0.736841	3.08097e-06	2.43215e-05	-8.3532	0.0192468	0.0466404	-3.4109
ENST00000271638.3	401	ENSG00000163191.6	401	0.138558	0.177929	0.0686726	0.30461	0.141219	0.147171	0.291607	0.0814058	0.191265	0.193192	0.285933	0.234694	0.334369	0.104709	0.105932	0.293133	0.0422035	0.29057		0.0827557	0.251652	0.153566	0.173937	0.182433	0.126069	0.169383	0.186407	0.14183	2.68707e-25	3.03073e-23	9.80006	1	1	1.27796	1	1	1.28715	1	1	0.907705	0.27553	0.280729	1.53855	1.91625e-13	5.09109e-12	8.77753
ENST00000271638.3	409	ENSG00000163191.6	409	0.3689	0.159354	0.20744	0.220071	0.260724	0.220542	0.276999	0.381551	0.219053	0.129431	0.39617	0.307697	0.246309	0.199758	0.261147	0.229837	0.170128	0.244733		0.361083	0.36594	0.211188	0.22954	0.275612	0.26221	0.205988	0.18818	0.274628	0.000406036	0.00147001	3.60254	1	1	1.02481	1	1	1.06334	1	1	0.817123	0.141833	0.176786	2.40906	1.08816e-05	6.9813e-05	5.86239
ENST00000271638.3	431	ENSG00000163191.6	431	0.0515982	0.0941634	0.0667081	0.0865223	0.0846306	0.0435404	0.0642405	0.0586148	0.0917438	0.105267	0.0690149	0.0753697	0.0745154	0.106895	0.0819557	0.0278108	0.0895573	0.0910587		0.0371176	0.0897957	0.0542071	0.0830399	0.0643559	0.105743	0.06908	0.0737985	0.0788694	0.0217769	0.0439212	1.51649	1	1	0.932532	1	1	0.99266	1	1	0.790821	0.00895963	0.0213494	-2.52444	0.733691	0.59691	0.2812
ENST00000271638.3	556	ENSG00000163191.6	556	0.0878439	0.347562	0.0489419	0.0362601	0.0287875	0.187008	0.109458	0.117338	0.0103961	0.0978202	0.0200327	0.646624			0.0584183	0.0458672	0.00994834	0.0343112		0.0101748	0.360878	0.011362	0.0171359	0.0288935	0.0113061		0.020517	0.474577	0.00011033	0.000466205	-4.62203	1	1	1.12875	1	1	1.65049	1	1	2.29855	1	1	0.740873	1	1	3.21572
ENST00000272102.10	1101	ENSG00000143761.17	1101	0.0369065	0.142449	0.0856424	0.146184	0.0687885	0.0205797	0.0763534	0.0312194	0.0260015	0.0340046	0.0783384	0.0278386		0.0460638	0.0202016	0.0345451	0.0445284	0.0887392		0.28591	0.111476	0.0514412	0.0511768	0.0382108	0.0925447		0.0876101	0.0244729	8.34876e-06	4.67232e-05	5.87289	1	1	1.50343	1	1	1.45252	1	1	0.486111	1	1	1.98264	0.307182	0.361442	1.64029
ENST00000272102.10	1456	ENSG00000143761.17	1456	0.0347378	0.0806403	0.0469512	0.072056	0.0241719	0.00900476	0.0159401	0.131643	0.0879346	0.0143155	0.0260865	0.028724		0.0414399	0.0257999	0.0360533	0.0713136	0.0657528		0.0262246	0.00854098	0.0945645	0.0222123	0.111877	0.0806382	0.308575	0.01167	0.0212029	0.879075	0.615841	0.19008	1	1	0.861301	1	1	0.732175	1	1	1.43054	1	1	0.185607	0.000445159	0.00183235	-5.19181
ENST00000272102.10	1615	ENSG00000143761.17	1615	0.0223678	0.0962815	0.0485054	0.108019	0.0562017	0.0427064	0.265463	0.0853548	0.0384576	0.0515852	0.071337	0.19275		0.17633	0.108297	0.0788935	0.046685	0.0585183	0.167629	0.0668162	0.0892713	0.159751	0.0523324	0.111153	0.119849	0.0504841	0.42158	0.150932	0.0170538	0.0358244	3.0443	1	1	1.50711	1	1	1.69887	0.0803578	0.115722	2.38213	1	1	1.771	4.63594e-08	4.90886e-07	10.9667
ENST00000272102.10	1649	ENSG00000143761.17	1649	0.0417557	0.0492869	0.047695	0.0394857	0.0491259	0.0182032	0.0576414	0.0611844	0.0270195	0.0489772	0.065352	0.0876056		0.0949455	0.0414509	0.0406964	0.0262898	0.0465229	0.0360798	0.0214578	0.0331367	0.0262375	0.0330782	0.0736771	0.112332	0.102112	0.0431186	0.040759	0.000561595	0.00196526	3.72113	1	1	1.20112	1	1	1.22917	0.13389	0.171757	1.62706	1	1	0.480022	0.38777	0.416024	1.19469
ENST00000272102.10	1694	ENSG00000143761.17	1694	0.446917	0.687459	0.656635	0.514554	0.630833	0.671154	0.553965	0.662327	0.577593	0.447195	0.785446	0.656391		0.725203	0.587644	0.589222	0.588928	0.461376	0.458569	0.467965	0.751352	0.568714	0.772173	0.6746	0.749236	0.586523	0.602617	0.607654	0.00149129	0.00456498	6.78375	1	1	0.907053	1	1	0.95285	0.852513	0.585499	0.443858	1	1	0.719785	0.114553	0.183541	4.88356
ENST00000272102.10	372	ENSG00000143761.17	372		0.371511		0.398192	0.202343	0.534726	0.265858		0.415108		0.189534	0.123902		0.25316		0.405588	0.50256	0.400821			0.383837	0.706546	0.221253	0.570421	0.497336			0.120235	1	1	1.39607	1	1	0.735003	1	1	0.791566	1	1	0.306527	1	1	0.502407	1	1	0.961254
ENST00000272102.10	606	ENSG00000143761.17	606		0.69054		0.729006	0.80455	0.889794	0.616815	0.730253	0.337492		0.696678	0.748792		0.651529		0.789744	0.538854	0.824712			0.479107	0.848291	0.514926	0.663391	0.775921		0.750662	0.732051	1	1	1.77549	1	1	1.21641	1	1	1.27598	1	1	0.91132	1	1	0.962428	1	1	1.45468
ENST00000273550.12	132	ENSG00000167996.16	4699	0.726083	0.502887	0.435341	0.566198	0.144333	0.44116	0.403373	0.588558	0.501252	0.55417	0.399728	0.43342	0.314872	0.320479	0.414425	0.551914	0.300718	0.529665		0.576934	0.302783	0.607042	0.470973	0.529367	0.654064	0.427373	0.386625	0.491117	1.68085e-09	2.48947e-08	9.78952	1	1	0.788385	1	1	0.7754	1	1	0.48771	0.107208	0.143098	-4.41351	2.94076e-08	3.25543e-07	-11.9639
ENST00000273550.12	243	ENSG00000167996.16	4810	0.241299	0.317245	0.163692	0.436515	0.347375	0.37375	0.0970052	0.26858	0.27202	0.319705	0.183669	0.218185	0.573973	0.155239	0.369755	0.416685	0.359241	0.36638		0.394639	0.251438	0.291888	0.4399	0.311238	0.310293	0.36023	0.246007	0.20576	0.411394	0.389671	1.18306	1	1	1.01055	1	1	0.898998	1	1	0.736459	0.100108	0.135122	4.08263	1.07851e-13	3.03069e-12	-13.5683
ENST00000273550.12	255	ENSG00000167996.16	4822	0.341818	0.4744	0.174055	0.341698	0.280143	0.216442	0.126688	0.318902	0.244849	0.447034	0.227185	0.236361	0.176037	0.200724	0.350456	0.40056	0.161293	0.444875		0.405552	0.255913	0.263955	0.186668	0.399237	0.31327	0.325041	0.251036	0.216974	0.352921	0.349173	1.3512	1	1	0.855021	1	1	0.800763	1	1	0.670869	0.151454	0.185233	-3.45758	1.41642e-08	1.6965e-07	-10.6365
ENST00000273550.12	360	ENSG00000167996.16	4927	0.119232	0.13735	0.0657575	0.148224	0.13633	0.109119	0.155419	0.126599	0.236295	0.112058	0.12559	0.115723	0.165473	0.157703	0.136491	0.137225	0.159044	0.119896		0.114013	0.245908	0.120594	0.137587	0.194101	0.102635	0.335803	0.150914	0.18518	0.00875475	0.020506	-2.69939	1	1	0.965159	1	1	1.05565	1	1	1.04829	0.302377	0.29781	-1.83119	0.0013125	0.00477086	4.89646
ENST00000273550.12	432	ENSG00000167996.16	4999	0.0901786	0.103852	0.134163	0.126444	0.0954601	0.0853708	0.0726573	0.0936138	0.103228	0.0789995	0.100389	0.0768975	0.0368669	0.0877469	0.124096	0.0768744	0.0815983	0.0678362		0.0706638	0.0668558	0.11388	0.0773145	0.149408	0.0942227	0.075365	0.071716	0.0625612	0.467241	0.422639	-0.676149	1	1	0.734378	1	1	0.727906	1	1	0.605577	0.0229051	0.0455488	-3.429	0.00202918	0.00691172	-3.68121
ENST00000273550.12	477	ENSG00000167996.16	5044	0.145712	0.0700903	0.084303	0.0851393	0.248315	0.0933257	0.11179	0.129632	0.0312975	0.104857	0.105997	0.0655731	0.0892013	0.307579	0.0606159	0.128621	0.25416	0.111525		0.159911	0.0699077	0.109771	0.0959264	0.246253	0.0821635	0.0688484	0.134181	0.0992159	4.89169e-07	3.79497e-06	-5.65563	1	1	0.851457	1	1	0.940644	1	1	0.785779	0.264939	0.27244	-2.22108	0.13993	0.210957	-2.50991
ENST00000273550.12	559	ENSG00000167996.16	5126	0.608258	0.593325	0.460913	0.681634	0.35045	0.335353	0.483837	0.521273	0.621807	0.613425	0.656899	0.615637	0.507019	0.473222	0.578633	0.578254	0.418101	0.609458		0.505614	0.627176	0.543714	0.647154	0.711701	0.667927	0.395238	0.401489	0.533505	5.04182e-09	6.52217e-08	9.26444	1	1	0.830374	1	1	0.853084	1	1	0.592176	2.73278e-08	3.65079e-07	-15.2665	0.221241	0.291191	-2.65812
ENST00000273550.12	568	ENSG00000167996.16	5135	0.0599519	0.112177	0.0970256	0.104545	0.050174	0.0920216	0.0384861	0.148743	0.128407	0.0538193	0.0715167	0.120425	0.0661458	0.0632542	0.0700406	0.0617735	0.0409725	0.0590839		0.0613966	0.0855982	0.0810738	0.0491419	0.114313	0.207891	0.209576	0.0552526	0.111412	8.67517e-13	2.19312e-11	7.08547	1	1	1.07921	1	1	1.02963	1	1	1.12098	0.248704	0.259674	-1.62224	0.380619	0.411591	-0.999162
ENST00000273550.12	603	ENSG00000167996.16	5170	0.0912397	0.132376	0.161075	0.131705	0.130817	0.151594	0.106317	0.138669	0.149218	0.12291	0.132925	0.158797	0.364643	0.0985926	0.124682	0.11021	0.119105	0.145568		0.169944	0.15049	0.112533	0.186414	0.122475	0.163205	0.0417154	0.214011	0.102369	0.0353724	0.0637948	2.22069	1	1	1.14897	1	1	1.08028	1	1	0.632748	0.00054075	0.00204157	6.39696	0.445355	0.449738	-1.04329
ENST00000273550.12	614	ENSG00000167996.16	5181	0.071045	0.0369777	0.0685003	0.0907618	0.0522188	0.0462023	0.0755975	0.045732	0.0800248	0.0582159	0.0624968	0.0495522	0.0651593	0.0611286	0.0491339	0.0603558	0.0559017	0.0506729		0.0725449	0.0659109	0.0564545	0.0556779	0.0844604	0.104173	0.0666442	0.113422	0.0251	0.000128723	0.000536197	3.10399	1	1	1.0711	1	1	1.03974	1	1	0.699321	0.281349	0.282343	1.3975	0.848705	0.643907	-0.1885
ENST00000273550.12	668	ENSG00000167996.16	5235	0.173738	0.190074	0.29434	0.17973	0.174663	0.166558	0.202233	0.179212	0.226036	0.110994	0.0775863	0.334195	0.160555	0.346637	0.140129	0.157122	0.325472	0.279728		0.168174	0.255657	0.133524	0.193804	0.187487	0.167488	0.280816	0.185992	0.366776	0.0124175	0.0277551	-3.05691	1	1	0.940982	1	1	1.08571	1	1	1.02469	0.177125	0.205991	-2.81483	6.27018e-06	4.32182e-05	8.02099
ENST00000273550.12	741	ENSG00000167996.16	5308	0.149674	0.0673922	0.28249	0.250162	0.342162	0.334688	0.414134	0.515737	0.163902	0.411866	0.22942	0.215106	0.0579541	0.074716	0.403684	0.381571	0.2099	0.146992		0.379413	0.211038	0.234226	0.47171	0.192579	0.284444	0.0628639	0.49993	0.343253	0.0972823	0.139517	-2.28108	1	1	0.804405	1	1	0.827814	1	1	0.533871	0.000332176	0.00137355	8.70927	0.974602	0.684678	0.0598181
ENST00000274242.10	217	ENSG00000145592.14	217	0.550666	0.509073	0.470866	0.549316	0.351377	0.416928	0.480522	0.508968	0.391944	0.455855	0.409438	0.520614		0.390478	0.547054	0.484205	0.318526	0.496644	0.447896	0.488124	0.459289	0.353672	0.446601	0.57465	0.419424	0.319335	0.5415	0.433059	0.577013	0.479646	-0.787094	1	1	0.883914	1	1	0.89859	0.00225267	0.00568163	-5.21181	1	1	0.773271	0.47614	0.464843	-1.20753
ENST00000274242.10	280	ENSG00000145592.14	280	0.0940562	0.129046	0.122044	0.106995	0.0913676	0.0773688	0.0916013	0.0820886	0.132426	0.145932	0.0866403	0.168316	0.0451565	0.168767	0.175775	0.203461	0.125722	0.111285	0.185525	0.0766813	0.123618	0.124424	0.16007	0.103493	0.151888	0.0695591	0.0609626	0.126194	0.779926	0.572361	-0.272603	0.00303428	0.00733999	-2.17003	0.0023888	0.00468157	-2.0806	0.297925	0.307162	-1.24574	8.85418e-09	1.24679e-07	-6.35	0.135654	0.206267	-1.75532
ENST00000282388.4	3463	ENSG00000152518.8	3463		0.312902	0.29272	0.427393	0.290198		0.331882		0.18407	0.224873	0.0478756			0.246953		0.22755	0.211419	0.454165			0.359179	0.203507	0.274395	0.191014	0.491449		0.373011	0.0656436	1	1	2.00836	1	1	0.981927	1	1	1.0911	1	1	0.410184	1	1	0.527236	1	1	1.41863
ENST00000282388.4	3543	ENSG00000152518.8	3543		0.406503	0.371569	0.622811	0.34007		0.435462		0.784765	0.450231	0.433327			0.0539814		0.418638	0.53809	0.395608			0.599454	0.582648	0.515421	0.672839	0.735244		0.583232	0.5774	1	1	1.38397	1	1	0.656082	1	1	0.755677	1	1	0.215202	1	1	0.369079	1	1	1.05446
ENST00000289902.2	241	ENSG00000158869.11	302	0.214519	0.222349	0.430415	0.270124	0.304239	0.180175	0.291013	0.157471	0.390089	0.247143	0.135719	0.216441		0.212331	0.298728	0.140427	0.343266	0.25733		0.196275	0.276206	0.375312	0.494502	0.269981	0.182713	0.241114	0.261633	0.359632	1.47204e-10	2.5393e-09	-9.99196	1	1	0.626573	1	1	0.708305	1	1	0.637627	1	1	0.53408	0.493558	0.475073	-1.49041
ENST00000289902.2	584	ENSG00000158869.11	645	0.843825	0.740229	0.950652	0.77571	0.406554	0.822257	0.701901	0.939515	0.818304	0.820869	0.487664	0.541187			0.590383	0.943896	0.746456	0.711661		0.551628	0.832243	0.923587	0.505711	0.720838	0.500125	0.804725	0.869165	0.51301	1.71024e-13	4.73143e-12	-17.0701	1	1	0.677965	1	1	0.669341	1	1	0.550843	1	1	0.705046	1	1	0.643472
ENST00000289902.2	68	ENSG00000158869.11	129	0.291775	0.42696	0.197019	0.181655	0.226256	0.309347	0.248211	0.375621	0.340627	0.315288	0.120507	0.33106		0.201661	0.235949	0.28278	0.285409	0.420416		0.129886	0.268615	0.324798	0.4151	0.28303	0.229144	0.238173	0.342122	0.463112	1.23428e-07	1.11029e-06	-8.71254	1	1	0.669933	1	1	0.737245	1	1	0.632285	1	1	0.62105	0.770957	0.612258	-0.661265
ENST00000294507.4	1163	ENSG00000162511.8	1163	0.0337105	0.0462804	0.0770735	0.137896	0.171766	0.184033	0.316043	0.0839653	0.197466	0.218912	0.0334811	0.196766		0.106515	0.0962592	0.0385143	0.241831	0.0639929	0.436301	0.0722754	0.233015	0.0583396	0.113527	0.0843919	0.0593448	0.364675	0.0705114	0.274215	1.46574e-08	1.70569e-07	-5.32507	1	1	1.38811	1	1	1.58155	1.25127e-06	6.49531e-06	6.94347	1	1	0.759886	1.43384e-19	1.04759e-17	13.0424
ENST00000294507.4	1209	ENSG00000162511.8	1209	0.0105335	0.00646476	0.00896479	0.0328923	0.00496802	0.0084784	0.0114879	0.00553775	0.00824018	0.00650781	0.0116398	0.0113491		0.00349514	0.0232265	0.00647165	0.00549169	0.0176681		0.00181447	0.015828	0.0134402	0.0179152	0.00418112	0.0251267	0.00431795	0.0419516	0.030732	7.4985e-05	0.000331903	1.66577	1	1	1.36958	1	1	1.42177	1	1	0.529216	1	1	1.33989	0.0866544	0.147527	0.744544
ENST00000294507.4	1455	ENSG00000162511.8	1455	0.229363	0.325025	0.243448	0.290239	0.14667	0.25903	0.382021	0.241152	0.373196	0.315566	0.362527	0.25888		0.262214	0.213007	0.327478	0.360656	0.354516		0.209514	0.500491	0.225914	0.391498	0.348567	0.270655	0.235441	0.222824	0.318838	0.27589	0.299428	-1.67709	1	1	0.726117	1	1	0.849932	1	1	0.534921	1	1	0.576962	0.000191011	0.000864128	6.90132
ENST00000294507.4	1491	ENSG00000162511.8	1491	0.254283	0.268626	0.376526	0.271711	0.240572	0.188324	0.207784	0.249605	0.258382	0.316774	0.304166	0.261661	0.210517	0.243437	0.333677	0.434947	0.191532	0.191107		0.152136	0.312979	0.28131	0.265126	0.28433	0.156126	0.218512	0.436884	0.213307	2.7154e-05	0.000134966	-5.7035	1	1	0.748685	1	1	0.770079	1	1	0.615124	0.263242	0.271587	-2.41683	0.0443014	0.0894132	-3.27377
ENST00000294507.4	1549	ENSG00000162511.8	1549	0.324342	0.399789	0.449802	0.242977	0.247321	0.26818	0.301677	0.143233	0.352303	0.229845	0.191517	0.336819	0.0987806	0.295627	0.298507	0.218333	0.201161	0.197311		0.197715	0.271838	0.413737	0.33535	0.328802	0.1973	0.246206	0.371466	0.219717	5.56637e-11	1.04638e-09	-9.073	1	1	0.702422	1	1	0.747818	1	1	0.674128	0.161012	0.193739	-3.05594	0.0564024	0.107595	-3.18354
ENST00000294507.4	1868	ENSG00000162511.8	1868	0.467476	0.432617	0.449304	0.384597	0.566012	0.400081	0.515135	0.447799	0.586711	0.543905	0.403219	0.420203	0.561319	0.334064	0.382808	0.371329	0.375978	0.618274		0.550658	0.599221	0.48778	0.599854	0.538812	0.338729	0.27165	0.51934	0.353354	6.69275e-07	5.0068e-06	-7.68642	1	1	0.8856	1	1	0.901927	1	1	0.663854	0.900313	0.603221	0.279863	0.868285	0.651195	0.298074
ENST00000294507.4	1921	ENSG00000162511.8	1921	0.401218	0.167936	0.148805	0.168408	0.268138	0.204107	0.191474	0.323524	0.185042	0.230682	0.209711	0.308512	0.412418	0.253521	0.275465	0.172594	0.328376	0.188764	0.153516	0.195933	0.164041	0.19661	0.299114	0.193063	0.300938	0.4228	0.323024	0.266405	0.121008	0.162184	-1.93433	0.563629	0.403839	0.568344	0.63107	0.402476	-0.435755	0.00102861	0.00288803	4.79605	0.660937	0.50418	-0.781474	0.0125455	0.032853	-3.56033
ENST00000294507.4	288	ENSG00000162511.8	288	0.290737	0.359022	0.198822	0.320476	0.360052	0.399925	0.275853	0.365842	0.455539	0.241815	0.196277	0.358508		0.335405	0.429065	0.432064	0.169935	0.186692		0.330578	0.324273	0.301439	0.465028	0.407721	0.271973		0.335538	0.426086	0.000544312	0.00191852	-5.76065	1	1	0.670391	1	1	0.750839	1	1	0.523601	1	1	0.776804	0.5473	0.506901	1.2297
ENST00000294507.4	333	ENSG00000162511.8	333	0.0599321	0.0638026	0.0562987	0.136357	0.0725869	0.100717	0.0899033	0.0325763	0.163543	0.0571058	0.0654059	0.0876488		0.128869	0.0483924	0.0449097	0.0378449	0.176661		0.0356015	0.127922	0.0606071	0.0206243	0.0675014	0.146458		0.0873591	0.0651749	1.14079e-14	3.98262e-13	8.32823	1	1	1.27436	1	1	1.38893	1	1	0.674072	1	1	0.940956	0.000160126	0.000745166	4.36299
ENST00000294507.4	456	ENSG00000162511.8	456	0.0949108	0.106112	0.183279	0.278865	0.298486	0.217467	0.176942	0.156432	0.211361	0.0935324	0.195543	0.150244		0.218963	0.169904	0.11276	0.204152	0.222033		0.0675339	0.194024	0.12815	0.0847495	0.161503	0.214928		0.106541	0.178317	8.14272e-07	5.96968e-06	7.41731	1	1	1.02624	1	1	1.10725	1	1	0.788699	1	1	0.688183	0.0569555	0.108367	3.33701
ENST00000294507.4	476	ENSG00000162511.8	476	0.0821571	0.0859089	0.109592	0.254964	0.256635	0.248097	0.340764	0.152156	0.120395	0.106062	0.236261	0.214983		0.244403	0.292514	0.205199	0.189865	0.126089		0.184015	0.227539	0.10563	0.138855	0.200242	0.27382		0.289893	0.190693	5.0709e-09	6.52217e-08	8.58445	1	1	1.1656	1	1	1.29495	1	1	0.791051	1	1	1.21103	1.69613e-07	1.58876e-06	9.20187
ENST00000294507.4	687	ENSG00000162511.8	687	0.491478	0.465105	0.486839	0.59637	0.517363	0.710607	0.630758	0.544871	0.681552	0.69697	0.50441	0.413477		0.574848	0.509207	0.576213	0.647143	0.651551		0.583806	0.532486	0.642802	0.641609	0.498981	0.666231		0.67342	0.566424	0.00189249	0.00556091	4.95594	1	1	0.772543	1	1	0.830525	1	1	0.405726	1	1	0.857722	0.9686	0.682101	0.0764647
ENST00000294507.4	773	ENSG00000162511.8	773	0.129162	0.0586714	0.0451831	0.089873	0.0590066	0.217874	0.0769373	0.0676835	0.129427	0.0461627	0.110566	0.100101		0.118444	0.198953	0.0708745	0.0407741	0.0487709		0.0888764	0.258322	0.144191	0.0603341	0.158633	0.0868006		0.104393	0.085001	0.801758	0.583418	-0.27563	1	1	0.78802	1	1	0.942328	1	1	0.415046	1	1	1.0725	0.00307406	0.00991599	4.23159
ENST00000294507.4	817	ENSG00000162511.8	817	0.236289	0.189247	0.215174	0.105206	0.150418	0.286308	0.282588	0.218857	0.175903	0.169363	0.18108	0.197426		0.158535	0.218504	0.240458	0.171549	0.138193		0.127339	0.175605	0.154189	0.182171	0.185679	0.160244	0.247503	0.113752	0.240253	0.0019449	0.00569208	-4.05083	1	1	0.724307	1	1	0.815878	1	1	0.757636	1	1	0.671167	0.0113702	0.0300988	4.27201
ENST00000294507.4	932	ENSG00000162511.8	932	0.646538	0.735118	0.82166	0.88516	0.914235	0.791004	0.630828	0.796194	0.534435	0.568545	0.813411	0.723545		0.671753	0.834797	0.720626	0.673371	0.639165	0.322309	0.699147	0.701148	0.748639	0.683341	0.69831	0.753561	0.439809	0.470973	0.737314	1.07536e-09	1.71386e-08	8.60754	1	1	0.880725	1	1	0.903499	1.4977e-14	2.3879e-13	13.7335	1	1	0.695305	0.367046	0.403235	-1.61498
ENST00000295317.4	1367	ENSG00000163162.9	5749		0.733374	0.896898	0.696655	0.687485	0.843942	0.62064	0.935933		0.591524	0.839852	0.787551		0.597913	0.483104	0.950269	0.810918	0.860544		0.814844	0.561719	0.545918	0.777794	0.907227	0.932945		0.891425	0.65035	1	1	1.3088	1	1	0.963617	1	1	0.961541	1	1	0.579737	1	1	1.00232	1	1	0.955314
ENST00000295317.4	1460	ENSG00000163162.9	5842		0.535987	0.566342	0.841754	0.718674	0.184332	0.58663	0.472057		0.563079	0.758563	0.563652		0.623062	0.491579	0.565824	0.681608	0.781157		0.634784	0.586897	0.625897	0.634356	0.787473	0.767289	0.350989	0.520312	0.814	1	1	1.59453	1	1	1.0333	1	1	1.10548	1	1	0.827106	1	1	0.678283	1	1	1.322
ENST00000295317.4	1598	ENSG00000163162.9	5980		0.443955	0.316899	0.775299	0.123884	0.354758	0.162394	0.442986		0.400691	0.265195	0.208881		0.643404	0.469288	0.2265	0.439115	0.410367		0.105077	0.22602	0.504021	0.265294	0.427625	0.410153	0.0312474	0.470382	0.15923	1	1	1.41832	1	1	0.801561	1	1	0.828102	1	1	0.277422	1	1	0.70894	1	1	0.907725
ENST00000295317.4	1793	ENSG00000163162.9	6175		0.219512	0.273806	0.0473624	0.0913383	0.0433641	0.0469399	0.187618		0.222837	0.0642948	0.0859083		0.149946	0.176575	0.0896086	0.0723742	0.034305	0.18077	0.157257	0.115419	0.381572	0.227733	0.0961652	0.0475884	0.193905	0.129364	0.0327361	1	1	0.298107	1	1	0.552139	1	1	0.546962	1	1	0.850068	1	1	0.508243	1	1	0.531432
ENST00000295683.3	1338	ENSG00000163464.8	1338	0.896738	0.830982	0.738465	0.852838	0.804056	0.926402	0.810944	0.906676	0.866583	0.798958	0.85112	0.779715		0.783602	0.954013	0.949727	0.595221	0.895058		0.802235	0.80108	0.8533	0.617974	0.874452	0.869956		0.94602	0.865781	0.00100227	0.00325851	6.08293	1	1	0.781881	1	1	0.83391	1	1	0.480752	1	1	0.811889	0.475629	0.464843	1.76186
ENST00000295683.3	1408	ENSG00000163464.8	1408	0.568534	0.840739	0.505194	0.569039	0.596154	0.512317	0.560764	0.65884	0.83424	0.571651	0.555256	0.591861		0.770737	0.628497	0.578544	0.686862	0.495032		0.542881	0.864085	0.666642	0.557287	0.645186	0.644206		0.482154	0.768585	0.00659609	0.0161462	-6.10864	1	1	0.644376	1	1	0.770426	1	1	0.460339	1	1	0.595702	0.0326251	0.0715813	5.99388
ENST00000295683.3	1448	ENSG00000163464.8	1448	0.410181	0.265307	0.293738	0.158176	0.287972	0.358933	0.317277	0.276419	0.222775	0.21195	0.232074	0.472457		0.195511	0.243908	0.435655	0.379597	0.318096		0.398212	0.267749	0.23614	0.381139	0.404345	0.327779		0.412523	0.379194	0.00262615	0.00749149	-6.27636	1	1	0.788647	1	1	0.822744	1	1	0.606539	1	1	0.93296	0.421288	0.435363	-2.23497
ENST00000295683.3	1639	ENSG00000163464.8	1639	0.256009	0.522915	0.361992	0.417597	0.477766	0.512921	0.30292	0.461041	0.402193	0.336458	0.540019	0.249678		0.391621	0.445717	0.245163	0.190112	0.593602		0.341079	0.283295	0.126723	0.500156	0.430035	0.686774	0.265898	0.186979	0.493548	2.55765e-30	5.3574e-28	24.6779	1	1	0.99855	1	1	1.00684	1	1	0.696509	1	1	0.729911	0.578883	0.525723	1.52373
ENST00000295683.3	1790	ENSG00000163464.8	1790	0.186466	0.219514	0.273533	0.299422	0.325237	0.204766	0.248404	0.221282	0.237118	0.172293	0.23527	0.156955		0.300048	0.25041	0.274313	0.209717	0.303086		0.208641	0.300243	0.146967	0.294964	0.192879	0.31354	0.222403	0.360323	0.231955	5.87463e-05	0.000269516	8.7436	1	1	0.981411	1	1	1.03854	1	1	0.788887	1	1	0.866293	0.0472922	0.0942775	5.42235
ENST00000295683.3	1844	ENSG00000163464.8	1844	0.174535	0.121047	0.195767	0.0699876	0.105174	0.089747	0.10409	0.182211	0.170797	0.109114	0.161291	0.250847		0.123482	0.143371	0.210409	0.127732	0.0588344		0.144545	0.215595	0.145366	0.120156	0.265797	0.144972	0.0420298	0.200248	0.225887	0.00238525	0.00684424	-4.5819	1	1	0.644701	1	1	0.738721	1	1	0.607309	1	1	0.662981	0.874883	0.651588	0.334888
ENST00000295683.3	2148	ENSG00000163464.8	2148	0.0487831	0.27702	0.122076	0.0328577	0.0685033	0.0566877	0.0836664	0.0161049	0.0305323	0.108824	0.0481789	0.0233107			0.0232228	0.0342938	0.0520641	0.111063			0.194791	0.023003	0.0159832	0.170623	0.248619	0.020426		0.204515	0.00145303	0.00449477	5.90814	1	1	0.660842	1	1	0.888279	1	1	0.364996	1	1	0.184344	1	1	1.57059
ENST00000295683.3	668	ENSG00000163464.8	668		0.122864		0.106255	0.137849		0.286037	0.0910705	0.0456796		0.210523	0.0967557		0.0638982	0.259277	0.0927941	0.0756896	0.0658622		0.0393046	0.199634	0.147843	0.170654	0.195833	0.059456			0.119659	1	1	1.10367	1	1	0.595825	1	1	0.864543	1	1	0.58568	1	1	0.0981221	1	1	1.6707
ENST00000295683.3	86	ENSG00000163464.8	86		0.320154		0.325826	0.152431		0.15489	0.466047	0.0508176		0.365397	0.0915146		0.0977841	0.124673	0.0908279	0.212715	0.459985			0.0924832	0.121093		0.139185	0.363397			0.189039	1	1	2.97855	1	1	1.15276	1	1	1.1272	1	1	0.479732	1	1	0	1	1	1.05052
ENST00000295683.3	895	ENSG00000163464.8	895	0.250673	0.550498	0.44877	0.489537	0.423722	0.232183	0.596146	0.441989	0.650208		0.350498	0.590885		0.162705	0.326167	0.273347	0.312048	0.421023			0.295333	0.429577	0.360128	0.313351	0.630136		0.587874	0.435225	1	1	1.30225	1	1	0.855191	1	1	0.897789	1	1	0.698644	1	1	0.564679	1	1	1.02559
ENST00000297290.4	372	ENSG00000164713.10	29679	0.359879	0.383911	0.46619	0.573938	0.477261	0.467708	0.217791	0.114423	0.56087	0.482184	0.245572	0.529969		0.490855	0.24698	0.346174	0.315235	0.339202		0.215858	0.238165	0.276225	0.323188	0.305606	0.393513	0.403415	0.428872	0.296749	0.000623385	0.0021507	7.77191	1	1	0.974752	1	1	0.954144	1	1	1.01221	1	1	0.798235	0.154009	0.226175	-4.78074
ENST00000297290.4	578	ENSG00000164713.10	29885	0.892733	0.91857	0.751865	0.923475	0.812779	0.92993	0.70942	0.973244	0.984133	0.939448	0.936414	0.884592		0.836657	0.954351	0.897646	0.822198	0.965583		0.858206	0.837977	0.871099	0.860172	0.923636	0.94404	0.917111	0.914259	0.899356	3.33869e-05	0.000161564	5.60111	1	1	0.842183	1	1	0.859882	1	1	0.726979	1	1	0.751424	0.00913298	0.0248983	-6.55339
ENST00000297290.4	601	ENSG00000164713.10	29908	0.129704	0.216745	0.536595	0.272446	0.628787	0.320454	0.315327	0.236374	0.426776	0.278207	0.34117	0.179589		0.332845	0.403071	0.344241	0.316804	0.57248		0.449746	0.226875	0.45989	0.209863	0.362062	0.45423	0.414241	0.43271	0.252254	0.000352672	0.00129927	8.47626	1	1	1.03712	1	1	0.993504	1	1	0.935597	1	1	0.920516	0.0696061	0.126822	-6.23673
ENST00000298289.7	376	ENSG00000165502.7	376	0.875284	0.736095	0.795208	0.819235	0.938162	0.886114	0.799794	0.836196	0.832784	0.754067		0.868581		0.86576	0.912632	0.802495	0.791732	0.901763	0.942491		0.833862	0.869535	0.869188	0.858396	0.858214	0.944803	0.883557	0.879687	1	1	0.778935	1	1	0.809667	1	1	0.862377	0.000412945	0.0012802	10.2326	1	1	0.534449	0.362825	0.401381	2.7807
ENST00000302182.8	161	ENSG00000170315.14	454	0.284327	0.38268	0.32172	0.498193	0.352947	0.320321	0.506422	0.339261	0.334419	0.434794	0.336656	0.464822	0.620679	0.492569	0.252442	0.34916	0.436053	0.278235		0.272453	0.418231	0.350457	0.401059	0.526963	0.360607	0.480775	0.387137	0.518	0.1415	0.181997	1.63379	1	1	0.990822	1	1	1.07199	1	1	0.882697	0.791242	0.562408	0.349714	1.65753e-21	1.42474e-19	9.78674
ENST00000302182.8	272	ENSG00000170315.14	565	0.469752	0.401398	0.427612	0.273832	0.329726	0.261094	0.307799	0.268693	0.297786	0.332476	0.370636	0.294365	0.433526	0.394872	0.346528	0.297858	0.377734	0.310947		0.280081	0.441862	0.351344	0.346647	0.445226	0.318412	0.339328	0.240294	0.37361	8.47158e-06	4.70514e-05	-4.8933	1	1	0.791244	1	1	0.854399	1	1	0.662439	1.12455e-07	1.22063e-06	-6.86866	0.0605815	0.113638	1.8917
ENST00000302182.8	352	ENSG00000170315.14	645	0.0487256	0.120431	0.105181	0.200365	0.245206	0.198459	0.233353	0.139469	0.164274	0.229434	0.0975539	0.102523	0.144059	0.187006	0.156386	0.220007	0.231716	0.0994665		0.115262	0.402451	0.117639	0.183587	0.242129	0.12022	0.352175	0.163176	0.189863	0.000759649	0.00255469	-2.92949	1	1	0.938481	1	1	1.09157	1	1	1.07184	0.324319	0.312336	-1.03766	4.84852e-28	6.44078e-26	9.6526
ENST00000302182.8	389	ENSG00000170315.14	682	0.506996	0.499245	0.474401	0.388123	0.473461	0.428621	0.506942	0.398344	0.493809	0.370745	0.408991	0.555175	0.561785	0.603234	0.308548	0.446265	0.416031	0.382391		0.257609	0.449293	0.399982	0.435542	0.371913	0.610189	0.722055	0.406631	0.355679	5.34791e-07	4.10547e-06	5.71345	1	1	1.01429	1	1	1.04116	1	1	1.02543	0.431065	0.379373	-1.05396	6.60113e-15	2.41146e-13	8.12057
ENST00000302182.8	500	ENSG00000170315.14	793	0.315324	0.271725	0.327602	0.274532	0.345768	0.193779	0.250861	0.287387	0.35989	0.317575	0.213498	0.388795	0.39834	0.305185	0.351603	0.210262	0.335918	0.285015		0.263287	0.233629	0.296439	0.257785	0.343441	0.270598	0.324012	0.355709	0.409538	8.67236e-06	4.79848e-05	-4.65371	1	1	0.901599	1	1	0.920939	1	1	0.864155	0.103109	0.138456	-2.03989	0.00174173	0.00610335	-2.98476
ENST00000302182.8	580	ENSG00000170315.14	873	0.0943413	0.184701	0.084773	0.291254	0.326868	0.114756	0.182982	0.0749644	0.162523	0.250784	0.147143	0.13803	0.202539	0.258052	0.0975497	0.162116	0.170055	0.153686		0.0526015	0.179045	0.157297	0.183075	0.219712	0.164785	0.258086	0.220594	0.215241	2.56271e-07	2.18465e-06	4.70546	1	1	1.12403	1	1	1.18316	1	1	1.17757	0.235643	0.249871	-1.21045	5.9533e-10	9.45567e-09	5.15503
ENST00000302182.8	589	ENSG00000170315.14	882	0.0938107	0.103918	0.074923	0.0952722	0.0718013	0.0872443	0.0649911	0.0845462	0.0749469	0.116737	0.0864674	0.0646556	0.0933246	0.0803515	0.0713949	0.0713759	0.0922755	0.0810081		0.0940908	0.0642022	0.100531	0.0943932	0.101014	0.104557	0.0716951	0.114951	0.0735903	0.475624	0.427584	0.511997	1	1	0.893692	1	1	0.866915	1	1	0.578272	0.484412	0.412391	0.597742	0.00077431	0.00298334	-2.09025
ENST00000302182.8	617	ENSG00000170315.14	910	0.385603	0.464832	0.349489	0.457655	0.614817	0.476631	0.561877	0.225257	0.629141	0.393312	0.389474	0.33524	0.397566	0.366215	0.467244	0.292849	0.252318	0.364654		0.481301	0.370206	0.498166	0.540659	0.425791	0.381358	0.313255	0.370024	0.401702	0.917809	0.630918	0.11682	1	1	0.930415	1	1	0.956713	1	1	0.769584	0.0249282	0.0484757	3.04086	0.0172122	0.0428471	2.47702
ENST00000302182.8	728	ENSG00000170315.14	1021	0.263174	0.26949	0.233001	0.384611	0.371802	0.284286	0.349033	0.34771	0.295817	0.352278	0.275085	0.398162	0.325169	0.457321	0.29491	0.237392	0.321173	0.326535		0.184861	0.316259	0.346357	0.260409	0.268965	0.355844	0.322447	0.404493	0.367136	2.72908e-06	1.7248e-05	5.14368	1	1	1.04086	1	1	1.10073	1	1	0.938853	0.760029	0.550655	0.387464	2.51803e-14	8.55685e-13	7.55873
ENST00000302182.8	894	ENSG00000170315.14	1187	0.187329	0.243119	0.270975	0.224482	0.25976	0.225195	0.265304	0.263944	0.290505	0.318186	0.193168	0.294084	0.252391	0.26746	0.222849	0.242315	0.325824	0.207937		0.190863	0.243742	0.19836	0.386225	0.220199	0.247315	0.226516	0.250399	0.349028	5.31399e-05	0.000246573	-4.24382	1	1	0.811434	1	1	0.874884	1	1	0.73855	0.00160435	0.00515975	-3.93519	0.981402	0.685386	-0.0233758
ENST00000302386.10	198	ENSG00000170296.10	198	0.154449	0.204611	0.13117	0.197227	0.130191	0.0960187	0.0939013	0.0954029	0.249406	0.10267	0.202533	0.230229	0.127543	0.173388	0.135973	0.149356	0.246351	0.167196		0.101374	0.17012	0.154361	0.117855	0.129699	0.177089	0.1213	0.178022	0.137893	0.0660806	0.102099	2.25014	1	1	0.923807	1	1	0.923431	1	1	0.772274	0.0496433	0.0808271	-3.58262	0.0880532	0.149093	-2.53651
ENST00000302386.10	409	ENSG00000170296.10	409	0.211233	0.321412	0.258953	0.291522	0.375627	0.220129	0.446033	0.223294	0.414683	0.349862	0.195319	0.308554	0.163363	0.289969	0.327258	0.300832	0.329887	0.335425		0.302776	0.245496	0.298621	0.249932	0.201518	0.210203	0.298565	0.291712	0.307654	0.0023013	0.0066321	-4.13009	1	1	0.858268	1	1	0.920939	1	1	0.845377	0.249668	0.260159	-2.49797	0.0020368	0.00692154	5.61457
ENST00000302386.10	423	ENSG00000170296.10	423	0.0591074	0.0244818	0.0306077	0.110389	0.0211243	0.110972	0.0381715	0.0444579	0.0536048	0.0572873	0.0309456	0.175708	0.0810672	0.132013	0.111176	0.0617564	0.0754709	0.0736713		0.0662139	0.0460893	0.0704415	0.0414237	0.0239233	0.133089	0.128328	0.0488978	0.0338039	2.28045e-12	5.48153e-11	5.77241	1	1	1.49969	1	1	1.41167	1	1	1.49216	0.0484685	0.0798442	2.34619	0.747297	0.601252	-0.288142
ENST00000302386.10	561	ENSG00000170296.10	561	0.0575178	0.0699793	0.086933	0.0518306	0.108846	0.04495	0.0779635	0.0455102	0.0957102	0.0456186	0.0459878	0.0944468	0.112871	0.104374	0.0734058	0.0868056	0.096704	0.0829143		0.0509344	0.0771188	0.0590696	0.151282	0.0731847	0.0376411	0.100133	0.081645	0.0804865	6.38958e-06	3.70308e-05	-3.44828	1	1	0.862464	1	1	0.917583	1	1	0.96661	0.135379	0.171616	-1.92256	0.909052	0.660238	0.125835
ENST00000302386.10	714	ENSG00000170296.10	714	0.114566	0.0793674	0.0943189	0.145076	0.0545764	0.0800786	0.0486055	0.0486496	0.144517	0.0723969	0.0945927	0.0936447	0.0451914	0.0351928	0.0527695	0.0272307	0.0299906	0.0568953		0.121816	0.0904269	0.115277	0.0507575	0.133137	0.148837	0.0376986	0.0664049	0.0533683	1.56995e-09	2.37316e-08	5.70487	1	1	0.981135	1	1	0.913109	1	1	0.579202	0.685437	0.513359	0.553329	0.0505292	0.0991079	-2.05277
ENST00000302386.10	775	ENSG00000170296.10	775	0.342034	0.332614	0.33605	0.320566	0.206746	0.339727	0.329908	0.255302	0.472625	0.423551	0.284903	0.541148	0.34657	0.425067	0.296055	0.241291	0.274681	0.402347		0.184728	0.613427	0.32976	0.378895	0.261201	0.434111	0.417077	0.385562	0.360214	1.27223e-07	1.13056e-06	8.07827	1	1	0.979571	1	1	1.06339	1	1	0.886121	0.747125	0.545106	0.765701	1.21209e-07	1.19673e-06	10.8682
ENST00000302386.10	794	ENSG00000170296.10	794	0.433711	0.475133	0.398881	0.405244	0.715099	0.365497	0.518308	0.303621	0.482214	0.692995	0.533517	0.468187	0.319745	0.45548	0.658636	0.555611	0.485188	0.392533		0.451443	0.5028	0.489577	0.387937	0.454099	0.38975	0.472728	0.347565	0.421214	7.7833e-06	4.37255e-05	-7.37109	1	1	0.835621	1	1	0.871378	1	1	0.853967	7.74887e-05	0.000399727	-10.431	0.885549	0.656854	-0.31957
ENST00000302386.10	848	ENSG00000170296.10	848	0.364894	0.412343	0.419261	0.582928	0.430748	0.414252	0.362358	0.516213	0.515693	0.334922	0.465583	0.598422	0.207527	0.488242	0.356252	0.520092	0.422094	0.576604		0.522649	0.416475	0.607809	0.612868	0.537622	0.403628	0.471321	0.359935	0.398452	0.375499	0.365106	-1.41746	1	1	0.895648	1	1	0.894001	1	1	0.800965	0.00790894	0.019437	-6.85446	0.000635358	0.0025151	-7.41489
ENST00000303004.5	1189	ENSG00000172216.6	1189		0.920979	0.803867	0.723358	0.755303		0.854805	0.881345		0.887266	0.802732	0.867626		0.445555	0.774357	0.709854	0.625431	0.808797			0.621561	0.772771	0.742377	0.859384	0.936132			0.76572	1	1	1.23007	1	1	0.613459	1	1	0.712767	1	1	0.610305	1	1	0	1	1	1.01069
ENST00000303004.5	1427	ENSG00000172216.6	1427	0.00490152	0.0138173	0.0101359	0.00846373	0.00909947	0.00149482	0.0148953	0.00600098		0.00353861	0.00824815	0.0041626		0.00887576	0.00555346	0.0438968	0.00238109	0.0100948		0.00724033	0.171365	0.00723004	0.0111638	0.00994787	0.0118216	0.00264986		0.00499479	1	1	0.977376	1	1	0.533666	1	1	1.66618	1	1	0.402605	1	1	0.221017	1	1	5.06373
ENST00000303004.5	1507	ENSG00000172216.6	1507	0.883936	0.874123	0.79812	0.747484	0.734725	0.62899	0.689535	0.666811		0.638112	0.777734	0.664531		0.790361	0.800228	0.758194	0.766709	0.716297	0.282742	0.569222	0.842875	0.617545	0.576811	0.851335	0.775087	0.603943	0.547506	0.709361	1	1	1.09935	1	1	0.85621	1	1	0.918411	1	1	0.833076	1	1	0.6362	1	1	1.10501
ENST00000303004.5	1610	ENSG00000172216.6	1610	0.990264	0.956063	0.952491	0.98503	0.990664	0.977548	0.945498	0.959517	0.988008	0.957656	0.988021	0.980648		0.980242	0.976778	0.934428	0.987612	0.990781	0.84435	0.933791	0.969823	0.956405	0.959407	0.987539	0.98286	0.960579	0.968075	0.956819	0.0575607	0.0927463	1.4532	1	1	0.91351	1	1	0.934076	0.0782541	0.113793	-1.97542	1	1	0.74428	0.462003	0.45951	-0.992358
ENST00000303115.8	3713	ENSG00000168685.15	7909		0.053243	0.0653889	0.216678	0.165523	0.425362	0.112437	0.351071	0.105025	0.191145	0.181919	0.301372		0.090225		0.247174	0.370194	0.182249		0.273167	0.0443008		0.543711	0.20507	0.266305		0.0901014	0.0318396	1	1	1.19204	1	1	0.986236	1	1	0.837754	1	1	0.656974	1	1	1.10969	1	1	0.392307
ENST00000303115.8	4001	ENSG00000168685.15	8197	0.0803271	0.0560859	0.192452	0.247736	0.163488	0.126739	0.136945	0.283229	0.21891	0.389026	0.304032	0.033452		0.0284179	0.119111	0.213792	0.211251	0.255219		0.223342	0.129427		0.160055	0.332813	0.308513		0.361722	0.0736013	1	1	1.48269	1	1	0.896853	1	1	0.795053	1	1	0.261767	1	1	0.946105	1	1	0.489654
ENST00000303115.8	4145	ENSG00000168685.15	8341	0.519015	0.592674	0.200893	0.444888	0.198234	0.37	0.219523	0.419249	0.408021	0.413106	0.338708	0.323658		0.112006	0.0837059	0.437941	0.19609	0.389803		0.486947	0.137739	0.297476	0.124595	0.334847	0.167238	0.190218	0.148496	0.20796	0.0122198	0.0273967	-7.20122	1	1	0.759306	1	1	0.695589	1	1	0.530421	1	1	0.748912	5.48209e-06	3.88867e-05	-16.5353
ENST00000303115.8	4331	ENSG00000168685.15	8527	0.0975441	0.289621	0.332733	0.496302	0.307467	0.228307	0.145999	0.741825	0.591238	0.771755	0.797682	0.770819		0.746024	0.138344	0.216349	0.412774	0.214342		0.349363	0.192132	0.705702	0.49753	0.565908	0.596325	0.653709	0.342303	0.625285	0.283361	0.304159	-3.14087	1	1	0.887209	1	1	0.904542	1	1	0.96916	1	1	0.514783	3.03189e-10	5.03446e-09	-24.1813
ENST00000303577.7	1029	ENSG00000169564.7	1029	0.315096	0.288611	0.382231	0.543533	0.179874	0.457191	0.337179	0.408094	0.331146	0.321975	0.36074	0.550977		0.529974	0.48368	0.265259	0.339414	0.372443		0.240889	0.352237	0.436782	0.383976	0.408217	0.501249		0.449636	0.338614	1.64393e-07	1.43478e-06	12.2299	1	1	0.837794	1	1	0.896075	1	1	0.502363	1	1	0.788902	0.834875	0.63804	0.572341
ENST00000303577.7	1132	ENSG00000169564.7	1132	0.894107	0.788646	0.550118	0.773834	0.578341	0.800696	0.664985	0.939385	0.873466	0.723728	0.947136	0.796946		0.682435	0.541586	0.782307	0.721578	0.844704		0.818982	0.718341	0.701902	0.722368	0.896378	0.902336		0.852446	0.71508	4.79239e-08	4.81294e-07	10.1455	1	1	0.800762	1	1	0.82887	1	1	0.451626	1	1	0.811812	0.00441823	0.0133944	-7.19122
ENST00000303577.7	1339	ENSG00000169564.7	1339	0.171395	0.299131	0.165183	0.227309	0.221399	0.197048	0.132841	0.256236	0.286424	0.375736	0.299494	0.320997		0.283855	0.249741	0.284282	0.302623	0.274808		0.260676	0.227251	0.2648	0.252329	0.257152	0.225552		0.113377	0.197153	0.0844225	0.125036	-3.62358	1	1	0.676347	1	1	0.706571	1	1	0.514114	1	1	0.541322	0.00187578	0.00647985	-7.83683
ENST00000303577.7	450	ENSG00000169564.7	450		0.205578	0.401657	0.251715	0.263954	0.599119	0.454072	0.333398	0.321568		0.286794	0.393124		0.319479	0.186938	0.514338	0.234111	0.285003		0.380442	0.289103	0.218432	0.322491	0.576711	0.2066			0.363995	1	1	0.932166	1	1	0.804396	1	1	0.926047	1	1	0.594601	1	1	0.886421	1	1	1.291
ENST00000303577.7	904	ENSG00000169564.7	904	0.788352	0.572713	0.650672	0.460673	0.768428	0.589491	0.560946	0.717797	0.701935	0.408207	0.454199	0.735985		0.658897	0.685522	0.502863	0.61641	0.279765		0.740434	0.735766	0.752351	0.498924	0.447163	0.635204		0.63643	0.783392	0.151546	0.191063	-3.45988	1	1	0.721868	1	1	0.82116	1	1	0.614639	1	1	0.803369	0.000356712	0.0015241	10.0766
ENST00000303577.7	982	ENSG00000169564.7	982	0.096994	0.101504	0.248567	0.108744	0.120761	0.12911	0.132429	0.121137	0.190062	0.188967	0.109123	0.171052		0.205363	0.118654	0.177901	0.13562	0.0854696		0.0874269	0.101733	0.108452	0.107605	0.173807	0.0812624		0.0580755	0.0995779	0.000210302	0.00082892	-5.77994	1	1	0.537524	1	1	0.631671	1	1	0.494803	1	1	0.465637	0.238613	0.306121	-2.34192
ENST00000304748.5	118	ENSG00000171051.10	719	0.124018	0.0659312		0.499359	0.0910614	0.260032	0.226691	0.178362	0.0493037		0.47949	0.0965246		0.270971	0.412997	0.23388	0.511479	0.20045			0.449145	0.101864	0.344539	0.403078	0.438217			0.240476	1	1	2.00068	1	1	0.851443	1	1	1.00571	1	1	0.232022	1	1	0.321629	1	1	1.46853
ENST00000304748.5	931	ENSG00000171051.10	1532	0.180564	0.496902	0.380599	0.594783	0.272146	0.48621	0.121203	0.737452	0.083473		0.472565	0.0984951		0.265416	0.282407	0.479736	0.538569	0.530242			0.398608	0.707325	0.287506	0.495331	0.269931			0.187177	1	1	1.19973	1	1	0.583394	1	1	0.593718	1	1	0.238106	1	1	0.31235	1	1	0.624689
ENST00000309311.7	1248	ENSG00000167658.16	1248	0.462647	0.547396		0.552784	0.533375	0.471229	0.653399	0.357848	0.513967		0.388307	0.485736		0.562906	0.52077	0.327504	0.499119	0.492257		0.408896	0.582427	0.55454	0.375351	0.597602	0.442165		0.551181	0.580955	1	1	1.18286	1	1	0.909431	1	1	1.05728	1	1	0.642736	1	1	0.902701	1	1	1.50083
ENST00000309311.7	1929	ENSG00000167658.16	1929	0.417315	0.232437	0.126798	0.301491	0.238461	0.237009	0.109398	0.378097	0.27133		0.268111	0.215817		0.191713	0.258108	0.195313	0.079967	0.142378		0.174453	0.150124	0.155361	0.260497	0.231295	0.195533		0.167189	0.182394	1	1	1.04451	1	1	0.744458	1	1	0.740664	1	1	0.522857	1	1	0.666005	1	1	0.729284
ENST00000309311.7	2112	ENSG00000167658.16	2112	0.612333	0.516916	0.53673	0.490092	0.479429	0.650261	0.598563	0.524669	0.612757	0.535429	0.457619	0.424326		0.480173	0.275061	0.571998	0.349681	0.357735		0.539024	0.43172	0.559662	0.613177	0.573821	0.673014		0.592524	0.559844	7.51515e-05	0.000331903	6.31913	1	1	0.742415	1	1	0.803972	1	1	0.431577	1	1	0.85088	0.306965	0.361442	2.05643
ENST00000309311.7	2169	ENSG00000167658.16	2169	0.347383	0.224797	0.150797	0.198642	0.291829	0.340655	0.23195	0.152129	0.225201	0.25538	0.214347	0.239274		0.20165	0.221724	0.323865	0.198929	0.1375		0.0623436	0.202555	0.236792	0.299396	0.160557	0.150496		0.14777	0.242147	5.99352e-06	3.50122e-05	-5.46323	1	1	0.637428	1	1	0.713587	1	1	0.569659	1	1	0.590753	0.90647	0.659977	0.188126
ENST00000309311.7	2285	ENSG00000167658.16	2285	0.0930309	0.141258	0.132456	0.163701	0.171923	0.189687	0.0608291	0.182242	0.14754	0.198516	0.137803	0.2163		0.155472	0.192384	0.184799	0.132887	0.337936		0.245203	0.118845	0.168973	0.165914	0.195614	0.269681		0.167605	0.243668	1.24369e-09	1.93997e-08	7.8065	1	1	0.981518	1	1	0.960414	1	1	0.601706	1	1	0.933805	0.0677322	0.124182	-2.67185
ENST00000309311.7	2373	ENSG00000167658.16	2373	0.230606	0.338432	0.219746	0.299284	0.202794	0.377362	0.20902	0.240522	0.279796	0.354302	0.320275	0.378826	0.470069	0.283619	0.226683	0.296656	0.202524	0.255141		0.209595	0.273628	0.223464	0.281481	0.325829	0.299499	0.399286	0.266122	0.192422	0.0215309	0.0434848	2.99395	1	1	1.08019	1	1	1.03344	1	1	0.913876	0.0786675	0.114169	3.61622	0.0213252	0.0505046	-3.60675
ENST00000309311.7	2478	ENSG00000167658.16	2478	0.161647	0.178894	0.213273	0.130766	0.287418	0.201527	0.3814	0.185555	0.245391	0.176537	0.186634	0.202362	0.0878778	0.209015	0.244757	0.166154	0.184044	0.263853		0.145439	0.200577	0.294887	0.227834	0.186526	0.210331	0.267707	0.119224	0.169729	0.339063	0.338431	-1.09863	1	1	0.853028	1	1	0.93202	1	1	0.921705	0.00837146	0.0201927	-4.53518	4.76742e-05	0.000260912	6.01123
ENST00000309311.7	2526	ENSG00000167658.16	2526	0.0896994	0.114387	0.0566428	0.158874	0.0977873	0.064419	0.127156	0.125149	0.109777	0.0621867	0.0924018	0.129655	0.0662911	0.134026	0.159289	0.11608	0.0668012	0.129252		0.0818938	0.0955765	0.0907361	0.084445	0.130526	0.12733	0.231514	0.166406	0.19165	0.000657399	0.00225742	3.09279	1	1	1.1162	1	1	1.17828	1	1	1.14195	0.789668	0.562056	-0.350716	0.00128265	0.00467398	3.57918
ENST00000309311.7	2550	ENSG00000167658.16	2550	0.0704949	0.0885494	0.0727348	0.070098	0.0439536	0.104842	0.113762	0.0736838	0.090709	0.0511804	0.0894734	0.0774077	0.094243	0.0732097	0.0494816	0.0658955	0.0683784	0.10115		0.0857446	0.102974	0.142875	0.0624256	0.0895647	0.105828	0.0761662	0.241221	0.0816833	0.0778585	0.116372	1.39148	1	1	1.17728	1	1	1.18396	1	1	0.639956	9.05723e-06	6.15745e-05	5.76617	0.0811599	0.139852	1.67467
ENST00000309311.7	2637	ENSG00000167658.16	2637	0.441956	0.426936	0.424001	0.463455	0.275203	0.337933	0.186283	0.172085	0.531794	0.213458	0.312224	0.350792	0.638881	0.334919	0.447871	0.500637	0.40887	0.620943		0.355467	0.705421	0.497002	0.375371	0.383298	0.588601	0.330055	0.319773	0.427753	1.86079e-17	9.09471e-16	12.5457	1	1	0.952324	1	1	0.971492	1	1	0.594647	0.0181064	0.037435	-5.17571	0.122795	0.193564	-2.67608
ENST00000309311.7	2649	ENSG00000167658.16	2649	0.565258	0.648576	0.533958	0.732347	0.558588	0.492432	0.519059	0.524445	0.590376	0.467577	0.52819	0.613452	0.551801	0.431339	0.584718	0.61757	0.447204	0.634526		0.441053	0.584967	0.56754	0.498194	0.615496	0.582903	0.480094	0.571649	0.433623	5.40668e-07	4.10811e-06	7.23518	1	1	0.928857	1	1	0.918345	1	1	0.744102	0.0275545	0.0527593	-4.88674	0.00248321	0.00828441	-5.33477
ENST00000309311.7	2745	ENSG00000167658.16	2745	0.946334	0.978051	0.971028	0.968139	0.983602	0.967696	0.97837	0.967678	0.912185	0.907087	0.980247	0.978019	0.956329	0.974802	0.977303	0.957948	0.979189	0.94137		0.920414	0.983518	0.926802	0.966473	0.973139	0.971216	0.955834	0.983147	0.979835	0.0668804	0.103225	0.975612	1	1	0.925221	1	1	0.950161	1	1	0.763517	0.884849	0.600281	0.119827	0.000567078	0.00227648	2.05246
ENST00000309311.7	2866	ENSG00000167658.16	2866	0.0053708	0.079311	0.00611184	0.0141975	0.0544502	0.0541085	0.0139571	0.0268843	0.0447681	0.0726083	0.0236135	0.0287647	0.00379025	0.00635138	0.0380548	0.0597232	0.0172894	0.0557642		0.0547323	0.00936284	0.0155604	0.0337305	0.174549	0.0172347	0.0215642	0.0726328	0.0710197	1.32148e-09	2.03962e-08	-3.26653	1	1	0.698397	1	1	0.655371	1	1	0.547662	0.70345	0.522086	0.345585	2.2584e-05	0.000134697	-2.79348
ENST00000309311.7	2885	ENSG00000167658.16	2885	0.967272	0.975504	0.911125	0.982294	0.977624	0.9568	0.961017	0.96393	0.97232	0.813787	0.961046	0.949464	0.972378	0.937311	0.989001	0.921273	0.938716	0.983148	0.734971	0.962705	0.982793	0.967762	0.967861	0.980235	0.992474	0.920473	0.980225	0.9778	4.74541e-18	2.39932e-16	4.66334	5.69119e-14	1.25384e-12	3.23447	8.13541e-15	1.42747e-13	3.12082	0.00247837	0.00604592	1.95415	0.00338836	0.009147	2.58138	0.000188744	0.000856524	2.70717
ENST00000309311.7	2923	ENSG00000167658.16	2923	0.173235	0.29626	0.213489	0.34642	0.214982	0.148248	0.202507	0.292238	0.309087	0.165734	0.320691	0.361904	0.380077	0.29603	0.182854	0.151523	0.170091	0.222697	0.0902898	0.0878105	0.133281	0.239526	0.116893	0.338885	0.38592	0.153745	0.14456	0.188828	1.04219e-24	1.01875e-22	12.5408	2.31401e-07	1.42113e-06	4.5557	0.000185202	0.00048967	3.0427	0.166483	0.204181	1.66755	1.09087e-07	1.20926e-06	-8.26009	0.0734298	0.131655	-2.41354
ENST00000309311.7	2957	ENSG00000167658.16	2957	0.090392	0.0699667	0.0410822	0.249711	0.120378	0.131484	0.148891	0.083497	0.0865006	0.0515781	0.0899045	0.276557	0.106194	0.162212	0.314073	0.163826	0.107661	0.174322	0.327441	0.0861095	0.246955	0.237688	0.217762	0.167362	0.298102	0.014975	0.0605479	0.329367	1.16473e-31	4.26949e-29	12.1404	6.41651e-14	1.25384e-12	5.5075	3.16041e-19	1.52498e-17	6.20606	0.0329858	0.0568558	2.06631	0.0311504	0.057954	-2.72692	2.21362e-13	5.77614e-12	8.67281
ENST00000309311.7	2971	ENSG00000167658.16	2971	0.0185143	0.0193417	0.0222784	0.0231217	0.0723218	0.0174776	0.0516555	0.0233613	0.0586544	0.0393249	0.0138382	0.027697	0.161976	0.206806	0.0386526	0.0886021	0.0344473	0.0120271	0.0263719	0.0283505	0.0702704	0.0685998	0.0225304	0.034841	0.0603517	0.0191824	0.0227015	0.0690885	0.563866	0.475992	0.28859	0.125641	0.143651	0.589216	0.000130816	0.000360697	1.43841	0.00358552	0.00851417	1.63755	0.193434	0.219567	-0.886429	1.71403e-10	2.91234e-09	4.43753
ENST00000309311.7	3050	ENSG00000167658.16	3050	0.347327	0.329985	0.20764	0.266668	0.286513	0.266647	0.293089	0.215581	0.254773	0.25276	0.375862	0.281995	0.185208	0.242167	0.242649	0.258067	0.312379	0.258475	0.305083	0.342762	0.41133	0.23778	0.271774	0.335912	0.34584	0.284208	0.295664	0.3591	0.0014772	0.00454079	3.76099	0.0137631	0.0250709	2.17516	0.000855526	0.00198946	2.75204	0.496236	0.421163	0.834085	0.469195	0.405399	1.22052	0.000682286	0.00267288	4.78237
ENST00000309311.7	336	ENSG00000167658.16	336	0.131485	0.257955		0.176376	0.220312	0.127909	0.169944	0.259282	0.16372		0.246133	0.397756		0.123707	0.355005	0.257894	0.184578	0.187679		0.178355	0.24184	0.107763	0.134395	0.20572	0.282662		0.119943	0.109996	1	1	1.30166	1	1	0.941359	1	1	0.941278	1	1	0.901063	1	1	0.621354	1	1	0.941035
ENST00000309311.7	342	ENSG00000167658.16	342	0.163006	0.328224		0.274817	0.318262	0.384822	0.465716	0.316273	0.412137		0.378438	0.402104		0.491201	0.333438	0.377932	0.275147	0.186172		0.246511	0.324872	0.323867	0.329838	0.359676	0.197895		0.399082	0.292053	1	1	0.966588	1	1	0.865994	1	1	1.01613	1	1	0.671245	1	1	0.960151	1	1	1.46652
ENST00000309311.7	393	ENSG00000167658.16	393	0.20507	0.422252		0.491226	0.416628	0.360892	0.267203	0.159935	0.323245		0.392742	0.352131		0.392034	0.332854	0.374416	0.357389	0.425175		0.340045	0.224262	0.297158	0.325685	0.269566	0.450667		0.268885	0.282429	1	1	1.72105	1	1	1.14044	1	1	1.14039	1	1	0.751825	1	1	0.94846	1	1	1.14025
ENST00000309311.7	611	ENSG00000167658.16	611	0.0080027	0.0639716		0.0538494	0.0976891	0.0220615	0.117323	0.0246109	0.0262432		0.0787637	0.0585093		0.179521	0.0376591	0.0324085	0.0561911	0.108198		0.064933	0.0615268	0.03312	0.0479875	0.105091	0.0731574		0.170278	0.170189	1	1	2.16388	1	1	1.67118	1	1	2.1641	1	1	1.07652	1	1	1.77313	1	1	3.64285
ENST00000309311.7	966	ENSG00000167658.16	966	0.105331	0.11446		0.179751	0.13936	0.163739	0.159511	0.17536	0.134368		0.131594	0.114118		0.0481937	0.0732445	0.117167	0.114637	0.175371		0.166699	0.135451	0.133033	0.201964	0.243513	0.224156		0.076233	0.125797	1	1	1.5092	1	1	0.970237	1	1	0.976577	1	1	0.538141	1	1	0.863372	1	1	0.995597
ENST00000311111.11	134	ENSG00000172809.13	230	0.131764	0.189658	0.0871036	0.199272	0.179345	0.143009	0.0897067	0.19881	0.12094	0.0734317	0.161626	0.0964195		0.0727782	0.192726	0.178777	0.142652	0.368291	0.148444	0.167497	0.071741	0.11118	0.0529732	0.160074	0.145083	0.0937509	0.155638	0.129026	2.20628e-05	0.000111937	5.6898	1	1	1.13309	1	1	1.01593	0.37703	0.355847	1.28511	1	1	0.852656	0.0193654	0.0468502	-3.48125
ENST00000311111.11	251	ENSG00000172809.13	347	0.0652315	0.0805615	0.0791159	0.114049	0.190894	0.026777	0.0859876	0.0911927	0.0412694	0.03859	0.0153153	0.0694747		0.0796355	0.0395832	0.0278069	0.0708088	0.0865298	0.330335	0.0261045	0.0956533	0.031932	0.0515272	0.0509736	0.05565	0.112651	0.0262273	0.163665	0.100824	0.143319	1.45308	1	1	1.57646	1	1	1.65902	2.10388e-18	6.26149e-17	10.6909	1	1	0.354964	6.02951e-06	4.21558e-05	5.4776
ENST00000311111.11	309	ENSG00000172809.13	405	0.235681	0.343427	0.147899	0.246398	0.141625	0.201806	0.316313	0.144677	0.244453	0.252517	0.347952	0.333228		0.299879	0.261905	0.176136	0.234686	0.261823	0.301367	0.145936	0.188953	0.313904	0.391692	0.255342	0.39704	0.280296	0.28272	0.301545	1.28045e-06	8.69203e-06	8.16096	1	1	0.979307	1	1	1.01094	0.0381206	0.0642187	-3.84179	1	1	0.629975	0.229706	0.298626	2.52305
ENST00000311111.11	324	ENSG00000172809.13	420	0.021651	0.0317572	0.017018	0.0185223	0.0467645	0.0515423	0.145264	0.0413068	0.113447	0.0173461	0.0146055	0.0992426		0.0721705	0.0244814	0.0233916	0.0512425	0.0301337	0.0342362	0.0827948	0.029528	0.017174	0.0457458	0.0657357	0.134185	0.0745849	0.022458	0.069307	1.53644e-05	8.16242e-05	4.80602	1	1	1.29507	1	1	1.47567	0.0447348	0.0730013	2.5888	1	1	1.00019	0.00162335	0.00576684	4.97517
ENST00000311528.10	327	ENSG00000167526.14	332	0.126966	0.118827	0.169016	0.208976	0.343148	0.163875	0.100047	0.0989084	0.0784889	0.0846164	0.141338	0.116725		0.0676233	0.119226	0.167756	0.106513	0.26588		0.130252	0.0739228	0.16556	0.115421	0.0931229	0.231636		0.053628	0.20669	5.99655e-08	5.86168e-07	11.3023	1	1	1.1461	1	1	1.09234	1	1	0.955136	1	1	0.722272	0.700442	0.582991	0.863518
ENST00000311528.10	479	ENSG00000167526.14	484	0.502207	0.410269	0.504405	0.670511	0.622335	0.56857	0.783679	0.573249	0.75819	0.701239	0.6285	0.723794		0.719966	0.38442	0.505294	0.419899	0.546794		0.529318	0.569766	0.724694	0.632633	0.670651	0.688711		0.425354	0.839363	0.000168271	0.000677312	10.1844	1	1	0.796194	1	1	0.919016	1	1	0.595005	1	1	0.673291	2.39933e-09	3.2463e-08	19.3703
ENST00000311528.10	485	ENSG00000167526.14	490	0.207811	0.069083	0.101933	0.0996286	0.0628685	0.0654963	0.0396254	0.0759057	0.0931741	0.131478	0.0344201	0.254543		0.051791	0.178282	0.0525423	0.154184	0.157881		0.123847	0.0502998	0.130504	0.220572	0.102312	0.0813367		0.0707552	0.0642995	0.105363	0.147389	-2.89766	1	1	0.626426	1	1	0.571621	1	1	0.627387	1	1	0.514104	0.000300174	0.00130544	-7.26251
ENST00000311604.8	1351	ENSG00000130592.17	3531		0.184145		0.0663964	0.0933936		0.201266	0.0500066			0.0852603	0.113988		0.0777787	0.0577292	0.0293178	0.071068	0.219489			0.0902955	0.0157802	0.0333802	0.204899	0.0594058			0.26739	1	1	1.99846	1	1	0.987014	1	1	1.47913	1	1	0.962586	1	1	0	1	1	2.95547
ENST00000311604.8	446	ENSG00000130592.17	2626		0.243795		0.369565	0.320179		0.712936	0.140065			0.189828	0.330854		0.197392	0.256309	0.19643	0.432461	0.627521			0.349534	0.325955	0.192529	0.29159	0.268725			0.441294	1	1	2.10035	1	1	1.01324	1	1	1.37359	1	1	0.939381	1	1	0	1	1	2.45461
ENST00000311604.8	518	ENSG00000130592.17	2698		0.26971		0.395955	0.286653		0.295355	0.62956			0.236281	0.425555		0.343547	0.298769	0.77373	0.209564	0.150399			0.480082	0.24749	0.343093	0.259169	0.216626			0.316321	1	1	0.989014	1	1	0.564639	1	1	0.778626	1	1	0.704904	1	1	0	1	1	1.42059
ENST00000311604.8	664	ENSG00000130592.17	2844		0.409359		0.46263	0.415857		0.64452	0.527722			0.46899	0.339957		0.462603	0.397169	0.518061	0.451243	0.560587			0.576215	0.368373	0.606862	0.435846	0.261118			0.658756	1	1	1.41601	1	1	0.675474	1	1	0.979484	1	1	0.610408	1	1	0	1	1	1.89151
ENST00000311604.8	790	ENSG00000130592.17	2970		0.536402		0.423133	0.513409		0.38144	0.545706			0.402102	0.413098		0.240187	0.150157	0.123311	0.2457	0.607273			0.141783	0.13438	0.521412	0.231761	0.302419			0.179588	1	1	2.09126	1	1	1.06935	1	1	1.08618	1	1	1.1168	1	1	0	1	1	1.13668
ENST00000313601.11	499	ENSG00000114353.17	10411	0.141871	0.37265		0.23287	0.242644	0.405571	0.390608	0.127824			0.109951	0.130101		0.551589	0.413134		0.227246	0.31664			0.425602	0.135919	0.154551	0.345944	0.298273		0.149707	0.368253	1	1	1.49713	1	1	0.982606	1	1	1.4154	1	1	0.582676	1	1	0.868011	1	1	2.7138
ENST00000314133.4	299	ENSG00000176340.4	299	0.227689	0.359384	0.476169	0.225898	0.287458	0.312197	0.521181	0.242106	0.419942	0.380914	0.478259	0.310856		0.51459	0.286192	0.342192	0.276859	0.385336	0.318618	0.205426	0.421874	0.395719	0.320151	0.31312	0.45468	0.34295	0.357695	0.507588	0.0155082	0.0329552	5.77495	1	1	0.910637	1	1	1.04777	0.225563	0.251742	-3.45044	1	1	0.649918	7.15135e-06	4.88311e-05	16.0158
ENST00000314133.4	402	ENSG00000176340.4	402	0.0671177	0.295766	0.13961	0.163951	0.331545	0.312131	0.3301	0.19079	0.194827	0.208759	0.0765633	0.190717		0.181881	0.389117	0.223194	0.0887493	0.2132	0.311582	0.196986	0.336844	0.352087	0.203125	0.123218	0.127029	0.313283	0.257366	0.107956	0.0188767	0.038874	-4.48685	1	1	1.00727	1	1	1.04522	2.1558e-05	8.88755e-05	11.1677	1	1	0.92856	0.0409431	0.0847419	6.19281
ENST00000314133.4	424	ENSG00000176340.4	424	0.176815	0.0943775	0.154716	0.156241	0.116122	0.242036	0.32058	0.0903844	0.223705	0.134205	0.059133	0.120666		0.274052	0.179261	0.140103	0.1061	0.106503		0.113987	0.202626	0.150369	0.200352	0.143879	0.29711	0.0546847	0.106267	0.0472583	3.07981e-05	0.000151537	8.18327	1	1	0.765076	1	1	0.926813	1	1	0.48734	1	1	0.772946	0.0167538	0.0421366	6.83742
ENST00000314133.4	443	ENSG00000176340.4	443	0.0402835	0.270616	0.134941	0.0358977	0.14096	0.0368991	0.423084	0.169206	0.177913	0.129984	0.0311159	0.0872154		0.111381	0.17266	0.0592251	0.0929898	0.0196322		0.0688211	0.384604	0.0505572	0.106222	0.0962167	0.077213	0.0951803	0.0214129	0.109717	1.45456e-05	7.75553e-05	-6.2514	1	1	0.409343	1	1	0.821121	1	1	0.64636	1	1	0.254128	1.53356e-07	1.45513e-06	15.6705
ENST00000316084.10	122	ENSG00000198034.11	16485	0.0664857	0.0849541	0.0625754	0.0801267	0.0349551	0.0544347	0.0939221	0.0328267	0.12815	0.0631466	0.053909	0.0708879	0.0149124	0.0850991	0.0765288	0.0692299	0.0720273	0.0990333		0.0367083	0.0707025	0.0812993	0.0683571	0.0320445	0.0907108	0.040714	0.0381403	0.0773165	0.0314368	0.0584957	1.4214	1	1	0.73366	1	1	0.843073	1	1	0.524902	0.000120165	0.000601991	-2.92362	0.104255	0.171363	1.16816
ENST00000316084.10	205	ENSG00000198034.11	16568	0.0851349	0.0194211	0.0136785	0.0157449	0.0179882	0.0226584	0.0166309	0.0207803	0.0294291	0.016671	0.0312721	0.0127844	0.0192863	0.0150378	0.0117183	0.0197944	0.0110866	0.0640716		0.0785441	0.00848775	0.0190347	0.0337225	0.0231492	0.016085	0.0384066	0.0117844	0.0107398	0.159585	0.198103	0.585395	1	1	1.08236	1	1	0.937492	1	1	0.683542	0.00102084	0.00353485	1.88597	0.0201719	0.0484007	-0.924886
ENST00000316084.10	221	ENSG00000198034.11	16584	0.0642806	0.0551429	0.0589474	0.0595183	0.0482531	0.0403399	0.0477137	0.0360259	0.0437389	0.0535267	0.0374774	0.0534763	0.0096617	0.0536971	0.0539946	0.057296	0.0352505	0.0366116		0.0196617	0.0473647	0.0695202	0.0746247	0.0793401	0.0559551	0.0228291	0.0389882	0.0669684	0.458462	0.419383	-0.41819	1	1	0.620184	1	1	0.702501	1	1	0.548162	0.000255526	0.00111875	-2.4327	0.89362	0.658885	-0.0842711
ENST00000316084.10	284	ENSG00000198034.11	16647	0.558506	0.466462	0.498842	0.399781	0.225317	0.491554	0.528019	0.590062	0.349918	0.538715	0.459302	0.509306	0.465351	0.539978	0.353289	0.581962	0.50715	0.434992		0.383425	0.55533	0.471021	0.616817	0.443696	0.490209	0.453606	0.424666	0.443247	0.000249447	0.000962514	-4.37588	1	1	0.792698	1	1	0.853864	1	1	0.596457	2.40381e-05	0.000137628	-6.42093	0.123643	0.19418	2.05484
ENST00000316084.10	330	ENSG00000198034.11	16693	0.103246	0.0254942	0.0213452	0.121287	0.0300988	0.0180008	0.0733033	0.0443024	0.0423394	0.0441826	0.0268399	0.044004	0.0588365	0.063056	0.0510313	0.113357	0.0230637	0.0693133		0.0639923	0.0757914	0.0724168	0.0453257	0.023286	0.0426554	0.0890249	0.0254735	0.0784818	5.15248e-05	0.000240601	2.2161	1	1	0.967404	1	1	1.08325	1	1	0.803071	0.3177	0.307667	-0.612361	2.72013e-06	2.09199e-05	2.85351
ENST00000316084.10	363	ENSG00000198034.11	16726	0.0769497	0.119012	0.0728409	0.195712	0.0810978	0.0738774	0.0615552	0.113576	0.145331	0.118681	0.0854627	0.106235	0.0761734	0.0937648	0.138488	0.116897	0.0682296	0.079658	0.0665628	0.0892644	0.0392403	0.0947081	0.161998	0.119757	0.0546807	0.0479272	0.11237	0.107687	0.156636	0.195797	-1.06693	0.000937384	0.00268654	-1.84957	3.65816e-06	1.60469e-05	-2.3673	0.00177454	0.0046058	-2.53316	0.0135118	0.0293324	-2.30182	6.41563e-07	5.64746e-06	-3.92109
ENST00000316084.10	548	ENSG00000198034.11	16911	0.229896	0.194247	0.0893759	0.160199	0.194697	0.099271	0.126041	0.104582	0.104771	0.137086	0.108615	0.113944	0.170822	0.0629814	0.137998	0.171835	0.0928966	0.0829314	0.0287627	0.107107	0.164457	0.0999886	0.0516937	0.105624	0.174372	0.0602997	0.123827	0.07945	0.011272	0.0254929	2.04682	0.0498012	0.0699656	1.16622	0.257667	0.222201	0.619961	0.0297058	0.0520055	1.86279	0.176622	0.205866	-1.27532	0.210043	0.281086	-1.05751
ENST00000316084.10	751	ENSG00000198034.11	17114	0.00263515	0.00565344	0.00522629	0.00458233	0.00128928	0.00410993	0.0112071	0.00165232	0.0034206	0.00373104	0.00343678	0.0177166	0.0131276	0.0147294	0.00218396	0.0023615	0.00429901	0.00429093	0.00227879	0.00280366	0.00467042	0.00264738	0.002104	0.00276399	0.00252826	0.00764387	0.00198182	0.00469549	0.953287	0.645025	-0.00764986	0.0960774	0.114098	0.179741	0.0160498	0.0247822	0.253291	0.00514839	0.011378	0.471966	0.724108	0.532864	0.0578178	0.00607181	0.0175691	0.49038
ENST00000316084.10	810	ENSG00000198034.11	17173	0.0348391	0.0601506	0.0398661	0.0866848	0.046783	0.0706182	0.112308	0.0619136	0.0546094	0.0598851	0.0542513	0.0322368	0.0319535	0.033388	0.0511989	0.0466732	0.0304541	0.0708749	0.0145344	0.0308632	0.0844585	0.0892049	0.0202164	0.0274991	0.0707559	0.0201977	0.0753824	0.0297753	1.86869e-06	1.2183e-05	2.57598	0.0402637	0.0595123	0.768381	0.00125416	0.00271984	1.14757	0.0100696	0.0207158	-1.23763	0.168732	0.199345	0.844952	5.34151e-05	0.000286957	2.3742
ENST00000316084.10	817	ENSG00000198034.11	17180	0.347352	0.252882	0.359154	0.23662	0.385931	0.185195	0.147043	0.33373	0.196862	0.435646	0.213088	0.397039	0.267619	0.126324	0.42205	0.288778	0.216715	0.417439	0.174264	0.244459	0.303337	0.185493	0.0891174	0.170014	0.326048	0.228432	0.155144	0.217338	0.000546399	0.00192126	3.67165	0.000684486	0.00209743	2.63781	0.65094	0.407598	0.323436	3.31056e-12	3.99436e-11	7.7255	3.11349e-08	4.0554e-07	-6.81207	1.06326e-10	1.84962e-09	-7.12834
ENST00000316084.10	861	ENSG00000198034.11	17224	0.00957675	0.109652	0.0779212	0.149041	0.0937404	0.0575474	0.118257	0.0490289	0.0468941	0.0483466	0.0731066	0.0946876	0.0397737	0.242294	0.0209682	0.0286634	0.204852	0.0860089	0.0379457	0.0390011	0.0482374	0.0258628	0.130975	0.0969008	0.0736779	0.194814	0.078247	0.088116	0.00362952	0.00987353	1.91014	0.0331876	0.0498856	1.03028	0.000454361	0.00112431	1.61417	0.00135706	0.00362768	2.28245	0.00288207	0.00801133	-2.17911	3.03653e-06	2.28717e-05	3.64508
ENST00000317881.9	1113	ENSG00000005022.6	1135	0.19035	0.160399	0.147483	0.21378	0.0967277	0.154708	0.157985	0.189775	0.151041	0.136504	0.0860043	0.176514			0.228201	0.215223	0.0685291	0.280405	0.226909	0.076668	0.273156	0.155109	0.224611	0.166072	0.219621	0.027049	0.160241	0.136089	0.0143861	0.0309747	6.08469	1	1	0.845242	1	1	0.843159	0.0977036	0.135457	-4.47349	1	1	0.577806	1	1	0.836911
ENST00000318507.7	2023	ENSG00000180871.8	2762		0.297232	0.534489	0.479635	0.708458	0.619062	0.246004	0.887039		0.470713	0.596457	0.585677		0.244529	0.529782	0.449063	0.315287	0.518146			0.620983	0.6506	0.26149	0.482865	0.62196			0.639865	1	1	1.36282	1	1	0.846437	1	1	0.904074	1	1	0.79581	1	1	0.380683	1	1	1.07699
ENST00000318507.7	2063	ENSG00000180871.8	2802		0.639541	0.736457	0.673722	0.658525	0.599021	0.529956	0.572871		0.499273	0.641757	0.726853		0.532636	0.742588	0.535196	0.650961	0.836407			0.680666	0.680245	0.72075	0.725426	0.802647			0.657468	1	1	1.36294	1	1	0.759449	1	1	0.846453	1	1	0.63908	1	1	0.276331	1	1	1.10746
ENST00000318507.7	2500	ENSG00000180871.8	3239	0.817601	0.694951	0.697406	0.873321	0.848176	0.551351	0.804019	0.913489	0.890885	0.777489	0.845577	0.720792		0.895059	0.895354	0.820237	0.742769	0.894416		0.794699	0.864858	0.833904	0.776638	0.826501	0.816426	0.75972		0.827043	0.00147089	0.00453091	5.58194	1	1	0.733386	1	1	0.812575	1	1	0.721163	1	1	0.416853	0.0415275	0.0853179	5.22822
ENST00000318507.7	2512	ENSG00000180871.8	3251	0.519218	0.374754	0.511324	0.509085	0.482945	0.32428	0.480783	0.323315	0.436102	0.35529	0.410217	0.518609		0.423107	0.392023	0.318873	0.392061	0.292689		0.34154	0.367258	0.379655	0.470029	0.332015	0.456889	0.316813		0.461589	0.000856632	0.00284174	7.29936	1	1	0.760318	1	1	0.840716	1	1	0.823181	1	1	0.415734	0.0748871	0.133775	5.64186
ENST00000318507.7	2658	ENSG00000180871.8	3397	0.0389442	0.0900625	0.0954758	0.0428083	0.0638541	0.148108	0.200021	0.0548717	0.128867	0.046646	0.0659382	0.078651		0.066286	0.0793088	0.0709948	0.0367343	0.0313127	0.14598	0.014123	0.168505	0.0725959	0.0710983	0.101937	0.0524295	0.0456033		0.100232	0.14166	0.182042	-1.51796	1	1	0.77609	1	1	1.0342	0.45242	0.399943	1.03112	1	1	0.548365	1.8075e-06	1.44328e-05	8.81075
ENST00000318507.7	2775	ENSG00000180871.8	3514	0.359047	0.151089	0.179251	0.336973	0.263962	0.188749	0.203429	0.128513	0.1724	0.242971	0.323829	0.342066		0.102727	0.145672	0.172921	0.137852	0.295685	0.398995		0.10777	0.238027	0.244602	0.312855	0.432959	0.28746		0.230994	4.03568e-18	2.11335e-16	17.6433	1	1	1.15511	1	1	1.06096	0.000134591	0.000480678	9.19006	1	1	0.227848	0.0781606	0.137665	-4.61089
ENST00000318507.7	2831	ENSG00000180871.8	3570		0.0532184	0.00553575	0.0124913	0.0175289	0.0280264	0.207339	0.00730355	0.0181367	0.0279382	0.0115727	0.0117701		0.0107389	0.0933703	0.00830805	0.0772721	0.0647206	0.0428476		0.061272	0.015229	0.0304819	0.0174293	0.0090746	0.076892		0.0104137	1	1	0.828792	1	1	0.776132	1	1	1.19562	1	1	1.26224	1	1	0.237362	1	1	2.45407
ENST00000318507.7	868	ENSG00000180871.8	1607				0.380672	0.360895		0.444671				0.244299			0.634797			0.294794	0.304488			0.375205			0.403656	0.351141			0.708892	1	1	5.50047	1	1	2.3502	1	1	4.0859	1	1	1.55012	1	1	0	1	1	9.293
ENST00000318507.7	998	ENSG00000180871.8	1737				0.505316	0.211181		0.205131				0.715187			0.0596276			0.152524	0.433978			0.198918	0.343187		0.335541	0.363289			0.386783	1	1	7.28215	1	1	2.68143	1	1	2.77841	1	1	0.762155	1	1	0	1	1	3.06932
ENST00000319006.8	1084	ENSG00000177156.11	1133	0.0414935	0.312459	0.174617	0.273334	0.150999	0.120901	0.249508	0.160567	0.460181	0.250603	0.47809	0.412549			0.269925	0.415911	0.312123	0.0989512	0.189746	0.140452	0.313808	0.24386	0.179154	0.179322	0.311818	0.0928873	0.189646	0.286568	0.0310676	0.0580297	6.02988	1	1	0.819732	1	1	0.827254	0.0655289	0.0981667	-5.54964	1	1	0.450966	1	1	0.849822
ENST00000319006.8	865	ENSG00000177156.11	914	0.326685	0.454417	0.276337	0.341597	0.504831	0.381998	0.232424	0.149554	0.461601	0.299687	0.282421	0.194457		0.2178	0.27398	0.332141	0.379753	0.347132	0.467021	0.499284	0.437946	0.416797	0.400958	0.384979	0.19489	0.438919	0.523892	0.628969	0.000763308	0.00256112	-9.53849	1	1	1.0047	1	1	1.02726	0.0131183	0.0255735	8.68219	1	1	1.01411	0.153559	0.225741	5.70968
ENST00000320868.9	160	ENSG00000206172.8	160	0.243731	0.134921	0.229894	0.253696	0.25244	0.259413	0.228247	0.246723	0.243765	0.375614	0.295045	0.395208	0.368783	0.290543	0.20831	0.294881	0.28086	0.21717	0.28954	0.224622	0.339416	0.218673	0.224556	0.221404	0.240064	0.418872	0.310438	0.364499	0.318219	0.324473	0.875428	2.08851e-14	5.61154e-13	4.92218	3.05984e-18	7.38224e-17	5.27357	8.21209e-25	4.58259e-23	9.5854	8.37595e-07	7.52406e-06	4.5086	7.60359e-12	1.46193e-10	6.38334
ENST00000320868.9	19	ENSG00000206172.8	19	0.0780582	0.0819294	0.0927628	0.0151649	0.0507324	0.0372962	0.0569047	0.0392261	0.0157363	0.0367476	0.082534	0.0728237	0.154839	0.0995747	0.0727317	0.0139101	0.0354034	0.0380783	0.116061	0.124594	0.0415529	0.0385329	0.00871109	0.120893	0.213116	0.217313	0.0345738	0.0562334	8.19095e-12	1.81971e-10	3.45478	7.07245e-33	5.0674e-31	4.43668	3.48801e-26	3.36611e-24	3.61022	7.88376e-32	8.79876e-30	6.19402	9.12907e-13	2.37817e-11	3.5768	0.0139555	0.036029	1.14498
ENST00000320868.9	238	ENSG00000206172.8	238	0.195777	0.183554	0.0772173	0.0821485	0.104878	0.122429	0.178175	0.0901846	0.176359	0.0588143	0.0875058	0.154799	0.202889	0.183281	0.140734	0.150204	0.123564	0.131789	0.179863	0.143466	0.170243	0.129054	0.103162	0.124527	0.143808	0.121417	0.107926	0.100843	0.00403678	0.0107618	-1.81845	0.632583	0.427589	0.220244	0.0440242	0.0556573	0.876792	0.101702	0.137166	1.07895	0.0338269	0.0604532	1.40439	2.52704e-05	0.000148896	2.82455
ENST00000320868.9	30	ENSG00000206172.8	30	0.0619687	0.0665668	0.059745	0.089874	0.0754941	0.0794229	0.053647	0.0426289	0.0727138	0.0769578	0.0690374	0.0794796	0.12505	0.0614773	0.0898045	0.0654213	0.070241	0.083315	0.0554866	0.0843598	0.0692156	0.0650011	0.0669001	0.0643989	0.077296	0.101085	0.0697838	0.0701911	0.00710458	0.0171901	1.31092	7.93336e-06	3.62824e-05	1.55505	0.000705911	0.00168207	1.08849	0.0228098	0.0412261	1.09398	5.25191e-06	3.85394e-05	2.26522	0.524305	0.491743	-0.294246
ENST00000320868.9	320	ENSG00000206172.8	320	0.155011	0.184124	0.102776	0.109007	0.203616	0.173846	0.0866873	0.161428	0.11051	0.0739337	0.202113	0.114166	0.211351	0.15448	0.129722	0.0873814	0.085353	0.112108	0.198513	0.126641	0.0865076	0.175265	0.107008	0.133299	0.163286	0.12486	0.124119	0.0897483	0.00107891	0.00346924	2.12531	1.18393e-10	1.27242e-09	3.01291	5.23599e-05	0.000160412	1.73942	9.99652e-08	6.19818e-07	3.50363	2.44241e-07	2.44716e-06	3.39984	0.000636846	0.0025151	-2.08588
ENST00000320868.9	361	ENSG00000206172.8	361	0.177772	0.144189	0.095659	0.155152	0.15378	0.185555	0.0740695	0.216813	0.0820573	0.101136	0.0959954	0.145175	0.126024	0.136132	0.2099	0.108198	0.0565845	0.147887	0.103918	0.106456	0.13185	0.165897	0.148139	0.156087	0.154489	0.129294	0.107244	0.0799923	0.971578	0.649651	-0.0230191	0.361196	0.295205	-0.414786	0.00677276	0.011367	-1.13693	0.414594	0.380741	-0.523314	0.275874	0.280729	-0.699065	8.38036e-08	8.38749e-07	-3.31537
ENST00000320868.9	416	ENSG00000206172.8	416	0.0851975	0.086124	0.0496342	0.220292	0.128122	0.0669172	0.0546225	0.178561	0.150458	0.093329	0.100512	0.098485	0.283739	0.135579	0.113249	0.0684727	0.0844111	0.0447149	0.100528	0.0773687	0.0974496	0.0393824	0.0540178	0.0599011	0.178087	0.210147	0.127165	0.0828382	3.31585e-14	1.08042e-12	4.78244	1.46312e-26	6.28992e-25	4.81745	5.22489e-19	1.84249e-17	3.6943	1.43352e-13	2.20675e-12	4.57585	6.36332e-16	3.01396e-14	5.10149	0.462414	0.45951	0.421192
ENST00000320868.9	61	ENSG00000206172.8	61	0.092073	0.0811064	0.0994947	0.0799264	0.110499	0.101948	0.0675146	0.09491	0.114167	0.0629966	0.164786	0.0879591	0.0844562	0.0621546	0.144518	0.0953864	0.0760155	0.101407	0.108932	0.0908977	0.142351	0.113441	0.0808414	0.121564	0.123237	0.0694373	0.112857	0.0545397	0.00174966	0.00520377	1.93951	0.248362	0.228424	0.493667	0.898065	0.506829	-0.0505715	0.519094	0.431158	-0.381688	0.907959	0.604931	-0.0692099	0.0040327	0.0124582	-1.65139
ENST00000321153.9	138	ENSG00000177600.9	140	0.259147	0.0842193	0.0860067	0.0476986	0.0523917	0.179022	0.0526626	0.0527945	0.120374	0.125122	0.133469	0.0557683	0.10928	0.0483318	0.0867072	0.0613317	0.0400727	0.0500232	0.0501818	0.0732974	0.0533058	0.0772071	0.0998961	0.0591912	0.0457027	0.0719121	0.110314	0.0484562	9.16806e-09	1.11841e-07	-3.78091	0.000696488	0.00209743	-1.67903	3.13846e-07	1.63718e-06	-2.3087	5.26609e-08	3.45722e-07	-3.8041	6.8357e-05	0.000359744	3.32892	6.82821e-10	1.06145e-08	-4.32122
ENST00000321153.9	156	ENSG00000177600.9	158	0.0555093	0.144184	0.126784	0.187271	0.105366	0.0970049	0.0908373	0.073532	0.0907966	0.0475566	0.110122	0.168588	0.0579455	0.190807	0.101166	0.119703	0.0897127	0.131711	0.0309698	0.146612	0.0487697	0.136561	0.0787541	0.201518	0.14462	0.107592	0.0850037	0.139565	2.97896e-09	4.12069e-08	4.80506	8.71341e-06	3.90196e-05	2.53394	7.15071e-05	0.000205994	2.09415	0.0146836	0.0282548	2.03251	0.838843	0.580406	0.169526	0.4243	0.436623	0.663043
ENST00000321153.9	396	ENSG00000177600.9	398	0.411791	0.343253	0.49896	0.426115	0.469404	0.449478	0.621149	0.443478	0.514124	0.394582	0.44873	0.592158	0.409537	0.655721	0.455955	0.484233	0.456432	0.339842	0.542641	0.272693	0.60771	0.429411	0.487503	0.528682	0.323123	0.623517	0.421389	0.551885	2.58301e-11	5.26024e-10	-7.90523	0.0131306	0.0245428	-2.14341	0.011176	0.0178271	2.05025	2.10278e-10	1.80526e-09	8.20484	9.55441e-06	6.38198e-05	-5.83084	4.12713e-33	8.61533e-31	15.7066
ENST00000321153.9	39	ENSG00000177600.9	41	0.163417	0.130425	0.0374162	0.190198	0.0339058	0.133907	0.0952049	0.110928	0.0924099	0.0586656	0.137126	0.14744	0.0582408	0.0836951	0.113267	0.17905	0.154761	0.0735562	0.0833662	0.0907523	0.126552	0.132496	0.105675	0.164718	0.144843	0.14037	0.186977	0.0654073	0.000259339	0.000990257	3.0171	0.291133	0.25656	0.614161	0.787778	0.463564	-0.143823	6.44885e-05	0.000246062	-3.21539	0.0605225	0.0930172	1.71956	0.00182033	0.00633318	-2.59089
ENST00000321358.12	1035	ENSG00000065978.19	1035	0.0153203	0.0430579	0.0156832	0.00762008	0.0116097	0.00974205	0.0231585	0.00705668	0.0127815	0.00541515	0.00732019	0.00797253	0.00579541	0.0177793	0.00808856	0.00989957	0.0157835	0.00466157		0.00392956	0.00899524	0.049055	0.0207163	0.0281665	0.0148752		0.0105982	0.134525	0.0742177	0.112887	-0.995431	1	1	0.364137	1	1	0.871929	1	1	0.254287	0.172475	0.202199	-1.24683	0.0686683	0.125583	1.29834
ENST00000321358.12	1223	ENSG00000065978.19	1223	0.0716387	0.0776945	0.113212	0.135948	0.12257	0.14381	0.20679	0.10669	0.170398	0.068468	0.0989444	0.135539	0.104987	0.183179	0.0946265	0.0917029	0.0940444	0.0792914		0.150376	0.144294	0.121742	0.127628	0.138279	0.111595		0.291894	0.134539	0.975633	0.649651	-0.0415734	1	1	1.07745	1	1	1.20115	1	1	0.606782	0.00211632	0.00630071	7.7007	0.00014582	0.000696336	5.81119
ENST00000321358.12	1265	ENSG00000065978.19	1265	0.452228	0.451705	0.546343	0.720645	0.490675	0.523644	0.481298	0.577997	0.516381	0.680526	0.718804	0.657399	0.327095	0.645198	0.727756	0.71431	0.532972	0.574402		0.655805	0.685116	0.826394	0.691576	0.726269	0.7339		0.607755	0.467841	5.01128e-05	0.000234755	8.29181	1	1	0.807329	1	1	0.835143	1	1	0.462656	0.111021	0.146439	-5.65851	0.0262955	0.0601317	-4.8383
ENST00000321358.12	1429	ENSG00000065978.19	1429	0.257763	0.318034	0.111025	0.240984	0.41513	0.373091	0.422729	0.358684	0.246678	0.15664	0.163805	0.258265	0.118883	0.394597	0.564321	0.313284	0.407049	0.35214		0.483506	0.432133	0.45961	0.555144	0.302014	0.526574	0.270355	0.365128	0.540087	0.0438446	0.075455	4.29008	1	1	0.8809	1	1	0.992052	1	1	0.699032	0.768993	0.554154	1.0249	0.000787412	0.00301995	7.39118
ENST00000321358.12	1488	ENSG00000065978.19	1488	0.230641	0.058148	0.0168475	0.138291	0.171944	0.0353967	0.0247769	0.0650954	0.111536	0.082887	0.0186266	0.0875641	0.0876158	0.063557	0.0116366	0.0609428	0.0494734	0.0444759		0.111847	0.0248497	0.0346076	0.0230625	0.0646747	0.126231		0.0945111	0.058476	0.000177667	0.000709826	4.83067	1	1	1.13211	1	1	1.00811	1	1	0.961673	0.11739	0.152522	3.19602	0.034969	0.0751498	-2.27825
ENST00000321358.12	166	ENSG00000065978.19	166	0.0186961	0.0549463	0.0328794	0.0745173	0.0812347	0.035846	0.110349	0.0332311	0.174762	0.0170251	0.0855308	0.119507		0.0794362	0.0511263	0.0805624	0.084969	0.090624		0.0431397	0.15274	0.101805	0.0458027	0.0378553	0.181497		0.082951	0.0986056	5.3915e-08	5.30561e-07	7.73914	1	1	1.0834	1	1	1.26351	1	1	0.820851	1	1	0.662173	8.56561e-05	0.000430118	5.4389
ENST00000321358.12	331	ENSG00000065978.19	331	0.100463	0.160338	0.11822	0.181474	0.10995	0.062309	0.0966678	0.0618792	0.225864	0.16818	0.205274	0.13722		0.165436	0.112958	0.129165	0.0709265	0.13802		0.222955	0.141236	0.103209	0.121779	0.0891151	0.23263		0.152455	0.140318	1.40021e-10	2.47358e-09	10.3426	1	1	0.986451	1	1	1.01871	1	1	0.507155	1	1	0.898131	0.0972797	0.161901	2.53629
ENST00000321358.12	412	ENSG00000065978.19	412	0.495717	0.521624	0.488575	0.609822	0.468403	0.580658	0.465913	0.563037	0.396199	0.291923	0.434877	0.48877		0.36484	0.40833	0.446172	0.628542	0.322342		0.506482	0.681678	0.580043	0.323477	0.414031	0.349166		0.37108	0.456108	0.00206378	0.00598033	-7.34215	1	1	0.743405	1	1	0.823206	1	1	0.516677	1	1	0.787139	0.0591855	0.112172	4.56135
ENST00000321358.12	469	ENSG00000065978.19	469	0.291017	0.213516	0.167479	0.309255	0.181414	0.177828	0.140026	0.261687	0.289409	0.275448	0.361189	0.236136	0.147429	0.116602	0.192818	0.211398	0.1551	0.283803		0.34791	0.301763	0.192833	0.260489	0.287459	0.318077		0.229179	0.172837	5.96704e-06	3.4997e-05	8.80042	1	1	0.926239	1	1	0.890638	1	1	0.447591	0.718125	0.531091	1.1162	0.0791787	0.138066	-3.25673
ENST00000321358.12	831	ENSG00000065978.19	831	0.014028	0.012611	0.0147243	0.0342828	0.0193474	0.015798	0.00981334	0.00767683	0.0241268	0.0211144	0.00795748	0.0129552	0.00656264	0.028711	0.0119324	0.0107705	0.0203206	0.00866061		0.0161082	0.0288627	0.0133169	0.034002	0.0105693	0.0777817		0.00924609	0.0171431	1.11287e-06	7.69696e-06	3.67288	1	1	1.0692	1	1	1.12669	1	1	0.496472	0.675399	0.509985	-0.376616	0.548789	0.50722	0.363226
ENST00000321358.12	906	ENSG00000065978.19	906	0.439924	0.132135	0.181385	0.192845	0.133427	0.10072	0.167574	0.102825	0.0770183	0.184774	0.195624	0.125283	0.0774717	0.134012	0.127494	0.169767	0.0799033	0.233082		0.133898	0.0753624	0.191065	0.167782	0.238543	0.206588		0.263971	0.125204	0.0141083	0.0306013	4.23685	1	1	0.794656	1	1	0.775964	1	1	0.37089	0.905745	0.604931	-0.326531	0.0112007	0.0297581	-4.08772
ENST00000321358.12	958	ENSG00000065978.19	958	0.0536572	0.0773514	0.0165181	0.100773	0.0676109	0.0711742	0.114884	0.0734529	0.121222	0.0347221	0.0536527	0.159698	0.0763337	0.0446458	0.0362591	0.0965035	0.0580562	0.0575168		0.0579705	0.0959715	0.0582201	0.0723169	0.069557	0.173293		0.0356697	0.120182	2.88891e-07	2.42052e-06	6.63418	1	1	1.11182	1	1	1.20082	1	1	0.888115	0.611513	0.476953	-0.90119	0.0170165	0.0425164	2.92253
ENST00000330398.9	1014	ENSG00000185883.12	1014	0.0940046	0.231173	0.199157	0.235996	0.361166	0.14011	0.339256	0.143604	0.0901604	0.0549532	0.2498	0.391244	0.340592	0.233736	0.280636	0.490497	0.231249	0.195695		0.178693	0.415857	0.290653	0.342415	0.313451	0.407179		0.300912	0.346408	0.000168605	0.000677312	6.70183	1	1	1.01428	1	1	1.12329	1	1	0.817259	0.459146	0.398036	-2.00238	2.06478e-06	1.61344e-05	8.75287
ENST00000330398.9	620	ENSG00000185883.12	620	0.0537139	0.0277622	0.160554	0.0746756	0.0613139	0.159778	0.150626	0.108735	0.157065	0.0357792	0.0476594	0.0467045	0.136319	0.0404471	0.103533	0.0264016	0.0702954	0.0841054		0.0799295	0.196402	0.157442	0.0283373	0.0911108	0.101882		0.0860892	0.029817	0.876568	0.614378	-0.169235	1	1	0.860616	1	1	0.952075	1	1	0.317474	0.0835551	0.119667	3.16457	0.00107037	0.00400018	3.98312
ENST00000330398.9	685	ENSG00000185883.12	685	0.554478	0.497343	0.57866	0.644826	0.441446	0.537015	0.42245	0.660759	0.613708	0.357449	0.571378	0.390646	0.589252	0.433185	0.641634	0.534887	0.616101	0.603636		0.403249	0.475697	0.567203	0.663599	0.556489	0.582198	0.711301	0.656307	0.533867	0.886629	0.618473	0.267068	1	1	0.89608	1	1	0.876508	1	1	0.676698	0.135822	0.171759	-4.42816	7.11314e-12	1.38587e-10	-13.5373
ENST00000330398.9	693	ENSG00000185883.12	693	0.181892	0.104059	0.166203	0.162812	0.118143	0.145257	0.140422	0.149969	0.0780554	0.185211	0.104076	0.146854	0.115096	0.204625	0.156295	0.0779986	0.0723531	0.107501		0.131658	0.187254	0.1615	0.13885	0.188554	0.216682	0.174675	0.0711893	0.129725	0.00354048	0.00966717	4.0436	1	1	0.899457	1	1	0.973531	1	1	0.794139	0.371185	0.344112	-1.78714	0.00504169	0.0149435	3.99758
ENST00000330398.9	71	ENSG00000185883.12	71	0.00189558	0.00419284	0.00301778	0.00542985	0.00208086	0.128325	0.00328946	0.00164806	0.00545639		0.0187616	0.0118281	0.00433942	0.00386316	0.00328287	0.00585117	0.00336553	0.00284381		0.00145259	0.0063022	0.0028751	0.011198	0.00490746	0.00583069		0.00364537	0.0029786	1	1	2.06744	1	1	3.86944	1	1	3.16052	1	1	0.874946	1	1	8.66594	1	1	1.03375
ENST00000330398.9	803	ENSG00000185883.12	803	0.644441	0.735719	0.314543	0.703893	0.488204	0.744221	0.517355	0.761827	0.682782	0.633931	0.743846	0.688748	0.77071	0.632437	0.720639	0.734674	0.560156	0.715447		0.693129	0.528244	0.705078	0.693817	0.62953	0.605006		0.614734	0.507302	0.332039	0.333544	1.82602	1	1	0.865782	1	1	0.859005	1	1	0.451681	0.053248	0.0853623	5.58807	5.43487e-06	3.87398e-05	-8.99101
ENST00000330927.5	1078	ENSG00000185862.7	1078	0.77073	0.776179	0.822467	0.841519	0.786501	0.670892	0.842717	0.581675	0.840597	0.725391	0.80251	0.758467		0.613402	0.883104	0.837904	0.691443	0.785359		0.752378	0.803884	0.842478	0.877135	0.878482	0.880892	0.779395	0.791427	0.843483	5.53942e-06	3.2751e-05	7.07975	1	1	0.823854	1	1	0.862193	1	1	0.731884	1	1	0.697353	0.219485	0.290103	2.55878
ENST00000330927.5	1143	ENSG00000185862.7	1143	0.842611	0.965246	0.955225	0.854042	0.923755	0.769978	0.681693	0.94057	0.916656	0.852606	0.901816	0.836826		0.777594	0.877157	0.835531	0.660633	0.970621		0.935009	0.863916	0.96712	0.902182	0.913112	0.87953	0.973203	0.86245	0.86932	0.0127544	0.0281978	3.46082	1	1	0.83804	1	1	0.853807	1	1	0.771627	1	1	0.724675	0.00192281	0.00662663	-6.34071
ENST00000330927.5	1163	ENSG00000185862.7	1163	0.151204	0.173463	0.15734	0.155036	0.135122	0.0720331	0.127851	0.20829	0.119398	0.178183	0.0969103	0.0590688		0.206109	0.0828086	0.135055	0.109112	0.332193		0.129127	0.0585664	0.136989	0.170831	0.176976	0.211076	0.220412	0.171436	0.164354	0.0016442	0.00498268	5.13885	1	1	0.87929	1	1	0.891546	1	1	0.691139	1	1	0.621114	0.416916	0.43366	-1.56664
ENST00000330927.5	1177	ENSG00000185862.7	1177	0.139153	0.181403	0.0916014	0.098735	0.126293	0.106103	0.0651568	0.148188	0.166061	0.164275	0.111719	0.156554		0.077896	0.0510341	0.0892551	0.100585	0.0533257		0.0323733	0.241818	0.0822097	0.0451784	0.111198	0.0483844	0.156155	0.0727239	0.0490608	2.93151e-05	0.000145215	-4.91723	1	1	0.702383	1	1	0.764317	1	1	0.961218	1	1	0.462433	0.772629	0.61292	-0.492552
ENST00000330927.5	1244	ENSG00000185862.7	1244	0.959546	0.978115	0.954998	0.979273	0.970541	0.984723	0.938967	0.958181	0.931748	0.967243	0.965732	0.982753		0.904288	0.964789	0.962137	0.961713	0.956857		0.974185	0.922774	0.97822	0.905713	0.944845	0.982295	0.958985	0.924932	0.954655	0.0020398	0.00594608	2.12277	1	1	0.844167	1	1	0.876472	1	1	0.761895	1	1	0.754455	0.0605785	0.113638	-2.05912
ENST00000330927.5	143	ENSG00000185862.7	143		0.153763	0.118445	0.221768	0.20336		0.150467	0.266271	0.231343		0.417052	0.318997		0.165684	0.226512	0.15717	0.273197	0.182069		0.380068	0.150287	0.0844235	0.17183	0.334964	0.3361		0.42185	0.205569	1	1	1.72007	1	1	1.22962	1	1	1.17198	1	1	0.776578	1	1	1.1922	1	1	0.999059
ENST00000330927.5	1486	ENSG00000185862.7	1486	0.880297	0.896465	0.79419	0.83852	0.646163	0.829632	0.838674	0.762703	0.887524	0.68879	0.813476	0.909095		0.846837	0.829334	0.825861	0.744873	0.777205	0.56292	0.657177	0.755091	0.788633	0.768622	0.884037	0.886777	0.613492	0.672018	0.599702	5.24147e-07	4.04493e-06	6.88286	1	1	0.841575	1	1	0.865019	8.69439e-07	4.6207e-06	-10.7003	1	1	0.664164	0.11248	0.181015	-3.14806
ENST00000330927.5	1596	ENSG00000185862.7	1596	0.0243364	0.19386	0.13971	0.0835577	0.227978	0.0709999	0.202051	0.0909618	0.0297774	0.1005	0.0275529	0.0930881		0.3071	0.183655	0.0601834	0.0491226	0.173647	0.370166	0.092725	0.0876129	0.114477	0.0426294	0.229666	0.150621	0.14892	0.0368575	0.131953	0.214525	0.248263	1.42152	1	1	1.17256	1	1	1.31357	5.17661e-09	3.78847e-08	9.93983	1	1	0.478003	0.000193769	0.000873902	5.99411
ENST00000330927.5	1791	ENSG00000185862.7	1791	0.134234	0.208662	0.0184242	0.0260644	0.0252854	0.0148289	0.0440261	0.0797446	0.0913192	0.0318396	0.038744	0.111604		0.0189668	0.0319501	0.172387	0.0222267	0.0775132	0.0471964	0.0659593	0.033263	0.049938	0.0663833	0.0577518	0.0305242	0.0584939	0.0112357	0.0955291	0.00146769	0.00453056	-2.37473	1	1	0.52593	1	1	0.543525	0.367851	0.349399	-0.983767	1	1	0.286126	0.598012	0.532984	-0.584816
ENST00000330927.5	1837	ENSG00000185862.7	1837	0.543856	0.484101	0.574424	0.52371	0.587123	0.599835	0.33449	0.560782	0.482091	0.293905	0.420682	0.533764		0.372471	0.449209	0.472773	0.518004	0.343822	0.156059	0.575906	0.39031	0.33882	0.348079	0.612987	0.474151	0.357868	0.482399	0.372534	0.8283	0.595346	0.427913	1	1	0.890173	1	1	0.861739	0.971491	0.631292	-0.0979333	1	1	0.875928	0.000142537	0.000682888	-10.099
ENST00000330927.5	333	ENSG00000185862.7	333		0.365824	0.454496	0.289241	0.457413		0.300111	0.340651	0.267719		0.624601	0.417026		0.391183	0.436851	0.383437	0.572904	0.361637		0.523474	0.301997	0.404174	0.753064	0.530626	0.444874		0.439617	0.162933	1	1	1.14442	1	1	0.788932	1	1	0.783987	1	1	0.5817	1	1	0.640673	1	1	0.769151
ENST00000330927.5	580	ENSG00000185862.7	580	0.688032	0.439351	0.334571	0.516493	0.402323	0.219571	0.550724	0.491969	0.774594	0.755229	0.601145	0.343277		0.626246	0.421515	0.679954	0.399369	0.730924		0.364034	0.390144	0.24093	0.466605	0.677729	0.60051		0.440341	0.55266	0.00193887	0.00568579	7.15609	1	1	0.662279	1	1	0.746296	1	1	0.351154	1	1	0.482246	0.862981	0.649341	-0.502366
ENST00000330927.5	953	ENSG00000185862.7	953	0.249788	0.339994	0.435274	0.238361	0.367278	0.385607	0.400131	0.47729	0.426811	0.449481	0.585811	0.52235		0.632194	0.639661	0.339594	0.378547	0.491023		0.279605	0.41626	0.397232	0.424072	0.453047	0.571785		0.390661	0.482524	0.00187754	0.00552805	6.54298	1	1	0.764845	1	1	0.862676	1	1	0.532627	1	1	0.632159	0.166168	0.238988	3.69722
ENST00000331334.5	503	ENSG00000182512.5	2050	0.181203	0.707079	0.0339585	0.130145	0.423143	0.345702	0.395967	0.408521	0.345342	0.404105	0.386906	0.716231	0.12084	0.212777	0.260732	0.618255	0.146366	0.669932		0.368305	0.389861	0.270751	0.228467	0.310432	0.558749		0.331757	0.513604	0.000237555	0.00092392	15.6495	1	1	1.03486	1	1	1.06583	1	1	0.873037	0.860302	0.590548	-0.828802	0.461344	0.45951	2.549
ENST00000331334.5	835	ENSG00000182512.5	2382	0.146059	0.235687		0.1436	0.074247		0.0275263	0.142819	0.169187	0.0891699	0.109383	0.131967		0.162197	0.311598	0.0383799	0.113071	0.157652		0.0627152	0.0658211		0.217665	0.129418	0.289889		0.0383815	0.0903074	1	1	1.31921	1	1	0.632644	1	1	0.637308	1	1	0.388337	1	1	0.190383	1	1	0.6513
ENST00000331825.11	121	ENSG00000087086.15	121	0.188577	0.243289	0.133906	0.266101	0.139685	0.248483	0.0817398	0.375655	0.29444	0.200035	0.272645	0.160224	0.230691	0.226415	0.173681	0.210941	0.223622	0.266547		0.279981	0.144958	0.15271	0.130047	0.230452	0.234429	0.136311	0.202675	0.174174	5.31057e-08	5.29706e-07	4.60428	1	1	0.953239	1	1	0.898895	1	1	0.511724	0.00121164	0.00405838	2.8408	1.67996e-13	4.54599e-12	-5.70522
ENST00000331825.11	152	ENSG00000087086.15	152	0.155809	0.197192	0.135015	0.154291	0.323147	0.246746	0.27043	0.276652	0.264097	0.170535	0.315943	0.184921	0.297788	0.256484	0.280315	0.250504	0.241647	0.292418		0.245956	0.137816	0.262884	0.381526	0.257277	0.26705	0.277517	0.307893	0.162868	0.0371911	0.0662599	1.79811	1	1	1.014	1	1	0.976508	1	1	0.820183	0.00121982	0.00405838	3.00614	4.55524e-05	0.000252133	-3.43794
ENST00000331825.11	410	ENSG00000087086.15	410	0.00572007	0.00666181	0.0460551	0.00711865	0.0122689	0.0102665	0.00428818	0.0152328	0.0067486	0.00426521	0.0128019	0.0119939	0.00784869	0.0066883	0.00460317	0.0119805	0.0101855	0.0063462		0.0359033	0.0169984	0.00841328	0.00848783	0.0348575	0.0161039	0.0051565	0.00526353	0.00243356	0.191141	0.22675	-0.272607	1	1	0.80308	1	1	0.742045	1	1	0.540757	0.317193	0.307667	0.234686	0.00201548	0.00688108	-0.601806
ENST00000331825.11	440	ENSG00000087086.15	440	0.222935	0.072549	0.0590554	0.12558	0.0910219	0.115571	0.096393	0.105125	0.148486	0.0695558	0.184552	0.108042	0.173135	0.140615	0.270338	0.172256	0.231141	0.254722		0.128736	0.113613	0.159679	0.0676361	0.265089	0.0621773	0.141634	0.402395	0.06059	0.724596	0.546817	0.245076	1	1	0.969477	1	1	0.894371	1	1	0.554327	5.00111e-13	1.44757e-11	5.51293	4.97469e-15	1.91295e-13	-5.06487
ENST00000331825.11	475	ENSG00000087086.15	475	0.00545832	0.0248572	0.0308613	0.00939943	0.00868626	0.0110243	0.0065194	0.0121015	0.0171799	0.0265524	0.00569541	0.00385909	0.00290558	0.0100506	0.0124678	0.00457545	0.00230148	0.00425653	0.0322621	0.0142308	0.00876697	0.0088159	0.0301971	0.00477827	0.00768861	0.0152706	0.0192836	0.0155359	4.09619e-05	0.000195003	-0.817942	0.000702559	0.00209743	-0.517466	0.000332114	0.000843438	-0.505452	0.0335567	0.0574173	-0.508352	0.425947	0.377419	-0.186311	0.0278581	0.0632104	-0.473205
ENST00000331825.11	521	ENSG00000087086.15	521	0.462554	0.461646	0.518308	0.422041	0.248704	0.353687	0.385347	0.422147	0.495881	0.317331	0.469632	0.322078	0.321407	0.498487	0.458474	0.286732	0.447025	0.527185	0.386908	0.465988	0.281388	0.535731	0.575968	0.530451	0.594587	0.306035	0.421333	0.392198	5.07066e-06	3.01009e-05	4.34817	5.99136e-14	1.25384e-12	-5.18265	5.72766e-19	1.84249e-17	-5.67452	2.61243e-58	1.16625e-55	-16.5589	8.16788e-10	1.25163e-08	-6.06819	1.45435e-13	4.00973e-12	-6.9841
ENST00000331825.11	566	ENSG00000087086.15	566	0.280258	0.237034	0.268261	0.19898	0.1918	0.246379	0.144673	0.124493	0.253146	0.204718	0.207283	0.212366	0.132235	0.186091	0.278578	0.300886	0.114246	0.24097	0.101426	0.321338	0.275041	0.28066	0.136994	0.268585	0.172126	0.148881	0.355145	0.149435	0.00560765	0.0140312	-2.33374	0.172606	0.180104	-0.832737	0.00283347	0.0052637	-1.67279	3.60693e-09	2.72919e-08	-5.12406	6.32274e-08	7.48684e-07	4.93036	1.92715e-06	1.52218e-05	-3.87151
ENST00000331825.11	581	ENSG00000087086.15	581	0.282145	0.224536	0.249622	0.241496	0.215181	0.250776	0.376797	0.297018	0.454804	0.247382	0.176762	0.361317	0.270891	0.381504	0.181399	0.249422	0.2749	0.310267	0.408576	0.239857	0.20591	0.286619	0.272795	0.333866	0.274047	0.256023	0.21878	0.292175	0.000485863	0.00173757	-2.87442	0.00231405	0.00590762	-1.81687	0.459507	0.329701	-0.412253	0.112775	0.149394	1.40742	1.14012e-05	7.23471e-05	-3.74406	5.06736e-05	0.000275265	3.41406
ENST00000331825.11	592	ENSG00000087086.15	592	0.145625	0.171713	0.145513	0.219952	0.166642	0.196465	0.0590989	0.275333	0.174837	0.106233	0.263695	0.194625	0.212531	0.159883	0.178105	0.152335	0.18869	0.181551	0.0638013	0.221907	0.180407	0.133328	0.0940397	0.18736	0.141547	0.105263	0.224069	0.124443	6.27982e-08	6.09792e-07	3.8985	1.66081e-06	8.30209e-06	2.45846	0.0428245	0.0547388	0.947971	0.00717195	0.0152463	-1.91478	9.11595e-12	1.8998e-10	5.14914	1.8839e-06	1.49611e-05	-3.16202
ENST00000331825.11	638	ENSG00000087086.15	638	0.24671	0.166843	0.220795	0.198448	0.290198	0.298418	0.175927	0.222615	0.206317	0.12452	0.183814	0.233381	0.199607	0.262681	0.198598	0.250736	0.159439	0.235572	0.166525	0.139421	0.227144	0.264443	0.149677	0.208351	0.217903	0.183425	0.138424	0.247446	0.316788	0.323979	0.752544	0.149883	0.164374	0.778409	0.0103176	0.0167345	1.29262	0.00260992	0.00633223	2.38471	0.304234	0.299074	-0.794062	0.000355895	0.0015241	2.69738
ENST00000331825.11	646	ENSG00000087086.15	646	0.373809	0.497678	0.430444	0.39058	0.519353	0.387265	0.540547	0.386582	0.571278	0.522493	0.358725	0.520952	0.498617	0.616608	0.376355	0.435805	0.621587	0.530365	0.575939	0.329171	0.575221	0.375708	0.506953	0.530703	0.498778	0.504184	0.32873	0.666159	0.0120327	0.02706	-2.42259	0.00772174	0.0159595	-1.83463	0.00131955	0.00282985	2.06251	9.99309e-10	8.11119e-09	5.96674	3.68637e-22	4.80159e-20	-9.65499	3.27948e-42	1.19803e-39	13.0489
ENST00000331825.11	65	ENSG00000087086.15	65	0.396453	0.361463	0.466488	0.352142	0.323243	0.286663	0.213954	0.394123	0.290566	0.435261	0.308041	0.367077	0.374365	0.315486	0.441149	0.377032	0.17617	0.340467		0.226396	0.238876	0.257406	0.372932	0.2841	0.303069	0.500727	0.434454	0.300756	0.00266057	0.00756027	-2.68654	1	1	0.897371	1	1	0.861548	1	1	0.840118	0.00169118	0.00534014	-2.96395	5.7253e-23	5.97575e-21	-8.5979
ENST00000331825.11	822	ENSG00000087086.15	822	0.0779187	0.0301609	0.0337648	0.0330101	0.0424288	0.0157503	0.0634464	0.0414714	0.0749482	0.0226606	0.0210483	0.0325171	0.113216	0.0391977	0.0423542	0.0464749	0.060118	0.0132334	0.0508892	0.0768081	0.0977531	0.0439741	0.064615	0.0610271	0.0463565	0.0520711	0.0423469	0.0910105	1.17805e-08	1.40434e-07	-2.13939	0.00974262	0.0195717	-0.74565	0.982725	0.535807	-0.00606689	0.176485	0.212364	-0.5618	0.153601	0.186545	0.634778	9.49588e-07	8.06732e-06	2.27339
ENST00000331825.11	842	ENSG00000087086.15	842	0.232635	0.244033	0.157982	0.144626	0.167869	0.24083	0.444821	0.166923	0.161454	0.448361	0.313237	0.333295	0.229897	0.191547	0.245995	0.285658	0.186281	0.375404	0.116281	0.314266	0.194665	0.274062	0.249248	0.347895	0.202462	0.253369	0.334784	0.408793	0.322395	0.327139	0.917623	0.392719	0.314981	0.575348	0.00298493	0.00548688	1.88634	0.0026506	0.00639617	-2.85222	0.000203986	0.000957464	3.68086	2.32517e-09	3.17536e-08	5.90507
ENST00000334828.6	1379	ENSG00000171314.9	1379	0.168928	0.233838	0.28362	0.306899	0.263582	0.371119	0.37377	0.144539	0.307908	0.367618	0.197548	0.242151		0.460831	0.153303	0.0500568	0.309172	0.342775		0.236333	0.452775	0.170265	0.185406	0.327778	0.33943	0.324275	0.516332	0.402427	0.0748781	0.11342	5.09225	1	1	1.16208	1	1	1.34053	1	1	0.921402	1	1	1.24752	0.000578297	0.00231516	13.535
ENST00000334828.6	1480	ENSG00000171314.9	1480	0.000870597	0.00192939	0.00277429	0.00246021	0.00629241	0.00104824	0.0417228	0.000797999	0.00254304	0.00142227	0.000561595	0.00148914		0.00332572	0.00274647	0.00329336	0.00136046	0.00229322		0.00166932	0.0018775	0.00182712	0.00284226	0.00226365	0.00264842	0.00220124	0.00167108	0.00417674	0.118842	0.160053	0.244499	1	1	0.905312	1	1	2.23252	1	1	1.21391	1	1	0.533662	0.000909791	0.00346204	1.6129
ENST00000334828.6	1746	ENSG00000171314.9	1746	0.236478	0.181419	0.16131	0.204111	0.149497	0.14818	0.370864	0.119706	0.182578	0.177058	0.199388	0.304562		0.355735	0.198023	0.190246	0.218231	0.147487	0.193385	0.165181	0.232677	0.297463	0.159084	0.17904	0.227016	0.216845	0.235721	0.234558	0.475545	0.427584	1.67762	1	1	0.952508	1	1	1.10357	0.879368	0.594786	-0.38464	1	1	0.715996	0.00150125	0.0053767	10.832
ENST00000336032.4	1527	ENSG00000146278.11	1527	0.476763	0.512562	0.506228	0.5332	0.570868	0.472666	0.520287	0.602656	0.5056	0.495478	0.432998	0.496742		0.606858	0.56253	0.70007	0.55516	0.560131	0.332206	0.496436	0.643722	0.348007	0.595786	0.568831	0.666448	0.42848	0.530312	0.446823	0.000236071	0.000920591	6.7982	1	1	0.858596	1	1	0.902633	0.270565	0.284875	-2.5656	1	1	0.699607	0.583562	0.526699	1.18184
ENST00000336032.4	1626	ENSG00000146278.11	1626	0.350181	0.459574	0.381287	0.302386	0.291636	0.466788	0.336268	0.227744	0.516591	0.450131	0.375574	0.517857		0.249923	0.376003	0.584879	0.32898	0.213395	0.415134	0.24577	0.463588	0.31634	0.484706	0.343784	0.280462	0.463851	0.368158	0.521409	1.23191e-09	1.93997e-08	-10.8876	1	1	0.817603	1	1	0.857672	0.64709	0.494862	-1.02362	1	1	0.672617	0.797594	0.624217	-0.535746
ENST00000336032.4	1652	ENSG00000146278.11	1652	0.118325	0.0498631	0.0124754	0.0341843	0.00981381	0.005984	0.0320006	0.020523	0.007925	0.0123048	0.00537401	0.147517		0.0156156	0.0190282	0.0639517	0.0722382	0.00543913	0.00770125	0.0110682	0.029792	0.194734	0.0558555	0.00868561	0.00633531	0.106526	0.0301148	0.0233333	7.07033e-07	5.26242e-06	-3.09514	1	1	0.581934	1	1	0.555267	0.23118	0.25502	1.1787	1	1	0.222518	0.0307342	0.0683564	-1.73636
ENST00000336032.4	249	ENSG00000146278.11	249		0.112894	0.105588	0.0950975	0.117399	0.0907349	0.106117	0.0788867	0.232978		0.166923	0.203165		0.099215	0.0535126	0.226577	0.107716	0.134019		0.243402	0.0767069	0.0497225	0.182128	0.214592	0.230626		0.0839869	0.188182	1	1	1.3777	1	1	1.00056	1	1	1.00886	1	1	0.704746	1	1	0.919227	1	1	1.03376
ENST00000336032.4	954	ENSG00000146278.11	954		0.582928	0.526372	0.405427	0.295067	0.440331	0.375497	0.304346	0.55696	0.444561	0.211483	0.532851		0.589275	0.371633	0.456555	0.382813	0.450456		0.37691	0.548744	0.319359	0.442484	0.455297	0.370828	0.262566	0.496132	0.592409	1	1	0.890833	1	1	0.79327	1	1	0.921061	1	1	0.675459	1	1	0.813518	1	1	1.30443
ENST00000336906.6	134	ENSG00000196565.15	134	0.0901169	0.0580623	0.0648225	0.0671986	0.106161	0.0341055	0.145839	0.113556	0.0337329	0.0440016	0.0436133	0.068201	0.0659554	0.0120548	0.0747596	0.0632107	0.0943576	0.0238126		0.0942942	0.078783	0.0191086	0.0676358	0.045382	0.0353726	0.0964762	0.0384282	0.0316688	0.000246458	0.000953487	-2.39086	1	1	0.876256	1	1	0.918994	1	1	1.05694	0.0890641	0.123742	-1.32479	0.788598	0.620535	0.268481
ENST00000336906.6	260	ENSG00000196565.15	260	0.0861341	0.179278	0.396634	0.136344	0.307276	0.188896	0.227169	0.0916716	0.203996	0.219029	0.137966	0.204343	0.153586	0.394396	0.24314	0.134222	0.239326	0.106727		0.0913358	0.148513	0.134183	0.178907	0.200497	0.154553	0.262274	0.146813	0.12313	0.00110272	0.00353032	-3.51923	1	1	0.819289	1	1	0.904845	1	1	1.00636	0.00475058	0.0125329	-3.54805	0.000521759	0.00211782	5.63617
ENST00000336906.6	325	ENSG00000196565.15	325	0.571053	0.674296	0.61313	0.656358	0.765843	0.497986	0.548317	0.633247	0.686021	0.767819	0.67732	0.798261	0.74326	0.746501	0.705871	0.680175	0.730556	0.88442		0.665507	0.695058	0.638478	0.819697	0.748775	0.839919	0.780264	0.718645	0.83378	2.04829e-10	3.49224e-09	7.93327	1	1	0.970815	1	1	0.984214	1	1	0.850526	0.0122109	0.0270723	-3.81915	0.58057	0.525777	-1.0154
ENST00000336906.6	336	ENSG00000196565.15	336	0.38307	0.17468	0.18607	0.276383	0.181112	0.177484	0.307904	0.241549	0.343884	0.366013	0.200811	0.295561	0.18565	0.360624	0.205581	0.317797	0.372706	0.126795		0.193381	0.145572	0.188904	0.27991	0.241497	0.277404	0.229254	0.237317	0.37324	0.132047	0.173647	-1.97821	1	1	0.721198	1	1	0.810612	1	1	0.641429	1.97348e-05	0.000118184	-6.30763	0.0765496	0.135914	3.33248
ENST00000336906.6	360	ENSG00000196565.15	360	0.187043	0.150288	0.0915137	0.0813151	0.227693	0.126378	0.104495	0.300984	0.185953	0.0834481	0.146311	0.246915	0.171115	0.252538	0.108853	0.180671	0.157294	0.165735		0.141443	0.317601	0.127061	0.0905675	0.270667	0.180482	0.222832	0.273821	0.206407	0.588634	0.485398	-0.56985	1	1	1.02569	1	1	1.11087	1	1	1.08167	0.00166531	0.00530984	3.9816	0.00419366	0.0128469	4.43724
ENST00000336906.6	389	ENSG00000196565.15	389	0.0881267	0.0852248	0.103764	0.0848321	0.132157	0.107933	0.113401	0.159844	0.123953	0.153823	0.170451	0.220132	0.113368	0.135326	0.133851	0.106269	0.15112	0.144799		0.0866988	0.0773571	0.0932251	0.117354	0.112232	0.14494	0.136555	0.12227	0.104174	0.0295924	0.0558433	2.15491	1	1	1.02474	1	1	0.994407	1	1	1.02642	0.291767	0.28955	-1.16332	0.289448	0.34811	-1.45267
ENST00000336906.6	458	ENSG00000196565.15	458	0.287302	0.404615	0.174103	0.411824	0.0989947	0.299763	0.211256	0.316432	0.278499	0.213107	0.300173	0.347667	0.296025	0.347339	0.270593	0.321357	0.440326	0.37771		0.308178	0.368203	0.267986	0.453558	0.277408	0.395337	0.510698	0.37163	0.124081	0.000601318	0.0020843	4.68379	1	1	1.00343	1	1	0.965286	1	1	0.77513	0.594626	0.466576	0.831489	0.000386254	0.00163597	-6.64491
ENST00000336906.6	75	ENSG00000196565.15	75	0.201077	0.1258	0.172518	0.129095	0.128213	0.158097	0.155385	0.110896	0.159764	0.130002	0.129713	0.197387	0.210022	0.0862354	0.274532	0.167247	0.137899	0.207263		0.131093	0.162484	0.12182	0.16998	0.0838883	0.127509	0.128525	0.314219	0.155547	0.309348	0.320103	-1.03146	1	1	1.00308	1	1	0.978531	1	1	0.734266	4.05564e-13	1.24296e-11	9.53863	0.767525	0.610196	-0.428633
ENST00000337554.8	349	ENSG00000100300.18	361	0.161014	0.213224	0.360923	0.0818368	0.0934411	0.185137	0.339351	0.162842	0.12173	0.239906	0.125662	0.135585		0.249902	0.107311	0.0823959	0.276373	0.175103		0.0778503	0.182268	0.241463	0.538528	0.151878	0.196871		0.0294119	0.067593	0.00184142	0.00544355	-7.39202	1	1	0.414247	1	1	0.547493	1	1	0.258535	1	1	0.330073	0.730524	0.596687	-1.1548
ENST00000340385.6	154	ENSG00000117592.9	159	0.28332	0.0797957	0.0761808	0.199738	0.134977	0.139922	0.0599967	0.162435	0.127061	0.194384	0.214691	0.183919	0.085823	0.150761	0.175552	0.122596	0.0776911	0.227703		0.266322	0.149713	0.105196	0.104495	0.172874	0.260945	0.100376	0.21037	0.101743	1.72544e-08	1.97652e-07	10.161	1	1	1.2041	1	1	1.10922	1	1	0.747997	0.0449946	0.0758662	4.38377	0.194229	0.266243	-2.15817
ENST00000340385.6	283	ENSG00000117592.9	288	0.24226	0.0402464	0.0720685	0.150743	0.0392813	0.0529531	0.0496965	0.0549706	0.0396921	0.063856	0.111427	0.149103	0.0754535	0.0320643	0.0802246	0.0981172	0.0485668	0.0938658		0.202644	0.0732159	0.0737536	0.0451835	0.0351403	0.0985071	0.0514665	0.182383	0.0753391	2.70711e-05	0.000134966	5.67804	1	1	1.35092	1	1	1.20639	1	1	0.804797	0.000288758	0.00124336	6.34785	0.718195	0.590246	-0.431948
ENST00000340385.6	450	ENSG00000117592.9	455	0.248943	0.283142	0.310616	0.373145	0.196528	0.422421	0.261323	0.262324	0.255681	0.228631	0.36148	0.417818	0.239031	0.366101	0.190678	0.530655	0.193201	0.277463		0.222679	0.324875	0.256512	0.231631	0.287792	0.395879	0.353193	0.342094	0.352018	1.87253e-08	2.11202e-07	12.5547	1	1	1.09815	1	1	1.12188	1	1	0.884997	0.00735505	0.0184234	7.53346	0.00377163	0.0117762	6.72066
ENST00000340385.6	662	ENSG00000117592.9	667	0.238935	0.268768	0.315947	0.238502	0.316218	0.262902	0.268721	0.174329	0.231719	0.250562	0.1721	0.165858	0.241909	0.195513	0.269597	0.116455	0.172464	0.310783		0.135199	0.278949	0.259062	0.136861	0.145173	0.203213	0.167036	0.198996	0.265608	0.277028	0.300375	2.12485	1	1	0.935208	1	1	0.994674	1	1	0.754819	0.354201	0.332079	2.27886	0.00309992	0.00993364	6.13228
ENST00000340990.10	1040	ENSG00000159346.13	1046	0.147686	0.365637	0.207912	0.169731	0.391385	0.166914	0.251312	0.384187	0.335965	0.141181	0.130641	0.351194	0.205479	0.251083	0.264337	0.160555	0.237195	0.190726		0.200618	0.436583	0.164434	0.453982	0.297872	0.224794		0.184631	0.258506	4.50262e-08	4.58473e-07	-10.2218	1	1	0.701093	1	1	0.809948	1	1	0.70477	0.0014985	0.00484926	-8.96581	0.161383	0.233949	2.89457
ENST00000340990.10	1213	ENSG00000159346.13	1219	0.0436717	0.0400289	0.0337142	0.0678368	0.0525454	0.100529	0.0604797	0.0644599	0.0836066	0.0824406	0.0519976	0.0905081	0.0677522	0.113011	0.0404237	0.0880487	0.0312655	0.0812465		0.0372246	0.111678	0.0529147	0.0560409	0.0398343	0.0419744		0.0169826	0.0786365	0.554278	0.469779	0.58345	1	1	0.927104	1	1	1.11098	1	1	0.65376	0.720527	0.531091	0.515052	2.05971e-05	0.000124885	4.92364
ENST00000340990.10	1378	ENSG00000159346.13	1384	0.430634	0.455219	0.43943	0.464532	0.363626	0.482342	0.302045	0.468676	0.340795	0.451298	0.323212	0.533846	0.31428	0.341294	0.350122	0.353205	0.265389	0.333163		0.22556	0.451625	0.319428	0.511751	0.535207	0.394717		0.320046	0.132299	0.363162	0.356847	-1.97927	1	1	0.763098	1	1	0.759362	1	1	0.54711	0.00120481	0.00405838	-10.1684	0.00755165	0.0213027	-5.92303
ENST00000340990.10	1402	ENSG00000159346.13	1408	0.497156	0.289723	0.259446	0.1194	0.290777	0.445413	0.358125	0.142395	0.258634	0.137973	0.179829	0.366253	0.311712	0.436866	0.313539	0.336184	0.260071	0.134575		0.13963	0.46584	0.181614	0.281713	0.419505	0.59221		0.202314	0.334391	0.0103415	0.0237298	5.43445	1	1	0.823609	1	1	0.971891	1	1	0.583516	0.0374445	0.0652473	-6.21647	1.72742e-07	1.60776e-06	11.6631
ENST00000340990.10	1740	ENSG00000159346.13	1746	0.0761168	0.122838	0.0510468	0.0714062	0.0480258	0.221447	0.08386	0.0831183	0.111838		0.0328562	0.100368	0.0369834	0.174002	0.133773	0.100209	0.119332	0.0856631		0.0524952	0.112021	0.0766321	0.145563	0.0737393	0.0497807		0.0588588	0.143632	1	1	0.657206	1	1	0.692634	1	1	0.871453	1	1	0.406853	1	1	1.01384	1	1	1.40791
ENST00000340990.10	1916	ENSG00000159346.13	1922	0.0887684	0.397886	0.0737898	0.069042	0.193431	0.0845975	0.151422	0.0820928	0.28446		0.217401	0.208596	0.0628106	0.140119	0.207874	0.139247	0.133362	0.109713		0.0408678	0.353019	0.237235	0.232502	0.264284	0.258268		0.0723277	0.155822	1	1	0.916774	1	1	0.615015	1	1	0.741572	1	1	0.563194	1	1	0.365076	1	1	1.12124
ENST00000340990.10	423	ENSG00000159346.13	429	0.0729556	0.216601		0.0726278	0.213488	0.122264	0.194728	0.209826	0.251376		0.0705952	0.207972	0.107211	0.139516	0.123288	0.081798	0.188727	0.150273		0.0833576	0.234119	0.0834093	0.253201	0.167871	0.151922		0.279445	0.206876	1	1	0.810317	1	1	0.884845	1	1	1.01622	1	1	0.766731	1	1	1.07749	1	1	1.41033
ENST00000340990.10	828	ENSG00000159346.13	834	0.0722166	0.175298	0.078637	0.188005	0.164623	0.486859	0.190551	0.137724	0.111419	0.138621	0.421609	0.218849	0.208848	0.292405	0.104595	0.272346	0.149178	0.576483		0.144563	0.19109	0.348379	0.224768	0.151227	0.232116		0.184499	0.117907	1.33781e-11	2.84286e-10	12.6227	1	1	1.43883	1	1	1.38149	1	1	0.58563	0.0333018	0.0603553	5.55175	0.00308369	0.00992514	5.31661
ENST00000340990.10	839	ENSG00000159346.13	845	0.125488	0.227342	0.239847	0.150327	0.15341	0.163769	0.219946	0.135149	0.297173	0.0731164	0.132876	0.260301	0.186695	0.317778	0.397125	0.104692	0.102353	0.25176		0.19639	0.304401	0.185361	0.144881	0.190079	0.199802		0.158705	0.163094	0.62499	0.501862	0.820906	1	1	0.834171	1	1	0.964831	1	1	0.558412	0.591901	0.466576	1.3478	1.26843e-08	1.54457e-07	10.6806
ENST00000340990.10	988	ENSG00000159346.13	994	0.299575	0.39715	0.368754	0.30211	0.361419	0.30593	0.323857	0.263	0.368597	0.222633	0.313546	0.236494	0.30745	0.245994	0.190337	0.177999	0.263437	0.21676		0.34967	0.302852	0.287641	0.26256	0.232386	0.371832		0.275779	0.197949	0.000405185	0.00147001	7.18598	1	1	0.912096	1	1	0.924916	1	1	0.538003	0.0509318	0.0824098	5.82418	0.403636	0.426163	1.69613
ENST00000343262.9	237	ENSG00000140988.16	237	0.277072	0.0673583	0.0471343	0.137773	0.0935572	0.036318	0.0679861	0.073149	0.046097	0.0472084	0.0882971	0.0562616		0.0756886	0.0634529	0.0576357	0.0591545	0.0743336		0.0634425	0.060184	0.0978451	0.0433312	0.0509261	0.107788		0.0494813	0.0287168	0.0109871	0.0248995	3.32246	1	1	0.760188	1	1	0.757628	1	1	0.483097	1	1	0.481237	0.169515	0.241827	-1.87103
ENST00000343262.9	417	ENSG00000140988.16	417	0.270478	0.247179	0.318591	0.3118	0.299623	0.28	0.135457	0.366219	0.244843	0.199925	0.371039	0.271431		0.225791	0.314328	0.18771	0.208196	0.208643		0.199952	0.171247	0.34119	0.213794	0.15545	0.279002		0.324122	0.206674	0.0750934	0.113512	3.54112	1	1	0.829757	1	1	0.80302	1	1	0.558415	1	1	0.786278	0.000680055	0.0026713	-7.47025
ENST00000343986.9	134	ENSG00000171858.18	134	0.378805	0.288362	0.154266	0.206392	0.201897	0.174929	0.16623	0.225444	0.272386	0.266415	0.317845	0.251646		0.17437	0.253364	0.291135	0.223549	0.294244	0.173331	0.201349	0.171431	0.267016	0.240844	0.265193	0.262209	0.178982	0.309015	0.129142	0.800298	0.583042	0.428127	1	1	0.82252	1	1	0.770684	0.0335688	0.0574173	-4.79859	1	1	0.657507	1.37361e-06	1.1151e-05	-10.9254
ENST00000343986.9	296	ENSG00000171858.18	296	0.198448	0.294297	0.280554	0.194676	0.217421	0.142379	0.232221	0.198828	0.231937	0.33904	0.341826	0.405484		0.512787	0.243003	0.305653	0.249248	0.291318	0.203578	0.218186	0.251741	0.192759	0.140983	0.278283	0.155179	0.117012	0.167473	0.246504	0.00033295	0.00123593	-5.87116	1	1	0.83119	1	1	0.939148	0.962389	0.628119	0.109262	1	1	0.536435	0.621927	0.544788	1.19696
ENST00000343986.9	303	ENSG00000171858.18	303	0.63731	0.520419	0.54104	0.565426	0.669722	0.468258	0.420167	0.396424	0.572716	0.495052	0.383605	0.478907		0.699664	0.525212	0.383723	0.475896	0.461096	0.448669	0.420465	0.5056	0.530196	0.655089	0.629526	0.453755	0.520948	0.284025	0.629917	0.00066361	0.00227169	-6.6351	1	1	0.810184	1	1	0.87349	0.0988843	0.136222	4.3755	1	1	0.552957	0.457718	0.45748	2.05256
ENST00000343986.9	353	ENSG00000171858.18	353	0.0199271	0.0302941	0.073909	0.00846138	0.0266898	0.0283575	0.243873	0.00654714	0.0819159	0.00609341	0.0214496	0.103532			0.0401337	0.0661542	0.0513165	0.0144508		0.0444793		0.0161602	0.0925504	0.0194351	0.0138569		0.0144349	0.0499885	0.00318272	0.0087857	-3.09861	1	1	0.546574	1	1	0.846845	1	1	0.774457	1	1	0.519025	1	1	1.74766
ENST00000343986.9	80	ENSG00000171858.18	80	0.159514	0.0848709	0.116705	0.215267	0.0696998	0.112331	0.119387	0.154223	0.369053	0.114642	0.140106	0.0843128		0.0809644	0.225936	0.158246	0.218273	0.13556	0.171439	0.138454	0.142196	0.0756348	0.200942	0.118424	0.241489	0.0990393	0.197621	0.0991018	0.00178244	0.00528725	4.55334	1	1	0.804081	1	1	0.768973	8.8125e-06	3.93411e-05	-7.77144	1	1	0.6738	0.00304562	0.00986783	-5.45542
ENST00000347512.8	139	ENSG00000130255.13	15487	0.0429708	0.0271822	0.0316264	0.041956	0.0230663	0.0241775	0.0560606	0.061374	0.0470028	0.0343674	0.0152536	0.0634644		0.0852218	0.0642546	0.0275763	0.0322149	0.0253452		0.0155917	0.0605965	0.0627187	0.0844817	0.0472673	0.0312051	0.0655263	0.0312226	0.0605113	0.0324817	0.0600332	-1.36188	1	1	0.5982	1	1	0.79817	1	1	0.810197	1	1	0.378262	0.0944257	0.157871	1.68357
ENST00000347512.8	159	ENSG00000130255.13	15507	0.0313438	0.0935743	0.0215563	0.0556312	0.0109817	0.0109034	0.188766	0.0332292	0.01638	0.0199714	0.0130631	0.2765		0.0733842	0.0401957	0.0250817	0.0229893	0.0278391		0.0593014	0.0182695	0.0371322	0.0786689	0.0139155	0.0181517	0.0744215	0.0199247	0.0355722	0.074504	0.113087	-1.09535	1	1	1.30569	1	1	1.52529	1	1	2.50142	1	1	0.62296	5.71314e-07	5.09042e-06	5.49747
ENST00000347512.8	231	ENSG00000130255.13	15579	0.139632	0.0917061	0.0946688	0.0953241	0.0434778	0.144743	0.0811236	0.0831341	0.0560048	0.119269	0.114792	0.14304		0.0395644	0.0345438	0.0327661	0.0435665	0.141967		0.187181	0.0888177	0.0221445	0.153168	0.0715821	0.144913	0.193622	0.0483692	0.0414465	4.65686e-07	3.65576e-06	5.20545	1	1	1.33459	1	1	1.2007	1	1	1.2104	1	1	1.21089	0.242292	0.308403	-1.43584
ENST00000347512.8	348	ENSG00000130255.13	15696	0.569985	0.342699	0.470412	0.45559	0.429975	0.375758	0.380409	0.549276	0.557548	0.577561	0.394577	0.354964		0.729886	0.604923	0.430365	0.413538	0.460486		0.450775	0.384822	0.451943	0.28503	0.641369	0.673596	0.554741	0.623426	0.558068	6.90126e-08	6.61376e-07	9.04818	1	1	0.809868	1	1	0.868636	1	1	0.681812	1	1	0.737937	0.674809	0.573961	-0.982278
ENST00000347512.8	385	ENSG00000130255.13	15733	0.361865	0.427267	0.409462	0.465959	0.346064	0.345558	0.325594	0.371201	0.409338	0.312157	0.43743	0.336283		0.260333	0.279355	0.415737	0.280517	0.369129		0.413376	0.429986	0.279702	0.322583	0.409796	0.405746	0.355386	0.274108	0.464234	0.00173538	0.00518233	5.49976	1	1	0.876153	1	1	0.916548	1	1	0.727557	1	1	0.724267	0.313416	0.366089	2.4997
ENST00000347512.8	393	ENSG00000130255.13	15741	0.0264657	0.0799404	0.0236362	0.0646179	0.045164	0.118151	0.134173	0.0219205	0.0376674	0.0530913	0.062277	0.0641142		0.149451	0.236105	0.0416509	0.0393368	0.144577		0.0331541	0.00489146	0.0389616	0.0537599	0.0118151	0.103928	0.0687066	0.112393	0.0471389	0.000161312	0.000651587	4.46412	1	1	1.2299	1	1	1.30135	1	1	0.803723	1	1	1.19078	0.117072	0.186149	2.5967
ENST00000347512.8	86	ENSG00000130255.13	15434	0.0607324	0.113803	0.103893	0.10678	0.206023	0.0880746	0.301064	0.0645713	0.29733	0.154935	0.151416	0.230223		0.194097	0.122043	0.177451	0.241521	0.097838		0.118852	0.23163	0.116795	0.220976	0.161682	0.299577	0.10445	0.274056	0.195817	2.96543e-07	2.45656e-06	6.79469	1	1	0.913689	1	1	1.0622	1	1	0.883619	1	1	0.786034	6.78383e-06	4.65391e-05	8.35634
ENST00000348462.6	153	ENSG00000136942.15	156	0.137049	0.167098	0.0963574	0.0868286	0.0650824	0.113524	0.122929	0.147462	0.11724	0.0681071	0.00573455	0.0912916		0.0863702	0.0628799	0.119034	0.0699778	0.0499196		0.0268156	0.109572	0.0459016	0.0645024	0.131495	0.0509887		0.0642283	0.0400152	0.000180069	0.000717468	-5.54435	1	1	0.451806	1	1	0.558203	1	1	0.3823	1	1	0.500122	0.263809	0.326582	-2.50026
ENST00000355085.4	1893	ENSG00000197405.8	21731		0.111994	0.195112	0.0634937	0.0561273	0.0310635	0.216247	0.0194521		0.0731148	0.0660501	0.0710871		0.0456188	0.107647	0.050358	0.100203	0.0290861		0.0293112	0.12206	0.0540501	0.0224484	0.173546	0.0735597	0.0705075	0.0159225	0.0868817	1	1	0.767209	1	1	0.557544	1	1	0.807074	1	1	0.65332	1	1	0.252104	1	1	1.55566
ENST00000355085.4	2102	ENSG00000197405.8	21940	0.758578	0.817661	0.598756	0.725558	0.507757	0.824044	0.701161	0.727875	0.851261	0.645085	0.709383	0.753212		0.684392	0.788802	0.815934	0.583766	0.747277	0.420175	0.745331	0.479943	0.721684	0.714451	0.760698	0.768507	0.561877	0.856008	0.629125	0.00518332	0.013149	6.24183	1	1	0.867333	1	1	0.863483	3.83818e-07	2.14182e-06	-15.0337	1	1	0.828289	0.0424347	0.0868451	-6.80993
ENST00000355085.4	2290	ENSG00000197405.8	22128	0.503068	0.554353	0.575819	0.447925	0.643055	0.108374	0.616317	0.431406	0.372355	0.582245	0.550907	0.666664			0.527544	0.427832	0.74848	0.303891	0.804606	0.254512	0.642545	0.606847	0.661545	0.634879	0.523468	0.527162	0.691088	0.682733	8.529e-08	8.12062e-07	-13.0637	1	1	0.833284	1	1	0.844721	0.247377	0.264198	3.35733	1	1	0.477172	1	1	0.879031
ENST00000356815.4	240	ENSG00000206177.7	12326	0.076955	0.0799224	0.130698	0.185525	0.232932	0.0937276	0.257828	0.221502	0.261018	0.155977	0.308966	0.36037	0.262607	0.194209	0.0614771	0.20894	0.176971	0.113951		0.144809	0.118946	0.109269	0.0528411	0.247323	0.314577	0.141804	0.157828	0.0688554	2.3219e-09	3.33776e-08	11.9539	1	1	1.29963	1	1	1.24388	1	1	1.23693	0.810782	0.566254	0.43388	0.682004	0.575449	0.731394
ENST00000356815.4	273	ENSG00000206177.7	12359	0.294667	0.211407	0.204316	0.419344	0.204353	0.30769	0.0823481	0.232719	0.387177	0.210922	0.28415	0.194312	0.25887	0.331226	0.329776	0.224945	0.275564	0.125205		0.429509	0.169466	0.511069	0.130191	0.360918	0.273415	0.131869	0.299073	0.207441	0.934057	0.638026	0.188877	1	1	0.867835	1	1	0.826608	1	1	0.471772	0.109518	0.145181	3.62681	0.00150679	0.00538336	-6.86191
ENST00000356815.4	396	ENSG00000206177.7	12482	0.0650271	0.10028	0.162219	0.143982	0.0283789	0.15277	0.18534	0.157806	0.131448	0.0294019	0.0852197	0.116543	0.192171	0.279957	0.063913	0.0712561	0.148361	0.114329		0.0355217	0.0425509	0.0629475	0.135487	0.236553	0.144677	0.196067	0.120468	0.215999	0.805766	0.585173	0.399286	1	1	0.974669	1	1	1.12881	1	1	0.749592	0.852303	0.587379	-0.300886	0.000119366	0.000579478	6.49825
ENST00000356815.4	407	ENSG00000206177.7	12493	0.500242	0.780954	0.453059	0.419009	0.594539	0.419648	0.569098	0.547655	0.592791	0.507897	0.437225	0.637705	0.346031	0.588965	0.611604	0.488765	0.524056	0.3858		0.622714	0.625098	0.550887	0.546409	0.592336	0.575109	0.630666	0.449115	0.571456	0.0192349	0.0395006	-5.71379	1	1	0.823928	1	1	0.881654	1	1	0.834555	9.91668e-05	0.000501621	-9.4212	0.13256	0.203042	3.55262
ENST00000356815.4	428	ENSG00000206177.7	12514	0.382822	0.31641	0.0688691	0.508926	0.269615	0.22305	0.234372	0.277981	0.353173	0.236474	0.217573	0.283035	0.0847949	0.327131	0.275137	0.362032	0.26873	0.181313		0.121199	0.146247	0.161705	0.402232	0.26216	0.212756	0.298882	0.155471	0.175168	0.285248	0.305671	-2.31893	1	1	0.759151	1	1	0.765991	1	1	0.758552	5.31232e-11	9.88491e-10	-13.1988	0.0349715	0.0751498	-4.4561
ENST00000356815.4	486	ENSG00000206177.7	12572	0.0268127	0.13566	0.0264867	0.0211648	0.0798552	0.0430467	0.0474909	0.0374177	0.0358748	0.0319846	0.0229741	0.106232	0.0142838	0.306196	0.0467109	0.0209612	0.0206287	0.0959745		0.0120201	0.00957669	0.011852	0.136279	0.0236959	0.0246258	0.0648534	0.0476464	0.356637	0.320458	0.326076	-1.06681	1	1	0.960879	1	1	1.69462	1	1	1.35799	0.275533	0.280729	-1.19014	1.62113e-15	6.76819e-14	13.4354
ENST00000356815.4	63	ENSG00000206177.7	12149	0.176265	0.10183	0.141239	0.179646	0.168205	0.141712	0.12294	0.162582	0.141859	0.155449	0.177807	0.211952	0.0886266	0.0663425	0.166525	0.104055	0.107721	0.136421		0.118536	0.0826366	0.147536	0.0974332	0.146765	0.18381	0.097613	0.110015	0.0530393	0.0300836	0.0566244	3.90974	1	1	0.978828	1	1	0.881895	1	1	0.869061	0.118112	0.153079	-2.58992	0.00013036	0.000626606	-5.95242
ENST00000356978.9	1391	ENSG00000198668.14	1918		0.22448	0.172853	0.213291	0.172202	0.182469	0.255234	0.119117	0.168906	0.357635	0.0996626	0.0929914		0.373613	0.318279	0.278669	0.228875	0.0975109		0.176253	0.303837	0.270829	0.201445	0.141868	0.130582			0.266792	1	1	0.653713	1	1	0.469184	1	1	0.714201	1	1	0.320417	1	1	0.433422	1	1	1.44925
ENST00000356978.9	395	ENSG00000198668.14	922		0.448765	0.383363	0.429258	0.481719	0.525235	0.701701		0.194167	0.508772	0.407024	0.633666		0.550797	0.257421		0.608394	0.195514			0.577603		0.427287	0.602438	0.512149			0.654844	1	1	1.35015	1	1	0.92828	1	1	1.23947	1	1	0.975383	1	1	0.459308	1	1	2.17304
ENST00000357066.8	3042	ENSG00000172081.14	3042	0.481779	0.339413	0.346039	0.304927	0.237936	0.0979713	0.1937	0.149824	0.29664	0.242198	0.209541	0.0958881		0.0791964	0.290129	0.41046	0.16907	0.213457		0.0640416	0.122053	0.1544	0.38134	0.199066	0.284193	0.191231	0.291159	0.163642	0.273812	0.298277	2.90851	1	1	0.575185	1	1	0.552458	1	1	0.455203	1	1	0.392883	0.00642651	0.0184493	-8.76265
ENST00000358290.9	1450	ENSG00000198189.11	1450		0.598687	0.496651	0.468773	0.565406	0.690835	0.360909	0.57653	0.271153	0.559226	0.564458	0.687789		0.339491	0.576374	0.379603	0.180831	0.72054		0.648102	0.440368	0.63958	0.303854	0.563146	0.554655	0.118538	0.505129	0.356589	1	1	1.34585	1	1	1.07357	1	1	1.02343	1	1	0.799745	1	1	1.07512	1	1	0.872987
ENST00000358514.9	533	ENSG00000205220.12	533	0.293809	0.464594	0.271043	0.50789	0.552157	0.3945	0.353302	0.372244	0.722341	0.312861	0.355704	0.456876		0.299879	0.545988	0.602935	0.325951	0.620447			0.565727	0.39686	0.440548	0.452131	0.563198	0.6123	0.4674	0.72596	1.91638e-05	9.89405e-05	12.1822	1	1	0.871026	1	1	0.933709	1	1	0.93515	1	1	0.497125	0.038375	0.0807999	7.97682
ENST00000358514.9	651	ENSG00000205220.12	651	0.404602	0.337696	0.344178	0.451555	0.244647	0.196904	0.205017	0.20938	0.515974	0.227374	0.26272	0.297302		0.440458	0.352174	0.478822	0.394599	0.360904			0.329564	0.285731	0.508787	0.333168	0.423897	0.149446	0.513661	0.289358	0.0963119	0.138449	4.38237	1	1	0.660454	1	1	0.711232	1	1	0.472212	1	1	0.485305	0.00900043	0.0247073	-9.15715
ENST00000358514.9	758	ENSG00000205220.12	758	0.482436	0.314393	0.0435255	0.1822	0.142337	0.0857473	0.171625	0.314215	0.0811791	0.356104	0.189849	0.418741		0.0270086	0.292838	0.0346623	0.165554	0.258589			0.266594	0.12887	0.226198	0.310723	0.153497	0.240685	0.182953	0.115689	0.00205843	0.00597664	-7.10844	1	1	0.674228	1	1	0.664062	1	1	0.874428	1	1	0.293053	0.010114	0.0270677	-8.16107
ENST00000358514.9	779	ENSG00000205220.12	779	0.0647719	0.153738	0.0357977	0.182205	0.066909	0.143301	0.235293	0.101339	0.0670818	0.0674148	0.153768	0.11608		0.0543591	0.145116	0.14832	0.0776765	0.433297			0.0298453	0.0862578	0.0564797	0.0833362	0.121119	0.0824452	0.16583	0.233296	0.000100829	0.000428527	7.13716	1	1	1.34729	1	1	1.39177	1	1	0.732346	1	1	0.852907	0.00195345	0.00671638	7.53485
ENST00000358514.9	896	ENSG00000205220.12	896	0.170636	0.139536	0.158865	0.184318	0.154046	0.207314	0.0945902	0.358776	0.748447	0.346658	0.267093	0.166503		0.0964491	0.107324	0.276847	0.178624	0.138473			0.112294	0.126658	0.27989	0.211995	0.1306	0.468121	0.198736	0.117276	0.000602476	0.0020843	-7.54669	1	1	0.61696	1	1	0.564341	1	1	0.762182	1	1	0.392413	7.74657e-05	0.000394412	-11.4742
ENST00000359591.9	2119	ENSG00000197324.9	2119		0.0585969		0.0376087	0.0432112	0.0693721	0.346105	0.155885			0.0218601	0.0784235		0.0766081	0.0422868		0.137347	0.0846461			0.0912314	0.104669	0.0375282	0.112348	0.0449188			0.0189314	1	1	0.874266	1	1	0.585886	1	1	1.05554	1	1	0.562551	1	1	0.320841	1	1	2.46451
ENST00000359591.9	2573	ENSG00000197324.9	2573	0.393625	0.415942	0.677637	0.445191	0.520425	0.332046	0.401523	0.360509	0.296816	0.374326	0.509522	0.269153		0.50199	0.276946	0.288074	0.280695	0.192655			0.202618	0.505799	0.335806	0.363346	0.50109			0.422378	0.000386739	0.0014071	11.8007	1	1	0.606208	1	1	0.705532	1	1	0.518377	1	1	0.217996	0.455568	0.456652	3.45369
ENST00000359591.9	2826	ENSG00000197324.9	2826	0.410007	0.220303	0.137322	0.0999687	0.180653	0.12991	0.109094	0.319425	0.372793	0.238388	0.269264	0.351913		0.34076	0.358868	0.422098	0.258448	0.185465			0.17317	0.241101	0.0883268	0.346382	0.316828	0.135088		0.135485	0.20364	0.23872	-3.321	1	1	0.488973	1	1	0.533388	1	1	0.586783	1	1	0.114174	0.0030069	0.00977045	-10.4685
ENST00000359856.11	1044	ENSG00000162704.16	1044		0.214425	0.346445	0.300612	0.499045		0.141816		0.345946	0.290628	0.200497			0.19321		0.408557	0.132368	0.497044			0.195576		0.229733	0.408338	0.289328			0.159143	1	1	1.62531	1	1	0.751765	1	1	0.781506	1	1	0.629991	1	1	0	1	1	0.870728
ENST00000359856.11	1609	ENSG00000162704.16	1609		0.092782	0.0711823	0.274979	0.121706		0.0870928			0.117626	0.215472			0.0648761		0.0893875	0.119923	0.0818335			0.13593		0.0704788	0.247032	0.21009			0.0926551	1	1	2.90338	1	1	1.11834	1	1	1.19181	1	1	0.451648	1	1	0	1	1	1.41223
ENST00000359856.11	1786	ENSG00000162704.16	1786		0.599472	0.469257	0.583863	0.720437		0.849419		0.577207	0.591849	0.606904			0.601816		0.699144	0.774247	0.638154			0.791716		0.7885	0.611811	0.705534			0.766567	1	1	1.48751	1	1	0.63678	1	1	0.919166	1	1	0.422834	1	1	0	1	1	1.76633
ENST00000359856.11	419	ENSG00000162704.16	419		0.242124	0.270183	0.328609	0.264856		0.247941		0.192727	0.110453	0.201724			0.378759		0.265567	0.275957	0.441464			0.144187		0.1111	0.189918	0.370609			0.141412	1	1	2.42892	1	1	0.969382	1	1	1.13971	1	1	0.479225	1	1	0	1	1	1.65069
ENST00000361227.2	240	ENSG00000198840.2	240	0.0251287	0.129892	0.0207839	0.0538087	0.014865	0.0162135	0.0236082	0.0266075	0.0518219	0.0229155	0.017558	0.023424	0.0124266	0.0235787	0.0266817	0.0275148	0.0337262	0.0240568	0.0156968	0.0176274	0.0411935	0.016181	0.0394303	0.027416	0.0246045	0.0416612	0.0231085	0.0288135	0.111766	0.154021	-0.572594	2.23401e-07	1.41235e-06	-1.23629	8.05059e-07	3.98422e-06	-1.10815	4.21603e-05	0.000164966	-1.34484	9.31176e-08	1.05468e-06	-1.84898	0.046742	0.0934356	-0.715587
ENST00000361227.2	317	ENSG00000198840.2	317	0.205943	0.100844	0.174081	0.143014	0.141454	0.284912	0.23508	0.114747	0.176416	0.184591	0.0818385	0.131412	0.185696	0.22379	0.142573	0.0975073	0.138647	0.0695643	0.196266	0.0691582	0.209282	0.119119	0.124644	0.0956832	0.140687	0.129069	0.110074	0.253041	6.90199e-05	0.000310433	-2.70383	0.890957	0.553499	-0.067971	5.03252e-06	2.11158e-05	2.18795	0.136329	0.174385	1.02591	0.038417	0.0667188	1.56	1.11605e-31	2.03852e-29	9.19785
ENST00000361227.2	334	ENSG00000198840.2	334	0.120812	0.0824983	0.129676	0.134344	0.0336999	0.0491817	0.277955	0.182791	0.0552533	0.122188	0.0794715	0.106075	0.0942021	0.0520721	0.0947595	0.0463312	0.125106	0.0202414	0.103826	0.143838	0.0205446	0.0787917	0.137875	0.0628647	0.117681	0.0841052	0.142503	0.0899424	0.00594535	0.014833	-1.71998	0.00420159	0.00960776	-1.27953	0.0506186	0.0630316	-0.826276	0.000100155	0.000372599	-2.35849	0.424874	0.37711	0.550554	0.362276	0.401344	0.614079
ENST00000361227.2	339	ENSG00000198840.2	339	0.320678	0.414136	0.342123	0.498814	0.338263	0.316199	0.543899	0.271697	0.256214	0.253044	0.15442	0.250728	0.217415	0.186798	0.215457	0.264253	0.214823	0.181707	0.207766	0.123895	0.220946	0.14416	0.177372	0.201811	0.276986	0.20616	0.243814	0.229701	0.0470207	0.0798896	2.18886	0.885022	0.551406	-0.113571	0.215695	0.193634	0.920222	0.899664	0.59945	-0.137882	0.012646	0.0278005	-2.87148	0.000236573	0.00104698	4.36697
ENST00000361227.2	68	ENSG00000198840.2	68	0.172694	0.15331	0.220308	0.176478	0.307869	0.198006	0.174887	0.217365	0.248313	0.253868	0.166331	0.285069	0.177657	0.359707	0.160711	0.15914	0.20822	0.0955885	0.288828	0.0758908	0.334854	0.103997	0.193558	0.226327	0.11182	0.226903	0.122343	0.197465	7.13933e-14	2.27568e-12	-5.63045	0.340333	0.281812	-0.526535	0.0441198	0.0556573	1.05631	2.08791e-25	1.33156e-23	8.40976	5.33614e-14	2.01871e-12	-5.84589	9.79642e-13	2.13656e-11	5.94722
ENST00000361264.9	2835	ENSG00000198876.13	2835	0.268159	0.0183664	0.380582	0.13666	0.0696105	0.137398	0.197809	0.0696999	0.0598711	0.10962	0.0831	0.0810638	0.22726	0.0616767	0.0159002	0.0492194	0.0839351			0.223546	0.13131	0.147707	0.0296516	0.119044	0.0334301	0.0500904	0.165662	0.0159982	1	1	0.561915	1	1	0.893521	1	1	0.895844	1	1	0.445565	6.19879e-06	4.42415e-05	11.2276	0.265444	0.327323	1.86008
ENST00000361264.9	2913	ENSG00000198876.13	2913	0.756606	0.800499	0.43486	0.721003	0.547788	0.730974	0.646178	0.657651	0.690415	0.644289	0.76552	0.721194	0.535397	0.828757	0.598757	0.801464	0.544973			0.478637	0.766414	0.663995	0.706604	0.722833	0.691566	0.787086	0.536017	0.689684	1	1	0.814448	1	1	0.812069	1	1	0.88305	1	1	0.768821	0.000982602	0.00343588	-10.94	1.56455e-05	9.68726e-05	10.4036
ENST00000361264.9	2955	ENSG00000198876.13	2955	0.21542	0.27968	0.138671	0.222723	0.251339	0.166805	0.339975	0.25798	0.409371	0.25115	0.268104	0.400238	0.272099	0.413541	0.330288	0.365002	0.308397			0.205749	0.445081	0.207051	0.288851	0.346839	0.456366	0.310748	0.296322	0.183793	1	1	0.836079	1	1	0.838701	1	1	0.934082	1	1	0.849435	0.14743	0.18159	-4.55584	0.00022202	0.000989099	9.56743
ENST00000361264.9	3222	ENSG00000198876.13	3222	0.0381414	0.0258847	0.0461982	0.0521489	0.0662592	0.0275956	0.0472137	0.0855976	0.150918	0.092373	0.0438208	0.0340227	0.0880257	0.0851592	0.061438	0.060198	0.0973035	0.270194	0.0115376	0.111504	0.0926968	0.0612107	0.038663	0.0763109	0.0457087	0.0532476	0.110443	0.0494221	0.0383431	0.0675734	-2.61657	0.0033886	0.00809308	-2.35883	0.00937274	0.0153308	-1.9302	0.000375881	0.00119009	-3.64662	0.580127	0.464068	0.899577	0.609465	0.53805	-0.656876
ENST00000361264.9	3239	ENSG00000198876.13	3239	0.0422501	0.127776	0.045678	0.0411353	0.0270214	0.0315414	0.0482026	0.0245702	0.0534551	0.0597599	0.0151486	0.0571291	0.0204177	0.143405	0.0348144	0.0601797	0.0241165	0.013976	0.0867807	0.014483	0.0963251	0.0333686	0.0763326	0.0513977	0.061245	0.0283114	0.0301219	0.0710765	0.568154	0.477209	-0.562254	0.419074	0.331175	-0.507086	0.108691	0.111588	0.988246	0.761725	0.542349	0.259656	0.0494697	0.0807969	-2.10381	2.23471e-06	1.73695e-05	5.45997
ENST00000361264.9	3286	ENSG00000198876.13	3286	0.525576	0.360509	0.286524	0.432504	0.356105	0.518264	0.427913	0.434569	0.456438	0.445456	0.464836	0.466206	0.47457	0.653838	0.442734	0.454279	0.445762	0.256236	0.408055	0.435067	0.451432	0.520747	0.637358	0.350829	0.338472	0.353941	0.494521	0.6464	0.0184031	0.0381963	-5.66908	0.0408195	0.0596879	-3.03942	0.894214	0.506136	-0.183423	0.0444104	0.0728893	-3.75466	0.348079	0.329134	2.67375	5.82871e-05	0.000309715	9.62631
ENST00000361264.9	3378	ENSG00000198876.13	3378	0.0336076	0.0558141	0.034188	0.0406126	0.0522214	0.111578	0.0596347	0.102611	0.106571	0.0684042	0.148189	0.071024	0.203544	0.118922	0.0501816	0.0592932	0.120928	0.0406773	0.0343064	0.0448268	0.155606	0.031272	0.0680312	0.110528	0.133911	0.0549956	0.0623474	0.13092	0.0185932	0.0385064	3.37096	0.623199	0.426612	-0.394264	0.585749	0.387176	0.413722	0.00137016	0.0036409	-2.98222	0.281848	0.282343	1.73253	0.0184933	0.0453409	3.2876
ENST00000361264.9	3411	ENSG00000198876.13	3411	0.220388	0.164236	0.220002	0.308239	0.281255	0.211316	0.232604	0.231901	0.200861	0.193944	0.221639	0.281891	0.161675	0.43859	0.135338	0.267982	0.209746	0.172052	0.308249	0.14715	0.443707	0.181408	0.205256	0.422199	0.260718	0.189771	0.246087	0.28993	0.230448	0.262547	2.41101	0.151775	0.165604	1.75224	4.2168e-05	0.000135345	4.73461	0.0142672	0.0276923	3.7815	0.0348897	0.0618295	-4.72138	2.75829e-13	6.94919e-12	15.3237
ENST00000361264.9	3427	ENSG00000198876.13	3427	0.233275	0.30676	0.316984	0.183748	0.255703	0.107394	0.27279	0.287539	0.353265	0.227759	0.262825	0.24225	0.192812	0.419157	0.278052	0.207854	0.299396	0.149664	0.355838	0.182254	0.333487	0.25456	0.30759	0.32874	0.386829	0.241808	0.222644	0.227656	0.274409	0.298516	2.38304	0.158596	0.167931	-1.81481	0.98637	0.53628	-0.0205656	0.578224	0.467633	-0.893243	1.60944e-05	9.75037e-05	-10.262	0.00331324	0.0105571	6.33065
ENST00000361264.9	3431	ENSG00000198876.13	3431	0.358384	0.380999	0.34495	0.618444	0.514026	0.365152	0.517726	0.348327	0.611383	0.382719	0.337905	0.581525	0.582959	0.683135	0.367428	0.41929	0.558833	0.393378	0.577576	0.42834	0.453428	0.637525	0.408206	0.502829	0.311663	0.549703	0.537088	0.665098	0.00266938	0.00757062	-7.00373	0.000330365	0.00107594	5.15709	1.96144e-07	1.08165e-06	6.94132	5.31407e-11	4.84149e-10	11.7783	0.140958	0.176786	4.05725	1.22276e-08	1.50147e-07	13.3775
ENST00000361264.9	3484	ENSG00000198876.13	3484	0.0477624	0.044795	0.0126989	0.0393738	0.0261651	0.0143211	0.0714857	0.0278349	0.0348305	0.0392892	0.0429711	0.040256	0.0437271	0.0864562	0.0258038	0.0368203	0.0315169	0.0440963	0.0192767	0.0258921	0.0738323	0.0206631	0.0386911	0.062351	0.0464321	0.04588	0.0353464	0.129231	0.44954	0.414817	0.71337	0.994945	0.600892	-0.00351477	0.0565165	0.0685224	1.04002	0.759487	0.541619	-0.210318	0.666215	0.505984	-0.446282	1.06292e-05	6.87248e-05	4.69136
ENST00000361264.9	3552	ENSG00000198876.13	3552	0.401234	0.539755	0.467121	0.341417	0.517419	0.443494	0.60875	0.432114	0.609551	0.564747	0.285158	0.621273	0.571305	0.700952	0.437952	0.309839	0.657785	0.465969	0.682084	0.389735	0.548109	0.470811	0.43569	0.581697	0.45243	0.733895	0.313501	0.612176	3.35044e-08	3.53427e-07	-13.3019	0.500873	0.37513	1.0032	0.0288274	0.0393257	3.01958	2.48243e-11	2.35791e-10	12.3749	0.00177929	0.00549026	-8.90308	2.05937e-05	0.000124885	10.2835
ENST00000361335.1	262	ENSG00000212907.2	262	0.0238171	0.0287657	0.0472331	0.0632671	0.0448096	0.0621042	0.0113626	0.0667442	0.0247064	0.0221832	0.0342271	0.0342387	0.0337293	0.0296349	0.176917	0.0369882	0.0710871	0.0996684	0.0014461	0.0598941	0.104963	0.0573273	0.035422	0.140925	0.155178	0.0810904	0.121572	0.121052	0.00390288	0.0105003	2.24081	0.829575	0.530645	0.133729	0.323747	0.262086	-0.553856	3.68236e-05	0.000146776	-3.2844	0.895529	0.603221	-0.157279	0.00439824	0.0133615	-2.08204
ENST00000361381.2	1047	ENSG00000198886.2	1047	0.0402649	0.0265432	0.0270898	0.0206289	0.0536703	0.0258906	0.0397894	0.0155963	0.0379666	0.0308753	0.0248384	0.0664435	0.0693977	0.038662	0.0257519	0.0324638	0.0457219	0.0797195	0.0459105	0.00906661	0.0814365	0.0171071	0.0598046	0.0264764	0.0286109	0.0251584	0.0195451	0.0529137	0.550883	0.468351	0.241951	0.0910669	0.109998	0.499372	0.000200695	0.000516481	1.05112	6.64521e-05	0.000251405	1.72914	0.0409493	0.0703674	-0.863839	2.65163e-08	2.98052e-07	2.42107
ENST00000361381.2	1076	ENSG00000198886.2	1076	0.100259	0.16888	0.067546	0.22747	0.209272	0.145881	0.13427	0.123836	0.159299	0.0609002	0.138231	0.103388	0.103971	0.116238	0.119262	0.175939	0.111296	0.196629	0.0765849	0.0928411	0.0783646	0.179242	0.102367	0.14506	0.203657	0.190774	0.0625256	0.122128	3.67065e-18	1.99338e-16	7.41805	3.50189e-10	3.4215e-09	3.69576	1.05423e-05	4.15258e-05	2.34461	6.49227e-06	3.01907e-05	3.63565	0.165103	0.196393	-1.19505	0.160508	0.233143	-1.03485
ENST00000361381.2	1133	ENSG00000198886.2	1133	0.710036	0.459988	0.458037	0.649109	0.353535	0.434333	0.350463	0.553144	0.795815	0.538805	0.607001	0.631834	0.627744	0.51472	0.447934	0.59476	0.421012	0.614757	0.30248	0.491833	0.48012	0.629527	0.643412	0.622721	0.641218	0.642045	0.568669	0.644591	4.16603e-11	8.0375e-10	7.66443	0.61403	0.424623	-0.420624	0.00306766	0.00558574	-2.27549	0.00111	0.00305882	-3.75798	1.03307e-06	8.9707e-06	-6.40836	8.36862e-10	1.27381e-08	-6.91265
ENST00000361381.2	1149	ENSG00000198886.2	1149	0.000981426	0.00107363	0.000386655	0.00216688	0.000582623	0.000507426	0.000500321	0.000605214	0.0010902	0.00104576	0.00120133	0.000888145	0.000569355	0.000810313	0.000658834	0.000598288	0.00070188	0.000547051	0.000634027	0.000561595	0.0006073	0.000714433	0.000452375	0.000846004	0.000737464	0.00042125	0.000504661	0.000676012	0.106107	0.148173	0.120906	0.577981	0.412747	0.0243684	0.955793	0.529182	0.00204954	0.814511	0.567266	-0.0122205	0.198195	0.223509	-0.0541492	0.124804	0.195465	-0.0541492
ENST00000361381.2	1190	ENSG00000198886.2	1190	0.356611	0.310057	0.254072	0.209344	0.292246	0.239376	0.144587	0.219867	0.422084	0.27348	0.326668	0.473426	0.184886	0.166206	0.30606	0.312003	0.201993	0.306368	0.173823	0.348979	0.257416	0.372758	0.295631	0.388953	0.281022	0.187713	0.272864	0.256593	0.00386536	0.0104376	-3.1258	0.0254776	0.0411759	-1.74743	3.56734e-08	2.55012e-07	-3.92109	0.772909	0.545958	0.315908	0.027645	0.0527593	-2.70095	2.18103e-20	1.77057e-18	-9.41153
ENST00000361381.2	1280	ENSG00000198886.2	1280	0.0284673	0.00813332	0.00461992	0.00329936	0.00266639	0.00807416	0.0118008	0.00602423	0.0034538	0.0242853	0.00548354	0.0475727	0.00548322	0.0215985	0.00585355	0.0122489	0.00225581	0.00356805	0.00445274	0.00284832	0.00217682	0.0071395	0.00785422	0.0118721	0.0176862	0.0166739	0.00347116	0.00988479	0.250097	0.278231	-0.268734	0.584476	0.414178	0.0995172	0.695726	0.430391	0.0650367	0.000665185	0.00190356	0.979543	0.0160697	0.0340344	-0.585474	0.930948	0.668472	-0.0205837
ENST00000361381.2	1300	ENSG00000198886.2	1300	0.0141708	0.0210896	0.0397687	0.0293679	0.0318669	0.0671566	0.0340577	0.0186837	0.0671673	0.0512455	0.0358487	0.0259489	0.055817	0.149161	0.0337325	0.0384483	0.0316196	0.0256476	0.0350046	0.0160828	0.0439986	0.0499045	0.0476131	0.015863	0.0409129	0.0630907	0.0247539	0.0529549	0.983772	0.649651	0.00886749	0.114917	0.133521	0.517776	0.000187769	0.000489749	1.18027	0.142889	0.179688	0.67787	0.0521974	0.0841962	1.01825	6.81543e-09	8.73596e-08	2.83455
ENST00000361381.2	212	ENSG00000198886.2	212	0.284073	0.264148	0.462978	0.286192	0.48544	0.445917	0.458459	0.41307	0.467726	0.328683	0.417022	0.433912	0.466986	0.57805	0.371484	0.374903	0.404454	0.342024	0.458705	0.277883	0.486189	0.382025	0.30338	0.411892	0.316709	0.23988	0.38463	0.417443	8.75628e-06	4.82669e-05	-5.48437	0.527219	0.388101	-0.65526	0.00653408	0.0111606	2.60605	4.73679e-06	2.27378e-05	7.04694	0.807271	0.566078	0.468709	4.19002e-13	1.00371e-11	9.59481
ENST00000361381.2	278	ENSG00000198886.2	278	0.0457808	0.0457437	0.0289865	0.057992	0.0147099	0.0283754	0.0150459	0.102267	0.0395828	0.0390999	0.0802096	0.0464878	0.0797126	0.0557751	0.0835689	0.0607923	0.0106426	0.0181826	0.0354864	0.0241226	0.114875	0.0578384	0.0826719	0.0582579	0.0674705	0.00788691	0.0619663	0.0194042	0.0357802	0.064372	1.17693	0.316725	0.268138	-0.429979	0.366756	0.284288	-0.355082	1.05044e-06	5.51695e-06	-2.73466	0.16587	0.196856	-1.06612	0.715225	0.589075	-0.198221
ENST00000361381.2	341	ENSG00000198886.2	341	0.188592	0.280357	0.427938	0.441794	0.31299	0.23312	0.263204	0.3778	0.480621	0.415618	0.409033	0.391486	0.13159	0.210382	0.211196	0.245638	0.316555	0.557684	0.113508	0.255491	0.352145	0.365664	0.248727	0.333641	0.440089	0.277224	0.287303	0.25296	7.49781e-26	9.99433e-24	12.3567	2.15663e-06	1.03015e-05	4.4545	0.0946814	0.0997228	1.4207	0.613135	0.481052	-0.688233	3.87129e-07	3.80562e-06	-8.13202	1.15835e-05	7.37796e-05	-4.99547
ENST00000361381.2	369	ENSG00000198886.2	369	0.00649284	0.0146877	0.0114174	0.00804868	0.00250642	0.00193237	0.00418682	0.00870549	0.00265095	0.00533679	0.00986361	0.00140433	0.00182488	0.00901868	0.0216601	0.00950952	0.00522745	0.00140187	0.00335963	0.0117734	0.00351743	0.00365764	0.00963527	0.00417522	0.014384	0.00816343	0.00313227	0.0084273	0.350066	0.346583	0.219621	0.562663	0.403839	-0.101206	0.393317	0.300056	-0.134594	0.0120864	0.0240791	-0.555988	0.422153	0.375334	-0.237085	0.33544	0.381624	-0.207325
ENST00000361381.2	42	ENSG00000198886.2	42	0.386463	0.296163	0.28718	0.498477	0.724458	0.451425	0.49964	0.591788	0.581331	0.380308	0.63449	0.560802	0.436286	0.563984	0.49358	0.50844	0.577914	0.581051	0.632632	0.41445	0.582289	0.372783	0.384929	0.415443	0.508885	0.588406	0.413516	0.48601	2.69474e-11	5.41259e-10	8.68356	1.18425e-26	6.28992e-25	11.8381	2.51286e-25	1.61669e-23	10.5778	2.3693e-50	5.28857e-48	23.8543	0.478038	0.411674	-1.55626	5.63054e-09	7.28105e-08	7.96048
ENST00000361381.2	47	ENSG00000198886.2	47	0.189317	0.174144	0.0387297	0.119974	0.292614	0.202026	0.113576	0.0929514	0.140454	0.0672403	0.0820726	0.112651	0.0824845	0.164147	0.22991	0.193365	0.199494	0.195328	0.297184	0.266514	0.289131	0.18269	0.118792	0.198663	0.0640016	0.306408	0.0769334	0.363053	3.37332e-12	7.97769e-11	-6.517	0.404353	0.323106	-0.717908	0.30079	0.249165	0.832103	4.0879e-11	3.80196e-10	9.02137	0.359188	0.33598	1.63282	0.000328689	0.00141263	3.97742
ENST00000361381.2	554	ENSG00000198886.2	554	0.212281	0.0910395	0.0829392	0.209994	0.0725646	0.0781367	0.068908	0.19841	0.169009	0.09034	0.0937587	0.133166	0.132741	0.192487	0.138673	0.0970079	0.118812	0.0913828	0.0964101	0.229641	0.151921	0.184469	0.256431	0.13205	0.150899	0.227234	0.196285	0.141692	0.139394	0.180237	1.22249	0.869755	0.545054	-0.104437	0.356352	0.281884	-0.532538	0.00445191	0.010134	-2.5886	0.547903	0.448841	0.652554	0.0654216	0.121009	-1.4855
ENST00000361381.2	562	ENSG00000198886.2	562	0.0131161	0.0115574	0.0113964	0.020417	0.0127065	0.0195813	0.0106084	0.0112808	0.0312575	0.00995183	0.0187074	0.0231615	0.0324407	0.00977746	0.0276553	0.0202923	0.00637861	0.0226541	0.00959959	0.00837219	0.0239353	0.0245376	0.0183322	0.0737754	0.0340424	0.0172991	0.0138011	0.0233436	0.67319	0.52476	0.150482	0.188251	0.191629	-0.349574	0.0581142	0.0696685	-0.452965	0.0490858	0.0785416	-0.745196	0.0575898	0.089835	-0.821249	0.0397391	0.0827186	-0.685596
ENST00000361381.2	587	ENSG00000198886.2	587	0.260118	0.276876	0.194048	0.249717	0.200296	0.204668	0.213675	0.272225	0.285667	0.225508	0.184591	0.381311	0.267953	0.365692	0.293982	0.33478	0.144345	0.229056	0.232504	0.163468	0.343323	0.247745	0.309624	0.290735	0.233527	0.273115	0.302729	0.306203	0.0752726	0.113549	-1.82033	0.166215	0.175137	-1.10296	0.404408	0.304902	0.612549	0.184363	0.217736	1.58872	0.0109658	0.0253923	-3.35381	2.91651e-05	0.000168448	4.44057
ENST00000361381.2	59	ENSG00000198886.2	59	0.11177	0.0946759	0.0914348	0.1098	0.111561	0.0789993	0.155875	0.0696117	0.162917	0.127539	0.0737923	0.13581	0.0701754	0.19009	0.118531	0.110568	0.118324	0.0768732	0.433788	0.167422	0.165375	0.0687598	0.123408	0.0619721	0.161362	0.117562	0.111579	0.0808225	0.00165297	0.00499729	2.49872	0.000204638	0.000721096	2.51579	9.86281e-08	5.78783e-07	3.38953	0.00369427	0.00872599	2.85227	0.152831	0.186043	1.87063	2.01031e-09	2.77127e-08	5.25202
ENST00000361381.2	644	ENSG00000198886.2	644	0.16268	0.215808	0.260829	0.125964	0.254342	0.141848	0.14607	0.284266	0.260459	0.239776	0.113739	0.125863	0.240144	0.291764	0.181881	0.170474	0.148253	0.146113	0.268968	0.206962	0.195544	0.160868	0.187337	0.161719	0.199194	0.130609	0.202527	0.239798	9.86216e-08	9.26957e-07	-4.82854	5.66895e-05	0.000210093	-2.81273	0.00541969	0.00933977	-1.78835	0.582856	0.46883	-0.57874	0.0535557	0.0855922	-2.21467	0.563456	0.515881	0.543768
ENST00000361381.2	710	ENSG00000198886.2	710	0.0165202	0.101412	0.0736488	0.00759135	0.00612425	0.0177821	0.00510001	0.0928765	0.0425933	0.0286148	0.0285038	0.0528949	0.018294	0.0303916	0.0497463	0.0369303	0.0186572	0.0402148	0.0187093	0.051132	0.0479874	0.0308726	0.0478929	0.0505092	0.0483244	0.0686389	0.0354406	0.0243804	0.000319788	0.00119008	-1.73688	0.000105628	0.000384827	-1.44825	2.16874e-06	1.02095e-05	-1.59485	0.139282	0.176645	-0.868827	0.00771947	0.019152	-1.63354	7.07327e-05	0.000367821	-1.94639
ENST00000361381.2	759	ENSG00000198886.2	759	0.157903	0.272045	0.210098	0.306622	0.360156	0.235117	0.29872	0.292162	0.306321	0.319074	0.240827	0.272232	0.312568	0.450581	0.260638	0.113864	0.202021	0.136671	0.354562	0.0943388	0.30667	0.291301	0.2878	0.189222	0.204944	0.330261	0.168016	0.271885	0.602484	0.492968	-0.5617	0.199795	0.197907	1.03481	2.94496e-05	0.000101501	3.11471	8.72912e-12	9.50462e-11	8.31321	7.46363e-06	5.2549e-05	-5.50246	6.87696e-13	1.54599e-11	7.79469
ENST00000361381.2	764	ENSG00000198886.2	764	0.0255534	0.0212907	0.0352892	0.0544972	0.0124038	0.0159852	0.0350679	0.0216954	0.0665463	0.0720244	0.0538715	0.0669663	0.042199	0.0190125	0.0258833	0.0358088	0.0684981	0.0415266	0.022618	0.0275618	0.0552496	0.016698	0.0353114	0.0241094	0.026823	0.0181664	0.0141724	0.0334105	0.0896839	0.130912	0.763291	0.367242	0.297881	-0.285655	0.608947	0.395734	-0.148966	0.274435	0.288269	-0.504866	0.000374309	0.00150015	-1.65227	0.702385	0.583488	0.162916
ENST00000361381.2	841	ENSG00000198886.2	841	0.0635713	0.0350669	0.0289434	0.0363077	0.0468109	0.0467155	0.0346776	0.0581457	0.0283456	0.0451241	0.0513921	0.0343618	0.0408325	0.0414794	0.091536	0.0315706	0.0461395	0.119468	0.0430258	0.0360186	0.0272085	0.0422077	0.0413577	0.0635572	0.0659869	0.112654	0.0721018	0.030754	0.0393561	0.0688728	1.18073	0.0794063	0.100976	0.735978	0.959607	0.529182	0.0188391	0.149819	0.185786	0.893187	0.881661	0.599679	-0.0944628	0.000660768	0.00260254	-1.71188
ENST00000361381.2	8	ENSG00000198886.2	8	0.0367176	0.0351581	0.0301209	0.0442702	0.0319125	0.0651702	0.0904723	0.0514342	0.0213355	0.0766556	0.0501313	0.0670173	0.0556727	0.0505287	0.0347935	0.0236075	0.103609	0.0678845	0.0145326	0.0175071	0.205225	0.0479346	0.0972041	0.1684	0.169676	0.0121323	0.0805086	0.115472	0.397938	0.380615	0.628269	0.00513433	0.0111477	-1.68281	0.563521	0.37635	-0.331954	1.80932e-11	1.83574e-10	-5.34075	0.00301452	0.0082663	-3.58532	0.00183103	0.00635531	2.57914
ENST00000361381.2	912	ENSG00000198886.2	912	0.0148604	0.0128196	0.0021463	0.00348502	0.00755789	0.00504717	0.0229355	0.00337689	0.0216048	0.00803757	0.00919106	0.00699333	0.00783782	0.0149013	0.010677	0.0148432	0.010999	0.00123571	0.00854112	0.00188475	0.00583671	0.00406282	0.00983124	0.00759164	0.00284783	0.00851774	0.00626898	0.00217789	0.00798541	0.0190076	-0.521382	0.0136774	0.0250709	-0.36515	0.209613	0.189053	-0.179957	0.534639	0.438742	-0.142224	0.0654589	0.0994308	-0.42832	0.270991	0.331644	0.253263
ENST00000361381.2	991	ENSG00000198886.2	991	0.0441626	0.0243497	0.0236099	0.0318806	0.0240985	0.0291596	0.0225626	0.0238999	0.0582803	0.010337	0.0246622	0.0184902	0.0216352	0.045998	0.0281751	0.0346485	0.0122104	0.0250934	0.0155448	0.0199773	0.0286947	0.0169011	0.0298244	0.03451	0.047429	0.0177681	0.0396681	0.0471374	0.0654939	0.101406	0.737844	0.764958	0.497247	0.0816518	0.222731	0.198108	0.311538	0.0591857	0.090797	-0.671049	0.580201	0.464068	0.240277	0.0243487	0.0562965	0.859035
ENST00000361381.2	997	ENSG00000198886.2	997	0.00330377	0.0058987	0.00983728	0.0336268	0.00424135	0.0130265	0.00336814	0.0138996	0.0393229	0.0071671	0.00407586	0.00748783	0.00487337	0.0135737	0.00756025	0.0484051	0.00367136	0.0122542	0.0513735	0.00322582	0.00490932	0.0160368	0.00425332	0.0412171	0.00591631	0.011258	0.0454742	0.00400174	0.58287	0.481996	0.150458	0.90321	0.557995	0.0235254	0.19956	0.181684	-0.217424	0.265689	0.281067	-0.286021	0.390146	0.357869	0.270182	0.000264262	0.00115961	-0.804808
ENST00000361390.2	161	ENSG00000198888.2	161	0.0316432	0.0172033	0.00702562	0.0501954	0.0753574	0.0565646	0.0154318	0.0334203	0.0570518	0.0406037	0.0396098	0.00796725	0.0130733	0.0242048	0.0447272	0.0290849	0.0296521	0.0282535	0.0920878	0.0614314	0.0400544	0.0205084	0.0238842	0.0329212	0.0342047	0.0453644	0.099536	0.0112085	0.00522436	0.0131941	1.15989	4.86071e-10	4.54264e-09	2.11687	2.64236e-05	9.44449e-05	1.24323	2.6742e-05	0.000107552	2.10407	3.90023e-11	7.52614e-10	3.64815	0.0670768	0.123445	-0.655908
ENST00000361390.2	185	ENSG00000198888.2	185	0.00746883	0.00891021	0.0120896	0.0118069	0.0176667	0.00435302	0.00699134	0.0160355	0.0228859	0.0128984	0.0150864	0.0175774	0.0101981	0.0186955	0.0129385	0.0115484	0.0327068	0.0121702	0.00273232	0.00873144	0.0102995	0.00704147	0.0132309	0.0242159	0.0199118	0.0163278	0.0110248	0.0121729	0.742833	0.553731	-0.0931218	0.258762	0.234686	-0.237453	0.0847863	0.0914224	-0.324375	0.631589	0.489508	0.160876	0.00270029	0.00760475	-0.887853	0.0472059	0.0942339	-0.515691
ENST00000361390.2	258	ENSG00000198888.2	258	0.302595	0.324527	0.303742	0.350082	0.233733	0.281271	0.303977	0.288055	0.332538	0.312568	0.328373	0.289577	0.236184	0.303425	0.357934	0.285858	0.308338	0.366613	0.204153	0.282551	0.25419	0.33773	0.411074	0.334945	0.315022	0.363285	0.289	0.294192	0.367969	0.359906	0.988505	0.00208969	0.00541177	-2.48058	6.67793e-05	0.000198294	-2.92284	1.82559e-05	7.61671e-05	-5.08048	0.000235928	0.00106888	-4.54903	0.000166419	0.000767126	-3.91172
ENST00000361390.2	370	ENSG00000198888.2	370	0.0689637	0.0327817	0.0305087	0.0879659	0.0212489	0.0486697	0.0803968	0.0299888	0.0107915	0.0384232	0.0615887	0.0133647	0.0124378	0.0235306	0.0579951	0.0213653	0.0356147	0.0337202	0.00690705	0.0107752	0.0291065	0.0285349	0.0852448	0.0816026	0.025571	0.0300402	0.0418893	0.0978964	0.149633	0.189629	0.695036	0.00493834	0.0108316	-0.915943	0.513052	0.356202	-0.202305	1.97729e-09	1.54861e-08	-2.63056	0.0206003	0.0414399	-1.14804	0.00206132	0.00698859	1.47347
ENST00000361390.2	376	ENSG00000198888.2	376	0.0284332	0.0210636	0.0871995	0.0237318	0.0471016	0.0160763	0.0243687	0.0178864	0.0069217	0.10778	0.0076411	0.0473809	0.0174327	0.101879	0.00661387	0.0750989	0.0645281	0.00768186	0.176517	0.0572533	0.0620772	0.018921	0.083952	0.00796438	0.0700438	0.0273492	0.0179624	0.0428024	0.115512	0.157262	-0.678746	0.0822348	0.102175	-0.545557	0.761997	0.451891	-0.08914	0.387054	0.362244	0.418586	0.00172263	0.00540666	-1.43596	0.0295056	0.0663305	0.967939
ENST00000361390.2	414	ENSG00000198888.2	414	0.0246113	0.0309656	0.0229944	0.0217879	0.0252715	0.0273055	0.0336452	0.0261844	0.0375504	0.0289388	0.0160714	0.0600406	0.00708742	0.044919	0.0291335	0.0321068	0.0269833	0.0144548	0.0471331	0.0111926	0.0290743	0.0158827	0.0431627	0.0262531	0.0136352	0.0266239	0.0150574	0.0219421	0.00164474	0.00498268	-1.04806	0.224779	0.213788	-0.310101	0.652546	0.407598	-0.106842	0.0195574	0.0362278	0.947907	0.0372386	0.0652473	-0.788937	0.303339	0.360075	0.365135
ENST00000361390.2	509	ENSG00000198888.2	509	0.34132	0.425347	0.261519	0.27975	0.248347	0.272884	0.331024	0.262499	0.395996	0.325207	0.323357	0.373984	0.361471	0.329818	0.363007	0.24024	0.317399	0.189115	0.244325	0.230612	0.309887	0.304838	0.377257	0.239838	0.26422	0.226375	0.244426	0.302895	8.80817e-07	6.35815e-06	-5.15501	1.27862e-11	1.71774e-10	-4.97882	9.89578e-08	5.78783e-07	-3.59765	0.000187338	0.000633578	-3.9124	7.90267e-08	9.14971e-07	-6.09362	0.734882	0.59691	-0.33729
ENST00000361390.2	536	ENSG00000198888.2	536	0.0621111	0.0935108	0.0379501	0.0820022	0.0518436	0.0169001	0.0942954	0.926192	0.959391	0.967796	0.938154	0.949972		0.938566	0.0590159	0.0469168	0.0323079	0.0336464	0.0742986	0.0193111	0.0466246	0.0615094	0.0213657	0.0485322	0.126357	0.0337644	0.0901275	0.0530929	5.83349e-06	3.43511e-05	3.35227	1	1	0.728571	1	1	0.802544	0.193873	0.224805	0.946938	1	1	0.114279	0.912546	0.661779	-0.0701041
ENST00000361390.2	576	ENSG00000198888.2	576	0.0284144	0.0377377	0.0337995	0.0685755	0.0274101	0.0364535	0.0455186	0.0321951	0.0291687	0.0167069	0.0238019	0.0316762	0.0173765	0.018273	0.0377444	0.0266815	0.0273868	0.0231076	0.0300179	0.0235928	0.0332339	0.0164409	0.0290421	0.0317736	0.0460324	0.0217182	0.020559	0.0269593	0.000138665	0.000574348	1.67532	0.109445	0.127854	0.461351	0.0950675	0.0997228	0.441026	0.617278	0.483452	-0.189605	0.719816	0.531091	-0.154082	0.307251	0.361442	0.391274
ENST00000361390.2	585	ENSG00000198888.2	585	0.188805	0.195356	0.183369	0.171298	0.0984387	0.106393	0.209239	0.216134	0.159657	0.232562	0.13679	0.156656	0.102713	0.17677	0.220608	0.107844	0.163392	0.204562	0.212518	0.17989	0.182772	0.108504	0.154955	0.196799	0.171622	0.167662	0.184144	0.142503	0.215531	0.248643	-1.08789	1.19444e-05	5.13489e-05	-2.66332	0.000411125	0.00103054	-1.98446	3.87148e-05	0.000152949	-3.4815	0.000143123	0.000703475	-3.58123	0.715561	0.589075	-0.306161
ENST00000361390.2	617	ENSG00000198888.2	617	0.516544	0.64787	0.425714	0.509313	0.482295	0.490759	0.433397	0.468512	0.693762	0.435091	0.434899	0.563037	0.681121	0.626408	0.586922	0.602978	0.540768	0.642888	0.428885	0.624788	0.605335	0.505414	0.350631	0.45294	0.495833	0.500867	0.527979	0.476791	0.471513	0.425192	0.789416	0.0637183	0.084693	1.4182	0.0268286	0.0375231	1.55498	0.934111	0.615622	-0.0867932	0.000315886	0.00132725	4.31741	0.0664817	0.122504	1.89789
ENST00000361390.2	688	ENSG00000198888.2	688	0.0335623	0.0523718	0.0334665	0.0285211	0.0281044	0.0304622	0.0394841	0.0353808	0.0682231	0.0388107	0.0223742	0.0410651	0.0232149	0.0468017	0.0329954	0.0373211	0.0286865	0.0296436	0.036961	0.0251792	0.042549	0.0363729	0.0498537	0.0467242	0.0353687	0.0392349	0.0219881	0.0485564	0.0197787	0.0404474	-0.981201	0.0045304	0.0101438	-0.844484	0.0754134	0.0848194	-0.49802	0.410455	0.379373	-0.351204	0.00333074	0.00903827	-1.34228	0.344989	0.388676	0.416301
ENST00000361390.2	703	ENSG00000198888.2	703	0.0252158	0.0363084	0.00999278	0.0175057	0.0321809	0.039333	0.0674485	0.0438668	0.0336383	0.0225552	0.0169121	0.0340222	0.0327097	0.0497887	0.015202	0.0235519	0.0251169	0.0221322	0.038375	0.0196777	0.039603	0.015447	0.0358813	0.0319609	0.0434905	0.0460661	0.0255604	0.0486129	0.83356	0.597078	0.0782872	0.031283	0.047354	0.58139	1.10678e-05	4.27238e-05	1.14089	0.00277219	0.00665361	1.13173	0.317658	0.307667	0.415437	3.68282e-10	6.04662e-09	2.52802
ENST00000361390.2	732	ENSG00000198888.2	732	0.0979344	0.0959144	0.0773813	0.0439057	0.124467	0.0579777	0.0526986	0.0445474	0.0928359	0.0526202	0.0471186	0.0870499	0.0736245	0.112058	0.107017	0.0574093	0.0532376	0.0537789	0.0619095	0.0325915	0.0867029	0.0586596	0.0851466	0.0902475	0.084668	0.119616	0.0717996	0.07825	0.00551126	0.0138373	-1.58772	0.976059	0.594344	-0.0124704	0.86784	0.495568	0.063624	4.11966e-06	1.99904e-05	2.78581	0.00105033	0.00360021	-2.0338	0.653398	0.562293	0.253718
ENST00000361390.2	758	ENSG00000198888.2	758	0.501079	0.463057	0.404217	0.336928	0.457885	0.480591	0.383782	0.431515	0.497866	0.517805	0.431986	0.404815	0.375981	0.525003	0.496547	0.518597	0.371609	0.441714	0.319257	0.41892	0.353478	0.38108	0.530557	0.473384	0.623391	0.323115	0.663647	0.419356	0.478489	0.429896	0.813439	0.0404225	0.0595123	-1.62666	0.000171905	0.000460826	-2.73309	7.07464e-13	9.57058e-12	-7.69194	0.000872318	0.00313032	4.18056	2.70216e-07	2.49906e-06	-5.47729
ENST00000361390.2	822	ENSG00000198888.2	822	0.733925	0.714989	0.602006	0.579955	0.718599	0.655713	0.734905	0.670477	0.649068	0.693659	0.584583	0.660961	0.65702	0.650789	0.721499	0.599017	0.651007	0.61126	0.610131	0.611587	0.608827	0.739618	0.649552	0.630203	0.710841	0.620181	0.696488	0.664302	3.18521e-05	0.000155679	-4.59167	0.000197104	0.000706123	-2.85364	0.00105376	0.00231122	-2.30214	0.0936331	0.131035	-1.74029	0.0596075	0.091882	-2.27153	0.363066	0.401381	-0.931763
ENST00000361390.2	874	ENSG00000198888.2	874	0.00903259	0.00751442	0.00374422	0.0285948	0.0856225	0.0253394	0.0108541	0.00654219	0.0278808	0.0161685	0.0108134	0.0263319	0.00506567	0.00815315	0.0072543	0.0156464	0.00568163	0.00434763	0.00505911	0.0314814	0.0471112	0.00552958	0.0126093	0.011425	0.0476699	0.00567083	0.0150857	0.020384	1.6269e-09	2.43415e-08	1.8369	1.79911e-18	6.44529e-17	1.98226	1.34118e-18	3.69801e-17	1.81737	5.37825e-16	1.00041e-14	2.5592	1.15299e-05	7.23471e-05	1.37851	3.35735e-07	3.06618e-06	1.40653
ENST00000361427.6	101	ENSG00000198830.11	101		0.302377	0.398389	0.406961	0.521889	0.594813	0.470512	0.120494	0.673595		0.162216	0.145867		0.698604	0.3737	0.583006	0.439038	0.274886			0.58086	0.442456	0.207148	0.322648	0.336104		0.298213	0.259308	1	1	0.916551	1	1	0.709566	1	1	0.922291	1	1	0.518598	1	1	0.693549	1	1	1.56047
ENST00000361427.6	688	ENSG00000198830.11	688	0.0926691	0.0737534	0.0934432	0.113864	0.0709239	0.0985542	0.205131	0.122762	0.198096		0.0375734	0.0749116		0.22898	0.223822	0.0541744	0.0751996	0.078197		0.169975	0.0624619	0.175121	0.284769	0.189441	0.326407		0.0917511	0.0563558	1	1	1.05361	1	1	0.670871	1	1	0.76508	1	1	0.276334	1	1	0.682672	1	1	1.04771
ENST00000361453.3	245	ENSG00000198763.3	245	0.123916	0.0304224	0.109667	0.118579	0.0703564	0.163056	0.121689	0.107773	0.0511842	0.241937	0.098136	0.15809	0.395769	0.276517	0.129247	0.162713	0.144836	0.0599353		0.149347	0.222395	0.134663	0.185366	0.097244	0.101636	0.179141	0.120848	0.0526121	0.028866	0.0547383	-1.90548	1	1	1.06315	1	1	1.12977	1	1	0.804995	0.0132575	0.0289007	3.89419	0.0238571	0.0554228	2.37255
ENST00000361453.3	252	ENSG00000198763.3	252	0.14839	0.29754	0.299212	0.343474	0.28039	0.258509	0.32878	0.381389	0.256446	0.190567	0.27888	0.269333	0.235357	0.369281	0.337689	0.203518	0.3436	0.266393		0.163927	0.326186	0.261951	0.308686	0.21318	0.332212	0.226885	0.256656	0.43514	4.87128e-05	0.000229665	4.87733	1	1	0.898169	1	1	1.01122	1	1	0.718601	0.018765	0.0381905	-4.51401	1.70464e-08	2.00879e-07	7.79865
ENST00000361453.3	372	ENSG00000198763.3	372	0.323008	0.150478	0.129752	0.140888	0.318511	0.155336	0.354258	0.198253	0.179944	0.184067	0.161016	0.203128	0.211801	0.310844	0.117898	0.138344	0.130027	0.248382		0.0679324	0.216942	0.240036	0.214917	0.168336	0.202811	0.31265	0.161659	0.214574	0.738627	0.552031	0.327616	1	1	1.00416	1	1	1.13125	1	1	1.15071	0.0130262	0.0285159	-3.56162	9.24254e-23	9.00372e-21	11.4195
ENST00000361453.3	398	ENSG00000198763.3	398	0.0223826	0.0251266	0.0299506	0.046362	0.0685883	0.0194286	0.0199701	0.0538928	0.0445789	0.0451791	0.0373168	0.0272663	0.0168856	0.0367416	0.00850867	0.0284656	0.0848743	0.0401947		0.013852	0.067873	0.017572	0.0576027	0.0685832	0.0270756	0.0253359	0.0100003	0.0148632	0.0223781	0.0448602	-1.23101	1	1	0.68275	1	1	0.726943	1	1	0.746987	4.49619e-06	3.39501e-05	-3.29827	0.00391341	0.0121669	-1.61506
ENST00000361453.3	516	ENSG00000198763.3	516	0.0138442	0.0120654	0.00677633	0.0188648	0.00579117	0.0141516	0.0209962	0.00805388	0.0217043	0.0129597	0.0139051	0.0253819	0.0114637	0.0539363	0.0148613	0.00919193	0.0105296	0.0151051	0.0165877	0.00695566	0.0168135	0.0139868	0.0176144	0.00887526	0.0160261	0.0271982	0.0175848	0.0181598	0.0944181	0.13653	0.461257	0.0807999	0.100976	0.378623	0.00464794	0.00815546	0.587509	0.232561	0.25502	0.364418	0.594551	0.466576	0.20052	0.000456698	0.00187457	1.10695
ENST00000361453.3	615	ENSG00000198763.3	615	0.0105155	0.0265908	0.0260886	0.0248377	0.00942073	0.0200596	0.0447067	0.0255255	0.0202466	0.0344558	0.0320299	0.0130523	0.00974609	0.0976306	0.0780796	0.0175141	0.040332	0.0213914	0.0372355	0.0362926	0.0277391	0.0916417	0.0689818	0.0238672	0.0132021	0.0358596	0.0268662	0.021547	2.51815e-06	1.60533e-05	-1.92225	1.91434e-10	1.95946e-09	-1.97089	3.56379e-06	1.59965e-05	-1.38184	9.36856e-08	5.97479e-07	-2.31711	0.0117188	0.0264313	-1.47101	0.765448	0.609872	0.145747
ENST00000361453.3	633	ENSG00000198763.3	633	0.0412676	0.0577071	0.0545421	0.166184	0.0557508	0.0833518	0.0694482	0.0330336	0.0392267	0.0412263	0.0652781	0.0469041	0.0281626	0.065656	0.0601826	0.0472351	0.150846	0.0572706	0.0294827	0.032418	0.0501288	0.0571396	0.0481601	0.0991619	0.0380689	0.0499685	0.0274223	0.0470447	0.00151717	0.00462488	2.09738	0.673033	0.447889	-0.201151	0.261731	0.222541	-0.48699	0.00119586	0.00323553	-2.04169	0.0272039	0.0523008	-1.77401	0.0539621	0.104439	-1.20172
ENST00000361453.3	664	ENSG00000198763.3	664	0.159634	0.244029	0.0983718	0.267433	0.132025	0.168263	0.132987	0.201371	0.300394	0.151138	0.13915	0.188118	0.190787	0.310788	0.182064	0.193179	0.130284	0.126443	0.160129	0.145256	0.151243	0.175173	0.250467	0.243603	0.229316	0.200652	0.16959	0.248188	6.59486e-05	0.000298911	3.6958	0.445233	0.344254	0.527406	0.570802	0.379898	0.360938	0.0530621	0.0834091	-1.83468	0.0934903	0.128521	-1.97324	0.933126	0.668544	-0.0791582
ENST00000361453.3	711	ENSG00000198763.3	711	0.0132578	0.0501412	0.0331638	0.00955583	0.0342589	0.0148148	0.0412845	0.0232047	0.0594704	0.0261382	0.011866	0.0241028	0.00606307	0.0297791	0.0171708	0.022217	0.0194733	0.0144825	0.0175766	0.0113197	0.0244444	0.0272134	0.0415037	0.023608	0.0320773	0.0284544	0.00712196	0.0219081	0.0125821	0.0280375	-0.882665	0.0185132	0.0323529	-0.640016	0.169692	0.161042	-0.353614	0.59197	0.472755	0.218293	0.000149223	0.000726603	-1.64494	0.320069	0.370307	0.406001
ENST00000361453.3	716	ENSG00000198763.3	716	0.396436	0.326258	0.304945	0.31906	0.450507	0.340682	0.417653	0.126183	0.4243	0.400625	0.323729	0.295602	0.450094	0.408715	0.246419	0.386781	0.378223	0.275928	0.41339	0.356683	0.436181	0.309273	0.460218	0.265341	0.47281	0.387451	0.33458	0.434977	6.82273e-05	0.000307813	4.67509	2.59682e-08	1.99352e-07	4.94284	2.14544e-14	3.45077e-13	6.2856	3.75193e-08	2.49993e-07	6.78826	0.141269	0.176786	2.24499	1.46194e-15	6.28309e-14	9.78771
ENST00000361453.3	944	ENSG00000198763.3	944	0.0540195	0.0876692	0.00823048	0.0340853	0.0129915	0.0152652	0.0272487	0.0270087	0.033832	0.0177936	0.0263368	0.0500672	0.0571592	0.0357303	0.0612544	0.0117187	0.0420741	0.0480281	0.0728441	0.0676927	0.0557786	0.0424657	0.0191486	0.0975913	0.0383989	0.0161249	0.0187801	0.0463266	0.067636	0.104063	-0.907242	0.00024096	0.000826243	-1.34081	0.000781299	0.00183901	-1.1498	0.000184638	0.000629212	-1.87199	0.0417512	0.0713206	-1.30415	0.281001	0.33991	-0.590543
ENST00000361453.3	953	ENSG00000198763.3	953	0.347482	0.377333	0.273139	0.355831	0.284488	0.332415	0.476624	0.401185	0.241894	0.308655	0.381702	0.233481	0.281652	0.36289	0.351544	0.321588	0.25712	0.356527	0.223283	0.370057	0.325881	0.356164	0.293034	0.39757	0.331597	0.376827	0.298922	0.298933	0.0884664	0.129715	1.96229	0.561922	0.403839	-0.500889	0.164579	0.157254	1.11988	0.00218753	0.00554867	-3.62245	0.944609	0.621387	0.104177	3.95919e-06	2.88929e-05	5.7224
ENST00000361567.2	1254	ENSG00000198786.2	1254	0.328777	0.105057	0.125178	0.137529	0.218768	0.201838	0.329792	0.0776224		0.184391	0.07225	0.200728		0.287759	0.340874	0.0145291	0.274336	0.0582803		0.111161	0.145421	0.112651	0.0794527	0.108418	0.129399	0.221046	0.198603	0.30045	1	1	0.680856	1	1	0.884837	1	1	1.11904	1	1	1.09726	1	1	0.876389	1	1	1.82167
ENST00000361567.2	1460	ENSG00000198786.2	1460	0.075584	0.0393195	0.0512163	0.0927514	0.137223	0.0662893	0.0462636	0.0567318	0.189734	0.0943199	0.0573918	0.0410429		0.0375984	0.0742246	0.0223483	0.0363055	0.177984	0.0122377	0.142871	0.0469348	0.062737	0.0414494	0.147896	0.282886	0.0931672	0.048069	0.0930362	7.78501e-13	2.00261e-11	9.84075	1	1	1.29158	1	1	1.15691	0.00734732	0.0154718	3.60916	1	1	0.865249	0.0656442	0.121267	-2.36188
ENST00000361567.2	1490	ENSG00000198786.2	1490	0.180602	0.230656	0.273829	0.306444	0.143198	0.141232	0.241154	0.292401	0.157012	0.112442	0.437608	0.127567		0.220591	0.201438	0.143573	0.324603	0.149344	0.561455	0.169657	0.172441	0.41776	0.163962	0.262123	0.283737	0.131322	0.428184	0.227257	0.0126974	0.0281235	4.7393	1	1	1.04324	1	1	1.01648	2.35987e-07	1.38619e-06	-9.87641	1	1	0.803224	0.109045	0.178036	-3.61429
ENST00000361567.2	1507	ENSG00000198786.2	1507	0.0661436	0.0368479	0.0638842	0.0761071	0.168648	0.0798769	0.0932975	0.0997677	0.036215	0.0782973	0.0635215	0.0900749		0.0975932	0.0333377	0.111012	0.089844	0.0334899	0.110261	0.0221872	0.0818954	0.101449	0.119608	0.114113	0.090582	0.128888	0.095678	0.119031	0.576916	0.479646	-0.653745	1	1	1.00925	1	1	1.0661	1.35611e-05	5.71134e-05	6.44755	1	1	0.624107	0.462893	0.45951	1.11923
ENST00000361567.2	1529	ENSG00000198786.2	1529	0.136995	0.0763915	0.0959241	0.0579846	0.0376781	0.0739852	0.0596839	0.140623	0.0946682	0.0448547	0.0777636	0.142355		0.137656	0.0671628	0.35908	0.0576419	0.10625	0.151471	0.0766691	0.0841275	0.0890523	0.14329	0.135924	0.106978	0.0593903	0.116166	0.0669078	0.100318	0.142809	-2.08634	1	1	0.698311	1	1	0.704977	0.00241617	0.00599243	-4.03331	1	1	0.555255	0.104385	0.171385	-2.58737
ENST00000361567.2	1639	ENSG00000198786.2	1639	0.0153059	0.0196849	0.0176574	0.0246854	0.0038121	0.00799556	0.0174488	0.0138318	0.0498876	0.0152564	0.0332312	0.0196466		0.017631	0.00457576	0.0129326	0.00923935	0.00768044	0.00551794	0.00723617	0.0122685	0.0110031	0.0137719	0.0234871	0.0373663	0.0155165	0.0101981	0.0187648	0.0192323	0.0395006	1.44645	1	1	0.836679	1	1	0.867474	0.0892648	0.126508	-0.831932	1	1	0.369201	0.914277	0.662032	-0.0693424
ENST00000361567.2	1660	ENSG00000198786.2	1660	0.096094	0.194097	0.128304	0.196377	0.0790197	0.17446	0.155016	0.0902954	0.0189186	0.034301	0.0283586	0.0378497		0.0177389	0.258791	0.15362	0.180456	0.0866291	0.0763876	0.103328	0.266324	0.0647756	0.131003	0.0894368	0.193576	0.107347	0.134163	0.0908954	0.0123613	0.0276716	4.05964	1	1	0.84543	1	1	0.910083	0.00104643	0.00291969	-4.96182	1	1	0.858178	0.153189	0.225424	2.88024
ENST00000361567.2	1670	ENSG00000198786.2	1670	0.447458	0.39979	0.360127	0.44783	0.410812	0.352503	0.490159	0.314961	0.520676	0.389586	0.491705	0.502808		0.681053	0.336149	0.665302	0.424968	0.443509	0.597937	0.268848	0.383481	0.373964	0.381594	0.449198	0.339392	0.35539	0.3525	0.520309	0.972519	0.649651	-0.0717913	1	1	0.901153	1	1	0.983195	0.305882	0.310573	2.26743	1	1	0.576951	0.000936543	0.00353622	8.61662
ENST00000361567.2	695	ENSG00000198786.2	695	0.340848	0.408618	0.268933	0.331037	0.407245	0.376516	0.445144	0.368802	0.393141	0.503436	0.259837	0.552301		0.43321	0.246292	0.223232	0.368601	0.328019		0.368312	0.490263	0.309115	0.296737	0.283676	0.384265	0.327604	0.313976	0.509611	0.717651	0.543728	0.868079	1	1	0.909679	1	1	1.03342	1	1	0.962613	1	1	0.791841	9.41344e-06	6.19609e-05	13.4012
ENST00000361567.2	822	ENSG00000198786.2	822	0.0257624	0.482137	0.0622545	0.0607488	0.0995025	0.029038	0.106064	0.0295189	0.00681592	0.0790251	0.0329781	0.0227302		0.0174452	0.247223	0.0324915	0.0741372	0.0063468	0.064911	0.0849594	0.0215459	0.113113	0.0579449	0.0646297	0.0276482	0.0125686	0.0825926	0.0143227	1.78199e-06	1.17169e-05	-6.05134	1	1	0.410982	1	1	0.401984	0.236338	0.256167	-1.99651	1	1	0.462545	0.0251267	0.0578207	-3.75929
ENST00000361574.10	1433	ENSG00000198858.10	1433	0.288904	0.304517		0.454053	0.280369	0.192189	0.353305	0.36151			0.259317	0.310326		0.231238	0.420352	0.152381	0.311477	0.410229		0.894773	0.300314	0.296559	0.169465	0.606744	0.517971		0.681422	0.326596	1	1	1.69123	1	1	1.37389	1	1	1.34244	1	1	0.608564	1	1	1.82188	1	1	1.2481
ENST00000361574.10	525	ENSG00000198858.10	525	0.309964	0.208308		0.217852	0.263034	0.47303	0.262495	0.160724			0.513509	0.305665		0.173235	0.310906	0.258544	0.255615	0.334434		0.379837	0.157889	0.318324	0.189672	0.321257	0.277952		0.156391	0.200742	1	1	1.72769	1	1	1.25217	1	1	1.19446	1	1	0.731191	1	1	1.29763	1	1	1.02133
ENST00000361575.4	144	ENSG00000198918.8	144	0.203198	0.325085	0.437168	0.222041	0.184993	0.228432	0.205261	0.0943602	0.149645	0.173729	0.111121	0.302134		0.170136	0.214197	0.250651	0.124456	0.14587		0.134789	0.215514	0.153329	0.339752	0.20392	0.113743	0.285104	0.384437	0.272829	1.38609e-14	4.72644e-13	-8.80703	1	1	0.791411	1	1	0.836228	1	1	0.86784	1	1	0.840225	0.34726	0.390633	1.69642
ENST00000361575.4	338	ENSG00000198918.8	338	0.195946	0.205537	0.214417	0.191698	0.125075	0.206573	0.217094	0.162493	0.30434	0.241718	0.166827	0.164851		0.154229	0.283542	0.210974	0.158664	0.179147		0.266497	0.324619	0.308177	0.203068	0.220358	0.190631	0.163441	0.209253	0.211659	0.000372504	0.00136207	-4.30667	1	1	0.688015	1	1	0.767264	1	1	0.502023	1	1	0.755554	0.606405	0.536708	-0.906362
ENST00000361575.4	39	ENSG00000198918.8	39	0.421229	0.480839	0.24608	0.401207	0.356092	0.325702	0.545803	0.252787	0.348534	0.370836	0.254265	0.599899		0.429515	0.210669	0.396074	0.508151	0.281455		0.311317	0.565047	0.403986	0.519342	0.357177	0.480679	0.499101	0.325436	0.443184	0.34457	0.342762	1.30324	1	1	0.849293	1	1	0.966411	1	1	0.966688	1	1	0.639406	8.32197e-07	7.11135e-06	9.52233
ENST00000361575.4	69	ENSG00000198918.8	69	0.0148487	0.1015	0.113969	0.0254519	0.043298	0.0513901	0.0501426	0.0161114	0.0781363	0.104253	0.0248814	0.0558242		0.0998938	0.0395793	0.0195946	0.0749033	0.0912011		0.0308541	0.207895	0.0226336	0.0450615	0.0735069	0.119207	0.0444216	0.0904222	0.0390359	1.36586e-05	7.30917e-05	3.34218	1	1	0.819421	1	1	1.03741	1	1	0.611608	1	1	0.735692	0.934811	0.668544	0.080127
ENST00000361624.2	1059	ENSG00000198804.2	1059	0.392288	0.706771	0.314294	0.56507	0.527293	0.416319	0.338686	0.485874	0.570489	0.447152	0.479387	0.519628	0.551254	0.431377	0.594718	0.555357	0.465625	0.443349	0.694864	0.479888	0.445139	0.494281	0.549389	0.529259	0.575044	0.52804	0.466508	0.401886	0.00104235	0.00336644	3.94381	0.0861062	0.105162	1.59406	0.00811795	0.0133918	-2.20428	0.0230035	0.0414085	3.28534	0.0022404	0.00652108	-4.69116	5.52542e-17	2.88356e-15	-9.66231
ENST00000361624.2	1078	ENSG00000198804.2	1078	0.0812189	0.180917	0.0561626	0.0965779	0.0734357	0.0794322	0.0703974	0.12256	0.0955885	0.133183	0.0488576	0.0556895	0.0298201	0.114865	0.139362	0.169256	0.117093	0.144274	0.0272412	0.0828165	0.139471	0.059166	0.135376	0.0502895	0.126925	0.0513858	0.148283	0.11928	0.929524	0.637073	-0.0621495	0.00430155	0.00973281	-1.50542	0.0779794	0.085516	-0.845385	9.65946e-08	6.07355e-07	-4.18779	0.208231	0.230831	-1.11111	0.495326	0.475073	0.469422
ENST00000361624.2	1090	ENSG00000198804.2	1090	0.00798169	0.0138424	0.00888034	0.0161482	0.0169505	0.0210306	0.0140225	0.0146156	0.0259218	0.0672092	0.0297521	0.0268592	0.00570947	0.00975736	0.00976506	0.0164536	0.00882266	0.00844668	0.0747674	0.0119189	0.00853348	0.0205195	0.0110627	0.0319223	0.0128025	0.00591865	0.110986	0.00977443	0.508729	0.44427	-0.2034	0.127359	0.144845	0.388063	0.950419	0.528647	-0.0135356	0.706288	0.51905	-0.140748	1.0376e-05	6.75752e-05	2.08665	0.00326	0.0104238	-0.803566
ENST00000361624.2	1216	ENSG00000198804.2	1216	0.0638246	0.115412	0.112555	0.156149	0.0598874	0.0922623	0.0540057	0.0661812	0.118259	0.0566553	0.159227	0.0713879	0.074786	0.0793008	0.106962	0.0960271	0.0766169	0.119941	0.0446061	0.0846123	0.0744933	0.0985042	0.0603782	0.20351	0.144555	0.0459372	0.0798576	0.0931174	3.47514e-09	4.63225e-08	4.81806	0.459513	0.354022	0.421744	0.289206	0.241644	-0.531429	8.64584e-08	5.59379e-07	-4.22925	0.156458	0.189132	-1.25293	0.000305537	0.0013209	-2.44173
ENST00000361624.2	1221	ENSG00000198804.2	1221	0.0189459	0.0132224	0.21	0.0310304	0.0425266	0.0175051	0.0636344	0.0169438	0.0563859	0.0444955	0.00895098	0.0859639	0.047182	0.0617923	0.0330888	0.0212592	0.023707	0.116355	0.0259471	0.0275754	0.0996161	0.0717268	0.0915185	0.0579179	0.0480465	0.0314835	0.0167079	0.105788	0.00512438	0.013022	-1.46634	2.27078e-08	1.80779e-07	-2.12038	0.0898623	0.0960023	-0.622136	0.0213524	0.038907	-1.39224	2.14112e-12	5.31213e-11	-3.93322	4.74999e-06	3.41916e-05	2.65177
ENST00000361624.2	1269	ENSG00000198804.2	1269	0.0394299	0.0897108	0.0377363	0.0319312	0.101836	0.0531467	0.0936604	0.042779	0.0691817	0.0551096	0.0122954	0.0894734	0.0336121	0.130393	0.0565571	0.0429269	0.0449719	0.0313449	0.048222	0.0315055	0.146072	0.053131	0.0680926	0.0761113	0.0512615	0.0320648	0.0526785	0.074554	9.24996e-06	5.06077e-05	-2.1192	0.0800978	0.100976	-0.658047	0.0023395	0.00465512	1.11871	0.0117896	0.0237078	1.50835	0.0872347	0.122507	-1.00968	9.4712e-19	5.53589e-17	5.13601
ENST00000361624.2	1324	ENSG00000198804.2	1324	0.13829	0.111447	0.111649	0.267207	0.255615	0.115832	0.145531	0.260051	0.21024	0.135608	0.254052	0.106821	0.215809	0.228277	0.14881	0.198265	0.107758	0.118868	0.0772205	0.184554	0.102984	0.212882	0.170742	0.223931	0.244863	0.0548302	0.156254	0.23041	2.27702e-15	9.02353e-14	7.32254	0.0277023	0.0440631	1.40192	0.0315154	0.0416629	1.2527	0.00181218	0.00467631	-2.64137	0.144384	0.179536	-1.4443	0.281707	0.3402	0.899283
ENST00000361624.2	1351	ENSG00000198804.2	1351	0.0284015	0.0227435	0.0278541	0.00737377	0.0126866	0.021381	0.056277	0.00384856	0.0124988	0.00127305	0.000656033	0.00142069	0.000540197	0.00896366	0.0444436	0.012636	0.0148133	0.014532	0.0236598	0.00890133	0.0179668	0.0168013	0.053715	0.0570612	0.0195801	0.0377323	0.0169456	0.0162933	3.31645e-07	2.71664e-06	-1.70818	1.07364e-06	6.07311e-06	-1.22597	0.000152344	0.000414141	-0.899437	0.0525018	0.0828201	-0.725515	0.00288044	0.00801133	-1.22508	0.753278	0.602994	-0.116921
ENST00000361624.2	1460	ENSG00000198804.2	1460	0.0948584	0.138265	0.144113	0.100427	0.130504	0.140809	0.174114	0.0849077	0.0974396	0.185716	0.0770196	0.125343	0.109985	0.098713	0.133856	0.154037	0.154307	0.110227	0.120117	0.153719	0.155012	0.151548	0.11525	0.167862	0.149899	0.175576	0.159359	0.0916796	0.00274462	0.00776898	-2.32403	0.333393	0.278843	-0.561579	0.375409	0.289281	-0.471542	0.679632	0.507365	0.338137	0.375103	0.346511	0.858169	0.739111	0.598597	-0.257389
ENST00000361624.2	1471	ENSG00000198804.2	1471	0.00480644	0.00537026	0.00357857	0.00463165	0.00481896	0.00305235	0.00481199	0.00276258	0.0297305	0.00624905	0.0019586	0.00584428	0.00161288	0.00914124	0.00397522	0.00398576	0.00270866	0.00200019	0.0079025	0.0128019	0.0324144	0.00452043	0.0272574	0.00293714	0.0060336	0.0052898	0.00626339	0.00518445	0.143795	0.184141	-0.256232	0.197981	0.197047	-0.169169	0.594835	0.389184	0.0699763	0.606378	0.478272	-0.0980207	0.529456	0.43786	-0.137396	0.00295654	0.00964335	0.644726
ENST00000361624.2	1481	ENSG00000198804.2	1481	0.196109	0.196124	0.136459	0.0887806	0.141841	0.171425	0.139747	0.0678624	0.0888712	0.191723	0.123457	0.130723	0.0871134	0.279613	0.202234	0.173632	0.133253	0.103558	0.477889	0.289312	0.249669	0.162519	0.1522	0.172051	0.11029	0.179588	0.184672	0.274456	9.51678e-14	2.9071e-12	-5.89544	0.0691084	0.0905781	1.14389	3.08562e-06	1.41799e-05	2.74224	2.03097e-13	3.02224e-12	6.75571	0.000273429	0.00118716	3.79753	5.42559e-14	1.65169e-12	6.58171
ENST00000361624.2	1520	ENSG00000198804.2	1520	0.132656	0.131751	0.15136	0.105271	0.164995	0.113869	0.106644	0.161838	0.152062	0.125539	0.11601	0.116354	0.213007	0.147919	0.0983989	0.148545	0.139199	0.137867	0.200599	0.115106	0.175838	0.100107	0.137392	0.0949327	0.229713	0.130613	0.113585	0.116946	0.000839757	0.00279842	2.7626	0.00155038	0.00406408	1.89748	0.00454216	0.00804295	1.55367	0.000418101	0.00128724	2.95471	0.265114	0.27244	-1.04494	0.351346	0.392809	0.727736
ENST00000361624.2	17	ENSG00000198804.2	17	0.0546458	0.0788075	0.0893203	0.0641812	0.0874636	0.0540929	0.16374	0.160514	0.146061	0.40169	0.0835492	0.0899475	0.0333779	0.154404	0.067934	0.08083	0.137133	0.0826075		0.0249883	0.144824	0.0832365	0.0855684	0.126479	0.137535	0.122771	0.109501	0.150445	0.0610194	0.0958954	-1.64448	1	1	0.588548	1	1	0.745639	1	1	0.595513	0.000367056	0.00148248	-5.32786	0.000155582	0.000731007	3.9149
ENST00000361624.2	242	ENSG00000198804.2	242	0.431883	0.392972	0.388548	0.422291	0.567897	0.449229	0.50699	0.412525	0.374389	0.401873	0.478946	0.524947	0.472304	0.564618	0.482587	0.552908	0.319595	0.474927		0.427597	0.510281	0.460085	0.454123	0.510042	0.454729	0.36093	0.50101	0.45988	0.0532679	0.0881214	2.34643	1	1	0.990983	1	1	1.03877	1	1	0.841706	0.084468	0.120026	3.33821	1.83812e-10	3.08728e-09	7.98129
ENST00000361624.2	292	ENSG00000198804.2	292	0.00461121	0.0115366	0.00709653	0.0064621	0.0110914	0.00989343	0.0260859	0.00645206	0.0131063	0.0102988	0.00432422	0.011008	0.00390079	0.0236983	0.007522	0.0106929	0.00861137	0.00266852		0.00405332	0.0154669	0.00792923	0.00899031	0.00720457	0.00715556	0.0114376	0.00881764	0.0111477	0.357216	0.352709	-0.191182	1	1	0.776658	1	1	1.13317	1	1	0.966934	0.822673	0.572258	0.0791264	4.75882e-05	0.000260912	1.13873
ENST00000361624.2	308	ENSG00000198804.2	308	0.28328	0.280037	0.344018	0.208308	0.249372	0.29582	0.339168	0.302959	0.366064	0.268145	0.190682	0.246252	0.344115	0.397144	0.31205	0.249825	0.28306	0.234235		0.228805	0.254616	0.29316	0.259129	0.344232	0.297479	0.253707	0.413358	0.262545	1.1697e-07	1.066e-06	-5.91566	1	1	0.826036	1	1	0.88169	1	1	0.626887	0.525333	0.435141	1.1412	0.514463	0.485944	0.755059
ENST00000361624.2	369	ENSG00000198804.2	369	0.186333	0.25014	0.165172	0.204565	0.131667	0.186413	0.164867	0.222371	0.266772	0.176737	0.175379	0.25352	0.216571	0.190304	0.174281	0.1802	0.152644	0.262015		0.150071	0.181811	0.147769	0.24695	0.150319	0.228317	0.116974	0.169567	0.158618	0.00129632	0.00407013	3.0802	1	1	0.903165	1	1	0.902274	1	1	0.649435	0.584186	0.464682	-0.78656	0.19494	0.266718	-1.225
ENST00000361624.2	378	ENSG00000198804.2	378	0.303196	0.215094	0.199124	0.333425	0.317335	0.19807	0.270427	0.303166	0.306781	0.301419	0.256807	0.311407	0.327406	0.346191	0.236129	0.316882	0.268083	0.208901		0.215894	0.411631	0.276914	0.311069	0.244037	0.313853	0.252552	0.249357	0.24201	0.000855142	0.00284174	3.66523	1	1	0.909538	1	1	0.972441	1	1	0.805597	0.0125307	0.0276637	-4.09629	7.13643e-05	0.000369789	4.50747
ENST00000361624.2	40	ENSG00000198804.2	40	0.0648386	0.00900467	0.088328	0.0311598	0.12631	0.0170698	0.00300667	0.0127186	0.0164883	0.0053429	0.0131882	0.0497864	0.0182889	0.0233291	0.00706382	0.00477788	0.0104999	0.0065387		0.00866617	0.0071884	0.0140056	0.028472	0.00818106	0.0144776	0.00329933	0.00830239	0.0108648	0.717918	0.543728	0.134767	1	1	1.10146	1	1	0.949524	1	1	1.99534	0.41273	0.369594	-0.499665	0.0010681	0.00400018	-1.06698
ENST00000361624.2	430	ENSG00000198804.2	430	0.0621563	0.0819632	0.0383803	0.108729	0.233231	0.0683328	0.116929	0.125239	0.0392867	0.0852418	0.119882	0.0898274	0.250679	0.13259	0.100841	0.0485438	0.0963511	0.0667778	0.0109807	0.135406	0.103363	0.129136	0.0566351	0.106178	0.0895894	0.123254	0.119255	0.103727	0.103093	0.1453	1.16448	1.2377e-09	1.06417e-08	3.84789	3.01009e-09	2.64081e-08	3.40023	4.62989e-23	1.879e-21	10.3385	0.0896064	0.124165	1.90535	0.00092638	0.00350691	2.50432
ENST00000361624.2	48	ENSG00000198804.2	48	0.239166	0.431939	0.290524	0.267025	0.198337	0.42397	0.402768	0.43057	0.51803	0.496412	0.34986	0.516554	0.325833	0.433825	0.415069	0.326042	0.252898	0.416385		0.344889	0.445622	0.300234	0.412097	0.400362	0.430495	0.581258	0.347752	0.431517	0.787282	0.576605	0.34536	1	1	0.931096	1	1	0.9831	1	1	0.861544	0.219377	0.238121	2.77264	1.41888e-07	1.36403e-06	7.18963
ENST00000361624.2	634	ENSG00000198804.2	634	0.153448	0.0708134	0.0835929	0.0966566	0.153227	0.103774	0.0888591	0.101594	0.0776597	0.0947206	0.151853	0.0839741	0.116693	0.1269	0.079844	0.142299	0.086308	0.0705608	0.0554799	0.0831671	0.123758	0.0771055	0.0837373	0.102715	0.115808	0.0919727	0.107399	0.0988587	0.0347729	0.0629458	1.59844	0.00131189	0.00352487	1.99921	0.00246706	0.00476168	1.68873	0.000211159	0.000708769	3.57994	0.538362	0.443296	0.673929	0.137205	0.208192	1.1036
ENST00000361624.2	679	ENSG00000198804.2	679	0.0627026	0.0524477	0.0396032	0.0359231	0.063922	0.0457729	0.0437337	0.0448608	0.0476251	0.0354273	0.0475395	0.0696464	0.0599014	0.0938021	0.0267792	0.0397877	0.049382	0.0865967	0.0318494	0.120185	0.066282	0.0575486	0.050792	0.0580594	0.0718551	0.0416574	0.0408483	0.0928705	0.163033	0.200545	0.723183	0.0146248	0.0264167	1.04315	0.00055714	0.00134417	1.35155	0.0457832	0.0740534	1.32286	0.0547025	0.0866279	1.45827	0.000309985	0.00133617	1.9494
ENST00000361624.2	774	ENSG00000198804.2	774	0.258628	0.278205	0.205307	0.117057	0.362354	0.253307	0.245281	0.179442	0.442309	0.274625	0.187744	0.350318	0.418859	0.173781	0.369915	0.300835	0.204515	0.189235	0.196827	0.111598	0.261866	0.290026	0.383813	0.357945	0.25312	0.339059	0.413343	0.27988	7.33573e-23	6.32712e-21	-9.77523	4.6875e-05	0.000179924	-3.38346	4.90961e-06	2.10579e-05	-3.41251	2.1192e-07	1.26142e-06	7.02592	0.237104	0.250575	-1.74794	0.000714364	0.00278362	-3.46852
ENST00000361624.2	797	ENSG00000198804.2	797	0.0632452	0.261797	0.133385	0.0799833	0.141703	0.142506	0.193745	0.0688264	0.185802	0.172938	0.127103	0.155545	0.0475719	0.125405	0.124057	0.204506	0.159128	0.112931	0.153323	0.164425	0.123407	0.163135	0.147125	0.125009	0.131894	0.111484	0.137279	0.226491	1.37217e-06	9.22915e-06	-3.91365	0.000293506	0.000970599	-2.42355	0.194778	0.179876	-0.800607	0.433902	0.388717	-0.853113	0.513252	0.429229	-0.782893	0.00631548	0.0181662	2.41693
ENST00000361624.2	898	ENSG00000198804.2	898	0.178193	0.270547	0.196178	0.201165	0.184664	0.241212	0.156231	0.210496	0.282494	0.103888	0.235474	0.168666	0.334719	0.136377	0.182337	0.22662	0.174573	0.161644		0.135284	0.192652	0.256067	0.149305	0.188654	0.2355	0.176421	0.244904	0.181424	0.0957162	0.137864	1.61266	1	1	0.958792	1	1	0.925766	1	1	0.656893	0.0929723	0.128147	2.25286	0.00406084	0.0125187	-2.68745
ENST00000361624.2	968	ENSG00000198804.2	968	0.200276	0.201617	0.190636	0.100899	0.154491	0.122025	0.187547	0.141549	0.171175	0.277043	0.110134	0.278939	0.300422	0.245003	0.124493	0.184617	0.17553	0.0889346	0.408992	0.188131	0.334649	0.162174	0.210313	0.208967	0.163883	0.125813	0.119557	0.213635	4.51989e-15	1.61643e-13	-6.72509	2.48108e-11	3.1371e-10	-4.59174	0.077184	0.0851274	-1.12995	0.380786	0.357878	-0.993139	0.000156549	0.00075522	-4.44072	3.72394e-09	4.94689e-08	5.48727
ENST00000361739.1	132	ENSG00000198712.1	132	0.0117496	0.0201934	0.0179955	0.0207569	0.0201814	0.0119477	0.0332612	0.060346	0.0310444	0.0184779	0.00666661	0.0197613	0.00684234	0.0259052	0.0161111	0.0202657	0.0153575	0.00998672		0.00799549	0.0263951	0.0196241	0.0205465	0.0200145	0.0149338	0.0172153	0.0118053	0.0266687	0.022535	0.0449581	-0.693181	1	1	0.545008	1	1	0.718526	1	1	0.631055	0.000609145	0.00226693	-1.10489	0.0368676	0.078303	0.691395
ENST00000361739.1	146	ENSG00000198712.1	146	0.0193665	0.00586565	0.0522164	0.0443995	0.00397221	0.028428	0.0270249	0.00503433	0.0319998	0.00889897	0.0325357	0.00749391	0.0333402	0.00960861	0.0148429	0.00786642	0.0128867	0.0658602		0.00746115	0.0194744	0.00336683	0.0124098	0.018704	0.0119422	0.0054446	0.00459448	0.0365151	9.22946e-09	1.11841e-07	1.93351	1	1	1.26886	1	1	1.31073	1	1	0.262238	0.338991	0.321708	0.305686	0.000540591	0.00218214	1.04648
ENST00000361739.1	150	ENSG00000198712.1	150	0.0125947	0.0218852	0.0183896	0.0316331	0.0168225	0.0143111	0.0400156	0.0270705	0.0227053	0.0136239	0.023235	0.0233132	0.0129044	0.0344737	0.0297897	0.0198	0.0325775	0.0213083		0.0153787	0.0542996	0.0351138	0.0289851	0.0239069	0.022573	0.0372315	0.0138892	0.0254704	0.831928	0.596492	0.0746462	1	1	0.812031	1	1	1.01292	1	1	0.810291	0.00213953	0.00633361	-1.08323	0.000119183	0.000579478	1.45348
ENST00000361739.1	160	ENSG00000198712.1	160	0.00745575	0.0194011	0.023613	0.00668184	0.0267257	0.0091395	0.0233246	0.0131709	0.0170506	0.0208178	0.017241	0.0128831	0.00552413	0.0363706	0.00895025	0.0172352	0.0135854	0.0100818		0.00769001	0.0468425	0.00872227	0.015109	0.02002	0.00800718	0.00997107	0.010022	0.0233468	0.0188399	0.0388527	-0.564318	1	1	0.669619	1	1	1.0284	1	1	0.803429	0.0171312	0.0358455	-0.634662	6.97547e-08	7.17807e-07	1.63561
ENST00000361739.1	195	ENSG00000198712.1	195	0.468455	0.626439	0.46196	0.492204	0.46838	0.5829	0.495043	0.530672	0.678292	0.580267	0.474025	0.580418	0.610944	0.732357	0.603929	0.520724	0.649559	0.667345		0.576671	0.651224	0.665523	0.601196	0.547104	0.759736	0.648617	0.666696	0.487283	0.00358489	0.00977025	3.12539	1	1	0.941422	1	1	0.961965	1	1	0.734375	0.0491452	0.0805194	2.35349	0.434513	0.443077	-0.810801
ENST00000361739.1	318	ENSG00000198712.1	318	0.282671	0.262747	0.279638	0.339004	0.30416	0.390282	0.394659	0.446668	0.44086	0.349615	0.205848	0.180412	0.353578	0.481077	0.404175	0.403904	0.36931	0.279858	0.324106	0.364139	0.425492	0.337926	0.392996	0.277111	0.410299	0.323865	0.416828	0.310869	0.35936	0.354349	-0.929125	0.0713971	0.0924505	-1.32218	0.360053	0.282495	0.614159	1.96043e-12	2.50052e-11	-7.64982	7.30551e-05	0.000380624	4.45267	3.2683e-07	3.00364e-06	4.99354
ENST00000361739.1	344	ENSG00000198712.1	344	0.0591937	0.205968	0.0799905	0.185925	0.137033	0.115234	0.0527406	0.0958383	0.0822953	0.0911738	0.119171	0.0894502	0.115713	0.163862	0.0529562	0.0976078	0.0172122	0.0487079	0.01457	0.108053	0.033669	0.120073	0.0978368	0.151348	0.0797281	0.023407	0.0205297	0.0577342	0.00294982	0.00825423	2.03354	0.340876	0.281812	0.45505	0.0909056	0.096405	-0.712701	0.60366	0.478076	-0.364271	0.374501	0.346511	-0.626876	9.87797e-09	1.23368e-07	-3.26943
ENST00000361739.1	386	ENSG00000198712.1	386	0.22771	0.169417	0.156397	0.174901	0.144753	0.173918	0.204765	0.234152	0.342383	0.279899	0.185914	0.159167	0.11784	0.215408	0.208359	0.153666	0.110411	0.341711	0.0958101	0.158453	0.147053	0.29798	0.222356	0.254483	0.216478	0.164474	0.211713	0.173523	0.984251	0.649651	0.0174878	5.2082e-08	3.49844e-07	-3.35666	9.06676e-10	8.74988e-09	-3.42498	2.38201e-13	3.43028e-12	-6.54186	1.01941e-05	6.72305e-05	-4.13086	1.01976e-05	6.65233e-05	-3.58055
ENST00000361739.1	415	ENSG00000198712.1	415	0.0238508	0.0319089	0.0514084	0.0340758	0.0436927	0.0359967	0.0495355	0.036074	0.0526037	0.0276875	0.0183357	0.0601399	0.0234596	0.0355917	0.082809	0.0349625	0.0308885	0.0265473	0.0371069	0.0459424	0.0410797	0.0436202	0.0524884	0.0285837	0.0306287	0.0327397	0.0282527	0.0219525	0.00260637	0.00744957	-1.20752	0.189	0.191629	-0.391026	0.17487	0.164642	-0.36722	0.263063	0.278949	0.5135	0.408348	0.368724	-0.375179	0.426657	0.437509	-0.313017
ENST00000361739.1	538	ENSG00000198712.1	538	0.00600565	0.0113254	0.00695068	0.00466478	0.00475364	0.0061007	0.00585761	0.00676559	0.0049753	0.023626	0.00333421	0.00650761	0.0417376	0.00653249	0.00288997	0.00558323	0.00688593	0.00747669	0.00682892	0.020152	0.0047953	0.00380695	0.00678824	0.00603176	0.0115433	0.00908188	0.022292	0.00546406	0.72583	0.546895	-0.0655931	0.248252	0.228424	0.162259	0.748304	0.445772	0.0399573	0.432002	0.388717	-0.145846	0.000826093	0.00298891	0.795238	0.126001	0.196479	-0.256357
ENST00000361739.1	543	ENSG00000198712.1	543	0.00574228	0.0067759	0.00968479	0.00625857	0.00437821	0.00994781	0.0151894	0.0184222	0.0141125	0.00539101	0.00382907	0.0067211	0.00485035	0.00989838	0.0122342	0.00978899	0.0384506	0.00690653	0.00569853	0.0128384	0.0297978	0.00667161	0.0129895	0.0091396	0.00969118	0.0187585	0.0070089	0.0123178	0.0133598	0.0291503	-0.52758	0.0135561	0.0250709	-0.37879	0.483244	0.344173	-0.104437	0.104632	0.140272	-0.362416	0.366792	0.341864	-0.220102	0.0210904	0.0501823	0.556262
ENST00000361739.1	607	ENSG00000198712.1	607	0.0132948	0.0335346	0.00877068	0.0440402	0.0165503	0.0322185	0.0114535	0.0315273	0.0317429	0.0166946	0.0159991	0.0152372	0.0133965	0.0198538	0.0289219	0.0111631	0.0255438	0.00587575	0.0504982	0.00843241	0.0156682	0.0109563	0.0506598	0.0147916	0.0120609	0.0131981	0.0197994	0.0086035	0.843739	0.600263	-0.0632801	0.319346	0.268138	-0.221684	0.0255675	0.036247	-0.442172	0.231373	0.25502	-0.376951	0.498278	0.419551	-0.229989	0.000402637	0.00168493	-0.972759
ENST00000361789.2	1019	ENSG00000198727.2	1019	0.261663	0.310535	0.283211	0.225506	0.445877	0.226244	0.303702	0.206187	0.0766847	0.386489	0.312864	0.156212	0.219929	0.299277	0.372747	0.26293	0.110753	0.192341	0.353888	0.321912	0.32186	0.295935	0.271183	0.204033	0.178941	0.296034	0.266433	0.373612	2.12821e-05	0.000108351	-4.19704	0.155329	0.166771	1.00604	0.000126801	0.000354695	2.52475	7.08117e-10	5.96454e-09	5.93751	0.960499	0.625885	-0.0557861	6.31634e-11	1.12557e-09	6.42168
ENST00000361789.2	1052	ENSG00000198727.2	1052	0.211536	0.267099	0.332069	0.13188	0.280167	0.207879	0.379447	0.0854452	0.0888989	0.142413	0.121252	0.214715	0.120833	0.294365	0.29079	0.146428	0.107573	0.157408	0.131123	0.157736	0.16762	0.0598662	0.0545198	0.171389	0.20747	0.148786	0.274517	0.290527	0.275157	0.299014	-1.00021	0.0109531	0.0212104	1.6433	7.35634e-13	1.01418e-11	4.39398	0.00293864	0.00701539	2.55357	0.000877194	0.00313032	3.4597	8.1471e-34	1.98415e-31	11.3238
ENST00000361789.2	1120	ENSG00000198727.2	1120	0.00420915	0.00711086	0.012611	0.0134498	0.0130244	0.0047817	0.00342189	0.00484489	0.01228	0.0336372	0.00724381	0.00690063	0.00481944	0.00796871	0.0104035	0.00586929	0.00402375	0.00269558	0.0176924	0.00251824	0.00562586	0.00203135	0.0149264	0.00753624	0.0076781	0.00342219	0.00322332	0.0115506	0.711604	0.540621	-0.0849511	0.194595	0.195458	-0.202488	0.116273	0.11874	-0.22428	0.977258	0.632329	-0.00633927	0.00307753	0.00839489	-0.649971	0.182928	0.254253	-0.281963
ENST00000361789.2	143	ENSG00000198727.2	143	0.0992906	0.122486	0.209934	0.0963453	0.12288	0.15955	0.0704627	0.186282	0.129765	0.0706642	0.139574	0.144967	0.0656459	0.0784933	0.139736	0.153059	0.0900463	0.15807		0.13394	0.105661	0.117836	0.180835	0.192536	0.20993	0.0717245	0.101294	0.0861375	0.272544	0.297821	0.9753	1	1	0.82951	1	1	0.773135	1	1	0.601911	0.412859	0.369594	-1.01734	3.64572e-13	9.02929e-12	-5.73523
ENST00000361789.2	18	ENSG00000198727.2	18	0.00339767	0.0112802	0.0155267	0.003482	0.00373855	0.00847123	0.00514696	0.00652496	0.00239499	0.00234247	0.00491968	0.00657316	0.0263671	0.00301502	0.044996	0.0471169	0.0505439	0.0705958		0.0429974	0.0892859	0.051094	0.0267496	0.0627073	0.133311	0.029281	0.0285026	0.0331251	2.07626e-05	0.000106074	2.79671	1	1	1.10338	1	1	1.12916	1	1	0.365837	0.317471	0.307667	-0.844944	0.230144	0.298664	-0.688184
ENST00000361789.2	442	ENSG00000198727.2	442	0.046615	0.0671202	0.0156149	0.0606528	0.0411915	0.0357812	0.0645998	0.0513001	0.133401	0.0425333	0.0423912	0.0468104	0.0387399	0.0439255	0.0431587	0.0714443	0.0280434	0.0303574		0.0154934	0.0487535	0.0409409	0.0836658	0.117489	0.0684702	0.0840491	0.0229842	0.0677573	0.691035	0.532604	-0.231552	1	1	0.656824	1	1	0.720287	1	1	0.696255	1.24671e-06	1.06483e-05	-3.28413	0.734486	0.59691	-0.193848
ENST00000361789.2	471	ENSG00000198727.2	471	0.248201	0.150947	0.0972885	0.240742	0.0662005	0.0844072	0.0855275	0.174576	0.212975	0.0467358	0.0587841	0.0926415	0.192534	0.0806112	0.198795	0.20301	0.0685887	0.110747	0.331485	0.177755	0.170993	0.211311	0.0815266	0.0993665	0.149511	0.103167	0.17708	0.132056	0.00426352	0.0112033	2.51704	0.275536	0.24496	-0.721046	0.0298701	0.0400363	-1.28532	5.72625e-11	5.11267e-10	-6.11004	0.729667	0.534262	-0.372671	0.00272026	0.00895263	-2.38737
ENST00000361789.2	616	ENSG00000198727.2	616	0.00886348	0.0215796	0.00596675	0.0181594	0.00979213	0.0185526	0.0104195	0.00313517	0.0132542	0.0109354	0.0192307	0.0153505	0.0605134	0.0216605	0.00569538	0.0110045	0.0111745	0.0034829	0.00828776	0.0100565	0.0129162	0.0102328	0.00952678	0.0212251	0.00840157	0.00875673	0.0110776	0.0513994	0.498521	0.439281	0.169707	0.3449	0.284047	0.179872	0.00660467	0.0111822	0.497617	0.675984	0.507186	-0.111666	0.0853192	0.120794	0.549616	2.44511e-05	0.000144947	1.1526
ENST00000361789.2	726	ENSG00000198727.2	726	0.013719	0.0368757	0.0251135	0.0485797	0.0189195	0.00856607	0.0103368	0.0238729	0.0477001	0.0270513	0.00828563	0.0184607	0.00544261	0.0207572	0.0258834	0.012952	0.014058	0.0168058	0.0182006	0.00948458	0.050097	0.0327019	0.0303528	0.0677043	0.0200696	0.029646	0.0162433	0.0210893	0.591201	0.486451	-0.205587	0.000578563	0.00182885	-0.905708	0.00137575	0.00291796	-0.770242	0.0255646	0.0454687	-0.85953	1.83306e-07	1.87264e-06	-2.00559	0.174444	0.247001	-0.478575
ENST00000361789.2	742	ENSG00000198727.2	742	0.348144	0.261204	0.0823346	0.222929	0.265371	0.183681	0.352945	0.292276	0.180528	0.156044	0.150564	0.174769	0.154179	0.235359	0.119487	0.225151	0.290387	0.200341	0.267334	0.26207	0.262044	0.116599	0.1748	0.366855	0.213465	0.356992	0.155973	0.352365	0.0515048	0.0862096	-1.88571	0.96559	0.589639	-0.0308962	4.70509e-05	0.000146473	2.69954	0.0001035	0.000381857	4.1008	0.0183997	0.0377419	-2.65243	5.65521e-19	3.44318e-17	8.61158
ENST00000361789.2	760	ENSG00000198727.2	760	0.0379806	0.115838	0.0479166	0.0962142	0.10086	0.072334	0.100615	0.111614	0.0732547	0.066916	0.139257	0.0670185	0.143915	0.0490307	0.0666689	0.075165	0.0632886	0.132149	0.0411212	0.0671383	0.0847113	0.138929	0.0549512	0.0482628	0.0758206	0.0694336	0.131395	0.0932857	0.000152683	0.000623602	2.40852	0.00233612	0.00590762	1.38942	0.00163523	0.00339372	1.31155	0.577754	0.467633	0.354763	0.0835565	0.119667	1.23816	0.0568198	0.10825	1.13148
ENST00000361789.2	787	ENSG00000198727.2	787	0.013807	0.0590738	0.0319356	0.0240922	0.120787	0.0332806	0.0519645	0.0694103	0.086225	0.0566921	0.0763247	0.0993554	0.0658924	0.0958301	0.0264841	0.0691564	0.0424246	0.0313508	0.0480265	0.0258739	0.0798472	0.0394957	0.0903941	0.0737411	0.0548431	0.0836586	0.0393043	0.0861159	0.179279	0.215467	-0.644303	0.00759032	0.0158401	0.985272	2.94225e-05	0.000101501	1.43366	3.13895e-16	6.09263e-15	4.69244	0.00102447	0.00353485	-1.72046	1.07416e-06	9.0729e-06	2.44512
ENST00000361789.2	860	ENSG00000198727.2	860	0.0232251	0.0476574	0.120564	0.0109013	0.0151193	0.0712835	0.113403	0.0692312	0.0744856	0.103047	0.036606	0.096009	0.0654586	0.209302	0.0578438	0.0591004	0.0270173	0.0209041	0.168752	0.0660224	0.0476201	0.0166432	0.0537855	0.0220542	0.0560401	0.0635588	0.0648837	0.0835919	3.70231e-06	2.25251e-05	-2.1592	0.462728	0.355226	0.271521	1.58678e-05	5.8897e-05	1.54698	0.000770393	0.00219059	1.79655	0.0180763	0.037435	1.43582	4.11227e-17	2.22557e-15	4.76833
ENST00000361789.2	94	ENSG00000198727.2	94	0.0377758	0.108147	0.0578429	0.120633	0.183629	0.051514	0.0940159	0.0756601	0.0760278	0.159041	0.0366615	0.0614851	0.00862634	0.031919	0.0522848	0.06393	0.121529	0.038589		0.10338	0.0905662	0.0464144	0.136589	0.10083	0.099289	0.0590787	0.025526	0.0663809	0.435747	0.405406	0.580799	1	1	0.760962	1	1	0.775496	1	1	0.880805	0.000962916	0.00338979	-3.26937	0.109536	0.178438	-1.12898
ENST00000361789.2	977	ENSG00000198727.2	977	0.126935	0.173595	0.325161	0.132254	0.262083	0.271241	0.401158	0.243493	0.208862	0.429851	0.177788	0.324387	0.133726	0.374764	0.212565	0.24223	0.34072	0.22199	0.540685	0.0928587	0.394269	0.220424	0.307366	0.182343	0.218593	0.320113	0.24594	0.288871	4.09378e-15	1.5684e-13	-7.24121	0.552542	0.402605	0.398148	5.53929e-08	3.81835e-07	3.41678	1.86261e-26	1.38586e-24	9.9339	3.6244e-06	2.77699e-05	-4.79422	2.19066e-31	3.55676e-29	11.0371
ENST00000361789.2	991	ENSG00000198727.2	991	0.121342	0.0765713	0.071626	0.0664085	0.109297	0.109238	0.123027	0.0859226	0.107937	0.0854003	0.204729	0.107762	0.131286	0.108963	0.0803031	0.133186	0.191749	0.0729329	0.0630413	0.13491	0.0745977	0.132921	0.121959	0.072421	0.18786	0.193772	0.0905401	0.111922	0.00015098	0.000618371	2.93005	0.000245026	0.000826243	1.9598	0.004227	0.0075542	1.39685	0.0090632	0.0188188	1.87204	0.301343	0.297354	0.852787	0.918537	0.663472	-0.0719238
ENST00000361851.1	88	ENSG00000228253.1	88	0.119559	0.210421	0.20408	0.140334	0.176352	0.168442	0.132743	0.118843	0.13427	0.170571	0.0900229	0.253259	0.0612036	0.193107	0.162204	0.144933	0.12365	0.103064		0.177782	0.267859	0.146308	0.227562	0.257748	0.0957512	0.119835	0.128463	0.131951	1.55202e-12	3.79279e-11	-6.33157	1	1	0.749701	1	1	0.831684	1	1	0.815947	0.202697	0.227113	-1.75268	0.991765	0.685386	0.0105789
ENST00000361851.1	94	ENSG00000228253.1	94	0.0157714	0.00627905	0.0044086	0.00695429	0.10988	0.0507516	0.100742	0.0188183	0.0153735	0.0350886	0.0204675	0.0230381	0.0100928	0.02312	0.0179787	0.00836163	0.0173656	0.00946444		0.0175801	0.0212467	0.0167964	0.00563463	0.0209782	0.0391938	0.0110914	0.00736867	0.0239574	0.14258	0.183065	0.515828	1	1	1.67282	1	1	1.94806	1	1	2.3627	0.00943272	0.0222378	1.42819	2.79989e-14	9.09183e-13	3.60849
ENST00000361871.8	1140	ENSG00000198736.13	1140	0.93453	0.81272	0.802364	0.839953	0.852701	0.896019	0.900105	0.834656	0.821335	0.840514	0.868664	0.898116		0.873754	0.858899	0.937684	0.874818	0.914255	0.848746	0.792383	0.949378	0.851936	0.575257	0.889269	0.840932	0.843921	0.888708	0.903022	0.968445	0.649651	0.0571515	1	1	0.945228	1	1	0.979969	0.451747	0.399943	1.39644	1	1	0.770514	0.00168805	0.00594375	6.33944
ENST00000361871.8	468	ENSG00000198736.13	468	0.299489	0.515593	0.295301	0.394641	0.33234	0.538896	0.398296	0.293	0.290522	0.506354	0.420661	0.661254		0.57803	0.385922	0.470744	0.581728	0.308242		0.337945	0.34531	0.404317	0.522585	0.425851	0.23589		0.574768	0.483037	1.12009e-13	3.22029e-12	-16.8362	1	1	0.762238	1	1	0.842845	1	1	0.597183	1	1	0.872465	0.517658	0.488015	-2.21466
ENST00000361871.8	829	ENSG00000198736.13	829	0.280399	0.365096	0.228627	0.521101	0.341189	0.506627	0.51428	0.372086	0.586352	0.371858	0.348671	0.593456		0.231655	0.570953	0.466729	0.442397	0.598639		0.739725	0.52759	0.239206	0.307026	0.47974	0.521025	0.312067	0.373997	0.197785	1.94989e-06	1.26507e-05	10.4712	1	1	1.031	1	1	1.00751	1	1	0.794005	1	1	1.03197	0.635623	0.553515	-1.54344
ENST00000361871.8	996	ENSG00000198736.13	996	0.0102376	0.0217582	0.00544077	0.014009	0.00987557	0.0266789	0.0150268	0.00998404	0.046345	0.0161987	0.00528642	0.02164		0.0150613	0.0101064	0.00829506	0.0103173	0.0163783		0.00276	0.0138288	0.0220267	0.0211623	0.0139548	0.0550607	0.0195996	0.0158575	0.0327229	7.54517e-05	0.000332228	2.62976	1	1	0.955671	1	1	1.01028	1	1	0.783066	1	1	0.693925	0.556666	0.512232	0.473282
ENST00000361899.2	143	ENSG00000198899.2	143	0.119195	0.316499	0.218404	0.0929523	0.0769137	0.439625	0.338417	0.157708	0.278847	0.209151	0.099259	0.203381	0.208322	0.324822	0.196163	0.159169	0.614215	0.0968878	0.352438	0.21854	0.409393	0.282619	0.401183	0.253709	0.385502	0.427699	0.235573	0.229138	2.063e-15	8.40249e-14	-8.19747	4.08631e-08	3.02879e-07	-4.30394	0.0399911	0.0518033	-1.48533	1.33488e-09	1.06415e-08	-7.03049	0.000339607	0.00139322	4.60619	1.04259e-05	6.77102e-05	4.64929
ENST00000361899.2	198	ENSG00000198899.2	198	0.542442	0.552972	0.473592	0.5545	0.58134	0.417344	0.58808	0.371787	0.505589	0.449797	0.330356	0.521021	0.505094	0.614707	0.602546	0.46976	0.49049	0.490881	0.449377	0.492437	0.422713	0.488486	0.492317	0.488735	0.433094	0.43417	0.509946	0.390756	0.0194799	0.0398919	-2.64584	0.0556427	0.0761807	-1.57486	0.0408512	0.0525647	-1.52741	0.169724	0.207232	1.63892	0.00201088	0.006056	-3.97336	0.178917	0.251628	-1.42417
ENST00000361899.2	257	ENSG00000198899.2	257	0.189731	0.107542	0.0723141	0.232373	0.156723	0.206699	0.17989	0.292576	0.18251	0.0656175	0.19765	0.0752857	0.0905817	0.273514	0.147094	0.306806	0.176246	0.101882	0.191658	0.179066	0.0680228	0.189637	0.196248	0.207322	0.181548	0.116705	0.167869	0.267997	0.00421254	0.0111091	2.46491	0.537456	0.392945	0.37594	0.250588	0.217865	0.638245	4.24957e-05	0.000164966	-3.46637	0.0238693	0.0467524	2.16818	0.126124	0.196479	1.21185
ENST00000361899.2	301	ENSG00000198899.2	301	0.0571499	0.0215855	0.0110254	0.0367032	0.00857476	0.00658452	0.00678098	0.00895321	0.0478888	0.0121158	0.0095274	0.0145651	0.00914923	0.0194862	0.0174955	0.0128799	0.0197185	0.0065143	0.0182472	0.00740205	0.0325366	0.0101968	0.025761	0.0136203	0.0544163	0.0143094	0.0080669	0.02683	4.9024e-05	0.000230391	1.45671	0.627946	0.427142	-0.109392	0.83229	0.485561	-0.0437743	0.00724213	0.0153226	-0.806303	1.16642e-05	7.23471e-05	-1.31907	0.733905	0.59691	0.101816
ENST00000361899.2	597	ENSG00000198899.2	597	0.295099	0.172143	0.366368	0.344154	0.396187	0.404988	0.328821	0.356895	0.271274	0.283144	0.289397	0.383258	0.288775	0.230595	0.297523	0.296576	0.301298	0.295171	0.296398	0.312474	0.295322	0.275307	0.342195	0.36248	0.34691	0.30283	0.30156	0.490348	0.0227053	0.0451843	2.45868	7.03952e-07	4.20317e-06	3.80401	2.53538e-08	1.88213e-07	3.90755	7.10012e-06	3.2677e-05	4.79907	0.000545151	0.00204338	4.20983	4.74363e-05	0.000260912	4.15451
ENST00000362079.2	183	ENSG00000198938.2	183	0.0206227	0.0603882	0.0136861	0.0178599	0.0151661	0.0116336	0.0215292	0.0155301	0.0485154	0.0369605	0.0103294	0.0457345	0.0220066	0.0247368	0.0199996	0.0462186	0.0223907	0.0136977		0.010219	0.0176356	0.0219664	0.0273508	0.0288002	0.0328971	0.0146652	0.0169782	0.0303242	0.00469236	0.0120742	-0.873024	1	1	0.582699	1	1	0.632012	1	1	0.625494	4.55256e-07	4.39247e-06	-1.54353	0.0978389	0.162462	-0.505882
ENST00000362079.2	397	ENSG00000198938.2	397	0.0470321	0.139373	0.0734221	0.0404251	0.0579868	0.0476664	0.128312	0.0648021	0.105603	0.0913911	0.0534482	0.131636	0.0553456	0.171646	0.123508	0.140707	0.107775	0.0565449	0.0917428	0.0778628	0.109618	0.0737709	0.167127	0.0880635	0.0768757	0.128379	0.0886468	0.17308	2.27088e-16	1.04053e-14	-4.40093	1.74815e-09	1.44524e-08	-2.38953	0.188516	0.175775	-0.503868	0.521895	0.431456	0.390726	1.47745e-07	1.53953e-06	-3.03582	9.5236e-13	2.10853e-11	4.35886
ENST00000362079.2	460	ENSG00000198938.2	460	0.00827976	0.0133775	0.00915698	0.0182134	0.0149865	0.0184585	0.0439375	0.012512	0.0355445	0.0291672	0.00535903	0.0216836	0.0191938	0.0181769	0.0144596	0.0377971	0.0108866	0.0148322	0.0201344	0.00719534	0.0294207	0.00646057	0.013733	0.00894153	0.0177617	0.0207078	0.0116021	0.0135543	0.596679	0.489585	-0.128304	0.938691	0.578006	-0.013408	0.0993094	0.103052	0.277899	0.174679	0.21133	0.349193	0.241931	0.254644	-0.289644	8.76399e-05	0.000438572	1.04797
ENST00000362079.2	469	ENSG00000198938.2	469	0.00493779	0.00237389	0.000797141	0.00135075	0.000615919	0.00723199	0.000991249	0.00334083	0.00691073	0.000876725	0.000776267	0.0127896	0.000684679	0.00226603	0.00663021	0.00529999	0.00265776	0.00305192	0.0031974	0.00764049	0.000647604	0.00188949	0.00573856	0.00168815	0.00447921	0.0152728	0.00308186	0.00832596	0.303298	0.316297	-0.109239	0.0245593	0.0402978	0.207251	0.0753836	0.0848194	0.14775	0.000271508	0.000884727	0.526919	0.107555	0.143098	0.214236	0.908562	0.660238	-0.0127367
ENST00000362079.2	47	ENSG00000198938.2	47	0.119379	0.0932375	0.171732	0.140195	0.182386	0.118853	0.105219	0.181507	0.125622	0.137173	0.0704663	0.173683	0.0816044	0.148476	0.141856	0.173547	0.188163	0.109686		0.0774598	0.1401	0.125489	0.338287	0.17669	0.170894	0.161253	0.127898	0.165067	9.16513e-07	6.46081e-06	-3.78261	1	1	0.716983	1	1	0.750212	1	1	0.78673	6.30243e-14	2.18909e-12	-5.99954	8.33287e-05	0.000421327	-2.90226
ENST00000362079.2	614	ENSG00000198938.2	614	0.0368778	0.0926697	0.0441926	0.165845	0.0288243	0.0633957	0.0286263	0.0537458	0.0331069	0.073735	0.0502554	0.0475821	0.210665	0.0635528	0.107292	0.072178	0.101579	0.0364874	0.0224961	0.122748	0.0410751	0.131049	0.124243	0.0489503	0.0497942	0.0933999	0.052234	0.103096	0.860688	0.609659	0.0940721	0.0249864	0.0406879	-0.820747	0.000938633	0.00215673	-1.1115	1.91946e-10	1.68018e-09	-2.99534	0.113299	0.148317	0.90916	0.000103291	0.000515133	-1.89908
ENST00000362079.2	689	ENSG00000198938.2	689	0.0228751	0.0307521	0.0313265	0.0202641	0.0600945	0.021747	0.0394201	0.0617361	0.0935639	0.0273711	0.0312219	0.0628763	0.0289713	0.0693324	0.0295375	0.0201553	0.025327	0.0355909	0.0286541	0.0199899	0.0543073	0.0226925	0.0610262	0.0659931	0.0491178	0.0623761	0.0241542	0.0232983	0.118166	0.159689	-0.5847	0.433131	0.336105	-0.211561	0.969337	0.532933	0.00977229	0.000465033	0.00140272	1.41052	1.9624e-06	1.6229e-05	-1.74705	0.109698	0.178447	0.622633
ENST00000362079.2	746	ENSG00000198938.2	746	0.336453	0.416731	0.283001	0.398722	0.212942	0.302797	0.484933	0.282883	0.290185	0.307165	0.249444	0.336797	0.258703	0.346568	0.234423	0.369087	0.323883	0.327056	0.352279	0.350053	0.292226	0.22399	0.383755	0.370775	0.290522	0.335593	0.219526	0.356586	0.982013	0.649651	-0.0230257	0.0833171	0.102925	-1.28991	0.704158	0.432833	0.266721	0.308275	0.310814	-1.09611	0.00550412	0.0141266	-2.98795	2.96146e-06	2.25368e-05	5.11097
ENST00000362079.2	81	ENSG00000198938.2	81	0.179814	0.236332	0.171891	0.293146	0.119411	0.164934	0.240018	0.128736	0.387412	0.237193	0.196201	0.288072	0.291987	0.206594	0.301798	0.142828	0.177247	0.188401		0.108057	0.203832	0.318797	0.207163	0.321832	0.226426	0.262494	0.110968	0.123656	0.723859	0.546815	0.315968	1	1	0.800449	1	1	0.80687	1	1	0.715012	7.64295e-25	1.99103e-22	-9.20224	8.16476e-06	5.4728e-05	-3.78849
ENST00000366815.10	137	ENSG00000163041.13	1002	0.112752	0.179207	0.218613	0.0574345	0.110824	0.250192	0.194742	0.139884	0.179633	0.156122	0.320594	0.198834	0.231688	0.245368	0.0722813	0.10881	0.200128	0.142896		0.145872	0.156377	0.182013	0.102347	0.190234	0.128765	0.50144	0.294616	0.220378	0.00050513	0.00178902	-3.63948	1	1	1.29377	1	1	1.30292	1	1	1.32099	0.00216535	0.00637384	6.41252	0.0602215	0.1134	2.70048
ENST00000366815.10	298	ENSG00000163041.13	1163	0.567802	0.814373	0.758216	0.794612	0.651676	0.717211	0.794908	0.704717	0.663861	0.785341	0.612911	0.728813	0.648601	0.869061	0.758612	0.689762	0.665339	0.734354		0.705257	0.829937	0.674764	0.657496	0.731319	0.801985	0.899799	0.715369	0.803556	8.85904e-07	6.35815e-06	6.02702	1	1	0.945582	1	1	1.00111	1	1	0.807506	0.906164	0.604931	0.270942	3.55302e-12	7.1121e-11	10.7038
ENST00000366815.10	351	ENSG00000163041.13	1216	0.438871	0.52297	0.35569	0.511729	0.49258	0.449635	0.315525	0.341794	0.43392	0.353744	0.482888	0.407236	0.356813	0.23042	0.488293	0.374299	0.273537	0.454569		0.317365	0.351942	0.405728	0.398536	0.50693	0.520632	0.47623	0.493599	0.424822	4.17166e-15	1.5684e-13	11.059	1	1	1.01409	1	1	0.963259	1	1	0.843457	0.306738	0.300967	2.57553	0.00126198	0.0046217	-5.68467
ENST00000366815.10	438	ENSG00000163041.13	1303	0.0501187	0.164004	0.108431	0.11032	0.0871839	0.0707559	0.149521	0.122777	0.115482	0.113911	0.0389562	0.109178	0.135304	0.20115	0.0824174	0.231391	0.0834281	0.106446		0.211955	0.11178	0.101378	0.0866657	0.0634914	0.154642	0.161787	0.0947326	0.126393	0.00401833	0.0107517	2.52166	1	1	0.968089	1	1	1.05975	1	1	0.811826	0.136646	0.172383	2.38321	0.000161713	0.000750163	4.36863
ENST00000366815.10	489	ENSG00000163041.13	1354	0.308913	0.223562	0.317588	0.330711	0.33605	0.345581	0.177923	0.305958	0.387394	0.267903	0.381365	0.251441	0.44891	0.257338	0.430587	0.223553	0.16538	0.467791		0.279629	0.132848	0.145767	0.225988	0.233479	0.193415	0.308438	0.4058	0.154918	0.00034515	0.00127476	4.45896	1	1	1.15854	1	1	1.03648	1	1	0.830571	1.45899e-06	1.22605e-05	11.1964	4.30084e-06	3.11118e-05	-6.84446
ENST00000366815.10	680	ENSG00000163041.13	1545	0.505206	0.217925	0.241204	0.275465	0.31242	0.286869	0.474235	0.168171	0.461438	0.369486	0.405764	0.284027	0.249635	0.135902	0.610845	0.573873	0.177092	0.429976		0.237781	0.430784	0.231553	0.307466	0.303864	0.215303	0.620665	0.503027	0.423129	0.20344	0.23872	-1.66247	1	1	0.916703	1	1	0.950964	1	1	0.876014	0.0970489	0.132365	4.08958	1.43029e-09	2.06931e-08	10.8338
ENST00000366815.10	784	ENSG00000163041.13	1649	0.10742	0.141569	0.0984838	0.100553	0.101936	0.0309918	0.0796803	0.0792279	0.115395	0.0738463	0.166917	0.251534	0.429477	0.0606424	0.106086	0.128868	0.161634	0.0918165		0.103825	0.107314	0.0911311	0.186509	0.17701	0.188876	0.0909268	0.169513	0.0639841	0.272789	0.297821	1.08039	1	1	1.17666	1	1	1.04179	1	1	0.908677	0.278754	0.282007	-1.87983	1.29864e-07	1.27358e-06	-6.04574
ENST00000366815.10	843	ENSG00000163041.13	1708	0.378144	0.293824	0.287491	0.547773	0.686323	0.278966	0.525002	0.211075	0.238481	0.285086	0.48851	0.475517	0.713392	0.56321	0.371177	0.379135	0.359379	0.436488		0.382919	0.376253	0.376693	0.260359	0.433492	0.383176	0.169644	0.32845	0.371007	5.18634e-11	9.87602e-10	10.1224	1	1	1.26245	1	1	1.30215	1	1	1.031	0.754068	0.547981	0.85613	7.86938e-08	7.98546e-07	10.5458
ENST00000366815.10	960	ENSG00000163041.13	1825	0.143611	0.186911	0.208875	0.197227	0.138301	0.169252	0.249617	0.150162	0.132899	0.134157	0.135708	0.153181		0.14734	0.184366	0.202317	0.262443	0.213017		0.0794404	0.16331	0.216263	0.148623	0.308928	0.159905		0.298802	0.24769	0.000504155	0.00178902	-5.22217	1	1	0.677691	1	1	0.774096	1	1	0.383604	1	1	0.720528	0.585905	0.528161	-1.11244
ENST00000367569.4	542	ENSG00000169976.7	542	0.89176	0.929605	0.871736	0.871941	0.748793	0.709528	0.717301	0.969289	0.956968	0.739406	0.983345	0.932668			0.914052	0.907273	0.632217	0.955335		0.930782		0.800533	0.705198	0.928518	0.930948	0.599573	0.809	0.758121	4.77328e-05	0.000225771	10.4044	1	1	0.826806	1	1	0.728098	1	1	0.667844	1	1	0.717112	1	1	0.431976
ENST00000368046.8	1030	ENSG00000117091.10	1030	0.339055	0.318526	0.288936	0.276862	0.439345	0.324547	0.394222	0.215581	0.297258	0.26176	0.334942	0.294017		0.279109	0.339022	0.329785	0.352714	0.275035	0.40501	0.446128	0.160736	0.261853	0.202518	0.20313	0.432474	0.337234	0.389029	0.255926	4.4833e-07	3.55335e-06	9.86188	1	1	1.15967	1	1	1.10947	0.000153223	0.000542877	10.1808	1	1	1.02023	0.784165	0.618333	0.817798
ENST00000368046.8	189	ENSG00000117091.10	189	0.508053	0.570408	0.64999	0.466192	0.523272	0.642813	0.649578	0.535111	0.451028	0.419193	0.4487	0.506171		0.591074	0.559067	0.378585	0.528373	0.564237		0.507517	0.52797	0.452391	0.589349	0.468538	0.585865		0.379094	0.735472	0.0420179	0.0729103	4.73484	1	1	0.756759	1	1	0.874941	1	1	0.505448	1	1	0.750934	3.93618e-05	0.000223802	13.5943
ENST00000368046.8	213	ENSG00000117091.10	213	0.237913	0.27923	0.243532	0.420866	0.290719	0.458088	0.177056	0.270635	0.408351	0.250905	0.29908	0.308359		0.455777	0.364955	0.209944	0.424537	0.527029		0.43652	0.266717	0.398602	0.223032	0.205327	0.302566		0.37844	0.239068	0.0133115	0.0291199	5.47589	1	1	0.972904	1	1	0.972491	1	1	0.511019	1	1	1.08592	0.0853863	0.145946	-5.23861
ENST00000368046.8	511	ENSG00000117091.10	511	0.766545	0.660532	0.619279	0.685386	0.635286	0.733135	0.574682	0.645929	0.563118	0.478085	0.657379	0.757523		0.707943	0.652933	0.448671	0.306898	0.517008		0.203795	0.679319	0.507483	0.676972	0.632154	0.71772	0.228774	0.389845	0.577419	1.09583e-10	1.95947e-09	13.6816	1	1	0.794104	1	1	0.869271	1	1	0.699099	1	1	0.572001	0.0139425	0.036029	7.66105
ENST00000368046.8	561	ENSG00000117091.10	561	0.66087	0.745034	0.578814	0.787379	0.687785	0.598465	0.612962	0.4872	0.516039	0.574087	0.525211	0.724711		0.869249	0.466687	0.370039	0.437808	0.741105		0.708335	0.744181	0.469799	0.513668	0.579354	0.476083	0.517822	0.550629	0.594902	0.17593	0.212488	3.09772	1	1	0.987206	1	1	1.07106	1	1	0.904921	1	1	0.870751	0.000158549	0.000740188	12.5552
ENST00000368046.8	591	ENSG00000117091.10	591	0.173135	0.228309	0.1945	0.169741	0.291771	0.235511	0.280367	0.207293	0.211029	0.218075	0.198457	0.254579		0.300131	0.442372	0.237777	0.354908	0.259089		0.26752	0.268074	0.162099	0.455204	0.323679	0.472343	0.311884	0.175023	0.264216	8.88941e-07	6.35815e-06	9.61174	1	1	0.821573	1	1	0.876308	1	1	0.802493	1	1	0.634015	0.781785	0.617501	-0.773016
ENST00000368046.8	605	ENSG00000117091.10	605	0.0179283	0.0256678	0.0109458	0.0269173	0.00740234	0.0117729	0.0146598	0.0137512	0.00992861	0.00690626	0.0445763	0.0337475		0.00967922	0.00741417	0.0074968	0.0198666	0.055506		0.00183438	0.00770197	0.00614827	0.0469146	0.0144072	0.112165	0.00763644	0.00325221	0.0102631	8.77967e-16	3.901e-14	6.98017	1	1	1.62673	1	1	1.38938	1	1	0.781098	1	1	0.269931	0.279762	0.339253	-0.795269
ENST00000368046.8	816	ENSG00000117091.10	816	0.0286726	0.0693582	0.0157508	0.1277	0.00729713	0.110231	0.0636675	0.017134	0.109453	0.00806283	0.00641377	0.0114394		0.0152368	0.11524	0.0140125	0.0124727	0.0488217		0.0612418	0.113327	0.0622093	0.0068396	0.0367489	0.0913332	0.0245936	0.0332426	0.0159365	5.79623e-09	7.26393e-08	5.14013	1	1	1.05315	1	1	1.10466	1	1	0.262102	1	1	1.23831	0.0555407	0.106787	2.20712
ENST00000368046.8	866	ENSG00000117091.10	866	0.337373	0.321207	0.313406	0.587274	0.575727	0.481129	0.280539	0.511746	0.409345	0.279974	0.267686	0.708166		0.307256	0.323595	0.407782	0.187487	0.552215	0.125475	0.4573	0.414168	0.545478	0.390912	0.560442	0.628074	0.54828	0.370752	0.295889	1.38444e-33	6.7665e-31	24.1086	1	1	1.15545	1	1	1.07871	6.5179e-18	1.71162e-16	23.6467	1	1	0.855907	0.321662	0.371562	-2.89619
ENST00000368046.8	872	ENSG00000117091.10	872	0.993977	0.986671	0.988237	0.99169	0.994099	0.986227	0.981962	0.962283	0.988321	0.954319	0.992501	0.988243		0.987826	0.956534	0.986099	0.970818	0.978532	0.92858	0.987448	0.977429	0.976213	0.975931	0.983043	0.992891	0.987808	0.97996	0.984857	0.0010251	0.00331802	1.7582	1	1	0.92199	1	1	0.943066	0.0253787	0.0453187	1.70557	1	1	0.755892	0.180323	0.252633	1.18118
ENST00000368046.8	885	ENSG00000117091.10	885	0.187658	0.147388	0.228953	0.3119	0.222383	0.232188	0.157416	0.0709203	0.231934	0.148499	0.224134	0.215558		0.269398	0.288108	0.264817	0.196687	0.171912	0.197125	0.30325	0.122877	0.235685	0.0926713	0.136918	0.240978	0.157165	0.295449	0.278727	0.000253313	0.000972312	6.20118	1	1	1.15326	1	1	1.14353	0.175216	0.211407	3.05244	1	1	1.11766	0.315277	0.367074	2.58025
ENST00000368046.8	929	ENSG00000117091.10	929	0.0302063	0.0724025	0.0889975	0.0318333	0.0387805	0.0620739	0.0508456	0.0364384	0.0836853	0.0474155	0.0172768	0.0407395		0.140551	0.026486	0.0996826	0.0344391	0.0406051	0.0314548	0.014401	0.107163	0.0242854	0.0419618	0.0559446	0.0376324	0.0629327	0.0347147	0.0837552	0.0597976	0.0950964	-1.48018	1	1	0.642492	1	1	0.928537	0.386892	0.362244	-0.946986	1	1	0.519623	0.0269172	0.0614473	3.12472
ENST00000368097.9	411	ENSG00000158710.15	415	0.373966	0.390615	0.140525	0.140362	0.268608	0.320656	0.31287	0.135978	0.420803		0.208031	0.227332		0.249497	0.119901	0.169301	0.135143	0.108583		0.244966	0.267396	0.219149	0.105531	0.18035	0.246094		0.108759	0.497584	1	1	0.88205	1	1	0.783432	1	1	1.00389	1	1	0.62219	1	1	0.846057	1	1	1.66525
ENST00000368141.5	1089	ENSG00000163563.8	1089	0.75678	0.917482	0.85169	0.931529	0.909898	0.919861	0.939466	0.868345	0.950558	0.84167	0.942052	0.90969		0.918863	0.917849	0.933117	0.90937	0.939235		0.914151	0.939289	0.898993	0.936391	0.906586	0.942538	0.868569	0.92601	0.910645	5.3821e-08	5.30561e-07	4.47087	1	1	0.861042	1	1	0.905978	1	1	0.754477	1	1	0.774647	0.00196213	0.00673039	3.33863
ENST00000368141.5	1116	ENSG00000163563.8	1116	0.0258864	0.0305182	0.0343703	0.0154569	0.0116103	0.0202291	0.0106471	0.0382765	0.030617	0.0203074	0.0328227	0.0240934		0.0335424	0.0198971	0.0353606	0.0185458	0.0180187		0.0319434	0.0589771	0.0214023	0.0346039	0.0278821	0.075621	0.0188118	0.0169189	0.0146287	2.4944e-06	1.60297e-05	2.6107	1	1	0.786354	1	1	0.851403	1	1	0.484342	1	1	0.613841	0.698128	0.582367	-0.225117
ENST00000368141.5	1142	ENSG00000163563.8	1142	0.274771	0.207399	0.206496	0.20721	0.100105	0.296305	0.270989	0.310757	0.316648	0.153425	0.288284	0.258555		0.0919185	0.147403	0.32404	0.137722	0.201082		0.163138	0.138645	0.171921	0.135179	0.415263	0.351177	0.248498	0.213134	0.176765	3.86453e-07	3.0964e-06	6.79889	1	1	0.830942	1	1	0.804832	1	1	0.650289	1	1	0.720355	0.0415717	0.0853179	-3.17323
ENST00000368141.5	1233	ENSG00000163563.8	1233	0.3389	0.350421	0.284185	0.269539	0.350501	0.385438	0.36329	0.253943	0.301918	0.320527	0.235476	0.360727		0.609242	0.333015	0.308415	0.313441	0.292101		0.297754	0.396723	0.325552	0.294904	0.325739	0.275361	0.372087	0.29426	0.29353	0.00133516	0.0041653	-4.34219	1	1	0.835318	1	1	0.95896	1	1	0.86643	1	1	0.781761	0.00261879	0.00867731	5.22617
ENST00000368141.5	133	ENSG00000163563.8	133	0.104482	0.0198641	0.0102306	0.0854989	0.083306	0.0491796	0.0264168	0.0557828	0.0693553	0.267035	0.158033	0.0261949		0.0136909	0.0549227	0.12716	0.0210459	0.0142867		0.0709275	0.0756562	0.232537	0.0406833	0.120246	0.0234		0.0884123	0.0251544	0.000250405	0.000963674	-3.15634	1	1	0.533442	1	1	0.494166	1	1	0.292433	1	1	0.556872	0.000296907	0.00129896	-3.96195
ENST00000368141.5	1352	ENSG00000163563.8	1352	0.267837	0.219724	0.270848	0.197201	0.133017	0.187529	0.192699	0.214098	0.215047	0.196858	0.226878	0.321795		0.22336	0.275711	0.225415	0.225098	0.204639	0.0814896	0.299233	0.335551	0.345915	0.286693	0.239763	0.383755	0.155759	0.239145	0.283833	5.40739e-07	4.10811e-06	6.43786	1	1	0.814762	1	1	0.871407	3.07786e-06	1.54386e-05	-7.46946	1	1	0.730043	0.342928	0.38695	1.49278
ENST00000368141.5	1359	ENSG00000163563.8	1359	0.0431041	0.0790571	0.0100244	0.0365054	0.0198223	0.0182401	0.071169	0.0426433	0.0801462	0.0327013	0.110481	0.0415263		0.0925954	0.0728624	0.0701855	0.0227983	0.0299424	0.0448819	0.0557702	0.053419	0.0403944	0.0372388	0.16636	0.0550541	0.0605379	0.0924595	0.0290103	0.15055	0.190134	-0.973453	1	1	0.810334	1	1	0.872469	0.000132192	0.000475916	-3.18835	1	1	0.715984	0.432237	0.441235	-0.674621
ENST00000368141.5	1432	ENSG00000163563.8	1432	0.327436	0.194815	0.193506	0.216605	0.288684	0.106887	0.19464	0.163546	0.243607	0.16037	0.270313	0.155684		0.157158	0.412086	0.301144	0.239774	0.15196	0.108979	0.17058	0.135567	0.267526	0.280473	0.171597	0.148377	0.203502	0.147922	0.161235	3.39754e-05	0.000163871	-4.77373	1	1	0.666297	1	1	0.664293	0.242013	0.260338	1.8959	1	1	0.431739	7.58547e-05	0.000388919	-5.70718
ENST00000368141.5	1475	ENSG00000163563.8	1475	0.00705473	0.0131009	0.00749743	0.0107334	0.025855	0.0127882	0.0360339	0.0163692	0.011372	0.0107603	0.0039326	0.0145291		0.0261901	0.00903081	0.0093955	0.0122457	0.00792462	0.00840331	0.00847714	0.0109745	0.00855218	0.0109463	0.0107417	0.00861332	0.0104432	0.0100545	0.0194713	0.397308	0.380471	-0.235527	1	1	0.958192	1	1	1.26562	0.0587631	0.090797	0.834911	1	1	0.73945	0.00530457	0.0156275	1.2158
ENST00000368141.5	156	ENSG00000163563.8	156	0.160628	0.20124	0.0927996	0.107449	0.159238	0.0951846	0.0927316	0.131221	0.276587	0.180911	0.140583	0.116012		0.173527	0.210487	0.209065	0.0987386	0.168582		0.244125	0.206555	0.153957	0.19347	0.255633	0.140364		0.135509	0.0754657	0.00123694	0.00391722	-4.08605	1	1	0.60379	1	1	0.6428	1	1	0.381455	1	1	0.658026	0.00112448	0.00418103	-5.3861
ENST00000368141.5	1588	ENSG00000163563.8	1588	0.234224	0.272193	0.310455	0.271627	0.394043	0.269168	0.358198	0.312716	0.286445	0.331305	0.189051	0.321532		0.38248	0.342114	0.274443	0.357312	0.323999	0.272302	0.185748	0.313132	0.340949	0.330823	0.216296	0.340003	0.289641	0.265443	0.365294	0.888374	0.619396	0.181654	1	1	0.865148	1	1	0.943748	0.00245111	0.0060265	5.37504	1	1	0.598757	0.00415179	0.0127453	4.7808
ENST00000368141.5	162	ENSG00000163563.8	162	0.287133	0.476901	0.337295	0.478496	0.34576	0.334091	0.322241	0.38549	0.557712	0.446051	0.397543	0.538688		0.532446	0.566565	0.424634	0.558549	0.218995		0.417831	0.408556	0.462303	0.316143	0.450404	0.473695		0.310179	0.428229	0.183324	0.218893	-2.26448	1	1	0.66714	1	1	0.741114	1	1	0.503559	1	1	0.604706	0.000627953	0.00250025	-7.64522
ENST00000368141.5	1675	ENSG00000163563.8	1675	0.107845	0.176071	0.0832032	0.182498	0.196188	0.0505706	0.146526	0.110214	0.143964	0.101286	0.110515	0.165115		0.11538	0.117535	0.10669	0.15166	0.146577	0.1105	0.0541832	0.137872	0.0511075	0.0824749	0.124684	0.0949653	0.0928853	0.0528189	0.158531	0.551478	0.468351	0.642986	1	1	0.926353	1	1	1.0034	0.0005997	0.00176132	5.37956	1	1	0.348423	0.0393041	0.0821642	2.90344
ENST00000368141.5	328	ENSG00000163563.8	328	0.490657	0.693278	0.627896	0.565919	0.747062	0.717752	0.740823	0.505527	0.599623	0.612415	0.662901	0.797697		0.481595	0.60816	0.700226	0.616781	0.796844		0.600026	0.694971	0.677146	0.676847	0.666479	0.750095		0.764436	0.811378	1.03095e-05	5.59326e-05	6.97165	1	1	0.856549	1	1	0.9162	1	1	0.619967	1	1	0.835667	5.86586e-06	4.12089e-05	9.29659
ENST00000368141.5	332	ENSG00000163563.8	332	0.0533588	0.0629121	0.0484273	0.127925	0.0340527	0.0145619	0.0288519	0.0623595	0.0310513	0.0315795	0.0411845	0.0264737		0.0682736	0.0536972	0.0547217	0.0437569	0.0450198		0.0111463	0.0127068	0.0394261	0.0549473	0.0388163	0.0661831		0.0877418	0.0320242	0.000160587	0.000650449	2.91091	1	1	0.789993	1	1	0.777508	1	1	0.31576	1	1	0.591858	0.0378505	0.0799259	-1.7405
ENST00000368141.5	414	ENSG00000163563.8	414	0.0536772	0.0883016	0.063702	0.102913	0.0202369	0.0256959	0.0165307	0.0720069	0.0443427	0.0113172	0.0736408	0.0544036		0.0220725	0.134127	0.0405781	0.0426787	0.0694489		0.298966	0.0674381	0.0812651	0.0833309	0.030096	0.109993		0.0238068	0.065203	3.64048e-08	3.81278e-07	5.00068	1	1	1.04518	1	1	0.956184	1	1	0.300395	1	1	1.40243	0.406129	0.42727	-0.798474
ENST00000368141.5	418	ENSG00000163563.8	418	0.0634988	0.0840629	0.0132527	0.0311818	0.0442446	0.0208584	0.0714752	0.0171749	0.10141	0.0524141	0.0312966	0.132438		0.0489144	0.0227431	0.0656155	0.0892319	0.066505		0.0210413	0.0891614	0.0668952	0.0387014	0.064629	0.0363158		0.0813802	0.0665648	6.60504e-05	0.000298911	-2.87068	1	1	0.684581	1	1	0.818141	1	1	0.779906	1	1	0.544179	0.457577	0.45748	0.794064
ENST00000368141.5	540	ENSG00000163563.8	540	0.00220978	0.00590651	0.00316142	0.00548626	0.00615399	0.00467857	0.0471554	0.00886865	0.006354	0.00524878	0.0036844	0.00629497		0.00460398	0.00577226	0.00871962	0.00548155	0.00296336		0.00501869	0.00478332	0.0050234	0.00560458	0.0102176	0.00603557		0.0033125	0.00489963	0.633863	0.505939	-0.115621	1	1	0.601205	1	1	1.08592	1	1	0.514646	1	1	0.53783	0.00354169	0.0111961	1.25016
ENST00000368141.5	593	ENSG00000163563.8	593	0.0702526	0.146137	0.162498	0.0890379	0.162774	0.0959722	0.0886915	0.131953	0.166212	0.12679	0.0953018	0.152244		0.158679	0.130733	0.117611	0.159837	0.107921		0.083447	0.12089	0.184747	0.0987693	0.114286	0.110186		0.166941	0.0947152	0.00148462	0.00455408	-3.29154	1	1	0.660832	1	1	0.71132	1	1	0.587053	1	1	0.645462	0.0187574	0.0457232	-3.15218
ENST00000368141.5	645	ENSG00000163563.8	645	0.0294127	0.038848	0.0345041	0.0391032	0.0187618	0.0354765	0.0487995	0.0149513	0.0281833	0.0531837	0.0187001	0.0301794		0.0211759	0.0220856	0.073487	0.0345636	0.0316107		0.0230659	0.0715616	0.0147495	0.0224722	0.0196237	0.025044		0.033576	0.0734533	0.675698	0.525876	-0.222421	1	1	0.661852	1	1	0.914046	1	1	0.380308	1	1	0.715826	0.000228016	0.00101273	2.9509
ENST00000368141.5	656	ENSG00000163563.8	656	0.47883	0.174776	0.14847	0.151101	0.261739	0.266954	0.1573	0.214803	0.0944707	0.28342	0.210648	0.152552		0.233015	0.326336	0.231716	0.0482581	0.0786385		0.158163	0.277971	0.285517	0.21903	0.163446	0.0958098		0.0942487	0.127227	6.39999e-07	4.81234e-06	-5.67018	1	1	0.550699	1	1	0.63656	1	1	0.465657	1	1	0.58376	0.728113	0.595824	0.540427
ENST00000368141.5	758	ENSG00000163563.8	758	0.263704	0.368629	0.466662	0.242461	0.289864	0.381379	0.321265	0.267606	0.246501	0.290606	0.307613	0.46638		0.415205	0.307605	0.405521	0.369547	0.239966		0.22012	0.298951	0.26326	0.243225	0.308517	0.228245	0.433355	0.307317	0.299714	5.75463e-09	7.26393e-08	-8.58699	1	1	0.819886	1	1	0.878332	1	1	0.938815	1	1	0.717225	0.688886	0.577527	-0.785372
ENST00000368141.5	956	ENSG00000163563.8	956	0.942386	0.922531	0.886841	0.954113	0.925881	0.923672	0.854784	0.89925	0.968051	0.93054	0.934353	0.949061		0.870706	0.888195	0.892702	0.92666	0.922859		0.97259	0.9401	0.936617	0.897467	0.912908	0.94889	0.953785	0.914054	0.925983	0.000124423	0.000519763	2.93176	1	1	0.854156	1	1	0.885405	1	1	0.77118	1	1	0.766161	0.0868258	0.147527	-1.86502
ENST00000368533.8	1622	ENSG00000143549.21	1626		0.245421		0.363447	0.370755		0.280226				0.498012			0.44461			0.508364	0.822088			0.344027		0.282691	0.383501	0.598978			0.446855	1	1	4.82231	1	1	1.86854	1	1	2.20197	1	1	0.783298	1	1	0	1	1	3.20227
ENST00000368533.8	227	ENSG00000143549.21	231		0.388879		0.145391	0.250436		0.342658				0.200955			0.154182			0.313205	0.255944			0.380318		0.342519	0.227733	0.231677			0.378354	1	1	1.96638	1	1	0.852293	1	1	1.3793	1	1	0.590495	1	1	0	1	1	2.96033
ENST00000368533.8	715	ENSG00000143549.21	719		0.0813305		0.0223374	0.0187763		0.0214743				0.0136767			0.0330321			0.0209257	0.0205589			0.517012		0.0158405	0.0594612	0.0326184			0.0287965	1	1	1.50697	1	1	0.60807	1	1	2.99177	1	1	0.317242	1	1	0	1	1	10.1429
ENST00000368533.8	855	ENSG00000143549.21	859		0.417764		0.219859	0.223315		0.185164				0.0931208			0.350431			0.312084	0.220548			0.354795		0.120238	0.195106	0.146482			0.329479	1	1	1.95182	1	1	0.864267	1	1	1.52354	1	1	0.640979	1	1	0	1	1	3.50137
ENST00000368733.4	28	ENSG00000143546.10	28	0.0537233	0.0382813	0.0650873	0.0666108	0.0380802	0.0768858	0.077586	0.061278	0.0596642	0.0611224	0.0511495	0.148709		0.0509455	0.0466753	0.0795824	0.0558419	0.0752237		0.0598739	0.0555619	0.0390108	0.0623694	0.0414306	0.108253	0.0731844	0.0478678	0.058937	2.93242e-07	2.44301e-06	3.71401	1	1	1.12314	1	1	1.11683	1	1	1.17446	1	1	0.834076	0.264906	0.326936	0.8908
ENST00000368733.4	370	ENSG00000143546.10	370	0.287735	0.165518	0.188501	0.324251	0.132045	0.452157	0.503151	0.354695	0.32291	0.214617	0.538847	0.642991		0.3817	0.381924	0.417875	0.253925	0.219371		0.442903	0.427354	0.293743	0.542132	0.117982	0.329135	0.31355	0.291593	0.437345	0.812491	0.588014	-0.401335	1	1	1.04102	1	1	1.15127	1	1	0.922125	1	1	1.0052	2.25287e-08	2.57187e-07	12.9348
ENST00000368733.4	61	ENSG00000143546.10	61	0.0260473	0.02479	0.00793968	0.00797376	0.00987542	0.0458945	0.0137463	0.0272813	0.0175067	0.0606262	0.0164249	0.0200636		0.00489911	0.0372779	0.0156559	0.0167262	0.0140395		0.0140071	0.0206938	0.0270608	0.0121204	0.0340888	0.0794597	0.0231174	0.0417436	0.0373852	3.17179e-05	0.000155541	2.29233	1	1	0.887596	1	1	0.85306	1	1	0.518262	1	1	0.992883	0.89451	0.658885	-0.077419
ENST00000368733.4	83	ENSG00000143546.10	83	0.399747	0.256014	0.250935	0.401115	0.184658	0.186843	0.360991	0.297476	0.644908	0.198987	0.465833	0.349642		0.231402	0.41833	0.352885	0.247519	0.364719		0.276464	0.273141	0.330061	0.471717	0.24219	0.409375	0.414797	0.321432	0.338748	1.65228e-05	8.63176e-05	5.83549	1	1	0.820985	1	1	0.835457	1	1	0.692642	1	1	0.572696	0.378286	0.410979	-1.39444
ENST00000368737.5	290	ENSG00000163221.9	290	0.581224	0.43975	0.682968	0.813159	0.698333	0.600565	0.559741	0.618555	0.611581	0.603592	0.715707	0.587954		0.602503	0.582272	0.651479	0.651588	0.63309		0.584929	0.639202	0.686584	0.582383	0.66348	0.798879	0.417106	0.65188	0.642736	1.58837e-15	6.83825e-14	16.564	1	1	0.883916	1	1	0.912158	1	1	0.694747	1	1	0.749393	0.900012	0.659821	0.40464
ENST00000368737.5	470	ENSG00000163221.9	470	0.0181661	0.0548944	0.100464	0.0536429	0.0635186	0.0252537	0.0578135	0.0256022	0.0567089	0.0376824	0.0441364	0.031093		0.165092	0.0487648	0.0551182	0.122706	0.0191059		0.0331369	0.1529	0.039478	0.0347817	0.0252482	0.0356067	0.0254824	0.0302588	0.154771	0.220175	0.253005	-1.21601	1	1	0.583	1	1	1.07948	1	1	0.581461	1	1	0.429216	0.000240191	0.00105716	7.42756
ENST00000368737.5	98	ENSG00000163221.9	98	0.116904	0.26405	0.484942	0.204393	0.143975	0.130633	0.423865	0.158092	0.273848	0.308858	0.108089	0.226314		0.365083	0.196883	0.277268	0.146291	0.0886703		0.227926	0.410658	0.223502	0.406474	0.195988	0.197384	0.47331	0.488299	0.237678	0.000684727	0.00232267	-6.36326	1	1	0.749728	1	1	0.915368	1	1	0.828927	1	1	0.83213	0.00251963	0.00838676	9.27974
ENST00000368738.4	131	ENSG00000163220.11	131	0.0584274	0.054625	0.0709249	0.172743	0.0712607	0.0996027	0.0593192	0.0354095	0.0311885	0.0858005	0.0847483	0.159868	0.0439314	0.0841749	0.023857	0.0648388	0.0953418	0.101313		0.0507359	0.0940137	0.0539938	0.0868018	0.0592819	0.113745	0.087973	0.066895	0.1147	6.97289e-30	1.27801e-27	5.84011	1	1	1.46125	1	1	1.46257	1	1	1.32868	0.0317013	0.0585698	1.07677	7.41565e-09	9.42267e-08	2.84171
ENST00000368738.4	140	ENSG00000163220.11	140	0.229886	0.367077	0.232652	0.197142	0.323764	0.206057	0.344686	0.254141	0.302392	0.307153	0.275049	0.277981	0.389916	0.433286	0.215901	0.210064	0.425655	0.239848		0.205232	0.314747	0.311913	0.292038	0.382186	0.221436	0.270799	0.280544	0.386862	1.07688e-13	3.22029e-12	-6.08981	1	1	0.817819	1	1	0.927629	1	1	0.741316	1.87884e-09	2.71915e-08	-5.39999	3.36843e-17	1.89311e-15	7.38422
ENST00000368738.4	222	ENSG00000163220.11	222	0.30241	0.445444	0.492262	0.434936	0.500008	0.511958	0.431408	0.386511	0.477072	0.426136	0.524359	0.555952	0.323078	0.569072	0.476071	0.493119	0.546932	0.526211		0.40395	0.452221	0.401213	0.558277	0.430903	0.551817	0.440213	0.384935	0.477877	2.76603e-09	3.89974e-08	5.57051	1	1	0.948691	1	1	0.977861	1	1	0.82565	0.00907081	0.0214817	-2.65098	0.00458198	0.0138049	2.67464
ENST00000368738.4	236	ENSG00000163220.11	236	0.143298	0.192993	0.177557	0.283949	0.0887066	0.208382	0.110568	0.207905	0.216901	0.135133	0.19541	0.1536	0.130598	0.164458	0.227768	0.215135	0.16593	0.225874		0.175753	0.143407	0.201846	0.132851	0.254716	0.146465	0.24622	0.231794	0.185198	0.00140996	0.00437076	2.39444	1	1	0.918451	1	1	0.888097	1	1	0.645051	0.162402	0.194715	1.12703	5.43682e-08	5.63441e-07	-3.87822
ENST00000368738.4	242	ENSG00000163220.11	242	0.149628	0.133841	0.0667942	0.0791975	0.0602095	0.0483931	0.10153	0.123593	0.146236	0.0993583	0.103903	0.110511	0.0951709	0.0687061	0.083642	0.0759988	0.0568799	0.0805196		0.0809175	0.185738	0.0835246	0.0577398	0.0760715	0.0751241	0.0206611	0.0574469	0.144014	0.0403025	0.0702665	-1.0995	1	1	0.70411	1	1	0.853226	1	1	0.497824	1.25443e-08	1.71993e-07	-3.18037	1.68135e-07	1.58507e-06	3.05091
ENST00000368738.4	254	ENSG00000163220.11	254	0.0509257	0.011158	0.0479144	0.0199475	0.177355	0.0244834	0.0100166	0.0310977	0.0137459	0.0140208	0.0247908	0.0107642	0.00795127	0.0673069	0.0156788	0.0133458	0.0224921	0.0314901		0.0238036	0.017525	0.0160211	0.0759974	0.0663346	0.0095738	0.0850751	0.0170121	0.0704649	0.00110614	0.00353354	-1.04423	1	1	1.1413	1	1	1.18334	1	1	2.16402	0.00208603	0.00624624	-1.06673	0.0126248	0.0330015	0.904162
ENST00000368738.4	389	ENSG00000163220.11	389	0.182464	0.20689	0.166154	0.121342	0.107354	0.172546	0.0927939	0.181824	0.213849	0.140526	0.222987	0.177341	0.181233	0.126798	0.191854	0.212309	0.12415	0.162765	0.0689232	0.17411	0.184162	0.176824	0.142325	0.187559	0.177271	0.17308	0.184167	0.139019	0.394263	0.378106	-0.609877	0.0467861	0.0663445	-1.03774	6.63899e-05	0.000198294	-1.89701	0.000636995	0.00184656	-2.63628	0.980129	0.634186	-0.0194519	2.42629e-09	3.25266e-08	-4.10849
ENST00000368738.4	519	ENSG00000163220.11	519	0.196097	0.286016	0.230929	0.327663	0.307686	0.327199	0.335707	0.196607	0.351061	0.295695	0.280222	0.291717	0.335954	0.339162	0.408954	0.209729	0.291807	0.375363	0.206736	0.341056	0.258283	0.354534	0.293314	0.29964	0.491387	0.319101	0.228533	0.217481	2.57581e-20	1.64209e-18	8.48614	5.51447e-11	6.58518e-10	4.44588	1.10505e-07	6.27313e-07	3.32737	0.0770611	0.112425	1.79764	0.0860463	0.121493	1.69484	0.872741	0.651588	0.149715
ENST00000368811.8	382	ENSG00000197747.9	382	0.0976249	0.391822	0.425872	0.237746	0.420426	0.48188	0.371405	0.315716	0.26895	0.33621	0.115423	0.621132		0.616825	0.256995	0.472964	0.414597	0.252354		0.415446	0.207734	0.366134	0.400324	0.480455	0.309288		0.4774	0.259949	2.87848e-06	1.80368e-05	-11.4249	1	1	0.787928	1	1	0.849229	1	1	0.739102	1	1	0.975521	0.210843	0.281878	-4.08067
ENST00000369478.4	1093	ENSG00000116824.5	1093	0.255692	0.674183	0.199625	0.386642	0.697035	0.578908	0.74241	0.479845	0.621962	0.534659		0.179457		0.647021	0.505501	0.565045	0.472092	0.429638		0.474601	0.945241	0.294056	0.055646	0.863344	0.835851		0.614041	0.483513	1	1	0.897629	1	1	0.759949	1	1	0.952753	1	1	0.476212	1	1	0.906006	3.30635e-06	2.46499e-05	21.7418
ENST00000370179.8	303	ENSG00000125534.10	303	0.259322	0.208276	0.0912638	0.143138	0.116334	0.0986756	0.0842328	0.117156	0.129459	0.246811	0.0642298	0.143195	0.126909	0.0679679	0.109203	0.067324	0.09905	0.11675		0.252346	0.101224	0.0812592	0.104963	0.110984	0.0872242	0.229061	0.116568	0.0505721	0.0634517	0.0987652	-2.64463	1	1	0.91961	1	1	0.830008	1	1	0.901974	0.259268	0.268551	2.43234	0.00306857	0.00991599	-4.68787
ENST00000370179.8	391	ENSG00000125534.10	391	0.219785	0.193811	0.132606	0.14799	0.118024	0.198125	0.299262	0.247092	0.171418	0.126136	0.17498	0.162725	0.0838099	0.213489	0.205047	0.239901	0.238052	0.111437		0.139773	0.167038	0.0969778	0.220822	0.2127	0.217647	0.198384	0.144608	0.306407	0.184881	0.220215	-2.05607	1	1	0.736652	1	1	0.873468	1	1	0.623778	0.0367913	0.0647589	-4.44804	0.0214029	0.0506066	4.29618
ENST00000370179.8	499	ENSG00000125534.10	499	0.318932	0.250981	0.471111	0.299578	0.321163	0.234003	0.404578	0.359012	0.345365	0.466176	0.298152	0.306402	0.383659	0.534397	0.392761	0.298467	0.291318	0.267109	0.781669	0.168101	0.478605	0.25241	0.399534	0.367564	0.366484	0.661382	0.218778	0.443372	0.279488	0.301104	-2.0076	0.318007	0.268138	-1.43942	0.365548	0.284288	1.24342	0.0374298	0.0632938	4.04402	9.5191e-07	8.40602e-06	-12.4736	1.15567e-06	9.64543e-06	10.9564
ENST00000370179.8	622	ENSG00000125534.10	622	0.0289362	0.0413216	0.0107726	0.0216986	0.0394966	0.0107057	0.0178202	0.0189401	0.0181659	0.0334513	0.00671759	0.0947123	0.0741084	0.0221069	0.0279872	0.0106931	0.0154794	0.00657269	0.00644497	0.0121598	0.0394454	0.0213419	0.041131	0.0141475	0.00835209	0.0354726	0.0214652	0.0172531	0.0374482	0.0666369	-1.04824	0.176015	0.182775	0.621568	0.20859	0.189014	0.543707	0.000105821	0.000387221	2.64027	0.830866	0.576417	-0.164999	0.712254	0.587345	0.250932
ENST00000370179.8	644	ENSG00000125534.10	644	0.103717	0.0669654	0.0564703	0.0587809	0.169947	0.0611858	0.121458	0.0929759	0.174175	0.0501063	0.212081	0.0673317	0.142879	0.142707	0.0377291	0.0944862	0.122903	0.0774319	0.103261	0.0914673	0.125199	0.0667291	0.0947758	0.137036	0.0673365	0.0694867	0.0558756	0.199849	0.497295	0.439099	-0.747841	0.30067	0.259553	0.909958	0.0505608	0.0630316	1.65867	0.00445678	0.010134	3.4426	0.535431	0.4421	-0.956525	0.00167224	0.00590228	4.58519
ENST00000370179.8	665	ENSG00000125534.10	665	0.0254407	0.0867832	0.0526657	0.102778	0.0620725	0.0231049	0.0205534	0.0861724	0.0338649	0.0620767	0.117735	0.0964582	0.0920217	0.0765491	0.15706	0.0397971	0.0361306	0.119891	0.0393909	0.0648064	0.0336828	0.0661248	0.0580569	0.138216	0.0296556	0.151591	0.174076	0.0208212	0.619336	0.498961	-0.531614	0.941161	0.578006	-0.0611207	0.197069	0.180925	-0.981643	0.719135	0.523415	0.39214	0.981099	0.634186	-0.035668	6.67864e-05	0.000350095	-4.43279
ENST00000370179.8	768	ENSG00000125534.10	768	0.179242	0.292778	0.158047	0.205311	0.244664	0.150261	0.164305	0.149065	0.254426	0.162711	0.156279	0.184461	0.128495	0.244213	0.178514	0.083207	0.359405	0.212218	0.181293	0.156914	0.117225	0.177368	0.246488	0.17815	0.0990177	0.157665	0.139446	0.29321	8.72434e-05	0.000377732	-6.02794	0.00345667	0.00811669	-3.53573	0.00338792	0.00611123	-3.36633	0.872695	0.592086	0.264922	0.00431489	0.0115287	-6.11764	0.16257	0.234737	-2.68999
ENST00000370321.8	1010	ENSG00000122406.14	1037	0.0751462	0.0914811	0.117666	0.0531839	0.170393	0.0545178	0.111247	0.0411819	0.175529	0.0860388	0.0778598	0.11323		0.193251	0.075985	0.0872561	0.127798	0.0528622	0.215773	0.0739332	0.0955728	0.0727149	0.0742042	0.1093	0.110928	0.118698	0.0432968	0.192727	0.313112	0.321953	-0.987726	1	1	0.95625	1	1	1.10915	0.00159312	0.0041591	4.97154	1	1	0.454239	0.00136782	0.00493511	4.71811
ENST00000370321.8	1018	ENSG00000122406.14	1045	0.464954	0.545173	0.465004	0.379188	0.208503	0.572158	0.300175	0.455387	0.352234	0.377391	0.444527	0.525069		0.332373	0.498934	0.50174	0.32641	0.618254	0.287142	0.410686	0.402664	0.40215	0.427443	0.306668	0.566224	0.339569	0.213156	0.376956	5.30177e-13	1.41342e-11	12.8848	1	1	0.890892	1	1	0.874889	0.00135461	0.00362768	-8.13701	1	1	0.700304	0.00900055	0.0247073	-6.28937
ENST00000370321.8	240	ENSG00000122406.14	267	0.235524	0.264478	0.265502	0.172716	0.248422	0.419674	0.257955	0.258634	0.373085	0.279408	0.268912	0.19075		0.361858	0.317118	0.23641	0.289931	0.282432		0.328923	0.362346	0.306069	0.337341	0.25883	0.245974	0.445406	0.119995	0.234122	0.000939852	0.00307605	-4.79502	1	1	0.795716	1	1	0.863334	1	1	0.775418	1	1	0.761404	0.46521	0.460096	-1.39685
ENST00000370321.8	320	ENSG00000122406.14	347	0.754647	0.836305	0.803839	0.54969	0.841328	0.85979	0.627209	0.585539	0.875974	0.824111	0.915391	0.820627		0.869004	0.82028	0.863868	0.684157	0.812685		0.76954	0.845624	0.662667	0.801558	0.746651	0.904945	0.823974	0.830767	0.849956	9.5704e-05	0.000409117	4.95106	1	1	0.877872	1	1	0.916929	1	1	0.805411	1	1	0.797042	0.354116	0.39497	-1.61944
ENST00000370321.8	531	ENSG00000122406.14	558	0.411101	0.251955	0.476981	0.360257	0.377059	0.249953	0.307041	0.459615	0.60013	0.168701	0.5936	0.546118		0.422763	0.335619	0.524944	0.417987	0.438631		0.486734	0.32453	0.32193	0.25298	0.453503	0.599414	0.502709	0.296047	0.429698	1.74429e-29	2.84176e-27	17.2695	1	1	0.951893	1	1	0.951977	1	1	0.914921	1	1	0.662654	0.737631	0.598145	0.654395
ENST00000370321.8	737	ENSG00000122406.14	764	0.0189068	0.0224704	0.0194522	0.0291536	0.00835412	0.0231071	0.015722	0.0289723	0.152865	0.0354134	0.0104519	0.0138952		0.0139888	0.0396146	0.0222028	0.00772455	0.0185773	0.00726118	0.0125138	0.0194633	0.0115109	0.0235744	0.0191734	0.057431	0.0213339	0.0161913	0.0225072	0.148464	0.188311	0.843735	1	1	0.543122	1	1	0.541115	0.000253215	0.000837186	-2.40614	1	1	0.386773	0.00955926	0.0259154	-1.68523
ENST00000370321.8	768	ENSG00000122406.14	795	0.0412497	0.051937	0.0446873	0.0279035	0.0540723	0.0450168	0.0548289	0.0680746	0.0733462	0.0422033	0.0291484	0.0347442		0.0762508	0.0291393	0.0366705	0.119166	0.0490748	0.0444098	0.0363104	0.033397	0.0609593	0.0441185	0.0512939	0.0352128	0.0705475	0.032122	0.0565465	0.000888512	0.00292762	-2.12322	1	1	0.691809	1	1	0.768941	0.365863	0.348687	-0.855735	1	1	0.513464	0.727283	0.595704	-0.314564
ENST00000370321.8	775	ENSG00000122406.14	802	0.0346135	0.0129773	0.047631	0.0489548	0.0144569	0.0364573	0.0281207	0.0188259	0.0309815	0.0105304	0.0140935	0.0412745		0.153868	0.0103448	0.0314064	0.0421744	0.0689963	0.00784026	0.0141352	0.104446	0.0260654	0.0182395	0.0177323	0.0348045	0.023998	0.0315838	0.0637355	0.000806048	0.00269835	1.87353	1	1	1.11632	1	1	1.70824	0.858861	0.588062	-0.119192	1	1	0.817614	1.03509e-07	1.02892e-06	4.25451
ENST00000371019.4	1997	ENSG00000181274.7	1997	0.813927	0.614788	0.858128	0.67744	0.78461	0.751707	0.776957	0.753715		0.753314	0.812237	0.850295			0.749335	0.740965	0.803245	0.714409	0.709502	0.742908	0.662417	0.847128	0.768054	0.811555	0.668	0.87389		0.684455	1	1	1.01199	1	1	0.890869	1	1	0.855237	1	1	1.13398	1	1	0.526634	1	1	0.74834
ENST00000371019.4	2031	ENSG00000181274.7	2031	0.112152	0.121413	0.049695	0.0375115	0.0598371	0.0265246	0.0133834	0.0134185		0.0301957	0.00808814	0.0269462			0.120575	0.0587114	0.029714	0.0609351	0.10145	0.0146912	0.043604	0.06323	0.07599	0.0617123	0.260367	0.10434		0.0263234	1	1	1.49389	1	1	0.950985	1	1	0.798041	1	1	1.19125	1	1	0.167815	1	1	0.33921
ENST00000371806.4	1032	ENSG00000085265.12	1032	0.766142	0.938187	0.8486	0.958533	0.833973	0.799215	0.840555	0.833011	0.907774	0.691269	0.917456	0.811347		0.886692	0.911207	0.895489	0.919378	0.866204	0.192627	0.929268	0.726308	0.908019	0.882646	0.862434	0.931122	0.608036	0.950648	0.943105	1.42575e-13	4.02023e-12	7.96779	1	1	0.848929	1	1	0.882495	2.43061e-07	1.4092e-06	-8.42366	1	1	0.775499	0.630126	0.550698	-0.74822
ENST00000371806.4	1113	ENSG00000085265.12	1113	0.167393	0.253585	0.0622469	0.322282	0.47253	0.363751	0.486242	0.117657	0.216029	0.320127	0.219736	0.442289		0.250248	0.276341	0.248802	0.23371	0.27968	0.203344	0.309901	0.413139	0.222221	0.363961	0.376125	0.182704	0.368414	0.16679	0.255621	0.0617997	0.0970177	-2.95604	1	1	1.16557	1	1	1.24292	1.55894e-16	3.16341e-15	17.5989	1	1	0.882139	1.82882e-08	2.12092e-07	12.2644
ENST00000371806.4	111	ENSG00000085265.12	111	0.150109	0.238758	0.389855	0.219663	0.380981	0.215785	0.369712	0.299702	0.276642		0.258001	0.428068		0.33642	0.335487	0.324846	0.261263	0.307688		0.138959	0.439223	0.210413	0.271971	0.256741	0.306761		0.235532	0.383618	1	1	1.0864	1	1	0.826132	1	1	0.999841	1	1	0.804813	1	1	0.587186	1	1	1.52097
ENST00000371806.4	1226	ENSG00000085265.12	1226	0.707362	0.913772	0.894934	0.816966	0.867052	0.812171	0.829272	0.896085	0.916725	0.518597	0.897928	0.693342		0.989849	0.875838	0.74339	0.849578	0.959552	0.621034	0.776624	0.957093	0.798427	0.865319	0.804373	0.887115	0.902664	0.7159	0.753169	3.89309e-08	4.04844e-07	10.7886	1	1	0.914757	1	1	0.956604	0.29356	0.305062	3.1846	1	1	0.706643	0.00136745	0.00493511	10.2461
ENST00000371806.4	295	ENSG00000085265.12	295	0.350732	0.30844	0.143113	0.289476	0.238131	0.337109	0.377025	0.407707	0.156606	0.460862	0.28586	0.213577		0.386561	0.372397	0.310383	0.228052	0.294026		0.147331	0.309472	0.313533	0.177038	0.443597	0.255629		0.337119	0.310486	0.0292799	0.0553961	-4.11176	1	1	0.653038	1	1	0.77233	1	1	0.368996	1	1	0.671124	0.202283	0.274707	2.97303
ENST00000371806.4	399	ENSG00000085265.12	399	0.253856	0.313289	0.200891	0.27048	0.2552	0.248903	0.299239	0.240094	0.285329	0.11309	0.319932	0.280375		0.124762	0.287148	0.265883	0.206586	0.320133		0.153274	0.229461	0.418719	0.130111	0.259595	0.314684		0.27726	0.355492	0.00132391	0.00413903	5.91026	1	1	0.820362	1	1	0.869665	1	1	0.54015	1	1	0.685241	0.454895	0.456652	1.60452
ENST00000371806.4	467	ENSG00000085265.12	467	0.378451	0.681833	0.546943	0.671309	0.678563	0.466921	0.575361	0.500434	0.614273	0.541226	0.557083	0.755288		0.499938	0.620676	0.513903	0.486093	0.649529		0.675239	0.522286	0.582511	0.690865	0.570263	0.644168		0.496219	0.668816	5.72685e-05	0.000264059	7.94174	1	1	0.831563	1	1	0.876338	1	1	0.639401	1	1	0.730607	0.812329	0.628174	0.572955
ENST00000371806.4	480	ENSG00000085265.12	480	0.267455	0.220412	0.127637	0.317088	0.282039	0.443546	0.410807	0.21414	0.279663	0.274954	0.315549	0.234862		0.501049	0.381132	0.35915	0.396218	0.4495		0.361696	0.491359	0.320487	0.395856	0.475954	0.288833		0.225865	0.485542	0.0848181	0.125369	-3.23648	1	1	0.786138	1	1	0.971113	1	1	0.417635	1	1	0.833092	7.18098e-07	6.20896e-06	11.6427
ENST00000371806.4	540	ENSG00000085265.12	540	0.158551	0.386506	0.221936	0.439993	0.290763	0.179495	0.237291	0.197427	0.366263	0.280841	0.270655	0.496208		0.373681	0.328512	0.379272	0.319149	0.445405		0.309159	0.303831	0.315265	0.356427	0.42295	0.371423		0.216031	0.173651	0.00525037	0.0132275	5.31045	1	1	0.808746	1	1	0.825236	1	1	0.632427	1	1	0.5663	0.00232246	0.00776587	-6.70009
ENST00000371806.4	552	ENSG00000085265.12	552	0.354886	0.494187	0.452556	0.481654	0.297244	0.389351	0.381429	0.347766	0.303413	0.308849	0.386112	0.481815		0.41567	0.483566	0.253912	0.474601	0.549394		0.31999	0.313567	0.624922	0.508663	0.537286	0.387614		0.329456	0.476139	0.0822025	0.121994	-3.46512	1	1	0.704161	1	1	0.759451	1	1	0.454297	1	1	0.605758	0.00220356	0.00740215	-7.47045
ENST00000371806.4	925	ENSG00000085265.12	925	0.630405	0.450314	0.527957	0.463166	0.45318	0.326585	0.441666	0.533817	0.250881	0.337224	0.703844	0.588762		0.459706	0.432103	0.477753	0.61451	0.51205		0.397509	0.531087	0.406364	0.469975	0.606521	0.603583	0.192478	0.608534	0.57165	2.49932e-05	0.000125073	7.71514	1	1	0.845215	1	1	0.895872	1	1	0.645413	1	1	0.69676	0.786591	0.619289	0.610583
ENST00000372397.6	1472	ENSG00000157514.18	1472		0.380127	0.306187	0.268201	0.421084	0.132623	0.201815				0.241	0.356639		0.430937	0.381137	0.203378	0.388275	0.434097			0.435813	0.403664	0.311908	0.284632	0.224501			0.663698	1	1	1.31741	1	1	0.781461	1	1	1.07464	1	1	0.87736	1	1	0.149614	1	1	1.95419
ENST00000372397.6	1833	ENSG00000157514.18	1833		0.581034	0.122508	0.258901	0.438343	0.309841	0.124597				0.11596	0.454811		0.215312	0.117032	0.192973	0.36742	0.566877			0.335029	0.0808691	0.515014	0.310801	0.329781			0.120391	1	1	1.66746	1	1	1.08168	1	1	1.07201	1	1	1.17127	1	1	0.406321	1	1	1.04298
ENST00000372397.6	1912	ENSG00000157514.18	1912		0.524265	0.318797	0.401265	0.485373	0.594367	0.437299				0.302348	0.592327		0.467348	0.499448	0.349321	0.541902	0.309433			0.448008	0.446272	0.519361	0.419113	0.314962			0.531694	1	1	1.10102	1	1	0.829098	1	1	1.01239	1	1	0.893496	1	1	0.492776	1	1	1.56227
ENST00000372836.5	1198	ENSG00000137161.18	1198	0.760377	0.841416	0.775873	0.879	0.860708	0.625116	0.831097	0.807831	0.765922	0.637356	0.922391	0.855642			0.91215	0.794676	0.817286	0.922907			0.693459	0.879682	0.871919	0.856671	0.86698	0.647441	0.793124	0.729325	0.00135473	0.00421738	7.12432	1	1	0.75848	1	1	0.74275	1	1	0.729478	1	1	0.437676	1	1	0.695559
ENST00000373509.6	1850	ENSG00000137193.14	1850	0.737662	0.899736	0.46539	0.754451	0.850546	0.421996	0.486699	0.697547	0.78055	0.601837	0.523166	0.733947	0.286083	0.671199	0.846326	0.762064	0.776367	0.620043		0.763182	0.67112	0.854808	0.903372	0.785726	0.767597	0.862528		0.662589	0.0134369	0.0292749	-7.48518	1	1	0.722562	1	1	0.747017	1	1	0.805702	1	1	0.484425	2.89464e-06	2.21454e-05	-15.632
ENST00000373509.6	2027	ENSG00000137193.14	2027	0.739681	0.778081	0.495797	0.855624	0.726034		0.754193	0.836719	0.823189	0.464365	0.748428	0.595799	0.879438	0.89145	0.737715	0.806832	0.627035	0.839689	0.578212	0.89959	0.749848	0.771452	0.762624	0.784068	0.5749	0.756974		0.891927	0.423243	0.397047	-2.56286	1	1	0.864055	1	1	0.933819	0.375587	0.355235	-2.69294	1	1	0.618609	0.00179836	0.0062717	10.1409
ENST00000374213.3	153	ENSG00000169442.9	153	0.00852048	0.0200387	0.00784869	0.00988714	0.0117315	0.0178363	0.0107731	0.023789	0.0156134	0.0157501	0.0122096	0.0139314		0.0997274	0.00783516	0.0139795	0.00837073	0.0061532		0.00615089	0.0917962	0.025891	0.010901	0.01498	0.0123468		0.00742675	0.00851073	0.451079	0.415975	-0.335145	1	1	0.562903	1	1	1.33336	1	1	0.443693	1	1	0.543126	0.0057978	0.0168429	2.30969
ENST00000374213.3	343	ENSG00000169442.9	343	0.574415	0.237868	0.341186	0.397746	0.528031	0.627433	0.717109	0.367302	0.485179	0.503171	0.382653	0.546652		0.570178	0.536592	0.295811	0.408889	0.388753		0.456603	0.674309	0.292443	0.736917	0.549442	0.457137		0.385763	0.707576	0.607279	0.494529	-1.16814	1	1	0.782624	1	1	0.96261	1	1	0.604976	1	1	0.8274	2.25354e-13	5.77712e-12	24.1434
ENST00000374859.3	375	ENSG00000240065.8	10431	0.416037	0.196659	0.275541	0.271357	0.57054	0.353096	0.586935	0.208592	0.379205	0.274641	0.429315	0.339651		0.511959	0.425582	0.19334	0.377472	0.526267		0.342676	0.261872	0.594199	0.219258	0.360141	0.286704		0.271082	0.522898	0.199459	0.234907	-3.3518	1	1	0.864824	1	1	1.00895	1	1	0.696456	1	1	0.739814	0.000208487	0.000934509	13.0043
ENST00000374859.3	408	ENSG00000240065.8	10464	0.186638	0.0503993	0.187633	0.174159	0.155141	0.185227	0.0739533	0.116095	0.240523	0.154313	0.0806907	0.111267		0.0525632	0.219982	0.163635	0.189265	0.0471755		0.121358	0.0690597	0.274024	0.17799	0.156602	0.230276		0.0583709	0.151334	0.41637	0.393369	1.77626	1	1	0.549651	1	1	0.535134	1	1	0.37751	1	1	0.517155	0.000437842	0.00180732	-8.98551
ENST00000374859.3	437	ENSG00000240065.8	10493	0.440434	0.409181	0.308333	0.362235	0.216217	0.175667	0.253614	0.234098	0.253811	0.396377	0.541203	0.296179		0.449852	0.268131	0.253259	0.50935	0.409822		0.316976	0.227653	0.207101	0.502812	0.332777	0.168352		0.371001	0.444248	2.45754e-07	2.11965e-06	-13.3538	1	1	0.694336	1	1	0.771386	1	1	0.373497	1	1	0.629529	0.0675681	0.124037	-6.35056
ENST00000374859.3	648	ENSG00000240065.8	10704	0.163863	0.34667	0.346378	0.282302	0.271528	0.313059	0.143357	0.162291	0.179925	0.262823	0.155154	0.246573		0.12331	0.354364	0.420254	0.144139	0.172854		0.136654	0.229174	0.153399	0.207639	0.325703	0.304926		0.291684	0.176037	0.123103	0.164127	4.05858	1	1	0.708971	1	1	0.696005	1	1	0.506708	1	1	0.725095	0.0295992	0.0664387	-6.84531
ENST00000374859.3	673	ENSG00000240065.8	10729	0.803924	0.94675	0.726531	0.882412	0.793898	0.888341	0.753337	0.809201	0.927199	0.883775	0.917897	0.91624			0.767692	0.794154	0.885965	0.940615		0.927489	0.945233	0.834619	0.793795	0.829037	0.950834		0.754955	0.843379	3.82682e-07	3.08304e-06	9.47061	1	1	0.797058	1	1	0.788389	1	1	0.512906	1	1	0.771032	1	1	0.762383
ENST00000374859.3	98	ENSG00000240065.8	10154	0.27004	0.17312	0.274571	0.276763	0.254329	0.153334	0.197509	0.266272	0.198712	0.289679	0.260452	0.260766		0.130646	0.18516	0.286122	0.296518	0.341544		0.400264	0.226235	0.271246	0.185982	0.336968	0.387497		0.205938	0.206244	0.000495537	0.00176785	9.44616	1	1	0.837364	1	1	0.816026	1	1	0.509257	1	1	0.750928	0.0482146	0.0959852	-6.29372
ENST00000375446.5	240	ENSG00000131669.10	240	0.227074	0.217024		0.239693	0.27664	0.149723	0.149535	0.155383			0.394121	0.296798		0.288157	0.192162	0.221265	0.122512	0.177077		0.150379	0.107807	0.0913137	0.299263	0.280854	0.305896		0.220791	0.168238	1	1	1.85426	1	1	1.22374	1	1	1.21407	1	1	0.952106	1	1	0.864864	1	1	1.18505
ENST00000375446.5	38	ENSG00000131669.10	38	0.718882	0.535998		0.667627	0.583847	0.731057	0.458464	0.310924			0.522132	0.431921		0.265024	0.67426	0.423341	0.498129	0.710656		0.664031	0.44346	0.594321	0.41709	0.554958	0.653981		0.624625	0.606688	1	1	1.62084	1	1	1.18232	1	1	1.16809	1	1	0.644536	1	1	1.28157	1	1	1.12543
ENST00000375446.5	598	ENSG00000131669.10	598	0.797895	0.574014		0.501148	0.739835	0.826182	0.768653	0.401227			0.586438	0.841669		0.800087	0.710333	0.841953	0.62325	0.611576		0.541705	0.637472	0.254435	0.517506	0.593916	0.5803		0.651914	0.646406	1	1	1.28673	1	1	1.10655	1	1	1.23248	1	1	0.892743	1	1	1.14016	1	1	1.61027
ENST00000375446.5	880	ENSG00000131669.10	880	0.985666	0.915242		0.988462	0.949296	0.887517	0.929715	0.969702			0.937664	0.978039		0.916623	0.939637	0.992759	0.892802	0.972051		0.928568	0.94578	0.935724	0.951914	0.969512	0.97243		0.958402	0.83845	1	1	1.35764	1	1	1.00228	1	1	1.07007	1	1	0.676024	1	1	0.973167	1	1	1.27344
ENST00000375446.5	893	ENSG00000131669.10	893	0.986387	0.982654		0.988738	0.97148	0.988237	0.962596	0.991576			0.984039	0.982221		0.757511	0.96701	0.977688	0.865715	0.982256		0.994494	0.910006	0.947784	0.907912	0.946118	0.989113		0.957925	0.975676	1	1	1.38022	1	1	1.03099	1	1	1.0887	1	1	0.683682	1	1	1.02906	1	1	1.26182
ENST00000375980.9	1864	ENSG00000142634.13	1864	0.59984	0.613906	0.383314	0.477377	0.495568	0.649328	0.395835	0.527438	0.434092	0.490193	0.245621	0.568153			0.229063	0.214266	0.506667	0.328657		0.564604	0.37349	0.612687	0.497516	0.528733	0.356784	0.329314	0.309197	0.177666	2.5035e-06	1.60297e-05	-11.8333	1	1	0.767084	1	1	0.701294	1	1	0.741276	1	1	0.810503	1	1	0.503923
ENST00000375980.9	2148	ENSG00000142634.13	2148	0.87971	0.867834	0.789209	0.871103	0.8544	0.821384	0.814241	0.753265	0.86161	0.780836	0.711856	0.839668			0.742155	0.658635	0.694379	0.828534	0.655613	0.723124	0.70551	0.774659	0.703225	0.763487	0.823962	0.649944	0.755604	0.807746	0.00111486	0.00355366	6.60633	1	1	0.920832	1	1	0.878953	0.180496	0.216026	3.08896	1	1	0.744453	1	1	0.753316
ENST00000375980.9	2224	ENSG00000142634.13	2224	0.652403	0.607826	0.403016	0.679644	0.282609	0.44204	0.346003	0.369845	0.490355	0.422773	0.745711	0.344966			0.453652	0.599036	0.416399	0.647582	0.222542	0.393342	0.594774	0.437126	0.572227	0.665287	0.588723	0.490966	0.538861	0.423091	2.05981e-08	2.27084e-07	13.5041	1	1	0.882928	1	1	0.830162	1.96974e-11	1.93731e-10	-18.0555	1	1	0.676973	1	1	0.671862
ENST00000376327.6	539	ENSG00000102007.11	539	0.156008	0.196066	0.198089	0.0759136	0.411307	0.270223	0.277929	0.0762443	0.105734	0.128792	0.153432	0.168235		0.165366	0.137836	0.153374	0.114611	0.0931767		0.208239	0.25141	0.180267	0.141503	0.130189	0.131838	0.345753	0.167238	0.189478	0.14094	0.181435	-2.6621	1	1	1.17842	1	1	1.26965	1	1	1.6151	1	1	1.12707	0.000591266	0.00236061	9.17582
ENST00000376327.6	697	ENSG00000102007.11	697	0.0985114	0.0649365	0.0598598	0.0677215	0.0298036	0.0588837	0.256137	0.0437194	0.0567707	0.077701	0.0591239	0.090526		0.224009	0.0459469	0.0696243	0.0459042	0.169208		0.0389188	0.0340065	0.0886309	0.0455174	0.165994	0.118029	0.0841032	0.112693	0.0607082	0.0590533	0.094117	2.80046	1	1	0.960485	1	1	1.21989	1	1	0.710563	1	1	0.731636	0.00106487	0.00400008	6.70762
ENST00000376327.6	878	ENSG00000102007.11	878	0.19075	0.354017	0.325107	0.293962	0.39391	0.320366	0.498835	0.251461	0.216052	0.355903	0.331242	0.499674		0.404491	0.284239	0.397287	0.206348	0.209344		0.379068	0.3721	0.312662	0.187444	0.196839	0.526361	0.386442	0.190812	0.147933	2.86599e-11	5.60306e-10	16.1247	1	1	1.0772	1	1	1.13355	1	1	1.17143	1	1	0.814719	0.00344352	0.010915	9.15602
ENST00000376630.5	1200	ENSG00000204592.9	1200	0.497254	0.58407	0.564346	0.555782	0.43638	0.810471	0.487752	0.625034	0.512322	0.446039	0.491365	0.61793		0.361377	0.601039	0.281372	0.60084	0.700171		0.62353	0.494026	0.67415	0.56507	0.539035	0.544551	0.357689	0.426876	0.40404	0.938559	0.63904	-0.113676	1	1	0.857358	1	1	0.844911	1	1	0.652639	1	1	0.860114	1.02785e-08	1.27283e-07	-10.9991
ENST00000376630.5	1318	ENSG00000204592.9	1318	0.510728	0.334038	0.245535	0.243155	0.428811	0.227829	0.33536	0.341472	0.321528	0.320534	0.277586	0.381932		0.407537	0.282813	0.258165	0.406947	0.272166		0.2014	0.218168	0.391114	0.354021	0.443446	0.320721	0.544742	0.351657	0.397855	2.4978e-07	2.14177e-06	-7.49814	1	1	0.771909	1	1	0.821	1	1	0.965826	1	1	0.556406	0.0885578	0.1496	-3.26126
ENST00000376630.5	1360	ENSG00000204592.9	1360	0.215939	0.184387	0.324858	0.351681	0.359007	0.259617	0.323928	0.259048	0.130492	0.47427	0.317655	0.24237		0.170209	0.121644	0.101889	0.31497	0.180677		0.218802	0.299243	0.426773	0.255267	0.355726	0.166821	0.37548	0.240927	0.13251	1.01403e-06	7.04662e-06	-6.60628	1	1	0.857129	1	1	0.862234	1	1	0.925854	1	1	0.681788	0.00109844	0.00409459	-5.64856
ENST00000376630.5	1459	ENSG00000204592.9	1459	0.0513439	0.0569708	0.0813174	0.0299487	0.0417859	0.0354579	0.054442	0.0269372	0.0832665	0.115344	0.0176355	0.0545362		0.128078	0.0958418	0.0628783	0.0213507	0.0259267		0.0605621	0.0763797	0.0457677	0.0503739	0.0398994	0.0487572	0.0412871	0.0602768	0.101976	0.00885427	0.020706	-1.64916	1	1	0.569095	1	1	0.796929	1	1	0.564519	1	1	0.641182	0.00144244	0.00517876	2.94265
ENST00000376630.5	1627	ENSG00000204592.9	1627	0.199137	0.0847056	0.120288	0.326536	0.184462	0.125103	0.239366	0.226779	0.120024	0.0531104	0.0704783	0.261613		0.308013	0.137073	0.0760219	0.143276	0.24917		0.139266	0.180415	0.102705	0.187937	0.199213	0.184534	0.0611569	0.050309	0.286223	1.50332e-11	3.14894e-10	7.58743	1	1	1.00143	1	1	1.21191	1	1	0.922091	1	1	0.572049	3.87095e-14	1.22965e-12	10.9046
ENST00000376630.5	1677	ENSG00000204592.9	1677	0.184732	0.274209	0.2457	0.210102	0.274433	0.24143	0.249081	0.297619	0.313069	0.219574	0.258409	0.352603		0.362999	0.347295	0.224283	0.285251	0.173988		0.166209	0.161131	0.270004	0.356107	0.475906	0.233445	0.317196	0.135576	0.354777	2.01661e-08	2.24006e-07	-9.53164	1	1	0.676463	1	1	0.749491	1	1	0.81079	1	1	0.466446	0.0493355	0.0975522	-4.08109
ENST00000376630.5	1721	ENSG00000204592.9	1721	0.67227	0.546113	0.682185	0.444824	0.602915	0.668072	0.597004	0.74483	0.598346	0.537015	0.685368	0.511076		0.538712	0.654417	0.606675	0.59791	0.583403		0.560754	0.529252	0.640114	0.639624	0.744835	0.638958	0.363339	0.662314	0.473978	0.0003437	0.00127261	-6.792	1	1	0.746448	1	1	0.769144	1	1	0.578262	1	1	0.740237	6.60662e-07	5.78076e-06	-11.2516
ENST00000376630.5	1832	ENSG00000204592.9	1832	0.17199	0.135231	0.212249	0.1016	0.172392	0.211261	0.258098	0.132591	0.117188	0.191529	0.118057	0.111086		0.306545	0.228103	0.24538	0.149997	0.241163		0.140062	0.244118	0.276916	0.208872	0.254268	0.170542	0.164216	0.226258	0.237726	0.000241517	0.000936844	-5.24344	1	1	0.712742	1	1	0.872233	1	1	0.57784	1	1	0.745485	0.00290208	0.00948688	5.36178
ENST00000376630.5	1906	ENSG00000204592.9	1906	0.248154	0.223755	0.0903458	0.341289	0.220107	0.275321	0.377907	0.370552	0.281166	0.258918	0.356743	0.351254		0.294135	0.318539	0.166428	0.362023	0.333629		0.290623	0.220816	0.464713	0.249566	0.301647	0.366626	0.340271	0.30355	0.226333	0.000364581	0.00133643	5.87421	1	1	0.953117	1	1	0.966469	1	1	0.819861	1	1	0.781964	0.429224	0.439524	-1.50465
ENST00000376630.5	2051	ENSG00000204592.9	2051	0.777989	0.83421	0.642182	0.695063	0.770611	0.503777	0.800176	0.709381	0.709108	0.770747	0.641403	0.85165		0.804928	0.700006	0.741323	0.698497	0.750648		0.767525	0.786814	0.61795	0.777334	0.852452	0.789036	0.817154	0.819922	0.802964	0.613703	0.495824	-0.738622	1	1	0.838709	1	1	0.900362	1	1	0.828683	1	1	0.7104	0.00017958	0.000817478	6.02498
ENST00000376630.5	2211	ENSG00000204592.9	2211	0.54137	0.335174	0.324306	0.395932	0.312442	0.423711	0.335591	0.387047	0.216926	0.260676	0.370042	0.354787		0.257341	0.353282	0.352602	0.348171	0.410875		0.326132	0.337852	0.480949	0.379054	0.482756	0.533904	0.372917	0.449638	0.304499	0.000228647	0.000896409	7.21995	1	1	0.885276	1	1	0.871577	1	1	0.699287	1	1	0.806407	0.0196333	0.0473965	-5.30727
ENST00000376630.5	2216	ENSG00000204592.9	2216	0.524859	0.485752	0.618863	0.407327	0.516826	0.406601	0.505602	0.319298	0.371001	0.423026	0.373285	0.494778	0.30071	0.574621	0.373725	0.517883	0.312193	0.384747		0.431777	0.541113	0.345589	0.584918	0.393755	0.390725	0.648762	0.432426	0.425853	0.0743044	0.112901	-2.87108	1	1	0.908384	1	1	0.972586	1	1	0.945026	0.732797	0.535476	-0.794898	2.58563e-05	0.000151736	7.612
ENST00000376630.5	2236	ENSG00000204592.9	2236	0.827104	0.823718	0.903631	0.811662	0.85687	0.831619	0.900658	0.849076	0.855947	0.873933	0.886114	0.89681	0.73405	0.809195	0.864563	0.819564	0.871318	0.880702		0.730308	0.809716	0.863205	0.8538	0.924106	0.855372	0.887741	0.800601	0.80205	0.0497367	0.0836319	-2.16552	1	1	0.887888	1	1	0.90708	1	1	0.767114	1.28441e-05	7.87286e-05	-7.31588	0.0116519	0.0307888	-3.13579
ENST00000376630.5	2456	ENSG00000204592.9	2456	0.0892328	0.0472471	0.0520026	0.0967915	0.0616788	0.084817	0.0846569	0.0426555	0.101637	0.144954	0.146709	0.187451		0.19077	0.0808882	0.0304487	0.121001	0.062584	0.147686	0.108147	0.0936866	0.0678466	0.0691923	0.0492255	0.0476947	0.142733	0.0613118	0.0712979	0.884892	0.61785	0.136101	1	1	1.28033	1	1	1.32876	0.00035146	0.00112072	3.5862	1	1	0.851055	0.0806341	0.139439	1.86002
ENST00000376630.5	2464	ENSG00000204592.9	2464	0.0314389	0.0418618	0.0588814	0.0327782	0.0310917	0.0493862	0.0518187	0.0313826	0.0388063	0.0317122	0.0265033	0.0428272	0.0174905	0.0436597	0.0574451	0.0243859	0.0762796	0.0274235	0.0368769	0.0586913	0.0761605	0.0340578	0.0379206	0.0255211	0.0161706	0.0352834	0.0267113	0.0406328	0.00299572	0.0083508	-1.74717	0.0284456	0.044307	-0.976946	0.227159	0.200201	-0.510865	0.230421	0.25502	-0.754609	0.760968	0.550655	0.28244	0.185502	0.256447	1.00766
ENST00000376630.5	2512	ENSG00000204592.9	2512	0.00800774	0.032044	0.0346939	0.0133123	0.0134797	0.0264718	0.0253375	0.0137383	0.0582152	0.0327802	0.00832723	0.0651568	0.0644089	0.0605542	0.0173743	0.124669	0.0137405	0.0182819	0.0222569	0.0108223	0.0262826	0.0201927	0.0201609	0.0171898	0.0168084	0.0214986	0.011518	0.045778	0.00318607	0.0087857	-1.45076	0.027879	0.0440631	-0.828056	0.224758	0.198993	-0.439039	0.751431	0.539967	-0.174768	0.235958	0.249871	-0.874868	0.181087	0.252974	0.905905
ENST00000376630.5	427	ENSG00000204592.9	427	0.407685	0.35161	0.437694	0.430147	0.483961	0.546916	0.325792	0.413873	0.315401		0.487019	0.467237		0.473261	0.389542	0.559517	0.524847	0.581633		0.424869	0.495823	0.377072	0.3368	0.54156	0.520462		0.533497	0.45244	1	1	1.30118	1	1	0.961367	1	1	1.00251	1	1	0.612938	1	1	0.969982	1	1	1.12594
ENST00000376630.5	653	ENSG00000204592.9	653	0.640577	0.49594	0.318664	0.706755	0.647079	0.622179	0.728344	0.484526	0.58818	0.586826	0.630533	0.574645		0.713417	0.579483	0.404985	0.675139	0.409881		0.375902	0.653299	0.448767	0.624727	0.60871	0.515425		0.542174	0.630403	0.524468	0.453496	-1.46867	1	1	0.778216	1	1	0.900256	1	1	0.567669	1	1	0.715674	0.000147329	0.000698972	11.0782
ENST00000376630.5	731	ENSG00000204592.9	731	0.171347	0.183673	0.208801	0.331632	0.302141	0.187341	0.200832	0.179509	0.253226	0.142336	0.304432	0.206513		0.262957	0.246303	0.193878	0.401744	0.307966		0.139706	0.252429	0.221443	0.355319	0.240648	0.275626		0.305678	0.186179	0.123311	0.16422	2.27476	1	1	0.84376	1	1	0.874686	1	1	0.545332	1	1	0.678348	0.0068491	0.0195473	-5.13954
ENST00000376630.5	765	ENSG00000204592.9	765	0.391914	0.429358	0.45122	0.535393	0.494154	0.415609	0.320781	0.461442	0.434013	0.363127	0.500594	0.449889		0.500995	0.351682	0.474018	0.375242	0.522616		0.470821	0.605616	0.605602	0.356949	0.523273	0.644046		0.420476	0.536727	4.50988e-21	3.14889e-19	15.522	1	1	0.853533	1	1	0.922467	1	1	0.542778	1	1	0.751406	0.0499295	0.0981954	4.36382
ENST00000376630.5	803	ENSG00000204592.9	803	0.15944	0.322204	0.205202	0.164714	0.287996	0.149906	0.152642	0.314558	0.231517	0.272191	0.156661	0.183128		0.335683	0.15925	0.361015	0.209954	0.162883		0.168965	0.164987	0.149088	0.23449	0.323901	0.187572		0.121778	0.151716	6.39277e-08	6.16676e-07	-7.34902	1	1	0.538126	1	1	0.608763	1	1	0.48028	1	1	0.449213	0.000146596	0.000697759	-6.92331
ENST00000378538.8	1077	ENSG00000066336.12	1077	0.927285	0.783797	0.716082	0.880408	0.925294	0.819645	0.783487	0.748729		0.853607	0.962227	0.81876		0.826314	0.904522	0.879847	0.816177	0.842675		0.86375	0.889272	0.79894	0.794941	0.859727	0.927308	0.908776	0.857066	0.874486	1	1	1.19312	1	1	0.969424	1	1	1.00561	1	1	0.876133	1	1	0.839022	1	1	1.11416
ENST00000378538.8	1195	ENSG00000066336.12	1195	0.844082	0.968186	0.874987	0.980899	0.981508	0.974552	0.960228	0.955411	0.941697	0.843646	0.983806	0.959712		0.943173	0.987529	0.933579	0.871067	0.932635	0.848425	0.960051	0.957521	0.976468	0.973246	0.960968	0.964773	0.84956	0.980702	0.97103	7.5739e-06	4.28777e-05	4.73244	1	1	0.935832	1	1	0.960072	0.0239174	0.0428807	3.41943	1	1	0.785735	0.0110982	0.0295394	4.25046
ENST00000378538.8	173	ENSG00000066336.12	173	0.0690218	0.161651		0.297837	0.0494574	0.140973	0.0494803	0.025555			0.17762	0.190338		0.0439582	0.432839		0.131575	0.280264			0.0994874	0.155092	0.295397	0.105141	0.185116			0.153913	1	1	2.05084	1	1	0.96028	1	1	0.90922	1	1	0.522708	1	1	0.307294	1	1	0.756041
ENST00000378538.8	726	ENSG00000066336.12	726	0.240701	0.114724	0.04163	0.102274	0.183285	0.116918	0.402708	0.293524			0.173829	0.16911		0.222195	0.150667		0.124358	0.372885			0.151432	0.160223	0.107925	0.149746	0.121424			0.151823	1	1	1.67057	1	1	0.89608	1	1	1.17522	1	1	0.764139	1	1	0.253527	1	1	2.01263
ENST00000378538.8	753	ENSG00000066336.12	753	0.372737	0.169456	0.488001	0.533941	0.600969	0.468619	0.440957	0.428415			0.784524	0.675681		0.233016	0.487273		0.518584	0.606358			0.415365	0.59833	0.560353	0.569238	0.574793		0.60401	0.408561	1	1	1.78868	1	1	1.1566	1	1	1.13541	1	1	0.913549	1	1	0.767555	1	1	1.07187
ENST00000378538.8	777	ENSG00000066336.12	777	0.708346	0.464809	0.773829	0.657505	0.783203	0.504069	0.739372	0.520568			0.692739	0.765518		0.412835	0.569197		0.666438	0.716149			0.694059	0.701878	0.238089	0.443112	0.435497		0.661797	0.576659	1	1	1.47567	1	1	1.0256	1	1	1.12647	1	1	0.913472	1	1	0.687655	1	1	1.4291
ENST00000380394.9	109	ENSG00000137154.13	109	0.135205	0.231385	0.175254	0.109576	0.180838	0.175506	0.359175	0.143602	0.212329	0.13309	0.196983	0.297018		0.30942	0.247269	0.264962	0.34646	0.12026		0.105655	0.178043	0.292582	0.423122	0.232322	0.113781	0.320239	0.189869	0.250325	2.22224e-22	1.71494e-20	-12.1081	1	1	0.637769	1	1	0.768265	1	1	0.843776	1	1	0.49799	0.00928612	0.0252217	4.76965
ENST00000380394.9	245	ENSG00000137154.13	245	0.0698784	0.0220534	0.0298009	0.0147183	0.0218379	0.0777615	0.040675	0.0387641	0.054731	0.0432382	0.0605096	0.0055203		0.059745	0.0470587	0.0807399	0.0965441	0.0290582		0.0626937	0.0609326	0.0159016	0.0190314	0.0775006	0.0251179	0.0174562	0.0824501	0.0723576	0.000111063	0.000467954	-2.45774	1	1	0.667163	1	1	0.794846	1	1	0.225863	1	1	1.12344	0.483649	0.468032	0.671393
ENST00000380394.9	295	ENSG00000137154.13	295	0.0677872	0.063662	0.102007	0.0622977	0.162337	0.079082	0.0739998	0.0744306	0.0673455	0.0809443	0.0594879	0.056287		0.0688818	0.0740786	0.0624541	0.0742109	0.102766		0.0748534	0.0819776	0.0719028	0.0538125	0.0539256	0.111741	0.116645	0.0804736	0.107243	0.000664653	0.00227169	3.06098	1	1	1.07018	1	1	1.09686	1	1	1.18811	1	1	0.830686	0.119498	0.189387	1.78321
ENST00000380394.9	413	ENSG00000137154.13	413	0.396984	0.456557	0.483813	0.436286	0.279514	0.370776	0.412978	0.427507	0.494222	0.468325	0.41986	0.343722		0.494568	0.324408	0.410919	0.406474	0.300199		0.416754	0.409198	0.398929	0.378631	0.39156	0.355261	0.429362	0.447918	0.348857	2.41188e-05	0.000121528	-6.77874	1	1	0.75415	1	1	0.813552	1	1	0.626754	1	1	0.73563	0.111018	0.179651	-3.3078
ENST00000380394.9	51	ENSG00000137154.13	51	0.412445	0.314569	0.324045	0.213761	0.320518	0.366189	0.433061	0.241691	0.370998	0.315318	0.29707	0.359895		0.337797	0.349187	0.244271	0.389581	0.267691		0.518241	0.415271	0.325984	0.390643	0.39438	0.394194	0.454117	0.307475	0.425186	0.996295	0.649651	-0.006992	1	1	0.859085	1	1	0.941013	1	1	0.835624	1	1	0.877883	0.000221884	0.000989099	7.35538
ENST00000387347.2	1011	ENSG00000210082.2	1011	0.0560251	0.0884796	0.214986		0.038047	0.0802535	0.106603	0.0949621	0.151131	0.0980597	0.146448	0.0734303	0.0436089	0.0897774	0.0262552	0.0315814	0.0309023	0.0885587	0.135036	0.0608744	0.100318	0.12473	0.133468	0.138222	0.0675552	0.00972944	0.105823	0.0841048	1	1	0.76353	1	1	0.714471	1	1	0.776098	1.29621e-05	5.56402e-05	-5.01885	0.0111624	0.0256199	-2.79509	0.389229	0.417284	-0.804577
ENST00000387347.2	1054	ENSG00000210082.2	1054	0.0549751	0.0906725	0.0278121		0.0123597	0.0271745	0.0309022	0.0594795	0.0296235	0.0214719	0.0375517	0.0314024	0.0512393	0.0320626	0.0367047	0.0202238	0.0574626	0.0253125	0.0107746	0.0404806	0.0434373	0.0461853	0.0278131	0.0546608	0.0333243	0.0522354	0.0345056	0.0262488	1	1	0.547475	1	1	0.676097	1	1	0.695825	0.000658329	0.00189609	-2.4709	0.213723	0.233442	-0.903185	0.0221309	0.0519914	-1.3178
ENST00000387347.2	1113	ENSG00000210082.2	1113	0.0375242	0.0855233	0.0898324		0.122503	0.0289107	0.105499	0.0173986	0.0636602	0.052606	0.0869064	0.050402	0.0629747	0.116999	0.0834756	0.144256	0.0492994	0.0495832	0.0139904	0.0471972	0.0980367	0.0470754	0.0608634	0.0611906	0.0424002	0.0489012	0.0795818	0.128113	1	1	0.67701	1	1	0.798974	1	1	1.02371	0.111253	0.147816	1.6642	0.0672163	0.101215	-1.61413	1.37567e-07	1.33125e-06	4.44404
ENST00000387347.2	1162	ENSG00000210082.2	1162	0.216574	0.27558	0.326684		0.24389	0.182702	0.235595	0.363916	0.379989	0.254354	0.304451	0.467622	0.244007	0.359434	0.408589	0.25547	0.400324	0.254931	0.348553	0.249081	0.281397	0.273219	0.303032	0.288775	0.225442	0.287257	0.18469	0.229932	1	1	0.628445	1	1	0.798778	1	1	0.820561	0.479195	0.411357	1.35101	8.78438e-12	1.8998e-10	-11.2853	0.0047002	0.0140453	-3.95241
ENST00000387347.2	1190	ENSG00000210082.2	1190	0.125547	0.272009	0.216945		0.244616	0.337003	0.272979	0.278142	0.274606	0.193715	0.241284	0.191336	0.115978	0.189539	0.241607	0.272264	0.305268	0.157859	0.134418	0.257258	0.32584	0.340587	0.228143	0.429508	0.370907	0.37433	0.229394	0.139331	1	1	0.726842	1	1	0.835148	1	1	0.845269	0.000157652	0.000554169	-7.09667	0.0110535	0.0254823	-4.42847	1.30975e-05	8.24943e-05	-6.05556
ENST00000387347.2	1209	ENSG00000210082.2	1209	0.455603	0.575978	0.380687		0.534237	0.449825	0.49221	0.585954	0.676135	0.80501	0.583322	0.691921	0.524122	0.690162	0.543117	0.496064	0.353099	0.479964	0.382941	0.266168	0.42988	0.557787	0.451147	0.584816	0.600872	0.609197	0.460493	0.540114	1	1	0.772183	1	1	0.863529	1	1	0.897326	0.00624853	0.0136073	5.67584	4.61154e-06	3.43237e-05	-8.65367	0.149836	0.221158	2.23153
ENST00000387347.2	1234	ENSG00000210082.2	1234	0.15923	0.201723	0.207342		0.333035	0.191415	0.309168	0.227487	0.36855	0.249954	0.145494	0.266238	0.0993008	0.310076	0.34347	0.427503	0.148307	0.189922	0.368181	0.301851	0.170159	0.294857	0.212131	0.30104	0.250162	0.27376	0.21701	0.343338	1	1	0.559186	1	1	0.839182	1	1	0.899809	0.0204132	0.0375018	4.3422	2.80346e-05	0.000155386	-6.7449	0.129193	0.199816	2.09249
ENST00000387347.2	1239	ENSG00000210082.2	1239	0.252731	0.196382	0.204319		0.152241	0.0835276	0.175627	0.106501	0.15585	0.172011	0.156496	0.16772	0.176988	0.252764	0.187209	0.164642	0.114056	0.19422	0.263235	0.163204	0.144706	0.146607	0.145232	0.18999	0.167736	0.0968509	0.0827331	0.252146	1	1	0.764102	1	1	0.837595	1	1	0.93226	0.928988	0.614462	-0.141969	0.000702373	0.00255905	-4.74719	0.00039921	0.00168493	4.40355
ENST00000387347.2	1332	ENSG00000210082.2	1332	0.0588325	0.0867732	0.122038		0.125215	0.0938133	0.139905	0.157423	0.117245	0.0923345	0.127431	0.312322	0.183907	0.0871954	0.294876	0.143923	0.0709091	0.120211	0.0664016	0.219318	0.114679	0.0961037	0.0915327	0.150862	0.251102	0.172903	0.132754	0.153139	1	1	1.00902	1	1	1.2175	1	1	1.16345	3.93274e-06	1.92931e-05	7.13874	0.0183857	0.0377419	3.09348	0.739827	0.598597	0.345224
ENST00000387347.2	1462	ENSG00000210082.2	1462	0.220731	0.154452	0.0835487		0.055865	0.0834276	0.0744198	0.10793	0.305726	0.151852	0.235792	0.281134	0.248862	0.047974	0.164012	0.119263	0.0577871	0.107117		0.130949	0.139676	0.118695	0.289743	0.0803168	0.120308		0.0669234	0.127151	1	1	0.749519	1	1	0.71755	1	1	0.695609	1	1	0.545289	0.114302	0.149254	-2.29885	7.38973e-07	6.35188e-06	-5.6462
ENST00000387347.2	161	ENSG00000210082.2	161	0.100375	0.116037	0.0926597		0.220142	0.105101	0.119912	0.148312	0.282624	0.110182	0.131582	0.0993442	0.119638	0.222882	0.0809767	0.148589	0.0531842	0.0978481	0.0810669	0.118824	0.0645666	0.111997	0.0413573	0.196699	0.102748	0.175544	0.0892907	0.0860101	1	1	0.671974	1	1	0.904339	1	1	0.927768	1.99623e-11	1.93731e-10	6.19152	0.281777	0.282343	-0.937691	0.366571	0.403235	-0.614008
ENST00000387347.2	17	ENSG00000210082.2	17	0.0394641	0.0451689	0.0560552		0.0437933	0.0507473	0.0861933	0.0366374	0.0569124	0.0440236	0.0682701	0.0657193	0.0400541	0.0549102	0.0499989	0.0269293	0.0554333	0.036123	0.040858	0.0304473	0.0536661	0.0361308	0.0384119	0.0343253	0.0369457	0.0315259	0.0396607	0.0403243	1	1	0.816215	1	1	0.93196	1	1	1.03838	0.702602	0.517588	0.234208	0.621256	0.481668	-0.342769	0.000414592	0.00172108	1.91746
ENST00000387347.2	193	ENSG00000210082.2	193	0.00921751	0.118412	0.0510896		0.013961	0.0350037	0.0200468	0.0183887	0.0170301	0.0117291	0.0167995	0.0207587	0.00626347	0.0236842	0.00753005	0.0235565	0.0214334	0.0129364	0.0141471	0.0101161	0.0167536	0.0139774	0.0377301	0.0532618	0.0312893	0.0173166	0.0341015	0.0455647	1	1	0.47756	1	1	0.554819	1	1	0.623589	1.33273e-05	5.66631e-05	-1.74834	0.0888696	0.123742	-0.764318	0.0650798	0.120529	-0.656583
ENST00000387347.2	203	ENSG00000210082.2	203	0.0883256	0.096031	0.0787487		0.0892413	0.0830236	0.0893478	0.101838	0.100666	0.0987463	0.0659884	0.0791885	0.0669435	0.12742	0.0911123	0.10794	0.0616209	0.0653353	0.0836897	0.0383473	0.0911441	0.100711	0.0719507	0.0932824	0.0903735	0.0898224	0.0772637	0.0978236	1	1	0.609631	1	1	0.760071	1	1	0.84898	0.757014	0.541619	-0.226425	0.00194109	0.0059142	-2.24383	0.17481	0.247279	0.830372
ENST00000387347.2	229	ENSG00000210082.2	229	0.154779	0.117884	0.0424412		0.317903	0.0894073	0.11557	0.151667	0.109427	0.0635701	0.182548	0.0789298	0.150068	0.0581077	0.107406	0.142986	0.0729309	0.181863	0.0441978	0.145359	0.225336	0.138605	0.134574	0.220629	0.157441	0.0899955	0.0504587	0.169516	1	1	1.07458	1	1	1.02146	1	1	1.05877	1.13268e-14	1.94482e-13	6.96629	0.00177245	0.00549026	-2.58535	2.5798e-06	1.99456e-05	3.40802
ENST00000387347.2	324	ENSG00000210082.2	324	0.00367922	0.0151591	0.00965517		0.00229988	0.0980404	0.00347815	0.00529648	0.00563332	0.00757523	0.00272639	0.00332354	0.00230275	0.00358074	0.0039397	0.0158363	0.00212799	0.0038004	0.00489005	0.0015308	0.00842647	0.00449694	0.00411991	0.00408305	0.00618058	0.00683506	0.00922449	0.00411145	1	1	0.467169	1	1	1.72978	1	1	1.47745	0.190486	0.221452	-0.234759	3.1999e-20	2.77864e-18	2.89288	0.42112	0.435363	-0.130931
ENST00000387347.2	394	ENSG00000210082.2	394	0.219798	0.177039	0.179099		0.328487	0.122355	0.196782	0.144176	0.188903	0.158107	0.196634	0.354227	0.232913	0.151188	0.098874	0.112752	0.193231	0.161842	0.145366	0.112771	0.284133	0.176847	0.212694	0.240131	0.20436	0.211851	0.181908	0.236745	1	1	0.80342	1	1	1.07188	1	1	1.11397	5.60824e-24	2.50365e-22	9.01733	2.48255e-05	0.00014059	-3.5232	5.16267e-08	5.38851e-07	4.62442
ENST00000387347.2	39	ENSG00000210082.2	39	0.130177	0.0338981	0.0761019		0.0425066	0.109203	0.145211	0.10582	0.0732903	0.0339299	0.152508	0.0460594	0.0505462	0.114961	0.0305127	0.147465	0.0620479	0.0505989	0.0408976	0.0465909	0.0805828	0.0484032	0.0447677	0.0460889	0.131115	0.0785685	0.0410119	0.114931	1	1	1.2044	1	1	0.948473	1	1	1.12188	0.0786703	0.114027	-1.2039	0.539777	0.44358	0.488511	9.20251e-17	4.48237e-15	5.47869
ENST00000387347.2	420	ENSG00000210082.2	420	0.32072	0.284507	0.223259		0.16105	0.21541	0.214424	0.165645	0.268925	0.266686	0.19333	0.325562	0.217053	0.214101	0.232637	0.26815	0.212746	0.193875	0.273827	0.138114	0.302855	0.258148	0.305189	0.244968	0.166394	0.229295	0.16543	0.229949	1	1	0.544242	1	1	0.746938	1	1	0.796473	0.20803	0.236912	-1.18911	5.1002e-16	2.65726e-14	-7.62034	0.318783	0.369111	-0.917829
ENST00000387347.2	439	ENSG00000210082.2	439	0.171797	0.215761	0.141675		0.289056	0.179443	0.160484	0.158112	0.177244	0.137475	0.145327	0.136536	0.121914	0.186466	0.16902	0.210798	0.170518	0.205745	0.156131	0.170497	0.208972	0.231662	0.159282	0.254266	0.263991	0.293074	0.179713	0.163428	1	1	0.839635	1	1	0.974435	1	1	0.976326	1.13855e-07	6.96269e-07	4.47234	0.269398	0.276153	-0.936483	0.598186	0.532984	-0.424169
ENST00000387347.2	451	ENSG00000210082.2	451	0.124864	0.132106	0.127452		0.124951	0.186555	0.203526	0.108238	0.212827	0.108765	0.147588	0.264755	0.157705	0.179053	0.130104	0.14513	0.120768	0.173393	0.100515	0.0477475	0.0967184	0.102129	0.0473342	0.0613532	0.157285	0.234463	0.184325	0.0854618	1	1	1.00966	1	1	1.25207	1	1	1.23712	8.09798e-22	2.78087e-20	7.05931	0.000315586	0.00132725	2.67371	0.000167493	0.000768201	2.61885
ENST00000387347.2	490	ENSG00000210082.2	490	0.143378	0.0153086	0.0564828		0.00994121	0.026139	0.00781086	0.0205545	0.0686642	0.034448	0.0071727	0.043719	0.0134314	0.157541	0.0498283	0.0668088	0.00730755	0.0188276	0.0377262	0.0200402	0.0450157	0.0135769	0.0511627	0.00435592	0.00941118	0.0369934	0.0423286	0.0461403	1	1	0.199735	1	1	0.499609	1	1	0.736409	0.00444767	0.010134	-1.12892	0.000649668	0.00240059	-1.41684	0.00215611	0.00725945	1.36602
ENST00000387347.2	53	ENSG00000210082.2	53	0.0272144	0.00297993	0.0108676		0.00384146	0.00873225	0.062269	0.00307641	0.0065975	0.00526208	0.00564479	0.0103167	0.00243266	0.00764728	0.00266072	0.00306171	0.00529933	0.00561168	0.00774108	0.00184336	0.00920239	0.00620598	0.0040894	0.0056003	0.00580375	0.00485977	0.00479889	0.00312713	1	1	0.617264	1	1	0.743245	1	1	1.30138	0.634899	0.489818	-0.102335	0.793677	0.562604	-0.0622437	1.62265e-12	3.43635e-11	1.85089
ENST00000387347.2	568	ENSG00000210082.2	568	0.0694353	0.0744777	0.0417169		0.0520111	0.0472769	0.059673	0.0356405	0.0710508	0.0550289	0.0257344	0.101217	0.0396438	0.0776609	0.078745	0.0704538	0.049288	0.0390001	0.0592002	0.037653	0.0813977	0.0485864	0.107045	0.0527634	0.0624214	0.0590331	0.0335118	0.0935889	1	1	0.50577	1	1	0.738106	1	1	0.864147	0.1894	0.221342	0.676254	2.13005e-05	0.000124694	-2.14256	0.00211108	0.00712424	1.63989
ENST00000387347.2	575	ENSG00000210082.2	575	0.286082	0.315645	0.364141		0.303286	0.232526	0.418676	0.303912	0.333677	0.261789	0.322353	0.275367	0.262729	0.290766	0.33203	0.350049	0.31014	0.277589	0.299472	0.234281	0.392504	0.257053	0.323873	0.310188	0.360869	0.34007	0.347573	0.461109	1	1	0.76894	1	1	0.868626	1	1	0.964199	0.456113	0.401617	-0.728024	3.06102e-05	0.000167876	-4.33044	5.87185e-17	2.95869e-15	8.50062
ENST00000387347.2	580	ENSG00000210082.2	580	0.64439	0.584157	0.731547		0.80518	0.643026	0.743881	0.610632	0.724158	0.641066	0.554694	0.666673	0.776771	0.760548	0.736849	0.688576	0.689306	0.692992	0.514945	0.712966	0.800485	0.767111	0.700824	0.801607	0.859725	0.604639	0.591956	0.755681	1	1	0.759863	1	1	0.892232	1	1	0.945062	0.000169063	0.00058964	-3.72329	0.00145653	0.00474293	-3.43229	2.61779e-14	8.69368e-13	7.30807
ENST00000387347.2	599	ENSG00000210082.2	599	0.230485	0.112581	0.16905		0.0401727	0.124655	0.067287	0.0549121	0.0946146	0.0539681	0.0471689	0.101783	0.059736	0.0777259	0.19249	0.098167	0.282299	0.142496	0.0925842	0.0804816	0.0581163	0.0773218	0.0960268	0.0898409	0.29494	0.109419	0.129726	0.122389	1	1	0.936883	1	1	0.788244	1	1	0.748513	8.0008e-12	8.92938e-11	-4.67193	0.00252236	0.00714225	-2.36779	8.10946e-14	2.36998e-12	-5.16262
ENST00000387347.2	623	ENSG00000210082.2	623	0.341881	0.430531	0.407518		0.303798	0.196167	0.396444	0.164808	0.272098	0.469304	0.330215	0.299085	0.317234	0.479084	0.285454	0.259833	0.209047	0.419245	0.339561	0.214358	0.305749	0.274832	0.188077	0.192681	0.230575	0.403671	0.255032	0.303387	1	1	0.840976	1	1	0.946476	1	1	1.02836	3.409e-06	1.69095e-05	4.60467	1.18153e-09	1.75883e-08	-6.28983	4.63296e-14	1.4404e-12	7.67415
ENST00000387347.2	642	ENSG00000210082.2	642	0.0349157	0.101333	0.0516346		0.0260694	0.0430011	0.0598047	0.0583078	0.0636865	0.0450699	0.0228495	0.0580267	0.0362285	0.0477156	0.043297	0.0449328	0.0412337	0.0383606	0.0649947	0.0308456	0.0441489	0.0531759	0.0497466	0.0615229	0.0663608	0.0843986	0.0422956	0.0725483	1	1	0.589827	1	1	0.791286	1	1	0.852633	0.537346	0.440154	0.311406	0.00184366	0.0056504	-1.57441	0.656385	0.563867	0.224751
ENST00000387347.2	692	ENSG00000210082.2	692	0.806718	0.845727	0.783401		0.78669	0.851573	0.750283	0.878258	0.779535	0.810818	0.930983	0.768621	0.796507	0.807721	0.90052	0.840457	0.74533	0.850556	0.89049	0.862735	0.645024	0.795085	0.908035	0.825946	0.874288	0.87702	0.784949	0.741615	1	1	0.803187	1	1	0.934937	1	1	0.923836	0.422897	0.383723	-0.817742	0.429748	0.378854	0.833976	4.62501e-19	2.93837e-17	-9.05675
ENST00000387347.2	696	ENSG00000210082.2	696	0.0428116	0.0358269	0.211865		0.0955467	0.113022	0.202701	0.0525173	0.183477	0.0710935	0.117897	0.0584731	0.210141	0.0886458	0.194623	0.0662343	0.10639	0.180172	0.212214	0.0571441	0.0996051	0.0917762	0.104234	0.0576955	0.165909	0.173849	0.0483808	0.103379	1	1	1.14229	1	1	1.17579	1	1	1.1861	0.0130135	0.0254805	2.12008	0.180197	0.208632	-1.14768	0.000237161	0.00104698	2.9637
ENST00000387347.2	883	ENSG00000210082.2	883	0.264768	0.282411	0.234726		0.248684	0.148848	0.378898	0.274186	0.301239	0.176334	0.197747	0.251216	0.280379	0.313705	0.27494	0.173672	0.26521	0.228932	0.538187	0.222337	0.254428	0.172148	0.251621	0.298207	0.287775	0.438763	0.244796	0.242965	1	1	0.721802	1	1	1.03981	1	1	1.08041	0.0522018	0.0826389	3.18135	0.0049147	0.0128674	-4.14903	8.18967e-05	0.000415524	5.07671
ENST00000389680.2	103	ENSG00000211459.2	103	0.221231	0.415052	0.358401	0.346485	0.367244	0.413262	0.279417	0.196912	0.317549	0.254402	0.200953	0.192912	0.117093	0.20851	0.379552	0.39805	0.266804	0.312469	0.309654	0.406673	0.310767	0.370259	0.357421	0.419469	0.46889	0.369881	0.375267	0.323555	0.067017	0.103328	3.60201	0.070459	0.0917886	2.4908	0.843708	0.487557	0.245179	0.605058	0.478076	-1.03964	0.018522	0.0378436	4.79572	0.00608852	0.0175826	-4.81691
ENST00000389680.2	166	ENSG00000211459.2	166	0.0179137	0.0307592	0.0135224	0.00824178	0.0183599	0.0148098	0.00931646	0.0148104	0.0316546	0.00912768	0.00838329	0.00682933	0.00993947	0.0154163	0.026912	0.0203238	0.00875159	0.00982027	0.0200058	0.0462939	0.0121634	0.120988	0.0175972	0.0249011	0.0200474	0.0263946	0.0170782	0.0208286	3.56199e-07	2.88553e-06	-1.65671	1.41722e-06	7.43003e-06	-1.13688	3.24535e-09	2.72341e-08	-1.25061	0.00111698	0.00305918	-1.12671	0.118869	0.153678	-0.579915	6.08023e-07	5.38466e-06	-1.51982
ENST00000389680.2	204	ENSG00000211459.2	204	0.0131676	0.0460362	0.0189692	0.0251727	0.0383967	0.0154369	0.031977	0.0358251	0.012398	0.0179237	0.0126776	0.0568052	0.0101951	0.0200737	0.0338515	0.0197237	0.0269755	0.0100013	0.0372018	0.0124835	0.0278998	0.0383492	0.0245813	0.0189434	0.0203772	0.0220272	0.0263537	0.0768001	0.0310548	0.0580297	-0.715474	0.5085	0.37952	-0.159909	0.13739	0.135294	0.34438	0.00419954	0.00971386	1.07393	0.00606363	0.0154108	-0.927594	1.58592e-05	9.77812e-05	1.55953
ENST00000389680.2	218	ENSG00000211459.2	218	0.000121784	0.00382616	0.00220103	0.000119948	0.000226212	0.000146282	0.00125507	0.000250554	0.000295258	0.000477207	0.000117552	0.000151658	0.000178492	0.000565934	0.00199687	0.000282478	0.000285625	0.000139761	0.00032407	0.000171459	0.000190771	9.23037e-05	0.000717247	0.000235915	0.000208104	0.000398898	0.000103033	0.000690222	0.0340203	0.0620431	-0.0955414	0.000978177	0.00276656	-0.0955414	0.0143945	0.0224055	-0.0773975	0.0337547	0.057515	-0.0955414	0.0410581	0.0703674	-0.0955414	0.565534	0.516489	-0.0333717
ENST00000389680.2	330	ENSG00000211459.2	330	0.10292	0.0467431	0.051007	0.0160121	0.020973	0.0468386	0.0275046	0.0326473	0.0249309	0.0276521	0.00849698	0.094989	0.0438551	0.109397	0.0493116	0.0426408	0.0513406	0.0268979	0.0736566	0.0637142	0.0578502	0.0496584	0.0911765	0.0316549	0.159217	0.092284	0.00819483	0.0315956	0.0151051	0.0322859	1.29665	0.0746955	0.0961423	0.653591	0.247294	0.215974	0.385837	0.00447199	0.010134	1.49872	0.0373616	0.0652473	-1.06534	0.562564	0.515387	-0.273137
ENST00000389680.2	360	ENSG00000211459.2	360	0.0591764	0.0590175	0.0471995	0.072301	0.0777232	0.0445891	0.107867	0.0801043	0.0828646	0.061596	0.0591768	0.137313	0.12019	0.13909	0.0643761	0.0994565	0.0801567	0.0391877	0.250265	0.0870515	0.0527045	0.0680758	0.0803479	0.058619	0.0730754	0.0795035	0.0747001	0.10621	0.725354	0.546817	-0.224576	0.00280773	0.006937	1.43964	3.11688e-05	0.000105542	1.86955	7.79051e-10	6.44051e-09	4.49077	0.99741	0.640062	-0.0022371	9.47386e-06	6.2079e-05	2.88855
ENST00000389680.2	371	ENSG00000211459.2	371	0.0954337	0.0805541	0.148573	0.0801776	0.0509959	0.103913	0.1528	0.995857		0.998826	0.999379	0.999151		0.998965	0.118478	0.0888976	0.0498886	0.0567408	0.0396464	0.0435547	0.0779047	0.0962789	0.0513042	0.0770362	0.109832	0.0446624	0.049513	0.0661943	1	1	1.3346	1	1	0.920189	1	1	1.03711	1	1	1.215	1	1	0.210966	1	1	1.38787
ENST00000389680.2	399	ENSG00000211459.2	399	0.283162	0.36317	0.347419	0.295016	0.587287	0.412335	0.48917	0.30762	0.380675	0.378483	0.444655	0.49647	0.369189	0.349869	0.504515	0.407679	0.456169	0.339001	0.346721	0.288916	0.439338	0.367296	0.426417	0.365823	0.488355	0.40156	0.246661	0.401761	0.362277	0.356273	1.14414	0.023139	0.0391631	2.04791	0.000484973	0.00118487	2.90216	9.79677e-16	1.74941e-14	10.611	1.10726e-05	7.12211e-05	-5.6799	3.31805e-05	0.000190136	4.99809
ENST00000389680.2	415	ENSG00000211459.2	415	0.17161	0.0866144	0.0459247	0.118347	0.100953	0.187776	0.110592	0.0533129	0.0913709	0.0955728	0.112928	0.10218	0.14255	0.0920843	0.107697	0.0720167	0.0924275	0.0619278	0.0574265	0.121151	0.0747908	0.103564	0.081029	0.0428052	0.118812	0.0534037	0.166075	0.0931201	0.00458181	0.0118905	2.18094	1.02431e-07	6.672e-07	3.02423	5.50477e-06	2.26059e-05	2.35932	0.623099	0.485457	-0.379871	8.07891e-17	5.26149e-15	7.18946	0.373332	0.407111	0.646872
ENST00000389680.2	421	ENSG00000211459.2	421	0.124386	0.151173	0.0814805	0.170743	0.109165	0.115794	0.189727	0.122361	0.18487	0.129359	0.0456027	0.182	0.206097	0.0574752	0.126219	0.132946	0.146077	0.139544	0.0631842	0.0742468	0.152038	0.0608532	0.162166	0.110503	0.119108	0.111594	0.0803561	0.192757	0.982291	0.649651	-0.0185284	0.0807311	0.100976	-1.03116	0.717288	0.438113	0.201686	0.752333	0.539967	-0.276419	0.000518196	0.0019707	-2.88543	7.37e-05	0.000379203	3.35488
ENST00000389680.2	456	ENSG00000211459.2	456	0.0246753	0.02319	0.0421209	0.0178717	0.0667392	0.0368031	0.0279081	0.0201918	0.0404241	0.0470321	0.0192558	0.0105824	0.00776898	0.0726695	0.0218603	0.0162497	0.041308	0.010854	0.0506955	0.0135439	0.0210966	0.0343458	0.0289949	0.0504619	0.027891	0.0308058	0.0246933	0.040498	0.00230228	0.0066321	-1.24746	0.144212	0.158965	-0.453447	0.497339	0.350334	-0.198408	0.100063	0.136222	0.807052	0.0670423	0.101215	-0.808575	0.305558	0.361442	0.457181
ENST00000389680.2	479	ENSG00000211459.2	479	0.035908	0.120056	0.0315995	0.0535459	0.0983867	0.0461051	0.0268352	0.0380206	0.0696141	0.0632657	0.0904081	0.0593149	0.110746	0.0595098	0.038964	0.0719741	0.10314	0.115078	0.117842	0.0768433	0.0985515	0.0401905	0.0984894	0.174481	0.184905	0.0896449	0.0706535	0.0552097	3.40633e-06	2.08978e-05	3.44942	0.00994833	0.0197999	1.33082	0.339804	0.270887	0.444431	0.10128	0.137011	1.2358	0.181621	0.209432	-0.935056	0.00437503	0.0133187	-1.81456
ENST00000389680.2	492	ENSG00000211459.2	492	0.208734	0.277386	0.287237	0.334291	0.287591	0.263416	0.307754	0.186395	0.268631	0.267549	0.280937	0.212892	0.1726	0.371883	0.318706	0.289825	0.282873	0.32545	0.284675	0.223816	0.300199	0.215234	0.347833	0.377541	0.284759	0.380214	0.310963	0.397902	0.0085838	0.0201992	3.05831	0.231209	0.218935	0.997491	0.00100075	0.00226291	2.5531	0.31981	0.318685	1.21482	0.201514	0.226273	-1.52018	1.28068e-08	1.54659e-07	6.51903
ENST00000389680.2	514	ENSG00000211459.2	514	0.494378	0.311265	0.322726	0.357702	0.496259	0.400447	0.357119	0.322208	0.517831	0.180312	0.318529	0.425193	0.143568	0.56275	0.414072	0.386872	0.402267	0.548034	0.204179	0.322682	0.458531	0.316706	0.34309	0.310832	0.365881	0.308172	0.323445	0.487279	0.0442206	0.075835	2.4661	0.188384	0.191629	1.16315	1.9227e-05	7.00188e-05	3.51562	0.0178962	0.0334281	3.0777	0.0878452	0.123033	-2.16505	3.15323e-15	1.2453e-13	9.55587
ENST00000389680.2	523	ENSG00000211459.2	523	0.211665	0.205507	0.305326	0.259402	0.196044	0.221862	0.188866	0.269474	0.209811	0.20971	0.162087	0.208433	0.0978006	0.143857	0.329465	0.198244	0.137568	0.251889	0.323608	0.172304	0.143036	0.222283	0.245672	0.312505	0.22945	0.248962	0.259515	0.260042	0.38814	0.374664	-0.971579	0.0653779	0.0862144	-1.49714	0.00104373	0.00231122	-2.44141	0.462846	0.405944	-0.884004	0.0220137	0.0439439	-2.66542	5.5901e-06	3.94613e-05	-4.86651
ENST00000389680.2	574	ENSG00000211459.2	574	0.00598259	0.026547	0.0199016	0.00287184	0.0146454	0.0118046	0.0161257	0.0220961	0.00641447	0.00442271	0.0220602	0.0191296	0.0144881	0.023512	0.0118413	0.0174657	0.0135057	0.00542375	0.010393	0.010525	0.00484384	0.0154236	0.00866308	0.0246958	0.0072637	0.0113948	0.0649189	0.0262452	0.0407433	0.0708665	-0.627986	0.487734	0.367853	0.177675	0.423992	0.314749	0.189513	0.735672	0.532288	-0.122443	0.000702206	0.00255905	1.42312	0.520813	0.489096	0.218905
ENST00000389680.2	629	ENSG00000211459.2	629	0.00257924	0.00906459	0.00807416	0.0110139	0.062034	0.00330089	0.00306034	0.00370218	0.0159125	0.00465546	0.00594646	0.00560952	0.00180814	0.00386509	0.00816172	0.00519425	0.00500861	0.00445681	0.0242021	0.00330048	0.00392056	0.00471407	0.00408318	0.00555911	0.00830197	0.00467772	0.00573877	0.00635736	0.491387	0.437185	0.164453	0.00277975	0.006937	0.605694	0.0289324	0.0393257	0.388934	6.8967e-09	4.88707e-08	2.12888	0.225506	0.242249	-0.264889	0.457544	0.45748	-0.157024
ENST00000389680.2	736	ENSG00000211459.2	736	0.0623273	0.0375154	0.246586	0.0929815	0.0347289	0.233895	0.156859	0.0614715	0.130763	0.030501	0.0862163	0.209976	0.0455609	0.108256	0.140053	0.259371	0.129642	0.080713	0.286975	0.298253	0.113127	0.0352482	0.100934	0.0911032	0.152191	0.0717462	0.161649	0.211177	0.812891	0.588014	-0.239961	1.46393e-06	7.49216e-06	3.93965	7.04725e-08	4.53397e-07	4.09771	0.0211367	0.0386719	2.68111	1.01485e-16	5.87497e-15	10.6538	2.81416e-05	0.000163181	4.48093
ENST00000389680.2	756	ENSG00000211459.2	756	0.00568138	0.0190923	0.00747495	0.0230727	0.00506798	0.0024309	0.0853684	0.131693	0.0203267	0.0103758	0.0408996	0.025701	0.107061	0.0541332	0.00400742	0.00852958	0.00709242	0.0850992	0.00543704	0.0059218	0.0135135	0.00984784	0.0174936	0.00605206	0.00886271	0.0154813	0.0533516	0.0288148	0.0096786	0.0224192	1.31363	0.156724	0.166771	0.513997	0.00186369	0.00382672	1.10662	0.130051	0.168284	-0.707412	0.203272	0.227267	0.687515	3.10492e-06	2.32669e-05	2.51863
ENST00000389680.2	787	ENSG00000211459.2	787	0.0117499	0.0721585	0.015264	0.0794762	0.0257122	0.0105988	0.0288155	0.0182446	0.0394228	0.0299766	0.0157991	0.0152334	0.00952318	0.0777135	0.0995603	0.0304246	0.0513965	0.0462023	0.0163507	0.00622494	0.0832192	0.0185862	0.0120392	0.0621507	0.0257854	0.019747	0.01142	0.0324065	0.33281	0.333646	0.643219	0.0157062	0.0279011	-1.08808	0.454807	0.328773	-0.327378	0.00634678	0.013717	-1.76135	2.44637e-06	1.99153e-05	-2.76577	0.0333633	0.0725475	1.43346
ENST00000389680.2	811	ENSG00000211459.2	811	0.4959	0.519497	0.701113	0.719876	0.613994	0.564626	0.718403	0.517958	0.707746	0.624285	0.602403	0.677988	0.455193	0.859613	0.551655	0.599268	0.651028	0.590061	0.416041	0.619151	0.579937	0.484297	0.630241	0.582483	0.639544	0.582315	0.553578	0.713374	6.52278e-05	0.000297022	6.38835	0.0225121	0.0384045	2.79024	5.38292e-07	2.7341e-06	5.61152	0.233355	0.25502	2.14914	0.393228	0.359308	-1.56847	2.69708e-15	1.09475e-13	12.288
ENST00000389680.2	869	ENSG00000211459.2	869	0.364404	0.0932277	0.294915	0.0514343	0.0365868	0.0786916	0.0382699	0.164619	0.199432	0.280173	0.310911	0.156181	0.0837039	0.302696	0.0909728	0.191371	0.142904	0.0294871	0.336409	0.0687624	0.119543	0.244211	0.126394	0.103441	0.203893	0.0415497	0.0627931	0.0745503	0.00723593	0.0174216	-3.63326	1.09402e-11	1.56773e-10	-6.71992	3.88778e-14	5.77217e-13	-6.82392	6.39241e-06	3.00392e-05	-6.69097	1.7322e-15	7.52076e-14	-11.3746	2.76418e-08	3.08331e-07	-7.05677
ENST00000389680.2	907	ENSG00000211459.2	907	0.162633	0.0286044	0.0835536	0.183813	0.0279779	0.0199698	0.0298731	0.0663284	0.166979	0.0253511	0.0133736	0.064181	0.0307653	0.0396646	0.0170993	0.0714108	0.320396	0.0207273	0.17284	0.332375	0.0372271	0.0362711	0.0391871	0.0294369	0.0235203	0.315412	0.0233858	0.101616	0.172851	0.209631	-1.49657	0.637666	0.428331	-0.40942	0.0821791	0.089109	-1.35159	0.981658	0.632329	0.0296703	0.548833	0.448897	0.823136	0.000716699	0.00278529	-3.47498
ENST00000390237.2	177	ENSG00000211592.8	177	0.629763	0.740163	0.651237	0.463804		0.661814	0.487711	0.530908	0.546192	0.80772	0.481542	0.524585		0.599524	0.685324	0.522468	0.526294	0.781334		0.660008	0.573197	0.871085	0.790097	0.558241	0.452348	0.426248	0.480037	0.708191	1.25536e-07	1.12237e-06	-9.8235	1	1	0.627486	1	1	0.696643	1	1	0.362937	1	1	0.687777	0.0297501	0.0666749	-5.28027
ENST00000390237.2	231	ENSG00000211592.8	231	0.0883758	0.205565	0.200505	0.153039		0.306838	0.281668	0.249729	0.127103	0.210685	0.240121	0.286424		0.443984	0.301103	0.0955672	0.238789	0.259049		0.170886	0.211453	0.21541	0.133631	0.394599	0.142069	0.210376	0.291792	0.223892	0.0869124	0.12782	-2.67132	1	1	0.837278	1	1	0.981768	1	1	0.605593	1	1	0.938029	0.00821932	0.0230085	5.79749
ENST00000390237.2	241	ENSG00000211592.8	241	0.0596576	0.0921593	0.0242736	0.0567736		0.0402709	0.0320167	0.0175945	0.0474795	0.0256915	0.12486	0.0367145		0.0826746	0.112367	0.0249626	0.0414163	0.0673407		0.0179884	0.147009	0.0285901	0.0234271	0.0680027	0.0495802	0.0183281	0.0291331	0.0227284	0.00317178	0.0087857	2.49319	1	1	0.779654	1	1	0.961886	1	1	0.29194	1	1	0.463521	0.00124659	0.00457724	3.5924
ENST00000390237.2	387	ENSG00000211592.8	387	0.202586	0.142242	0.265953	0.222389		0.192074	0.189897	0.162279	0.18618	0.0665483	0.220631	0.223346		0.147636	0.151063	0.164802	0.184826	0.292254		0.0921453	0.269173	0.103371	0.0940721	0.182465	0.232875	0.119131	0.104078	0.308857	3.26473e-09	4.43236e-08	9.30339	1	1	0.891174	1	1	1.02858	1	1	0.538942	1	1	0.611046	5.15172e-05	0.000277783	8.52884
ENST00000390237.2	405	ENSG00000211592.8	405	0.633146	0.578752	0.530554	0.716339		0.478626	0.460772	0.556362	0.634305	0.330257	0.558604	0.546187		0.266749	0.495329	0.518054	0.311943	0.623301		0.484042	0.40741	0.564072	0.582408	0.545706	0.624221	0.187208	0.568125	0.515308	3.68573e-09	4.86869e-08	15.1591	1	1	0.762098	1	1	0.768628	1	1	0.350298	1	1	0.731167	0.212583	0.283686	-4.8062
ENST00000390237.2	90	ENSG00000211592.8	90	0.0776919	0.330663	0.367057	0.172012		0.201688	0.125537	0.136567	0.285922	0.294692	0.105793	0.489688		0.747398	0.10658	0.288253	0.192063	0.084316		0.181523	0.260702	0.261521	0.280334	0.199168	0.155837	0.188525	0.129241	0.491689	1.68291e-11	3.47548e-10	-9.866	1	1	0.605785	1	1	0.886527	1	1	0.721372	1	1	0.545063	9.53117e-11	1.67799e-09	14.4427
ENST00000394936.8	1018	ENSG00000197746.15	1018	0.0312452	0.121625	0.0963785	0.23571	0.0819638	0.127739	0.100182	0.0865933	0.16005		0.106411	0.115578		0.0856086	0.0675507	0.262351	0.0911145	0.12442		0.225284	0.0887799	0.130957	0.187004	0.140038	0.133306		0.185646	0.11758	1	1	1.30885	1	1	0.971744	1	1	0.942723	1	1	0.431029	1	1	1.17536	1	1	0.855659
ENST00000394936.8	1029	ENSG00000197746.15	1029	0.274306	0.544148	0.181732	0.485641	0.30669	0.2764	0.173513	0.35176	0.170998		0.277925	0.332272		0.0957648	0.213086	0.297803	0.159807	0.399224		0.274784	0.323345	0.346094	0.206485	0.421891	0.301269		0.184309	0.27611	1	1	1.38637	1	1	0.895965	1	1	0.877632	1	1	0.605057	1	1	0.696466	1	1	0.822635
ENST00000394936.8	1114	ENSG00000197746.15	1114	0.0617837	0.164338	0.0456437	0.0695358	0.0577437	0.0632681	0.0916496	0.0819951	0.0375674		0.0928302	0.0870493		0.0963007	0.069518	0.0906893	0.0543684	0.131348		0.0812245	0.0752441	0.243539	0.0817964	0.0606912	0.171583		0.0817258	0.0697567	1	1	1.40725	1	1	0.843112	1	1	0.884079	1	1	0.437913	1	1	0.684176	1	1	1.00698
ENST00000394936.8	1306	ENSG00000197746.15	1306	0.0230341	0.0428225	0.0159817	0.0703709	0.00775115	0.0149708	0.0110107	0.0204516	0.0164184		0.0115966	0.0102254		0.0394329	0.0910384	0.020534	0.0101133	0.171431		0.0272714	0.0233724	0.0164922	0.0285424	0.0543912	0.0434873		0.0156231	0.0235204	1	1	2.62097	1	1	1.09684	1	1	1.03746	1	1	0.158701	1	1	0.510846	1	1	0.859305
ENST00000394936.8	1543	ENSG00000197746.15	1543	0.346708	0.397916	0.42136	0.327052	0.336095	0.503447	0.510734	0.26927	0.418092	0.50497	0.368934	0.358728		0.49847	0.357122	0.376831	0.389317	0.245438		0.286194	0.362351	0.28742	0.384073	0.371581	0.29352		0.268297	0.468562	4.71689e-06	2.84617e-05	-6.53028	1	1	0.660316	1	1	0.800252	1	1	0.460691	1	1	0.701448	1.49685e-07	1.42958e-06	8.58651
ENST00000394936.8	1600	ENSG00000197746.15	1600	0.440851	0.573333	0.260311	0.472216	0.272768	0.384438	0.283677	0.349768	0.522927	0.256922	0.530111	0.500629		0.445245	0.281882	0.387165	0.322097	0.30751		0.3383	0.318627	0.273583	0.398501	0.487488	0.366132		0.301865	0.353754	0.232259	0.263995	1.75425	1	1	0.762701	1	1	0.802765	1	1	0.509392	1	1	0.674846	0.000297876	0.00129931	-5.76534
ENST00000394936.8	1693	ENSG00000197746.15	1693	0.17648	0.284837	0.209655	0.141355	0.123044	0.344465	0.255925	0.181157	0.185853	0.134711	0.273738	0.16031		0.382119	0.183863	0.352325	0.173578	0.18378		0.261522	0.143803	0.263271	0.149653	0.184661	0.345366		0.191548	0.262644	1.10697e-08	1.33042e-07	6.86288	1	1	0.816569	1	1	0.928296	1	1	0.34276	1	1	0.964744	0.00123381	0.00455275	4.22032
ENST00000394936.8	1966	ENSG00000197746.15	1966	0.0799185	0.107506	0.0878087	0.130211	0.185058	0.118345	0.195095	0.129367	0.0908653	0.189035	0.165612	0.212605		0.266916	0.125769	0.16256	0.105076	0.0571651		0.13642	0.21892	0.0810265	0.0904299	0.108374	0.135919	0.196302	0.0953249	0.156526	0.0294551	0.0556558	1.99805	1	1	1.05541	1	1	1.25416	1	1	1.3124	1	1	0.773546	2.17264e-16	1.02411e-14	8.97387
ENST00000394936.8	2026	ENSG00000197746.15	2026	0.4112	0.339379	0.441901	0.451057	0.468657	0.495008	0.564232	0.397012	0.427925	0.394317	0.461052	0.467614		0.558432	0.463394	0.530665	0.536709	0.340278		0.403587	0.606612	0.504687	0.374966	0.576327	0.513929	0.547172	0.454153	0.52671	0.382933	0.370369	-1.19124	1	1	0.852556	1	1	0.952836	1	1	0.824367	1	1	0.751738	8.04396e-08	8.10632e-07	8.07099
ENST00000394936.8	2058	ENSG00000197746.15	2058	0.350593	0.448694	0.403891	0.297594	0.394164	0.369447	0.432467	0.512648	0.534276	0.189118	0.244816	0.345796		0.285207	0.479456	0.34779	0.352353	0.307315		0.192159	0.326399	0.249728	0.466125	0.474506	0.383897	0.233299	0.393973	0.3295	6.11545e-06	3.55827e-05	-6.03051	1	1	0.657589	1	1	0.707403	1	1	0.607126	1	1	0.596097	0.0187744	0.0457232	-3.44457
ENST00000394936.8	2185	ENSG00000197746.15	2185	0.0430599	0.1225	0.0452914	0.0482713	0.0381436	0.0915692	0.078235	0.148313	0.165686	0.199193	0.203492	0.151928		0.0307042	0.0483703	0.0702608	0.0975008	0.171134	0.0504207	0.0483684	0.160049	0.106021	0.120885	0.151569	0.136949	0.0737139	0.110999	0.164159	0.959441	0.647505	0.0426397	1	1	0.853136	1	1	0.88621	6.85721e-09	4.88707e-08	-5.0917	1	1	0.570894	0.887433	0.65725	0.130359
ENST00000394936.8	2365	ENSG00000197746.15	2365	0.302598	0.183193	0.0549207	0.0639629	0.0438504	0.151437	0.102245	0.158149	0.123123	0.108809	0.179358	0.18052		0.103103	0.0417844	0.249724	0.186477	0.115056	0.219308	0.184562	0.0958862	0.0911394	0.0761351	0.206446	0.112345	0.0381099	0.344561	0.104953	2.99895e-06	1.86324e-05	-4.07602	1	1	0.91617	1	1	0.858034	1.64515e-11	1.70799e-10	-6.02124	1	1	1.1454	1.0893e-05	6.9813e-05	-4.09522
ENST00000394936.8	2470	ENSG00000197746.15	2470	0.126556	0.170548	0.177599	0.165797	0.134017	0.109476	0.0961315	0.168785	0.279465	0.13628	0.167221	0.184653	0.319617	0.13713	0.255036	0.120065	0.225784	0.222816	0.145546	0.196431	0.130433	0.288829	0.159998	0.275446	0.244824	0.183004	0.127067	0.140132	0.805755	0.585173	0.26023	0.000484175	0.00155333	-2.79317	1.33198e-09	1.22421e-08	-4.37305	4.65729e-07	2.56682e-06	-5.36968	0.000926929	0.0032853	-5.89523	8.42879e-16	3.73228e-14	-8.57572
ENST00000394936.8	2641	ENSG00000197746.15	2641	0.214357	0.266002	0.177554	0.14944	0.133426	0.11966	0.149014	0.308198	0.204153	0.163428	0.205011	0.146549		0.337918	0.393239	0.27582	0.217086	0.223429	0.169599	0.218582	0.0931502	0.189242	0.266704	0.230752	0.245949	0.134532	0.253016	0.190442	0.0349533	0.0631167	-2.78188	1	1	0.687827	1	1	0.714695	2.45894e-12	3.04925e-11	-8.93472	1	1	0.610271	1.99457e-06	1.56696e-05	-6.49258
ENST00000394936.8	2662	ENSG00000197746.15	2662	0.168046	0.0957383	0.108261	0.182752	0.0440654	0.277197	0.223648	0.0840885	0.117729	0.0763344	0.0703917	0.270131		0.16055	0.213418	0.0638479	0.154237	0.106386	0.369775	0.18654	0.14491	0.164027	0.20476	0.38227	0.192329	0.411722	0.389294	0.523776	0.750482	0.556885	-0.386513	1	1	1.36438	1	1	1.45415	0.00801542	0.0167994	3.43573	1	1	1.39631	1.46105e-12	3.13964e-11	10.1586
ENST00000394936.8	2684	ENSG00000197746.15	2684	0.5153	0.69677	0.617408	0.702396	0.57737	0.63574	0.604817	0.662722	0.506773	0.652456	0.651647	0.532177		0.552821	0.45139	0.652121	0.49933	0.696425	0.522064	0.714999	0.580363	0.516416	0.617992	0.703877	0.581822	0.585121	0.549221	0.536748	0.00412353	0.0109334	4.80624	1	1	0.951559	1	1	0.954212	0.0408801	0.0680965	-3.46523	1	1	0.803643	0.256517	0.320097	-2.04834
ENST00000394936.8	517	ENSG00000197746.15	517	0.0131138	0.138424		0.0434201	0.015302	0.00831894	0.0116333	0.0120632	0.0480722		0.0154823	0.00648735		0.0192977	0.116416	0.0229721	0.167281	0.0251638		0.0342895	0.0528516	0.0645621	0.0368614	0.0692192	0.069765		0.0159981	0.0160333	1	1	0.669816	1	1	0.339959	1	1	0.363625	1	1	0.0948757	1	1	0.255186	1	1	0.434621
ENST00000394936.8	522	ENSG00000197746.15	522	0.346355	0.376079		0.373596	0.460472	0.421757	0.319631	0.391503	0.611353		0.370995	0.525106		0.620678	0.450375	0.530403	0.40121	0.58777		0.430118	0.390996	0.594201	0.295113	0.558861	0.546055		0.565889	0.54295	1	1	1.23703	1	1	0.939919	1	1	1.01351	1	1	0.649054	1	1	0.933671	1	1	1.23429
ENST00000394936.8	870	ENSG00000197746.15	870	0.198429	0.0410338	0.171401	0.0683573	0.165844	0.0629573	0.0395275	0.107436	0.0288657		0.118099	0.120969		0.116264	0.102135	0.0440961	0.0480384	0.0711265		0.0501037	0.0721247	0.0388352	0.0837012	0.0945491	0.117429		0.0583677	0.0781348	1	1	1.17372	1	1	0.869313	1	1	0.891456	1	1	0.897675	1	1	0.536542	1	1	0.957886
ENST00000394957.8	1344	ENSG00000107738.20	1344	0.424434	0.364541	0.277339	0.349526	0.435369	0.591398	0.535382	0.318058	0.506514	0.356839	0.467867	0.532984		0.401744	0.338191	0.44086	0.495271	0.560746		0.561365	0.420942	0.524427	0.491431	0.255462	0.259435	0.447365	0.339304	0.334991	3.31965e-05	0.000161175	-7.3068	1	1	0.948261	1	1	0.976102	1	1	0.886049	1	1	0.933833	0.158288	0.231062	3.59466
ENST00000394957.8	1377	ENSG00000107738.20	1377	0.805305	0.864863	0.724641	0.88534	0.748556	0.827395	0.755526	0.886153	0.75868	0.480925	0.840366	0.826297		0.69547	0.768617	0.740114	0.712399	0.787071		0.8166	0.831356	0.807212	0.741023	0.747537	0.815846	0.542992	0.963514	0.821412	9.53414e-06	5.19686e-05	6.67344	1	1	0.891176	1	1	0.925957	1	1	0.703022	1	1	0.865566	0.338453	0.383976	2.11665
ENST00000394957.8	1386	ENSG00000107738.20	1386	0.982879	0.978864	0.902341	0.978861	0.946043	0.97541	0.952453	0.985926	0.981094	0.948731	0.97377	0.962166		0.894354	0.970484	0.929111	0.926881	0.952357		0.985901	0.877489	0.973166	0.940029	0.979469	0.966228	0.955051	0.955935	0.920112	0.208215	0.242784	0.84132	1	1	0.839355	1	1	0.867216	1	1	0.747004	1	1	0.761088	5.56509e-05	0.000296786	-4.72632
ENST00000394957.8	1413	ENSG00000107738.20	1413	0.35639	0.224755	0.236273	0.244121	0.512586	0.299581	0.368732	0.35107	0.310149	0.486033	0.487351	0.437947		0.220249	0.350884	0.486627	0.270769	0.564619		0.313534	0.317163	0.573135	0.250803	0.400669	0.407535	0.398472	0.319588	0.197376	0.0954767	0.137789	2.86703	1	1	0.927349	1	1	0.888095	1	1	0.941701	1	1	0.651092	0.00271219	0.00894621	-7.06266
ENST00000394957.8	1433	ENSG00000107738.20	1433	0.322391	0.295974	0.26281	0.408068	0.465155	0.301825	0.366791	0.517101	0.362391	0.361642	0.675944	0.472279		0.542124	0.417769	0.403804	0.418805	0.412646		0.467532	0.452483	0.45156	0.305635	0.458282	0.242454	0.218526	0.500407	0.378778	7.08625e-05	0.000316778	-6.69633	1	1	0.909717	1	1	0.967366	1	1	0.757483	1	1	0.832056	0.496452	0.475073	1.63961
ENST00000394957.8	1734	ENSG00000107738.20	1734	0.877449	0.968918	0.957078	0.965652	0.889576	0.88688	0.917215	0.978289	0.98364	0.869071	0.971036	0.903894		0.905906	0.979249	0.960428	0.971625	0.919851	0.654513	0.994285	0.941241	0.921919	0.929648	0.960546	0.968645	0.90336	0.931648	0.806071	0.0326596	0.0600848	1.50985	1	1	0.879509	1	1	0.8954	3.18436e-08	2.1539e-07	-6.4949	1	1	0.74296	2.45009e-05	0.000144947	-5.38978
ENST00000394957.8	1900	ENSG00000107738.20	1900	0.954944	0.970427	0.896854	0.960379	0.860397	0.906469	0.901938	0.861852	0.916993	0.845139	0.954719	0.913757		0.907676	0.935717	0.933033	0.947043	0.925229	0.559501	0.940711	0.933943	0.949366	0.933249	0.968413	0.907062	0.887987	0.935189	0.85964	0.612194	0.495405	-0.492939	1	1	0.877475	1	1	0.90128	2.57854e-07	1.4758e-06	-7.52622	1	1	0.75111	0.0522105	0.101723	-2.89903
ENST00000395388.7	1201	ENSG00000204287.14	1210	0.474981	0.539051	0.713915	0.680293	0.662074	0.567506	0.6465	0.570389	0.625416	0.572518	0.513936	0.620995		0.556504	0.591702	0.528239	0.627539	0.526449		0.539692	0.673001	0.546301	0.613934	0.490123	0.561627	0.600271	0.511077	0.633541	0.940731	0.640073	0.109882	1	1	0.838966	1	1	0.902234	1	1	0.819544	1	1	0.704199	0.000565139	0.00227494	6.59739
ENST00000395388.7	1210	ENSG00000204287.14	1219	0.0229368	0.184091	0.0197441	0.0816648	0.209863	0.172663	0.110103	0.0416097	0.0271398	0.143807	0.0589977	0.0814461		0.298979	0.0201858	0.122803	0.108874	0.109891		0.0664139	0.0237555	0.202391	0.0435451	0.0615122	0.122082	0.109535	0.0168194	0.2646	0.0332751	0.0609875	1.90442	1	1	1.03078	1	1	1.29688	1	1	1.20417	1	1	0.768736	4.62335e-08	4.90886e-07	7.02806
ENST00000395388.7	150	ENSG00000204287.14	159	0.124039	0.191059	0.303404	0.166954	0.0943769	0.235657	0.27597	0.245386	0.174784	0.172818	0.123792	0.218859		0.278231	0.153356	0.191947	0.127811	0.0898333		0.235398	0.252736	0.182444	0.191375	0.173424	0.244258	0.232184	0.132427	0.257515	0.0943072	0.136505	1.88431	1	1	0.794741	1	1	0.953759	1	1	0.733142	1	1	0.811187	1.83579e-09	2.57936e-08	9.20357
ENST00000395388.7	212	ENSG00000204287.14	221	0.593274	0.40797	0.348929	0.483252	0.285919	0.423001	0.372739	0.360872	0.317845	0.20441	0.266021	0.375642		0.347846	0.313877	0.49482	0.380453	0.412308		0.444345	0.447862	0.293375	0.297924	0.464241	0.422995	0.360705	0.288824	0.443004	0.00204777	0.00595749	4.3596	1	1	0.840335	1	1	0.900147	1	1	0.68486	1	1	0.774569	0.0952483	0.159064	3.075
[truncated: 233 more rows]
[truncated: 21 more columns]
