# Supplementary material for: Direct RNA sequencing of astronaut blood reveals spaceflight-associated m6A increases and hematopoietic transcriptional responses
Source: Nat Commun. 2024 Jun 11;15:4950. doi: 10.1038/s41467-024-48929-3 (PMC11166648; doi:10.1038/s41467-024-48929-3)
Supplement: Supplementary file 9 — Supplementary Data 6 [file 41467_2024_48929_MOESM9_ESM.xlsx]

## Sheet: Sheet1
Time Point	Astronaut	Transcript-Level Sensitivity	Transcript-Level Precision	Mapped Reads	Coverage	Notes
June	C001	7	49.3	1466333	39.4119
June	C002	7.6	50.2	3723966	86.5385
June	C003	7.6	49.4	2129165	50.9779
June	C004	7.7	49.5	2533014	55.6328
August	C001	9.1	57.1	1109909	23.0335
August	C002	7.9	55.4	1143381	29.1844
August	C003	8.2	56.9	802904	20.5534
August	C004	9	56.1	1825095	37.0976
September-Pre	C001	6.3	40.9	1034029	21.7514
September-Pre	C002	5.6	31	3503017	55.452
September-Pre	C003	12.2	56.5	4121015	54.7225
September-Pre	C004	12.2	57.9	3715341	52.7848
September-Post	C001	10.8	59.9	1454890	25.3696
September-Post	C002	9.1	59.5	1381536	28.1463
September-Post	C003	9.5	58.9	460211	10.1967
September-Post	C004	14.4	54.8	3070256	45.1385
November	C001	11.4	53.7	2899693	41.6076
November	C002	8.4	53.2	2944573	61.5672
November	C003	1.1	9	1729864	78.8109	*excluded from transcript-level analysis		2021-11-01
November	C004	3.5	26.2	3196855	103.694
December	C001	7.5	52.1	1339710	34.8136
December	C002	6.7	59.5	829550	71.1418
December	C003	7.5	53.6	1203714	34.5333
December	C004	7.8	55	1037695	29.0622
March	C001	9.9	59.6	1533181	27.4675
March	C002	9	64.8	1424394	37.614
March	C003	9.8	64.3	1550775	31.8293
March	C004	9.8	63	608905	13.6603
