# Supplementary material for: Direct RNA sequencing of astronaut blood reveals spaceflight-associated m6A increases and hematopoietic transcriptional responses
Source: Nat Commun. 2024 Jun 11;15:4950. doi: 10.1038/s41467-024-48929-3 (PMC11166648; doi:10.1038/s41467-024-48929-3)
Supplement: Supplementary file 10 — Supplementary Data 7 [file 41467_2024_48929_MOESM10_ESM.zip]

Archive with 2 entries (2 files):
- Supplementary-Data-7.html
- __MACOSX/._Supplementary-Data-7.html
