# Supplementary material for: Direct RNA sequencing of astronaut blood reveals spaceflight-associated m6A increases and hematopoietic transcriptional responses
Source: Nat Commun. 2024 Jun 11;15:4950. doi: 10.1038/s41467-024-48929-3 (PMC11166648; doi:10.1038/s41467-024-48929-3)
Supplement: Supplementary file 11 — Supplementary Data 8 [file 41467_2024_48929_MOESM11_ESM.xlsx]

## Sheet: Sheet1
June (compared to pre-flight time points)
Transcript	Locus	Coordinates	Reference Gene	Reference Transcript	Code	Astronaut 1 TPM	Astronaut 2 TPM	Astronaut 3 TPM	Astronaut 4 TPM
TCONS_00071045	XLOC_011064	chr2:237627587-237842808	LRRFIP1	ENST00000244815.9	o	3.66137	1.44721	2.50587	2.01595
TCONS_00000045	XLOC_000079	chr1:11012344-11030529	TARDBP	ENST00000240185.8	c	2.4096	1.15431	4.09629	1.15485
TCONS_00061370	XLOC_010160	chr19:58513530-58538911	ZBTB45	ENST00000354590.7	c	1.59264	1.01907	0.841349	1.25783
TCONS_00071112	XLOC_011193	chr2:37641769-37738468	CDC42EP3	ENST00000611976.1	c	1.37065	0.903814	1.60136	2.50597
TCONS_00095136	XLOC_014754	chr4:152616125-152680012	TMEM154	ENST00000304385.8	c	3.19364	2.37117	5.11756	4.47809
TCONS_00105323	XLOC_016304	chr6:11183201-11382348	NEDD9	ENST00000448183.6	c	1.59545	1.035	2.5478	1.56948
TCONS_00114177	XLOC_017987	chr7:32868163-32894131	KBTBD2	ENST00000304056.9	c	1.64467	0.836942	1.58848	2.02336
TCONS_00120582	XLOC_018639	chr8:94895533-95156756	PLEKHF2	ENST00000700749.1	c	1.40137	1.68085	1.47598	2.42419
August (compared to pre-flight time points)
September Pre-Flight (compared to pre-flight time points)
Transcript	Locus	Coordinates	Reference Gene	Reference Transcript	Code	Astronaut 1 TPM	Astronaut 2 TPM	Astronaut 3 TPM	Astronaut 4 TPM
TCONS_00059442	XLOC_008827	chr18:12066719-12068612	ENSG00000267533	ENST00000589764.1	o	2.48064	0.852193	0.410196	0.654999
TCONS_00028167	XLOC_004381	chr12:30709552-30823302	CAPRIN2	ENST00000694880.1	j	4.60234	1.62077	0.475382	0.784889
TCONS_00053274	XLOC_008061	chr17:7626233-7627876	SAT2	ENST00000269298.10	j	2.03562	2.42737	0.591768	0.725686
TCONS_00064136	XLOC_009916	chr19:37728586-37730796	ENSG00000267152	ENST00000588040.1	e	2.63644	1.76276	0.572268	0.771157
TCONS_00059409	XLOC_008733	chr18:35241030-35267133	ZNF397	ENST00000330501.12	c	3.23595	2.13748	0.616762	0.954113
TCONS_00107180	XLOC_016140	chr6:116681187-116741867	KPNA5	ENST00000368564.7	c	2.99303	2.35381	1.27549	0.522687
TCONS_00064177	XLOC_010036	chr19:48615322-48619184	RPL18	ENST00000549533.1	=	2.36067	0.882037	1.18517	0.32661
September Post-Flight (compared to pre-flight time points)
Transcript	Locus	Coordinates	Reference Gene	Reference Transcript	Code	Astronaut 1 TPM	Astronaut 2 TPM	Astronaut 3 TPM	Astronaut 4 TPM
TCONS_00015778	XLOC_002365	chr10:3408655-3409052	-	-	u	2.1301	3.69923	11.3834	0.722139
TCONS_00022107	XLOC_002760	chr11:818914-825573	PNPLA2	ENST00000336615.9	n	0.926412	0.999249	3.23004	1.40142
TCONS_00022256	XLOC_003441	chr11:62593199-62601891	MTA2	ENST00000278823.7	=	3.75854	3.11005	4.26382	5.49605
TCONS_00037577	XLOC_005364	chr14:63642035-63665593	ENSG00000274015	ENST00000686344.2	=	0.819434	0.826379	3.20201	0.886779
TCONS_00055035	XLOC_007740	chr17:44070620-44082151	G6PC3	ENST00000585361.6	=	1.66344	0.964199	4.48697	0.475497
TCONS_00102899	XLOC_015677	chr5:177501857-177511274	DOK3	ENST00000357198.9	=	1.27622	4.77008	18.3694	1.7904
September Post-Flight (compared to post-flight time points)
Transcript	Locus	Coordinates	Reference Gene	Reference Transcript	Code	Astronaut 1 TPM	Astronaut 2 TPM	Astronaut 3 TPM	Astronaut 4 TPM
TCONS_00015778	XLOC_002365	chr10:3408655-3409052	-	-	u	2.1301	3.69923	11.3834	0.722139
TCONS_00111455	XLOC_016845	chr6_GL000251v2_alt:4688616-4690311	-	-	u	2.36007	1.63414	4.24667	2.68893
TCONS_00005088	XLOC_001927	chr1:234391313-234479179	TARBP1	ENST00000040877.2	j	0.819434	1.43382	3.56866	0.622019
TCONS_00091418	XLOC_013689	chr3:48432164-48446656	CCDC51	ENST00000395694.7	j	0.819434	0.826379	5.8528	0.873504
TCONS_00037577	XLOC_005364	chr14:63642035-63665593	ENSG00000274015	ENST00000686344.2	=	0.819434	0.826379	3.20201	0.886779
December Post-Flight (compared to post-flight time points)
TCONS_00012887	XLOC_002027	chr10:17228241-17237593	VIM	ENST00000544301.7	j	14.1709	1.94912	10.5875	10.8671
March Post-Flight (compared to post-flight time points)
